# Supplementary material for: Identification of circularRNAs and their targets in Gossypium under Verticillium wilt stress based on RNA-seq
Source: PeerJ. 2018 Mar 16;6:e4500. doi: 10.7717/peerj.4500 (PMC5858604; doi:10.7717/peerj.4500)
Supplement: Table S1 [file peerj-06-4500-s001.xls]

circRNA_id	source_gene	chr	strand	genomic_start	genomic_end	spliced_length	annot_type
ghi_circ_000001	Gh_A01G0125	A01	+	1081611	1108098	26251	exon_intron
ghi_circ_000002	Gh_A01G0128	A01	-	1137880	1186276	48397	exon_intron
ghi_circ_000003	Gh_A01G0258	A01	-	2655493	2661608	6048	exon_intron
ghi_circ_000004	Gh_A01G0257	A01	+	2657543	2664049	5666	exon_intron
ghi_circ_000005	Gh_A01G0301	A01	+	3936021	3962782	26762	intronic
ghi_circ_000006	Gh_A01G0351	A01	+	4938608	4986402	47795	antisense
ghi_circ_000007	Gh_A01G0388	A01	+	5986619	5991357	4739	exon_intron
ghi_circ_000008	Gh_A01G0389	A01	+	5987290	5992028	4739	exon_intron
ghi_circ_000009	Gh_A01G0389	A01	-	5987406	5992144	4739	antisense
ghi_circ_000010	Gh_A01G0395	A01	+	6250028	6266575	16548	exon_intron
ghi_circ_000011	Gh_A01G0395	A01	-	6250697	6267356	16660	antisense
ghi_circ_000012	Gh_A01G0396	A01	-	6259654	6277824	10137	exon_intron
ghi_circ_000013	NA	A01	-	6467364	6468291	928	intergenic
ghi_circ_000014	Gh_A01G0536	A01	+	8675513	8757953	82441	exon_intron
ghi_circ_000015	NA	A01	+	9351448	9360171	8724	intergenic
ghi_circ_000016	Gh_A01G0575	A01	+	10363381	10363836	456	exon_intron
ghi_circ_000017	Gh_A01G0791	A01	+	17200271	17202336	1236	exon_intron
ghi_circ_000018	NA	A01	+	86603203	86627813	24611	intergenic
ghi_circ_000019	Gh_A01G1712	A01	-	95988750	96011159	22410	intronic
ghi_circ_000020	Gh_A01G1712	A01	-	96010941	96045851	34911	exon_intron
ghi_circ_000021	Gh_A01G1833	A01	+	98159661	98165863	6125	exon_intron
ghi_circ_000022	Gh_A01G1833	A01	-	98165480	98175281	9802	antisense
ghi_circ_000023	Gh_A01G1834	A01	-	98166203	98176004	9802	antisense
ghi_circ_000024	Gh_A01G1878	A01	-	98741014	98748772	7759	exon_intron
ghi_circ_000025	Gh_A01G1886	A01	+	98789507	98793233	2222	exon_intron
ghi_circ_000026	Gh_A01G1959	A01	-	99533242	99535478	722	exon_intron
ghi_circ_000027	Gh_A02G0075	A02	-	606036	626179	18108	exon_intron
ghi_circ_000028	Gh_A02G0075	A02	-	606381	615506	7090	exon_intron
ghi_circ_000029	Gh_A02G0075	A02	-	606381	626547	18131	exon_intron
ghi_circ_000030	NA	A02	-	612962	633234	20273	intergenic
ghi_circ_000031	Gh_A02G0092	A02	-	848594	853870	5277	exon_intron
ghi_circ_000032	Gh_A02G0212	A02	-	2401168	2401458	291	exon_intron
ghi_circ_000033	Gh_A02G0212	A02	-	2401168	2401460	293	exon_intron
ghi_circ_000034	Gh_A02G0219	A02	+	2526477	2535727	9251	intronic
ghi_circ_000035	Gh_A02G0254	A02	+	3096880	3104455	7576	exon_intron
ghi_circ_000036	Gh_A02G0378	A02	+	4708382	4708561	180	antisense
ghi_circ_000037	Gh_A02G0378	A02	+	4708427	4708606	180	antisense
ghi_circ_000038	Gh_A02G0379	A02	+	4708673	4731427	22755	antisense
ghi_circ_000039	NA	A02	-	66402176	66422273	20098	intergenic
ghi_circ_000040	Gh_A02G1234	A02	-	73379742	73383510	3575	exon_intron
ghi_circ_000041	Gh_A02G1235	A02	-	73380104	73383864	3575	exon_intron
ghi_circ_000042	Gh_A02G1261	A02	-	74456817	74484533	27717	antisense
ghi_circ_000043	Gh_A02G1359	A02	-	78266787	78282447	15661	exon_intron
ghi_circ_000044	Gh_A02G1480	A02	+	80946858	80953723	6866	exon_intron
ghi_circ_000045	Gh_A03G0008	A03	+	143180	144388	924	exon_intron
ghi_circ_000046	Gh_A03G0154	A03	+	2321034	2341810	20777	exon_intron
ghi_circ_000047	Gh_A03G0154	A03	+	2328075	2341810	13736	exon_intron
ghi_circ_000048	NA	A03	+	2351296	2357853	6558	intergenic
ghi_circ_000049	Gh_A03G0155	A03	-	2351464	2358021	6558	exon_intron
ghi_circ_000050	Gh_A03G0243	A03	-	3767127	3767533	319	annot_exons
ghi_circ_000051	Gh_A03G0247	A03	-	3812621	3816471	2733	exon_intron
ghi_circ_000052	Gh_A03G0247	A03	-	3812912	3816674	2846	exon_intron
ghi_circ_000053	Gh_A03G0252	A03	+	3955326	3966810	11485	intronic
ghi_circ_000054	Gh_A03G0342	A03	-	6153625	6153804	180	one_exon
ghi_circ_000055	NA	A03	-	32651761	32652276	516	intergenic
ghi_circ_000056	Gh_A03G1168	A03	-	83638985	83647749	8765	exon_intron
ghi_circ_000057	NA	A03	-	83644111	83670549	26439	intergenic
ghi_circ_000058	NA	A03	-	83665473	83683479	18007	intergenic
ghi_circ_000059	Gh_A03G1169	A03	+	83690608	83704286	13679	antisense
ghi_circ_000060	Gh_A03G1169	A03	-	83690671	83704349	13679	exon_intron
ghi_circ_000061	NA	A03	+	86538298	86539014	717	intergenic
ghi_circ_000062	NA	A03	-	88575913	88590231	14319	intergenic
ghi_circ_000063	Gh_A03G1416	A03	-	93642309	93703707	61399	exon_intron
ghi_circ_000064	Gh_A03G1416	A03	-	93642690	93704214	61525	intronic
ghi_circ_000065	Gh_A03G1416	A03	-	93642807	93704214	61408	intronic
ghi_circ_000066	Gh_A03G1528	A03	+	95945172	95946020	711	annot_exons
ghi_circ_000067	Gh_A03G1536	A03	-	96024560	96031495	6511	exon_intron
ghi_circ_000068	NA	A03	+	96146330	96155906	9577	intergenic
ghi_circ_000069	Gh_A03G1543	A03	+	96187460	96188124	427	annot_exons
ghi_circ_000070	Gh_A04G0008	A04	-	68886	77323	7067	exon_intron
ghi_circ_000071	Gh_A04G0017	A04	-	145301	145761	362	annot_exons
ghi_circ_000072	Gh_A04G0169	A04	+	3037783	3106030	68248	exon_intron
ghi_circ_000073	Gh_A04G0181	A04	-	3385198	3389929	4732	exon_intron
ghi_circ_000074	Gh_A04G0212	A04	-	4251358	4304646	53289	antisense
ghi_circ_000075	Gh_A04G0217	A04	-	4389463	4412261	22799	antisense
ghi_circ_000076	Gh_A04G0224	A04	-	4552177	4564173	11997	intronic
ghi_circ_000077	Gh_A04G0224	A04	-	4552177	4582447	30258	exon_intron
ghi_circ_000078	Gh_A04G0291	A04	-	6844462	6854593	10132	exon_intron
ghi_circ_000079	Gh_A04G0311	A04	-	7181777	7230267	47985	exon_intron
ghi_circ_000080	Gh_A04G0311	A04	-	7183105	7231334	47077	exon_intron
ghi_circ_000081	Gh_A04G0311	A04	-	7183693	7232152	46738	exon_intron
ghi_circ_000082	Gh_A04G0311	A04	-	7184251	7232677	46457	exon_intron
ghi_circ_000083	NA	A04	+	7439068	7522194	83127	intergenic
ghi_circ_000084	NA	A04	+	7486249	7507451	21203	intergenic
ghi_circ_000085	NA	A04	+	7893391	7893756	366	intergenic
ghi_circ_000086	NA	A04	-	44151964	44152255	292	intergenic
ghi_circ_000087	Gh_A04G1093	A04	+	61014818	61044514	29697	intronic
ghi_circ_000088	Gh_A04G1093	A04	+	61017164	61047197	28979	exon_intron
ghi_circ_000089	Gh_A04G1093	A04	+	61017164	61058930	40517	exon_intron
ghi_circ_000090	Gh_A05G0515	A05	+	5508777	5509431	655	exon_intron
ghi_circ_000091	Gh_A05G0671	A05	-	7080562	7110112	28698	exon_intron
ghi_circ_000092	Gh_A05G0673	A05	-	7082007	7111162	28707	exon_intron
ghi_circ_000093	Gh_A05G0909	A05	-	8975353	8995453	19753	exon_intron
ghi_circ_000094	Gh_A05G1668	A05	-	17379027	17379668	642	antisense
ghi_circ_000095	Gh_A05G1984	A05	-	21236189	21237037	849	intronic
ghi_circ_000096	NA	A05	-	21289072	21289355	284	intergenic
ghi_circ_000097	Gh_A05G2112	A05	-	23947676	24019595	71920	intronic
ghi_circ_000098	Gh_A05G2246	A05	-	26205005	26221199	16195	intronic
ghi_circ_000099	NA	A05	-	33009644	33019487	9844	intergenic
ghi_circ_000100	Gh_A05G2547	A05	-	35660727	35711506	50780	exon_intron
ghi_circ_000101	Gh_A05G2561	A05	-	36181064	36181685	315	annot_exons
ghi_circ_000102	Gh_A05G2727	A05	-	49265698	49266093	297	exon_intron
ghi_circ_000103	Gh_A05G3172	A05	-	83077177	83111901	32412	exon_intron
ghi_circ_000104	Gh_A05G3300	A05	+	86475144	86479920	3565	exon_intron
ghi_circ_000105	Gh_A05G3343	A05	+	87393943	87399658	5716	exon_intron
ghi_circ_000106	Gh_A05G3350	A05	+	87489133	87561959	72827	antisense
ghi_circ_000107	Gh_A05G3362	A05	+	88054705	88057940	3236	intronic
ghi_circ_000108	Gh_A05G3362	A05	+	88054705	88102702	47998	intronic
ghi_circ_000109	Gh_A05G3362	A05	+	88075402	88097887	22486	intronic
ghi_circ_000110	Gh_A05G3458	A05	+	89897002	89907299	6326	exon_intron
ghi_circ_000111	Gh_A05G3458	A05	+	89897233	89907561	6445	exon_intron
ghi_circ_000112	Gh_A05G3458	A05	+	89898212	89907913	6653	exon_intron
ghi_circ_000113	Gh_A05G3458	A05	+	89899251	89909588	7879	exon_intron
ghi_circ_000114	Gh_A05G3458	A05	-	89899734	89910157	10424	antisense
ghi_circ_000115	Gh_A05G3458	A05	+	89900135	89910558	8064	exon_intron
ghi_circ_000116	Gh_A05G3459	A05	+	89900241	89910664	8598	exon_intron
ghi_circ_000117	Gh_A05G3459	A05	-	89900277	89910700	10424	antisense
ghi_circ_000118	Gh_A05G3459	A05	+	89901354	89911774	8081	exon_intron
ghi_circ_000119	Gh_A05G3459	A05	+	89901636	89911979	7919	exon_intron
ghi_circ_000120	Gh_A05G3459	A05	+	89901895	89912201	7805	exon_intron
ghi_circ_000121	Gh_A05G3459	A05	+	89902620	89912428	7193	exon_intron
ghi_circ_000122	Gh_A05G3459	A05	+	89903694	89913157	6235	exon_intron
ghi_circ_000123	Gh_A05G3467	A05	+	90108359	90108541	183	antisense
ghi_circ_000124	Gh_A05G3468	A05	+	90140742	90170843	29738	exon_intron
ghi_circ_000125	NA	A05	+	90362515	90363805	1291	intergenic
ghi_circ_000126	Gh_A05G3581	A05	-	91664861	91665070	124	annot_exons
ghi_circ_000127	Gh_A06G0030	A06	+	224186	230451	4941	exon_intron
ghi_circ_000128	Gh_A06G0030	A06	+	225276	231669	5574	exon_intron
ghi_circ_000129	Gh_A06G0031	A06	+	226535	232645	4884	exon_intron
ghi_circ_000130	Gh_A06G0031	A06	-	226838	233232	6395	antisense
ghi_circ_000131	Gh_A06G0224	A06	+	2569153	2594563	24409	exon_intron
ghi_circ_000132	Gh_A06G0227	A06	-	2619533	2649845	30313	antisense
ghi_circ_000133	Gh_A06G0578	A06	-	15055720	15056217	384	annot_exons
ghi_circ_000134	Gh_A06G0645	A06	+	16759985	16812340	52356	antisense
ghi_circ_000135	NA	A06	-	79234944	79250003	15060	intergenic
ghi_circ_000136	NA	A06	-	98399697	98416674	16978	intergenic
ghi_circ_000137	Gh_A06G1509	A06	+	98725155	98747010	21856	intronic
ghi_circ_000138	Gh_A06G1515	A06	-	98833697	98839401	5705	antisense
ghi_circ_000139	Gh_A06G1515	A06	+	98834654	98839972	5319	exon_intron
ghi_circ_000140	Gh_A06G1591	A06	+	100542792	100543036	245	intronic
ghi_circ_000141	Gh_A06G1626	A06	-	101173547	101178351	4805	exon_intron
ghi_circ_000142	Gh_A06G1626	A06	-	101173547	101192677	19131	exon_intron
ghi_circ_000143	Gh_A06G1628	A06	-	101178698	101192677	13911	exon_intron
ghi_circ_000144	Gh_A06G1686	A06	-	101988365	102018489	28683	exon_intron
ghi_circ_000145	Gh_A06G1691	A06	-	102161465	102168889	7425	exon_intron
ghi_circ_000146	Gh_A06G1711	A06	-	102356230	102368975	11755	exon_intron
ghi_circ_000147	Gh_A07G0189	A07	+	2349213	2352337	3060	exon_intron
ghi_circ_000148	Gh_A07G0468	A07	+	6041511	6066996	25486	intronic
ghi_circ_000149	Gh_A07G0517	A07	+	6804772	6804924	153	one_exon
ghi_circ_000150	Gh_A07G0517	A07	+	6804783	6804935	153	one_exon
ghi_circ_000151	Gh_A07G0780	A07	-	13191777	13192064	210	annot_exons
ghi_circ_000152	NA	A07	-	14752430	14765720	13291	intergenic
ghi_circ_000153	Gh_A07G0975	A07	-	18441483	18449416	4536	exon_intron
ghi_circ_000154	NA	A07	-	20234820	20235103	284	intergenic
ghi_circ_000155	Gh_A07G1098	A07	+	22824103	22852727	28625	exon_intron
ghi_circ_000156	Gh_A07G1098	A07	+	22824326	22852950	28625	exon_intron
ghi_circ_000157	NA	A07	-	22824628	22853252	28625	intergenic
ghi_circ_000158	NA	A07	-	27713304	27722634	9331	intergenic
ghi_circ_000159	Gh_A07G1554	A07	-	57029335	57029583	249	one_exon
ghi_circ_000160	Gh_A07G1871	A07	+	73879044	73879602	367	annot_exons
ghi_circ_000161	Gh_A08G0041	A08	-	297445	300367	2923	exon_intron
ghi_circ_000162	Gh_A08G0041	A08	-	297445	300370	2926	exon_intron
ghi_circ_000163	Gh_A08G0041	A08	-	298084	300367	2284	exon_intron
ghi_circ_000164	Gh_A08G0041	A08	-	298084	300370	2287	exon_intron
ghi_circ_000165	NA	A08	-	1254287	1254570	284	intergenic
ghi_circ_000166	Gh_A08G0193	A08	-	1974470	2006710	32241	exon_intron
ghi_circ_000167	Gh_A08G0219	A08	-	2276957	2309272	31778	exon_intron
ghi_circ_000168	Gh_A08G0219	A08	-	2277034	2309349	31778	exon_intron
ghi_circ_000169	Gh_A08G0383	A08	+	4838905	4844862	5821	exon_intron
ghi_circ_000170	NA	A08	-	4941141	4962389	21249	intergenic
ghi_circ_000171	NA	A08	+	14196399	14206415	10017	intergenic
ghi_circ_000172	NA	A08	-	14861551	14875658	14108	intergenic
ghi_circ_000173	Gh_A08G0693	A08	+	15749785	15752297	2513	exon_intron
ghi_circ_000174	NA	A08	-	26815129	26815688	560	intergenic
ghi_circ_000175	NA	A08	+	60527669	60528047	379	intergenic
ghi_circ_000176	NA	A08	-	77709007	77717814	8808	intergenic
ghi_circ_000177	Gh_A08G1250	A08	+	83800593	83852052	50213	exon_intron
ghi_circ_000178	Gh_A08G1745	A08	-	97411101	97442412	30206	exon_intron
ghi_circ_000179	Gh_A08G1757	A08	+	97623049	97623720	397	exon_intron
ghi_circ_000180	NA	A08	+	98781857	98797155	15299	intergenic
ghi_circ_000181	Gh_A08G1907	A08	-	99766515	99793306	16731	exon_intron
ghi_circ_000182	Gh_A08G1908	A08	-	99766515	99807046	24894	exon_intron
ghi_circ_000183	Gh_A08G1907	A08	-	99772028	99780447	8420	intronic
ghi_circ_000184	Gh_A08G1908	A08	-	99772028	99805323	32871	exon_intron
ghi_circ_000185	Gh_A08G1957	A08	+	100650750	100661196	10447	antisense
ghi_circ_000186	Gh_A08G2236	A08	-	103255745	103260235	4491	antisense
ghi_circ_000187	Gh_A09G0054	A09	-	1192789	1193371	379	annot_exons
ghi_circ_000188	Gh_A09G0199	A09	-	5919969	5949746	29778	exon_intron
ghi_circ_000189	Gh_A09G0599	A09	-	48183043	48183566	390	annot_exons
ghi_circ_000190	Gh_A09G0605	A09	+	48362074	48370981	8353	exon_intron
ghi_circ_000191	Gh_A09G0712	A09	+	52842448	52862227	18311	exon_intron
ghi_circ_000192	Gh_A09G0713	A09	+	52844600	52864111	17727	exon_intron
ghi_circ_000193	Gh_A09G0740	A09	+	53347700	53348722	250	annot_exons
ghi_circ_000194	Gh_A09G1052	A09	+	60889441	60895327	4953	exon_intron
ghi_circ_000195	Gh_A09G1053	A09	-	60889670	60897577	7908	antisense
ghi_circ_000196	Gh_A09G1053	A09	+	60889925	60897659	5714	exon_intron
ghi_circ_000197	Gh_A09G1053	A09	+	60890862	60898739	4992	exon_intron
ghi_circ_000198	Gh_A09G1229	A09	-	64270647	64271547	901	exon_intron
ghi_circ_000199	Gh_A09G1317	A09	-	65809128	65876800	67010	exon_intron
ghi_circ_000200	NA	A09	-	72210246	72210455	210	intergenic
ghi_circ_000201	NA	A09	-	74060433	74070148	9716	intergenic
ghi_circ_000202	Gh_A09G2193	A09	+	74836897	74864261	25711	exon_intron
ghi_circ_000203	Gh_A10G0061	A10	-	557946	575921	17976	exon_intron
ghi_circ_000204	Gh_A10G0061	A10	+	558486	576460	17975	antisense
ghi_circ_000205	Gh_A10G0147	A10	-	1229788	1230015	228	one_exon
ghi_circ_000206	Gh_A10G0147	A10	-	1230016	1230243	228	one_exon
ghi_circ_000207	Gh_A10G0147	A10	-	1230016	1230471	456	one_exon
ghi_circ_000208	Gh_A10G0147	A10	+	1230128	1230355	228	antisense
ghi_circ_000209	Gh_A10G0147	A10	-	1230244	1230471	228	one_exon
ghi_circ_000210	Gh_A10G0192	A10	-	1682051	1694539	11455	exon_intron
ghi_circ_000211	Gh_A10G0192	A10	-	1683642	1696702	13061	exon_intron
ghi_circ_000212	Gh_A10G0501	A10	-	5441019	5450473	8880	exon_intron
ghi_circ_000213	Gh_A10G0742	A10	-	13187068	13189060	1993	exon_intron
ghi_circ_000214	Gh_A10G0742	A10	+	13187652	13189644	1993	antisense
ghi_circ_000215	Gh_A10G0742	A10	+	13187682	13189674	1993	antisense
ghi_circ_000216	Gh_A10G0742	A10	-	13187755	13187928	174	one_exon
ghi_circ_000217	Gh_A10G1006	A10	-	28566130	28566330	201	antisense
ghi_circ_000218	Gh_A10G1006	A10	-	28566427	28566597	171	antisense
ghi_circ_000219	Gh_A10G1106	A10	-	54644339	54681106	36768	antisense
ghi_circ_000220	Gh_A10G1331	A10	-	70924676	70940018	15343	antisense
ghi_circ_000221	Gh_A10G1332	A10	+	70925091	70940353	15263	exon_intron
ghi_circ_000222	Gh_A10G1530	A10	+	83845336	83905973	59778	exon_intron
ghi_circ_000223	Gh_A10G1530	A10	+	83848974	83908402	58569	exon_intron
ghi_circ_000224	Gh_A10G1580	A10	-	85820899	85821498	600	antisense
ghi_circ_000225	Gh_A10G1694	A10	-	90167158	90168212	444	annot_exons
ghi_circ_000226	Gh_A10G1729	A10	+	91271983	91273642	683	annot_exons
ghi_circ_000227	Gh_A10G1737	A10	+	91362330	91401068	38739	intronic
ghi_circ_000228	Gh_A10G1739	A10	-	91489144	91492138	1949	exon_intron
ghi_circ_000229	Gh_A10G1789	A10	-	92830073	92859742	21295	exon_intron
ghi_circ_000230	Gh_A10G1847	A10	-	94535410	94562581	24206	exon_intron
ghi_circ_000231	Gh_A10G1864	A10	-	94961295	94962526	605	annot_exons
ghi_circ_000232	Gh_A10G1864	A10	-	94962159	94962526	368	one_exon
ghi_circ_000233	Gh_A10G1864	A10	-	94962159	94962540	382	exon_intron
ghi_circ_000234	Gh_A10G1948	A10	-	96951121	96963593	12473	antisense
ghi_circ_000235	Gh_A10G2023	A10	+	98014313	98043567	29082	exon_intron
ghi_circ_000236	Gh_A10G2024	A10	+	98027902	98043567	15666	exon_intron
ghi_circ_000237	Gh_A10G2024	A10	+	98045797	98087691	34807	exon_intron
ghi_circ_000238	Gh_A10G2025	A10	+	98045797	98111317	61732	exon_intron
ghi_circ_000239	Gh_A10G2025	A10	+	98054335	98089673	34150	exon_intron
ghi_circ_000240	Gh_A10G2025	A10	+	98087254	98109696	19266	exon_intron
ghi_circ_000241	Gh_A10G2025	A10	+	98087771	98111317	20545	exon_intron
ghi_circ_000242	Gh_A10G2067	A10	+	98876148	98891950	14332	exon_intron
ghi_circ_000243	Gh_A10G2067	A10	+	98884466	98928846	43661	exon_intron
ghi_circ_000244	Gh_A10G2067	A10	-	98926831	98941860	15030	antisense
ghi_circ_000245	Gh_A10G2068	A10	+	99056494	99072360	14301	exon_intron
ghi_circ_000246	Gh_A10G2068	A10	+	99068654	99087608	18955	exon_intron
ghi_circ_000247	Gh_A10G2073	A10	+	99286965	99306980	20016	exon_intron
ghi_circ_000248	NA	A10	+	99474267	99488277	14011	intergenic
ghi_circ_000249	NA	A10	+	99478039	99492077	14039	intergenic
ghi_circ_000250	Gh_A10G2126	A10	+	100072593	100079420	4776	exon_intron
ghi_circ_000251	Gh_A10G2125	A10	-	100072760	100079478	6157	exon_intron
ghi_circ_000252	Gh_A10G2163	A10	+	100533853	100535295	699	annot_exons
ghi_circ_000253	Gh_A10G2173	A10	-	100587676	100609277	21602	exon_intron
ghi_circ_000254	Gh_A10G2190	A10	+	100819783	100824236	734	annot_exons
ghi_circ_000255	NA	A10	-	100837127	100837313	187	intergenic
ghi_circ_000256	Gh_A11G0160	A11	+	1524250	1532413	5767	exon_intron
ghi_circ_000257	Gh_A11G0160	A11	+	1524250	1551945	21917	exon_intron
ghi_circ_000258	Gh_A11G0556	A11	+	5258773	5259450	490	annot_exons
ghi_circ_000259	NA	A11	-	5265570	5280547	14978	intergenic
ghi_circ_000260	Gh_A11G0677	A11	+	6625404	6635351	8616	exon_intron
ghi_circ_000261	Gh_A11G0691	A11	+	6731712	6741200	9489	antisense
ghi_circ_000262	Gh_A11G0960	A11	-	10423923	10427146	1296	exon_intron
ghi_circ_000263	Gh_A11G1394	A11	+	18201883	18202166	284	exon_intron
ghi_circ_000264	Gh_A11G1569	A11	-	22916737	22919739	3003	antisense
ghi_circ_000265	Gh_A11G2287	A11	+	78648703	78665015	15822	exon_intron
ghi_circ_000266	NA	A11	+	84855236	84878552	23317	intergenic
ghi_circ_000267	NA	A11	-	85269389	85306547	37159	intergenic
ghi_circ_000268	NA	A11	-	85338786	85370450	31665	intergenic
ghi_circ_000269	Gh_A11G2604	A11	+	86905627	86925650	20024	intronic
ghi_circ_000270	Gh_A11G2604	A11	+	86905640	86925650	20011	intronic
ghi_circ_000271	NA	A11	+	87324970	87325129	160	intergenic
ghi_circ_000272	NA	A11	-	88267361	88304743	37383	intergenic
ghi_circ_000273	Gh_A11G2680	A11	+	89079838	89117362	4356	exon_intron
ghi_circ_000274	Gh_A11G2684	A11	+	89234996	89261617	26258	exon_intron
ghi_circ_000275	NA	A11	-	91331109	91357292	26184	intergenic
ghi_circ_000276	Gh_A11G2805	A11	-	91396269	91409703	8542	exon_intron
ghi_circ_000277	Gh_A11G2805	A11	-	91396766	91410263	8957	exon_intron
ghi_circ_000278	Gh_A11G2805	A11	-	91397327	91410851	13525	exon_intron
ghi_circ_000279	Gh_A11G2805	A11	-	91397774	91411254	13481	exon_intron
ghi_circ_000280	Gh_A11G2870	A11	-	92650697	92651755	414	exon_intron
ghi_circ_000281	Gh_A12G0151	A12	+	2233458	2269386	35453	exon_intron
ghi_circ_000282	Gh_A12G0151	A12	+	2233536	2269386	35375	exon_intron
ghi_circ_000283	Gh_A12G0159	A12	+	2350916	2351433	518	exon_intron
ghi_circ_000284	Gh_A12G0357	A12	+	6854317	6891904	37588	exon_intron
ghi_circ_000285	NA	A12	-	7676981	7677327	347	intergenic
ghi_circ_000286	NA	A12	+	7975643	8025873	50231	intergenic
ghi_circ_000287	Gh_A12G0415	A12	-	8287786	8355000	67215	exon_intron
ghi_circ_000288	Gh_A12G0415	A12	+	8288032	8355355	67324	antisense
ghi_circ_000289	Gh_A12G0415	A12	+	8288133	8355456	67324	antisense
ghi_circ_000290	Gh_A12G0415	A12	-	8288849	8355620	66772	intronic
ghi_circ_000291	Gh_A12G0436	A12	-	9024007	9070813	46807	exon_intron
ghi_circ_000292	Gh_A12G0465	A12	-	10013350	10024095	9343	exon_intron
ghi_circ_000293	Gh_A12G0784	A12	-	43501854	43502127	274	one_exon
ghi_circ_000294	NA	A12	-	60588939	60589281	343	intergenic
ghi_circ_000295	Gh_A12G1085	A12	+	63588387	63659849	71463	intronic
ghi_circ_000296	Gh_A12G1101	A12	-	64039990	64040309	320	antisense
ghi_circ_000297	Gh_A12G1598	A12	+	76741906	76773838	31682	exon_intron
ghi_circ_000298	Gh_A12G1670	A12	+	78345903	78347040	691	annot_exons
ghi_circ_000299	NA	A12	+	79033561	79042467	8907	intergenic
ghi_circ_000300	NA	A12	+	85186316	85186646	331	intergenic
ghi_circ_000301	Gh_A12G2364	A12	+	86146592	86149683	3092	antisense
ghi_circ_000302	Gh_A12G2396	A12	+	86422365	86431428	9064	exon_intron
ghi_circ_000303	Gh_A12G2396	A12	+	86422365	86438057	14193	exon_intron
ghi_circ_000304	Gh_A13G0042	A13	+	441289	516529	74808	exon_intron
ghi_circ_000305	Gh_A13G0043	A13	-	441316	477885	36570	exon_intron
ghi_circ_000306	Gh_A13G0042	A13	+	442638	479207	36137	exon_intron
ghi_circ_000307	NA	A13	+	4227265	4244297	17033	intergenic
ghi_circ_000308	NA	A13	+	4227265	4326083	98819	intergenic
ghi_circ_000309	NA	A13	+	4227727	4244757	17031	intergenic
ghi_circ_000310	Gh_A13G0337	A13	+	4332165	4335439	3172	exon_intron
ghi_circ_000311	Gh_A13G0342	A13	+	4425393	4425601	209	exon_intron
ghi_circ_000312	NA	A13	+	5324167	5347121	22955	intergenic
ghi_circ_000313	NA	A13	-	5348014	5356285	8272	intergenic
ghi_circ_000314	Gh_A13G0447	A13	+	6615883	6616537	655	antisense
ghi_circ_000315	Gh_A13G0447	A13	+	6615883	6616540	658	antisense
ghi_circ_000316	NA	A13	-	11442489	11504142	61654	intergenic
ghi_circ_000317	Gh_A13G0648	A13	-	18135823	18142071	6249	exon_intron
ghi_circ_000318	Gh_A13G0648	A13	-	18135874	18142122	6249	exon_intron
ghi_circ_000319	Gh_A13G0648	A13	+	18136135	18142383	6249	antisense
ghi_circ_000320	Gh_A13G0777	A13	+	33669808	33670225	307	annot_exons
ghi_circ_000321	NA	A13	-	35131082	35133459	2378	intergenic
ghi_circ_000322	Gh_A13G0974	A13	-	52699572	52701014	672	exon_intron
ghi_circ_000323	NA	A13	-	63479420	63479595	176	intergenic
ghi_circ_000324	Gh_A13G1194	A13	-	64901162	64901389	228	one_exon
ghi_circ_000325	NA	A13	-	68561309	68563540	2232	intergenic
ghi_circ_000326	Gh_A13G1326	A13	-	68623816	68665051	41236	intronic
ghi_circ_000327	Gh_A13G1549	A13	-	74072187	74095437	21405	exon_intron
ghi_circ_000328	Gh_A13G1798	A13	-	77382843	77407215	23076	exon_intron
ghi_circ_000329	Gh_A13G1829	A13	+	77870084	77962060	32480	exon_intron
ghi_circ_000330	Gh_A13G1829	A13	+	77917826	77927058	9233	intronic
ghi_circ_000331	Gh_A13G1829	A13	+	77918202	77928272	10071	intronic
ghi_circ_000332	Gh_A13G1829	A13	+	77918202	77963599	44852	exon_intron
ghi_circ_000333	Gh_A13G1829	A13	+	77927989	77962609	34075	exon_intron
ghi_circ_000334	Gh_D01G0203	D01	+	1723352	1729906	6555	antisense
ghi_circ_000335	Gh_D01G0260	D01	+	2339748	2423517	37876	exon_intron
ghi_circ_000336	Gh_D01G0335	D01	-	3602882	3648040	45159	antisense
ghi_circ_000337	Gh_D01G0335	D01	-	3604063	3649222	45160	antisense
ghi_circ_000338	Gh_D01G0335	D01	+	3604086	3649245	43524	exon_intron
ghi_circ_000339	Gh_D01G0522	D01	-	6430125	6452209	22085	exon_intron
ghi_circ_000340	Gh_D01G0585	D01	+	8115808	8116035	228	one_exon
ghi_circ_000341	Gh_D01G0879	D01	+	14434262	14466155	30901	exon_intron
ghi_circ_000342	Gh_D01G1284	D01	-	35149881	35153087	767	annot_exons
ghi_circ_000343	Gh_D01G1284	D01	-	35151464	35153087	582	annot_exons
ghi_circ_000344	Gh_D01G1362	D01	+	40112327	40112854	347	annot_exons
ghi_circ_000345	Gh_D01G1739	D01	-	54104853	54161405	56553	exon_intron
ghi_circ_000346	Gh_D01G2067	D01	+	59703364	59703623	260	one_exon
ghi_circ_000347	Gh_D01G2069	D01	-	59713833	59714100	124	annot_exons
ghi_circ_000348	Gh_D02G0054	D02	+	302686	311709	6039	exon_intron
ghi_circ_000349	Gh_D02G0073	D02	-	455993	469887	11992	exon_intron
ghi_circ_000350	Gh_D02G0093	D02	-	648020	664999	15836	exon_intron
ghi_circ_000351	Gh_D02G0093	D02	-	648020	722317	73154	exon_intron
ghi_circ_000352	Gh_D02G0093	D02	-	659336	689717	30382	exon_intron
ghi_circ_000353	Gh_D02G0093	D02	-	659731	673832	14102	exon_intron
ghi_circ_000354	Gh_D02G0093	D02	-	659731	690633	30903	exon_intron
ghi_circ_000355	Gh_D02G0094	D02	-	665130	679650	13447	exon_intron
ghi_circ_000356	Gh_D02G0094	D02	-	665130	695730	29060	exon_intron
ghi_circ_000357	Gh_D02G0094	D02	-	665130	695735	29065	exon_intron
ghi_circ_000358	Gh_D02G0094	D02	-	665130	722317	55647	exon_intron
ghi_circ_000359	Gh_D02G0094	D02	-	665130	722322	55652	exon_intron
ghi_circ_000360	Gh_D02G0127	D02	-	1027176	1079101	45965	exon_intron
ghi_circ_000361	Gh_D02G0131	D02	-	1080914	1162125	78661	exon_intron
ghi_circ_000362	Gh_D02G0169	D02	-	1692589	1692738	150	antisense
ghi_circ_000363	Gh_D02G0236	D02	+	2769345	2780558	11214	exon_intron
ghi_circ_000364	NA	D02	+	3813346	3821324	7979	intergenic
ghi_circ_000365	NA	D02	+	3813346	3834245	20900	intergenic
ghi_circ_000366	NA	D02	+	3813346	3853112	39767	intergenic
ghi_circ_000367	NA	D02	+	3843386	3858299	14914	intergenic
ghi_circ_000368	Gh_D02G0319	D02	+	4294007	4309334	15328	exon_intron
ghi_circ_000369	Gh_D02G0328	D02	-	4393576	4398630	4800	exon_intron
ghi_circ_000370	Gh_D02G0390	D02	-	5049279	5054105	3767	exon_intron
ghi_circ_000371	Gh_D02G0434	D02	+	5751147	5751326	180	antisense
ghi_circ_000372	Gh_D02G0719	D02	+	10540339	10574463	34125	exon_intron
ghi_circ_000373	Gh_D02G0719	D02	+	10540366	10574490	34125	exon_intron
ghi_circ_000374	Gh_D02G0732	D02	-	10776074	10867778	15298	exon_intron
ghi_circ_000375	Gh_D02G0733	D02	-	10867995	10893225	24152	exon_intron
ghi_circ_000376	Gh_D02G1222	D02	-	38497238	38497758	345	annot_exons
ghi_circ_000377	NA	D02	+	44063363	44071750	8388	intergenic
ghi_circ_000378	Gh_D02G1447	D02	+	49715531	49742751	27221	exon_intron
ghi_circ_000379	Gh_D02G1447	D02	+	49715531	49772297	27125	exon_intron
ghi_circ_000380	NA	D02	+	65454802	65466647	11846	intergenic
ghi_circ_000381	Gh_D03G0325	D03	+	3757816	3806034	39914	exon_intron
ghi_circ_000382	Gh_D03G0370	D03	-	4815412	4821467	5862	exon_intron
ghi_circ_000383	Gh_D03G0371	D03	+	4816228	4822383	6156	antisense
ghi_circ_000384	Gh_D03G0594	D03	+	13691715	13692160	294	annot_exons
ghi_circ_000385	Gh_D03G0608	D03	+	15623365	15625747	732	annot_exons
ghi_circ_000386	Gh_D03G1180	D03	+	38538167	38563918	25586	exon_intron
ghi_circ_000387	Gh_D03G1321	D03	+	41616259	41622324	4998	exon_intron
ghi_circ_000388	Gh_D03G1322	D03	+	41617879	41624008	4921	exon_intron
ghi_circ_000389	Gh_D03G1359	D03	+	42148116	42167162	18717	exon_intron
ghi_circ_000390	Gh_D03G1359	D03	+	42149225	42168438	18046	exon_intron
ghi_circ_000391	NA	D03	-	43189906	43199026	9121	intergenic
ghi_circ_000392	Gh_D03G1513	D03	-	44248596	44258100	9505	antisense
ghi_circ_000393	Gh_D03G1513	D03	+	44249809	44258326	8518	exon_intron
ghi_circ_000394	Gh_D03G1513	D03	+	44250075	44258592	8518	exon_intron
ghi_circ_000395	Gh_D03G1527	D03	+	44464933	44478074	8845	exon_intron
ghi_circ_000396	Gh_D03G1527	D03	-	44465700	44478926	13227	antisense
ghi_circ_000397	Gh_D03G1527	D03	-	44481783	44482412	630	antisense
ghi_circ_000398	Gh_D03G1575	D03	-	45510198	45565294	42312	exon_intron
ghi_circ_000399	Gh_D03G1584	D03	-	45726285	45735887	9038	exon_intron
ghi_circ_000400	Gh_D03G1587	D03	+	45740674	45760741	17668	exon_intron
ghi_circ_000401	Gh_D03G1605	D03	-	45971888	45989672	17165	exon_intron
ghi_circ_000402	Gh_D03G1606	D03	-	45972342	45989888	17379	exon_intron
ghi_circ_000403	Gh_D03G1606	D03	-	45972544	45990320	17293	exon_intron
ghi_circ_000404	Gh_D03G1606	D03	-	45973078	45995480	17223	exon_intron
ghi_circ_000405	Gh_D04G0127	D04	+	1775642	1793406	17665	exon_intron
ghi_circ_000406	Gh_D04G0134	D04	+	1861772	1871679	9908	intronic
ghi_circ_000407	Gh_D04G0233	D04	+	3307900	3319136	11237	exon_intron
ghi_circ_000408	Gh_D04G0233	D04	+	3307900	3350044	42145	exon_intron
ghi_circ_000409	Gh_D04G0255	D04	+	3820913	3830267	8904	exon_intron
ghi_circ_000410	Gh_D04G0255	D04	+	3821478	3830740	8812	exon_intron
ghi_circ_000411	NA	D04	+	7589985	7590529	545	intergenic
ghi_circ_000412	Gh_D04G0537	D04	-	9224558	9224731	174	one_exon
ghi_circ_000413	Gh_D04G0588	D04	+	10473594	10487863	14270	antisense
ghi_circ_000414	Gh_D04G0694	D04	-	13732587	13757998	25329	exon_intron
ghi_circ_000415	NA	D04	-	21710966	21744039	33074	intergenic
ghi_circ_000416	Gh_D04G0853	D04	+	22616570	22677900	61129	exon_intron
ghi_circ_000417	Gh_D04G1099	D04	-	36417795	36418022	228	antisense
ghi_circ_000418	Gh_D04G1220	D04	+	39980634	40026363	45730	intronic
ghi_circ_000419	Gh_D04G1407	D04	-	45378996	45392942	13674	exon_intron
ghi_circ_000420	Gh_D04G1407	D04	-	45378996	45473904	94571	exon_intron
ghi_circ_000421	Gh_D04G1458	D04	+	46435558	46443476	7919	exon_intron
ghi_circ_000422	Gh_D04G1655	D04	-	48749206	48761647	11534	exon_intron
ghi_circ_000423	Gh_D04G1666	D04	-	48845483	48860305	14758	exon_intron
ghi_circ_000424	Gh_D04G1817	D04	-	50469003	50487984	17876	exon_intron
ghi_circ_000425	Gh_D04G1832	D04	+	50652126	50665324	12756	exon_intron
ghi_circ_000426	Gh_D04G1846	D04	-	50836856	50883526	46671	antisense
ghi_circ_000427	Gh_D04G1846	D04	-	50849584	50872266	22683	antisense
ghi_circ_000428	Gh_D04G1917	D04	+	51451609	51453669	2061	exon_intron
ghi_circ_000429	Gh_D05G0080	D05	+	827606	879016	49071	exon_intron
ghi_circ_000430	Gh_D05G0077	D05	-	828706	879992	48716	exon_intron
ghi_circ_000431	Gh_D05G0079	D05	-	830021	881091	50091	exon_intron
ghi_circ_000432	Gh_D05G0080	D05	+	830065	881421	49017	exon_intron
ghi_circ_000433	Gh_D05G0080	D05	+	830098	881454	49017	exon_intron
ghi_circ_000434	Gh_D05G0079	D05	-	830772	882115	50364	exon_intron
ghi_circ_000435	Gh_D05G0079	D05	-	831252	882461	50230	exon_intron
ghi_circ_000436	Gh_D05G0080	D05	+	831464	882809	49006	exon_intron
ghi_circ_000437	Gh_D05G0079	D05	-	831825	882864	50060	exon_intron
ghi_circ_000438	Gh_D05G0084	D05	-	833509	884533	48627	exon_intron
ghi_circ_000439	Gh_D05G0359	D05	-	3014550	3016042	452	annot_exons
ghi_circ_000440	Gh_D05G0363	D05	-	3037309	3037459	151	one_exon
ghi_circ_000441	Gh_D05G0664	D05	-	5281586	5283718	1268	annot_exons
ghi_circ_000442	Gh_D05G0819	D05	-	6870121	6883567	12996	exon_intron
ghi_circ_000443	Gh_D05G1066	D05	+	9041301	9058318	10072	exon_intron
ghi_circ_000444	NA	D05	-	9629422	9635907	6486	intergenic
ghi_circ_000445	NA	D05	-	9629422	9645571	16150	intergenic
ghi_circ_000446	Gh_D05G1182	D05	+	10175883	10202995	27113	antisense
ghi_circ_000447	Gh_D05G1182	D05	-	10177479	10204335	25063	exon_intron
ghi_circ_000448	Gh_D05G1182	D05	-	10178207	10204978	25232	exon_intron
ghi_circ_000449	Gh_D05G1184	D05	-	10178889	10205773	26885	exon_intron
ghi_circ_000450	Gh_D05G1184	D05	+	10179020	10205904	26885	antisense
ghi_circ_000451	Gh_D05G1184	D05	-	10179316	10206090	26775	exon_intron
ghi_circ_000452	Gh_D05G1184	D05	-	10179678	10206482	26805	exon_intron
ghi_circ_000453	Gh_D05G1184	D05	-	10180075	10206863	26789	exon_intron
ghi_circ_000454	Gh_D05G1184	D05	-	10181263	10208080	26818	exon_intron
ghi_circ_000455	Gh_D05G1184	D05	+	10199158	10218959	19802	antisense
ghi_circ_000456	Gh_D05G1184	D05	-	10202626	10219454	16829	exon_intron
ghi_circ_000457	Gh_D05G1326	D05	-	11657586	11659133	1548	antisense
ghi_circ_000458	Gh_D05G2085	D05	-	19386725	19393893	7169	antisense
ghi_circ_000459	Gh_D05G2086	D05	+	19387269	19394349	6582	exon_intron
ghi_circ_000460	Gh_D05G2224	D05	+	21218828	21224480	5275	exon_intron
ghi_circ_000461	Gh_D05G2284	D05	-	22132312	22132723	336	annot_exons
ghi_circ_000462	Gh_D05G2354	D05	-	23306369	23361661	55293	exon_intron
ghi_circ_000463	Gh_D05G2354	D05	-	23306369	23374269	67901	exon_intron
ghi_circ_000464	Gh_D05G2356	D05	-	23306369	23395187	88357	exon_intron
ghi_circ_000465	Gh_D05G2355	D05	+	23312271	23378222	65952	exon_intron
ghi_circ_000466	Gh_D05G2355	D05	+	23312573	23404915	90874	exon_intron
ghi_circ_000467	Gh_D05G2355	D05	-	23361176	23373700	12525	antisense
ghi_circ_000468	Gh_D05G2355	D05	-	23361943	23374269	12327	antisense
ghi_circ_000469	Gh_D05G2356	D05	-	23374536	23395187	20190	exon_intron
ghi_circ_000470	Gh_D05G2834	D05	-	31823221	31825061	545	annot_exons
ghi_circ_000471	Gh_D05G2838	D05	-	31908237	31908857	315	annot_exons
ghi_circ_000472	Gh_D05G2931	D05	-	34773912	34774301	390	one_exon
ghi_circ_000473	Gh_D05G3244	D05	+	50799613	50845952	46340	antisense
ghi_circ_000474	Gh_D05G3257	D05	-	51025910	51032798	6889	intronic
ghi_circ_000475	Gh_D05G3336	D05	-	53902542	53962212	59671	intronic
ghi_circ_000476	Gh_D05G3434	D05	-	55821984	55861726	39743	intronic
ghi_circ_000477	Gh_D05G3434	D05	+	55823750	55863528	39779	antisense
ghi_circ_000478	Gh_D05G3434	D05	-	55823874	55863652	39779	intronic
ghi_circ_000479	Gh_D05G3434	D05	-	55849268	55932141	82874	intronic
ghi_circ_000480	Gh_D05G3434	D05	-	55857348	55863652	6305	intronic
ghi_circ_000481	Gh_D05G3506	D05	+	57742854	57833831	90978	antisense
ghi_circ_000482	Gh_D05G3507	D05	-	57834249	57871913	36978	exon_intron
ghi_circ_000483	Gh_D05G3507	D05	+	57834334	57899258	64925	antisense
ghi_circ_000484	Gh_D05G3507	D05	-	57834875	57899727	26310	exon_intron
ghi_circ_000485	Gh_D05G3507	D05	-	57835618	57930592	56780	exon_intron
ghi_circ_000486	Gh_D05G3507	D05	-	57835916	57900763	26754	exon_intron
ghi_circ_000487	Gh_D05G3516	D05	+	58081874	58088711	6838	exon_intron
ghi_circ_000488	Gh_D05G3516	D05	-	58081939	58088776	6838	antisense
ghi_circ_000489	Gh_D05G3516	D05	+	58082467	58082694	228	one_exon
ghi_circ_000490	Gh_D05G3571	D05	-	59107147	59107423	277	intronic
ghi_circ_000491	Gh_D05G3611	D05	-	59775896	59780184	4289	exon_intron
ghi_circ_000492	Gh_D05G3662	D05	+	60745907	60785697	39791	antisense
ghi_circ_000493	Gh_D05G3713	D05	+	61735384	61736461	577	annot_exons
ghi_circ_000494	Gh_D05G3722	D05	+	61812342	61824588	11196	exon_intron
ghi_circ_000495	Gh_D06G0105	D06	+	1105889	1117020	11132	antisense
ghi_circ_000496	Gh_D06G0205	D06	+	2029118	2038279	6804	exon_intron
ghi_circ_000497	Gh_D06G0235	D06	-	2426825	2457600	29883	exon_intron
ghi_circ_000498	Gh_D06G0551	D06	-	8426373	8433505	6133	exon_intron
ghi_circ_000499	Gh_D06G0655	D06	-	11307588	11308085	384	annot_exons
ghi_circ_000500	Gh_D06G0735	D06	-	12757686	12785449	26251	exon_intron
ghi_circ_000501	Gh_D06G0902	D06	-	17839088	17863713	24437	exon_intron
ghi_circ_000502	NA	D06	-	24011740	24026802	15063	intergenic
ghi_circ_000503	Gh_D06G1335	D06	+	40659308	40728241	68934	intronic
ghi_circ_000504	Gh_D06G1413	D06	-	45136053	45136681	414	exon_intron
ghi_circ_000505	NA	D06	-	57892546	57919060	26515	intergenic
ghi_circ_000506	Gh_D06G2057	D06	-	62392308	62395714	3407	exon_intron
ghi_circ_000507	Gh_D07G0209	D07	+	2180632	2195941	13185	exon_intron
ghi_circ_000508	Gh_D07G0210	D07	-	2183611	2200739	17129	antisense
ghi_circ_000509	Gh_D07G0210	D07	+	2186318	2203338	10274	exon_intron
ghi_circ_000510	Gh_D07G0210	D07	-	2186394	2203506	17113	antisense
ghi_circ_000511	Gh_D07G0739	D07	-	9004370	9004748	296	annot_exons
ghi_circ_000512	Gh_D07G0841	D07	+	10784762	10804327	19566	exon_intron
ghi_circ_000513	Gh_D07G1140	D07	-	16770721	16791637	20917	antisense
ghi_circ_000514	Gh_D07G1341	D07	-	21551389	21553037	1550	exon_intron
ghi_circ_000515	NA	D07	-	24723579	24732197	8619	intergenic
ghi_circ_000516	NA	D07	-	24723579	24732208	8630	intergenic
ghi_circ_000517	Gh_D07G1513	D07	-	27283017	27311307	26208	exon_intron
ghi_circ_000518	Gh_D07G1513	D07	-	27284185	27312383	26924	exon_intron
ghi_circ_000519	Gh_D07G2008	D07	+	49753148	49759626	6250	exon_intron
ghi_circ_000520	Gh_D08G0020	D08	-	218535	227168	8212	exon_intron
ghi_circ_000521	Gh_D08G0020	D08	-	219172	227888	8006	exon_intron
ghi_circ_000522	Gh_D08G0035	D08	-	297702	303502	5801	exon_intron
ghi_circ_000523	Gh_D08G0035	D08	+	297955	303838	5884	antisense
ghi_circ_000524	Gh_D08G0082	D08	-	650982	654170	3189	exon_intron
ghi_circ_000525	Gh_D08G0082	D08	-	652139	654443	2189	exon_intron
ghi_circ_000526	NA	D08	+	1378299	1378506	208	intergenic
ghi_circ_000527	Gh_D08G0241	D08	-	2298618	2300520	760	exon_intron
ghi_circ_000528	Gh_D08G0270	D08	-	2593801	2600969	7169	intronic
ghi_circ_000529	Gh_D08G0326	D08	+	3185101	3198671	13478	exon_intron
ghi_circ_000530	Gh_D08G0326	D08	-	3185404	3198974	13571	antisense
ghi_circ_000531	Gh_D08G0360	D08	-	3696983	3697391	326	annot_exons
ghi_circ_000532	Gh_D08G0823	D08	+	13357827	13409850	43225	exon_intron
ghi_circ_000533	Gh_D08G0824	D08	+	13397789	13400973	887	exon_intron
ghi_circ_000534	Gh_D08G1647	D08	+	51957682	51963001	3869	exon_intron
ghi_circ_000535	Gh_D08G1656	D08	+	52044865	52049547	4683	intronic
ghi_circ_000536	Gh_D08G1685	D08	+	52719629	52724392	4764	exon_intron
ghi_circ_000537	Gh_D08G1755	D08	+	53859578	53860579	1002	exon_intron
ghi_circ_000538	NA	D08	-	55857073	55857738	666	intergenic
ghi_circ_000539	NA	D08	-	56881996	56882159	164	intergenic
ghi_circ_000540	Gh_D08G1949	D08	-	57742779	57742944	166	one_exon
ghi_circ_000541	Gh_D08G2006	D08	-	58512788	58548043	33048	exon_intron
ghi_circ_000542	Gh_D08G2032	D08	+	58840462	58849967	9427	exon_intron
ghi_circ_000543	Gh_D08G2032	D08	-	58840812	58850335	9524	antisense
ghi_circ_000544	Gh_D08G2032	D08	+	58840831	58850354	9445	exon_intron
ghi_circ_000545	Gh_D08G2210	D08	-	61637631	61659332	21359	exon_intron
ghi_circ_000546	Gh_D08G2448	D08	-	64373085	64375511	667	annot_exons
ghi_circ_000547	Gh_D08G2448	D08	-	64373085	64376143	752	annot_exons
ghi_circ_000548	Gh_D08G2453	D08	+	64413132	64422844	9624	exon_intron
ghi_circ_000549	Gh_D08G2542	D08	-	65152055	65155268	692	exon_intron
ghi_circ_000550	Gh_D09G0037	D09	+	908438	967439	55289	exon_intron
ghi_circ_000551	Gh_D09G0168	D09	+	5408337	5408768	432	intronic
ghi_circ_000552	Gh_D09G0231	D09	+	7134441	7177454	43014	exon_intron
ghi_circ_000553	Gh_D09G0231	D09	+	7134441	7178135	42929	exon_intron
ghi_circ_000554	NA	D09	-	10311747	10379547	67801	intergenic
ghi_circ_000555	Gh_D09G0626	D09	+	29193908	29194707	800	exon_intron
ghi_circ_000556	NA	D09	+	30525608	30526307	700	intergenic
ghi_circ_000557	Gh_D09G0839	D09	+	33191876	33201392	9438	exon_intron
ghi_circ_000558	Gh_D09G0839	D09	+	33191876	33209794	17202	exon_intron
ghi_circ_000559	Gh_D09G0839	D09	+	33192248	33201750	9339	exon_intron
ghi_circ_000560	Gh_D09G0839	D09	+	33192562	33202057	9332	exon_intron
ghi_circ_000561	Gh_D09G0839	D09	+	33192562	33210496	17218	exon_intron
ghi_circ_000562	Gh_D09G0897	D09	+	34129574	34151147	21487	exon_intron
ghi_circ_000563	Gh_D09G1049	D09	+	36567360	36578537	9786	exon_intron
ghi_circ_000564	Gh_D09G1539	D09	+	42992259	42992576	318	antisense
ghi_circ_000565	Gh_D09G1575	D09	+	43339191	43354268	14886	exon_intron
ghi_circ_000566	Gh_D09G1610	D09	+	43674721	43700453	25733	antisense
ghi_circ_000567	Gh_D09G1610	D09	-	43674924	43700656	23755	exon_intron
ghi_circ_000568	Gh_D09G1610	D09	+	43675651	43701383	25733	antisense
ghi_circ_000569	Gh_D09G1610	D09	-	43677604	43703328	23882	exon_intron
ghi_circ_000570	Gh_D09G1648	D09	+	44100543	44109533	7443	exon_intron
ghi_circ_000571	Gh_D09G1649	D09	-	44101810	44112546	8760	exon_intron
ghi_circ_000572	Gh_D09G1649	D09	-	44104075	44114883	6959	exon_intron
ghi_circ_000573	Gh_D09G2016	D09	+	47601484	47605293	3810	antisense
ghi_circ_000574	Gh_D09G2022	D09	+	47625264	47641677	16414	exon_intron
ghi_circ_000575	Gh_D09G2022	D09	-	47625352	47641765	16414	antisense
ghi_circ_000576	Gh_D09G2023	D09	+	47630022	47641734	11713	exon_intron
ghi_circ_000577	Gh_D10G0150	D10	-	1201679	1201906	228	one_exon
ghi_circ_000578	Gh_D10G0257	D10	-	2196692	2196844	153	one_exon
ghi_circ_000579	Gh_D10G0674	D10	-	7568357	7568515	159	antisense
ghi_circ_000580	NA	D10	-	10083998	10091687	7690	intergenic
ghi_circ_000581	NA	D10	+	10513811	10523054	9244	intergenic
ghi_circ_000582	Gh_D10G1076	D10	-	16867513	16882772	15260	antisense
ghi_circ_000583	Gh_D10G1081	D10	-	17038258	17040336	1593	annot_exons
ghi_circ_000584	Gh_D10G1207	D10	+	20983845	21073828	89984	exon_intron
ghi_circ_000585	Gh_D10G1207	D10	+	20984125	21074108	89984	exon_intron
ghi_circ_000586	Gh_D10G1540	D10	+	40248262	40248438	177	antisense
ghi_circ_000587	Gh_D10G1540	D10	+	40248727	40248927	201	antisense
ghi_circ_000588	Gh_D10G1780	D10	+	50188032	50193049	3978	exon_intron
ghi_circ_000589	Gh_D10G2009	D10	+	55606943	55621741	14518	exon_intron
ghi_circ_000590	Gh_D10G2129	D10	-	58263088	58263455	368	one_exon
ghi_circ_000591	Gh_D10G2218	D10	+	59647021	59688723	41703	exon_intron
ghi_circ_000592	Gh_D10G2262	D10	+	60340118	60424037	81043	exon_intron
ghi_circ_000593	Gh_D10G2262	D10	+	60348469	60431952	83484	exon_intron
ghi_circ_000594	Gh_D10G2262	D10	+	60372896	60412230	39335	intronic
ghi_circ_000595	Gh_D10G2262	D10	+	60419372	60477972	37839	exon_intron
ghi_circ_000596	Gh_D10G2262	D10	+	60426426	60474941	27754	exon_intron
ghi_circ_000597	Gh_D10G2263	D10	+	60426426	60518459	91664	exon_intron
ghi_circ_000598	Gh_D10G2263	D10	-	60475345	60518865	43521	antisense
ghi_circ_000599	Gh_D10G2263	D10	+	60516454	60565596	45976	exon_intron
ghi_circ_000600	Gh_D10G2281	D10	+	60885581	60942219	56127	exon_intron
ghi_circ_000601	Gh_D10G2325	D10	+	61532122	61551612	18655	exon_intron
ghi_circ_000602	Gh_D10G2335	D10	-	61746179	61765424	19085	exon_intron
ghi_circ_000603	Gh_D10G2346	D10	+	61924600	61941787	16938	exon_intron
ghi_circ_000604	Gh_D10G2389	D10	-	62897535	62897989	359	annot_exons
ghi_circ_000605	Gh_D10G2422	D10	-	63261957	63289423	22402	exon_intron
ghi_circ_000606	Gh_D10G2422	D10	+	63274722	63297832	23111	antisense
ghi_circ_000607	Gh_D11G0042	D11	+	397934	398086	153	exon_intron
ghi_circ_000608	Gh_D11G0172	D11	+	1520392	1526907	4612	exon_intron
ghi_circ_000609	Gh_D11G0174	D11	+	1520392	1550942	29718	exon_intron
ghi_circ_000610	Gh_D11G0174	D11	+	1523252	1529771	5687	exon_intron
ghi_circ_000611	Gh_D11G0592	D11	-	5035782	5043935	6338	exon_intron
ghi_circ_000612	Gh_D11G0593	D11	-	5037992	5044421	6264	exon_intron
ghi_circ_000613	Gh_D11G0593	D11	-	5038732	5044970	5595	exon_intron
ghi_circ_000614	Gh_D11G0665	D11	+	5759033	5777381	18349	antisense
ghi_circ_000615	Gh_D11G0765	D11	+	6577640	6599165	20842	exon_intron
ghi_circ_000616	Gh_D11G1158	D11	-	10693824	10711351	14734	exon_intron
ghi_circ_000617	NA	D11	-	18075534	18084616	9083	intergenic
ghi_circ_000618	NA	D11	+	18904098	18908358	4261	intergenic
ghi_circ_000619	NA	D11	+	18905324	18909329	4006	intergenic
ghi_circ_000620	Gh_D11G1976	D11	+	25571576	25593362	16703	exon_intron
ghi_circ_000621	Gh_D11G2143	D11	+	32422721	32424688	1968	antisense
ghi_circ_000622	Gh_D11G2672	D11	-	55598255	55647870	49501	exon_intron
ghi_circ_000623	Gh_D11G2672	D11	-	55643726	55704260	60535	intronic
ghi_circ_000624	Gh_D11G2850	D11	-	58455328	58500591	45264	antisense
ghi_circ_000625	Gh_D11G2852	D11	-	58455328	58528199	72872	antisense
ghi_circ_000626	Gh_D11G2925	D11	-	59533878	59591136	53850	exon_intron
ghi_circ_000627	Gh_D11G2982	D11	-	60699668	60721320	20743	exon_intron
ghi_circ_000628	Gh_D11G3086	D11	-	62851177	62851372	196	antisense
ghi_circ_000629	Gh_D11G3103	D11	-	63176371	63181141	3875	exon_intron
ghi_circ_000630	Gh_D11G3104	D11	-	63177004	63181247	3373	exon_intron
ghi_circ_000631	Gh_D11G3104	D11	+	63178047	63182807	4761	antisense
ghi_circ_000632	Gh_D11G3106	D11	+	63191911	63286112	94202	antisense
ghi_circ_000633	Gh_D11G3106	D11	-	63192498	63286699	94202	exon_intron
ghi_circ_000634	Gh_D11G3107	D11	+	63286872	63372603	85732	antisense
ghi_circ_000635	Gh_D11G3108	D11	-	63453652	63456790	2049	annot_exons
ghi_circ_000636	Gh_D11G3108	D11	-	63458630	63461248	2190	exon_intron
ghi_circ_000637	Gh_D11G3152	D11	-	64032497	64109647	77098	exon_intron
ghi_circ_000638	Gh_D11G3153	D11	-	64082192	64093911	11667	exon_intron
ghi_circ_000639	Gh_D11G3157	D11	-	64082192	64144477	58083	exon_intron
ghi_circ_000640	Gh_D11G3153	D11	-	64082850	64094770	11868	exon_intron
ghi_circ_000641	Gh_D11G3153	D11	-	64082850	64126708	43806	exon_intron
ghi_circ_000642	Gh_D11G3209	D11	+	65024336	65032001	7666	exon_intron
ghi_circ_000643	Gh_D11G3214	D11	-	65130143	65136759	6291	exon_intron
ghi_circ_000644	Gh_D11G3223	D11	+	65193103	65201633	8531	exon_intron
ghi_circ_000645	Gh_D11G3223	D11	+	65198853	65201633	2781	exon_intron
ghi_circ_000646	Gh_D11G3244	D11	+	65421307	65479205	53913	exon_intron
ghi_circ_000647	Gh_D11G3246	D11	+	65481571	65489117	7547	exon_intron
ghi_circ_000648	Gh_D12G0150	D12	+	1921532	1922515	501	annot_exons
ghi_circ_000649	Gh_D12G0339	D12	+	4837958	4890293	52336	antisense
ghi_circ_000650	Gh_D12G0339	D12	-	4838071	4890406	52336	exon_intron
ghi_circ_000651	Gh_D12G0339	D12	-	4838229	4890490	52262	intronic
ghi_circ_000652	Gh_D12G0467	D12	-	7701876	7717561	15686	exon_intron
ghi_circ_000653	Gh_D12G0691	D12	+	14920896	14925836	4941	antisense
ghi_circ_000654	Gh_D12G0909	D12	+	31954397	31955207	811	exon_intron
ghi_circ_000655	NA	D12	+	34852600	34865869	13270	intergenic
ghi_circ_000656	Gh_D12G1013	D12	+	35864777	35870649	5516	exon_intron
ghi_circ_000657	Gh_D12G1051	D12	-	36593978	36597926	3949	exon_intron
ghi_circ_000658	Gh_D12G1051	D12	+	36594059	36598007	3949	antisense
ghi_circ_000659	Gh_D12G1168	D12	-	38954976	38955639	664	exon_intron
ghi_circ_000660	Gh_D12G1225	D12	+	40125692	40126786	1095	exon_intron
ghi_circ_000661	Gh_D12G1838	D12	-	50963525	50967609	3989	exon_intron
ghi_circ_000662	Gh_D12G2094	D12	-	53959735	53962662	2764	exon_intron
ghi_circ_000663	NA	D12	+	57046006	57046342	337	intergenic
ghi_circ_000664	NA	D12	+	58398842	58412794	13953	intergenic
ghi_circ_000665	Gh_D13G0150	D13	-	1411383	1420171	7601	exon_intron
ghi_circ_000666	Gh_D13G0377	D13	+	4050792	4060200	9409	intronic
ghi_circ_000667	Gh_D13G0378	D13	+	4060513	4063476	2857	exon_intron
ghi_circ_000668	Gh_D13G0448	D13	-	5184627	5195969	11343	antisense
ghi_circ_000669	Gh_D13G0449	D13	+	5187720	5199529	9366	exon_intron
ghi_circ_000670	Gh_D13G0449	D13	-	5187974	5200436	12463	antisense
ghi_circ_000671	Gh_D13G0686	D13	+	10043175	10105168	61994	intronic
ghi_circ_000672	Gh_D13G0686	D13	+	10045139	10107928	62790	intronic
ghi_circ_000673	Gh_D13G0686	D13	+	10106621	10153588	46968	exon_intron
ghi_circ_000674	Gh_D13G0686	D13	+	10109583	10156592	44816	exon_intron
ghi_circ_000675	Gh_D13G1489	D13	-	46472986	46473213	228	one_exon
ghi_circ_000676	Gh_D13G1659	D13	+	49997899	50070335	71416	exon_intron
ghi_circ_000677	Gh_D13G1699	D13	+	50987795	51024789	36995	exon_intron
ghi_circ_000678	Gh_D13G1731	D13	-	51840059	51844255	4197	antisense
ghi_circ_000679	Gh_D13G1830	D13	+	53383129	53405689	21210	exon_intron
ghi_circ_000680	Gh_D13G1884	D13	-	53953876	53959298	4168	exon_intron
ghi_circ_000681	Gh_D13G1929	D13	+	54670252	54672815	269	annot_exons
ghi_circ_000682	Gh_D13G2157	D13	-	57355067	57388153	32585	exon_intron
ghi_circ_000683	Gh_D13G2163	D13	-	57540986	57562158	18833	exon_intron
ghi_circ_000684	Gh_D13G2196	D13	+	58054560	58076437	21393	exon_intron
ghi_circ_000685	Gh_D13G2219	D13	-	58314787	58315010	224	one_exon
ghi_circ_000686	Gh_D13G2344	D13	-	59677885	59685808	7924	exon_intron
