# Supplementary material for: Identification of circularRNAs and their targets in Gossypium under Verticillium wilt stress based on RNA-seq
Source: PeerJ. 2018 Mar 16;6:e4500. doi: 10.7717/peerj.4500 (PMC5858604; doi:10.7717/peerj.4500)
Supplement: Table S3 [file peerj-06-4500-s003.xls]

Ontology	Class	number_of_source_gene	genes_of_source_gene
Biological Process	response to stimulus	34	Gh_A01G0125;Gh_A04G0217;Gh_A05G1984;Gh_A05G2547;Gh_A06G0030;Gh_A06G0031;Gh_A06G1626;Gh_A06G1628;Gh_A06G1686;Gh_A06G1711;Gh_A08G0219;Gh_A08G0693;Gh_A08G1745;Gh_A11G2680;Gh_A11G2684;Gh_A13G0043;Gh_D01G0335;Gh_D02G0093;Gh_D02G1447;Gh_D03G1527;Gh_D04G0853;Gh_D04G1458;Gh_D05G3257;Gh_D05G3336;Gh_D06G0551;Gh_D10G2263;Gh_D10G2281;Gh_D10G2325;Gh_D10G2346;Gh_D10G2422;Gh_D11G2672;Gh_D11G3107;Gh_D11G3108;Gh_…
Biological Process	reproductive process	5	Gh_A01G0536;Gh_A05G3343;Gh_A05G3350;Gh_D01G0260;Gh_D04G0233
Biological Process	multi-organism process	5	Gh_A01G0536;Gh_A05G3343;Gh_A05G3350;Gh_D01G0260;Gh_D04G0233
Biological Process	multicellular organismal process	5	Gh_A01G0536;Gh_A05G3343;Gh_A05G3350;Gh_D01G0260;Gh_D04G0233
Biological Process	single-organism process	98	Gh_A01G0351;Gh_A01G0396;Gh_A01G0536;Gh_A01G1886;Gh_A02G0219;Gh_A02G0254;Gh_A02G1359;Gh_A03G1169;Gh_A03G1416;Gh_A03G1543;Gh_A04G0217;Gh_A04G0224;Gh_A04G1093;Gh_A05G0909;Gh_A05G1984;Gh_A05G2112;Gh_A05G2246;Gh_A05G3343;Gh_A05G3350;Gh_A06G1515;Gh_A06G1711;Gh_A07G1098;Gh_A07G1554;Gh_A07G1871;Gh_A08G0193;Gh_A08G1745;Gh_A08G1757;Gh_A08G1907;Gh_A08G1908;Gh_A08G1957;Gh_A09G0740;Gh_A10G0061;Gh_A10G0501;Gh_…
Biological Process	metabolic process	140	Gh_A01G0351;Gh_A01G0396;Gh_A01G0536;Gh_A01G1712;Gh_A02G0219;Gh_A02G0254;Gh_A02G1261;Gh_A02G1359;Gh_A02G1480;Gh_A03G0008;Gh_A03G0243;Gh_A03G1169;Gh_A03G1416;Gh_A03G1543;Gh_A04G0217;Gh_A04G0224;Gh_A04G0311;Gh_A04G1093;Gh_A05G0515;Gh_A05G0671;Gh_A05G0673;Gh_A05G0909;Gh_A05G2112;Gh_A05G2246;Gh_A05G3343;Gh_A05G3350;Gh_A05G3467;Gh_A06G0030;Gh_A06G0031;Gh_A06G1515;Gh_A07G0189;Gh_A07G0468;Gh_A07G1098;Gh_…
Biological Process	signaling	7	Gh_A05G1984;Gh_A06G1711;Gh_A11G2680;Gh_A11G2684;Gh_A13G0043;Gh_D06G0551;Gh_D10G2346
Biological Process	cellular component organization or biogenesis	9	Gh_A01G1878;Gh_A01G1886;Gh_A02G1234;Gh_A02G1235;Gh_A03G0342;Gh_D02G0169;Gh_D03G0370;Gh_D03G0371;Gh_D08G0035
Biological Process	cellular process	109	Gh_A01G0351;Gh_A01G0536;Gh_A01G1878;Gh_A01G1886;Gh_A02G1234;Gh_A02G1235;Gh_A02G1359;Gh_A02G1480;Gh_A03G0008;Gh_A03G0243;Gh_A03G0342;Gh_A03G1169;Gh_A03G1543;Gh_A04G0217;Gh_A04G0311;Gh_A05G0515;Gh_A05G0671;Gh_A05G0673;Gh_A05G0909;Gh_A05G1984;Gh_A05G3343;Gh_A05G3350;Gh_A06G0030;Gh_A06G0031;Gh_A06G1515;Gh_A06G1711;Gh_A07G1554;Gh_A07G1871;Gh_A08G0193;Gh_A08G0219;Gh_A08G1757;Gh_A09G0199;Gh_A09G0599;Gh_…
Biological Process	localization	18	Gh_A01G1959;Gh_A03G1169;Gh_A10G1331;Gh_A10G1332;Gh_A10G1580;Gh_D01G2067;Gh_D05G2085;Gh_D05G2086;Gh_D06G0551;Gh_D06G1335;Gh_D06G2057;Gh_D08G0326;Gh_D08G1647;Gh_D08G2006;Gh_D08G2542;Gh_D10G1081;Gh_D11G2850;Gh_D11G2852
Biological Process	biological regulation	19	Gh_A05G1984;Gh_A05G3458;Gh_A05G3459;Gh_A06G1711;Gh_A10G2023;Gh_A10G2024;Gh_A10G2025;Gh_A11G2680;Gh_A11G2684;Gh_A12G1670;Gh_A13G0043;Gh_A13G0777;Gh_D01G2069;Gh_D06G0551;Gh_D08G0020;Gh_D08G2032;Gh_D09G0231;Gh_D10G1076;Gh_D10G2346
Molecular Function	binding	215	Gh_A01G0125;Gh_A01G0396;Gh_A01G0536;Gh_A01G0575;Gh_A01G0791;Gh_A01G1712;Gh_A01G1878;Gh_A01G1886;Gh_A02G0075;Gh_A02G0092;Gh_A02G0219;Gh_A02G0254;Gh_A02G1234;Gh_A02G1235;Gh_A02G1261;Gh_A02G1359;Gh_A02G1480;Gh_A03G0008;Gh_A03G0247;Gh_A03G0252;Gh_A03G0342;Gh_A03G1416;Gh_A03G1528;Gh_A03G1536;Gh_A04G0008;Gh_A04G0181;Gh_A04G0217;Gh_A04G0311;Gh_A04G1093;Gh_A05G0671;Gh_A05G0673;Gh_A05G0909;Gh_A05G2112;Gh_…
Molecular Function	electron carrier activity	17	Gh_A01G0396;Gh_A02G0219;Gh_A05G1984;Gh_A05G2246;Gh_A07G1098;Gh_A08G0041;Gh_A10G0501;Gh_A10G0742;Gh_A12G1101;Gh_A12G2396;Gh_A13G0337;Gh_D03G1513;Gh_D05G0359;Gh_D06G0105;Gh_D08G0082;Gh_D13G0377;Gh_D13G0378
Molecular Function	catalytic activity	159	Gh_A01G0351;Gh_A01G0396;Gh_A01G0536;Gh_A01G1712;Gh_A01G1833;Gh_A01G1834;Gh_A02G0219;Gh_A02G0254;Gh_A02G1261;Gh_A02G1359;Gh_A02G1480;Gh_A03G0008;Gh_A03G0243;Gh_A03G0247;Gh_A03G0252;Gh_A03G1416;Gh_A03G1536;Gh_A03G1543;Gh_A04G0212;Gh_A04G0217;Gh_A04G0224;Gh_A04G0291;Gh_A04G0311;Gh_A04G1093;Gh_A05G0515;Gh_A05G0909;Gh_A05G1984;Gh_A05G2112;Gh_A05G2246;Gh_A05G3343;Gh_A05G3350;Gh_A05G3467;Gh_A05G3581;Gh_…
Molecular Function	structural molecule activity	12	Gh_A05G0671;Gh_A05G0673;Gh_A09G1317;Gh_D02G0169;Gh_D02G0390;Gh_D04G1817;Gh_D05G0819;Gh_D08G0360;Gh_D08G2210;Gh_D11G3223;Gh_D12G1225;Gh_D13G1731
Molecular Function	antioxidant activity	1	Gh_A08G1745
Molecular Function	transporter activity	11	Gh_A03G1416;Gh_A08G0041;Gh_A10G0742;Gh_D01G2067;Gh_D06G1335;Gh_D06G2057;Gh_D08G0082;Gh_D08G0326;Gh_D10G1081;Gh_D11G2850;Gh_D11G2852
Molecular Function	enzyme regulator activity	2	Gh_D04G0853;Gh_D10G2218
Molecular Function	molecular function regulator	2	Gh_D04G0853;Gh_D10G2218
Molecular Function	nucleic acid binding transcription factor activity	4	Gh_A12G1670;Gh_A13G0777;Gh_D01G2069;Gh_D08G2032
Cellular Component	cell	58	Gh_A01G1878;Gh_A01G1886;Gh_A02G1234;Gh_A02G1235;Gh_A02G1359;Gh_A03G0008;Gh_A03G0243;Gh_A03G0342;Gh_A03G1416;Gh_A03G1528;Gh_A04G0217;Gh_A05G0671;Gh_A05G0673;Gh_A05G3458;Gh_A05G3459;Gh_A06G1711;Gh_A08G0041;Gh_A09G1229;Gh_A09G1317;Gh_A10G1580;Gh_A10G1694;Gh_A10G1729;Gh_A10G2190;Gh_A11G0556;Gh_A12G0415;Gh_A12G1101;Gh_A13G0974;Gh_A13G1549;Gh_D01G2069;Gh_D02G0390;Gh_D02G0719;Gh_D03G0370;Gh_D03G0371;Gh_…
Cellular Component	cell part	58	Gh_A01G1878;Gh_A01G1886;Gh_A02G1234;Gh_A02G1235;Gh_A02G1359;Gh_A03G0008;Gh_A03G0243;Gh_A03G0342;Gh_A03G1416;Gh_A03G1528;Gh_A04G0217;Gh_A05G0671;Gh_A05G0673;Gh_A05G3458;Gh_A05G3459;Gh_A06G1711;Gh_A08G0041;Gh_A09G1229;Gh_A09G1317;Gh_A10G1580;Gh_A10G1694;Gh_A10G1729;Gh_A10G2190;Gh_A11G0556;Gh_A12G0415;Gh_A12G1101;Gh_A13G0974;Gh_A13G1549;Gh_D01G2069;Gh_D02G0390;Gh_D02G0719;Gh_D03G0370;Gh_D03G0371;Gh_…
Cellular Component	organelle part	20	Gh_A01G1878;Gh_A02G1234;Gh_A02G1235;Gh_A03G0342;Gh_A05G0671;Gh_A05G0673;Gh_A08G0041;Gh_A10G1580;Gh_A13G0974;Gh_D03G0370;Gh_D03G0371;Gh_D04G1817;Gh_D05G0819;Gh_D06G0205;Gh_D06G0235;Gh_D08G0035;Gh_D08G0082;Gh_D08G0326;Gh_D08G1647;Gh_D12G0909
Cellular Component	organelle	40	Gh_A01G1878;Gh_A01G1886;Gh_A02G1234;Gh_A02G1235;Gh_A03G0008;Gh_A03G0342;Gh_A03G1528;Gh_A04G0217;Gh_A05G0671;Gh_A05G0673;Gh_A05G3458;Gh_A05G3459;Gh_A08G0041;Gh_A09G1317;Gh_A10G1580;Gh_A10G1694;Gh_A13G0974;Gh_A13G1549;Gh_D02G0390;Gh_D03G0370;Gh_D03G0371;Gh_D04G1817;Gh_D05G0819;Gh_D06G0205;Gh_D06G0235;Gh_D07G0209;Gh_D07G0210;Gh_D08G0035;Gh_D08G0082;Gh_D08G0326;Gh_D08G0360;Gh_D08G1647;Gh_D08G2210;Gh_…
Cellular Component	macromolecular complex	32	Gh_A01G1878;Gh_A02G1234;Gh_A02G1235;Gh_A03G0342;Gh_A05G0671;Gh_A05G0673;Gh_A06G1711;Gh_A09G1229;Gh_A09G1317;Gh_A10G1580;Gh_A12G0415;Gh_A12G1101;Gh_A13G0974;Gh_D01G2069;Gh_D02G0390;Gh_D02G0719;Gh_D03G0370;Gh_D03G0371;Gh_D04G1817;Gh_D05G0819;Gh_D06G0205;Gh_D06G0235;Gh_D08G0035;Gh_D08G0360;Gh_D08G0823;Gh_D08G0824;Gh_D08G1647;Gh_D08G2210;Gh_D11G3103;Gh_D11G3104;Gh_D11G3223;Gh_D12G1225
Cellular Component	extracellular region	2	Gh_A03G0243;Gh_A11G0556
Cellular Component	membrane part	16	Gh_A04G1093;Gh_A08G0041;Gh_A08G0383;Gh_A10G0742;Gh_A10G1580;Gh_A12G1101;Gh_D01G2067;Gh_D06G1335;Gh_D06G2057;Gh_D08G0082;Gh_D08G0823;Gh_D08G0824;Gh_D10G1081;Gh_D11G2850;Gh_D11G2852;Gh_D12G0909
Cellular Component	membrane	26	Gh_A03G1416;Gh_A03G1536;Gh_A04G1093;Gh_A07G1871;Gh_A08G0041;Gh_A08G0383;Gh_A10G0742;Gh_A10G1580;Gh_A12G1101;Gh_D01G2067;Gh_D05G0077;Gh_D05G0079;Gh_D05G0084;Gh_D05G1182;Gh_D05G1184;Gh_D05G2224;Gh_D06G1335;Gh_D06G2057;Gh_D08G0082;Gh_D08G0326;Gh_D08G0823;Gh_D08G0824;Gh_D10G1081;Gh_D11G2850;Gh_D11G2852;Gh_D12G0909
