# Supplementary material for: Identification of circularRNAs and their targets in Gossypium under Verticillium wilt stress based on RNA-seq
Source: PeerJ. 2018 Mar 16;6:e4500. doi: 10.7717/peerj.4500 (PMC5858604; doi:10.7717/peerj.4500)
Supplement: Table S5 [file peerj-06-4500-s005.xls]

KEGG_A_class	KEGG_B_class	Pathway	source_gene (251)	All (32703)	Pvalue	Qvalue	Pathway ID	Genes	K_IDs
Cellular Processes	Cell growth and death	Meiosis - yeast	4	63	0.001414964	0.09200453	ko04113	Gh_A01G0125;Gh_A01G0791;Gh_A06G1626;Gh_A11G2684	K01768+K03355+K01768+K01768
Metabolism	Biosynthesis of other secondary metabolites	Flavone and flavonol biosynthesis	4	75	0.002687702	0.09200453	ko00944	Gh_A07G1098;Gh_A10G0501;Gh_A12G2396;Gh_D03G1513	K05280+K05280+K05280+K05280
Genetic Information Processing	Translation	RNA transport	8	313	0.003038915	0.09200453	ko03013	Gh_A01G1959;Gh_A07G0780;Gh_A09G0605;Gh_A09G1229;Gh_D03G0594;Gh_D05G0080;Gh_D06G0551;Gh_D11G3086	K12172+K00784+K03242+K03252+K03260+K03260+K07936+K03238
Cellular Processes	Cell growth and death	p53 signaling pathway	4	84	0.004044155	0.09200453	ko04115	Gh_D10G2325;Gh_D11G0042;Gh_D11G2672;Gh_D11G3108	K02084+K10144+K02084+K02084
Metabolism	Biosynthesis of other secondary metabolites	Flavonoid biosynthesis	7	290	0.007362717	0.11640624	ko00941	Gh_A07G1098;Gh_A08G1957;Gh_A10G0501;Gh_A12G2396;Gh_A13G1326;Gh_D03G1513;Gh_D12G2094	K05280+K05277+K05280+K05280+K05278+K05280+K05277
Organismal Systems	Immune system	Hematopoietic cell lineage	1	1	0.007675137	0.11640624	ko04640	Gh_D10G2262	K06261
Cellular Processes	Cell growth and death	Apoptosis	3	62	0.01211178	0.15745314	ko04210	Gh_D10G2325;Gh_D11G2672;Gh_D11G3108	K02084+K02084+K02084
Metabolism	Metabolism of terpenoids and polyketides	Diterpenoid biosynthesis	4	132	0.01907385	0.21696504	ko00904	Gh_A04G0224;Gh_A13G1798;Gh_D13G2157;Gh_D13G2163	K05282+K04124+K04124+K05282
Organismal Systems	Immune system	Platelet activation	1	4	0.03035028	0.30687505	ko04611	Gh_D10G2262	K06261
Environmental Information Processing	Membrane transport	ABC transporters	4	164	0.03804383	0.34619885	ko02010	Gh_A03G1536;Gh_A12G1598;Gh_D11G2850;Gh_D11G2852	K05681+K05646+K05665+K05666
Metabolism	Metabolism of cofactors and vitamins	Riboflavin metabolism	2	43	0.04311757	0.35669990	ko00740	Gh_A03G1543;Gh_A03G1543	K01497+K02858
Human Diseases	Infectious diseases	Salmonella infection	1	9	0.06700104	0.50809122	ko05132	Gh_D07G0739	K10407
Metabolism	Carbohydrate metabolism	Propanoate metabolism	2	68	0.09618864	0.61034192	ko00640	Gh_D07G1513;Gh_D13G0150	K01900+K02160
Environmental Information Processing	Signal transduction	TGF-beta signaling pathway	1	14	0.1022718	0.61034192	ko04350	Gh_D01G2069	K04683
Human Diseases	Infectious diseases	Measles	1	17	0.1227934	0.61034192	ko05162	Gh_D11G0042	K10144
Metabolism	Energy metabolism	Oxidative phosphorylation	5	345	0.1276351	0.61034192	ko00190	Gh_A03G1169;Gh_A10G0742;Gh_D05G0359;Gh_D09G1648;Gh_D13G1659	K02132+K02261+K02259+K02138+K03939
Metabolism	Metabolism of cofactors and vitamins	Porphyrin and chlorophyll metabolism	2	81	0.1284422	0.61034192	ko00860	Gh_A10G1729;Gh_D05G0359	K01885+K02259
Metabolism	Amino acid metabolism	Tyrosine metabolism	2	85	0.1388188	0.61034192	ko00350	Gh_D02G0732;Gh_D02G0733	K00001+K00001
Organismal Systems	Excretory system	Collecting duct acid secretion	1	23	0.1624455	0.61034192	ko04966	Gh_D06G2057	K06573
Metabolism	Lipid metabolism	Steroid biosynthesis	2	95	0.165481	0.61034192	ko00100	Gh_A04G1093;Gh_D04G0694	K00511+K07750
Metabolism	Biosynthesis of other secondary metabolites	Glucosinolate biosynthesis	2	99	0.1763836	0.61034192	ko00966	Gh_A01G1833;Gh_A01G1834	K11821+K11821
Metabolism	Metabolism of terpenoids and polyketides	Terpenoid backbone biosynthesis	2	102	0.1846331	0.61034192	ko00900	Gh_A08G1757;Gh_A12G0784	K03526+K01662
Metabolism	Metabolism of cofactors and vitamins	Thiamine metabolism	1	27	0.1878832	0.61034192	ko00730	Gh_A12G0784	K01662
Metabolism	Metabolism of terpenoids and polyketides	Sesquiterpenoid and triterpenoid biosynthesis	1	27	0.1878832	0.61034192	ko00909	Gh_A04G1093	K00511
Human Diseases	Neurodegenerative diseases	Parkinson's disease	1	28	0.1941215	0.61034192	ko05012	Gh_D11G2672	K02084
Metabolism	Carbohydrate metabolism	Citrate cycle (TCA cycle)	2	107	0.1984995	0.61034192	ko00020	Gh_D07G1513;Gh_D10G1780	K01900+K01648
Human Diseases	Infectious diseases	Hepatitis B	1	31	0.2125513	0.61034192	ko05161	Gh_D11G2672	K02084
Human Diseases	Neurodegenerative diseases	Amyotrophic lateral sclerosis (ALS)	1	31	0.2125513	0.61034192	ko05014	Gh_D11G2672	K02084
Human Diseases	Infectious diseases	Legionellosis	1	32	0.2186008	0.61034192	ko05134	Gh_D11G2672	K02084
Genetic Information Processing	Replication and repair	Non-homologous end-joining	1	32	0.2186008	0.61034192	ko03450	Gh_A04G0217	K10865
Human Diseases	Neurodegenerative diseases	Huntington's disease	1	32	0.2186008	0.61034192	ko05016	Gh_D11G2672	K02084
Metabolism	Glycan biosynthesis and metabolism	N-Glycan biosynthesis	2	119	0.2322146	0.61034192	ko00510	Gh_A10G1106;Gh_D11G1976	K03844+K03842
Metabolism	Lipid metabolism	alpha-Linolenic acid metabolism	3	217	0.2330583	0.61034192	ko00592	Gh_A07G0468;Gh_D02G0732;Gh_D02G0733	K10526+K00001+K00001
Metabolism	Biosynthesis of other secondary metabolites	Phenylpropanoid biosynthesis	6	540	0.2361477	0.61034192	ko00940	Gh_A09G1052;Gh_A09G1053;Gh_D04G1666;Gh_D10G2335;Gh_D11G0765;Gh_D12G0339	K05279+K05279+K05279+K12356+K08236+K05279
Organismal Systems	Digestive system	Bile secretion	1	37	0.248161	0.61034192	ko04976	Gh_A03G1536	K05681
Metabolism	Metabolism of terpenoids and polyketides	Brassinosteroid biosynthesis	1	37	0.248161	0.61034192	ko00905	Gh_A01G0396	K12637
Cellular Processes	Cell motility	Regulation of actin cytoskeleton	1	37	0.248161	0.61034192	ko04810	Gh_A03G1528	K12329
Metabolism	Nucleotide metabolism	Purine metabolism	5	454	0.2705614	0.64774617	ko00230	Gh_A01G0125;Gh_A03G0008;Gh_A05G2547;Gh_A06G1626;Gh_A11G2684	K01768+K03005+K01768+K01768+K01768
Genetic Information Processing	Replication and repair	Base excision repair	2	135	0.2776055	0.64774617	ko03410	Gh_A09G0199;Gh_D09G0168	K03660+K03660
Cellular Processes	Cell growth and death	Cell cycle	1	48	0.3093311	0.69087117	ko04110	Gh_D01G2069	K04683
Human Diseases	Cancers	Proteoglycans in cancer	1	50	0.319908	0.69087117	ko05205	Gh_D04G1846	K10380
Metabolism	Energy metabolism	Sulfur metabolism	1	50	0.319908	0.69087117	ko00920	Gh_D13G1830	K01738
Metabolism	Carbohydrate metabolism	Inositol phosphate metabolism	3	265	0.3325632	0.69087117	ko00562	Gh_A02G1359;Gh_A02G1359;Gh_A06G1515	K00913+K01765+K01106
Metabolism	Lipid metabolism	Fatty acid degradation	2	155	0.3340476	0.69087117	ko00071	Gh_D02G0732;Gh_D02G0733	K00001+K00001
Metabolism	Energy metabolism	Photosynthesis	2	161	0.3507625	0.70931972	ko00195	Gh_A03G1416;Gh_A12G1101	K02636+K02706
Organismal Systems	Circulatory system	Vascular smooth muscle contraction	1	58	0.3606265	0.71341329	ko04270	Gh_A03G1528	K12329
Human Diseases	Neurodegenerative diseases	Alzheimer's disease	1	65	0.3942578	0.74695798	ko05010	Gh_D11G2672	K02084
Metabolism	Amino acid metabolism	Tryptophan metabolism	2	182	0.4079925	0.74695798	ko00380	Gh_A01G1833;Gh_A01G1834	K11821+K11821
Genetic Information Processing	Translation	Ribosome biogenesis in eukaryotes	1	69	0.4126785	0.74695798	ko03008	Gh_D06G0551	K07936
Metabolism	Metabolism of other amino acids	Glutathione metabolism	2	186	0.4186248	0.74695798	ko00480	Gh_A08G1745;Gh_D02G0328	K00434+K00799
Metabolism	Global and Overview	2-Oxocarboxylic acid metabolism	2	186	0.4186248	0.74695798	ko01210	Gh_A01G1833;Gh_A01G1834	K11821+K11821
Genetic Information Processing	Translation	Ribosome	6	695	0.4433048	0.77578340	ko03010	Gh_A05G0671;Gh_A05G0673;Gh_A09G1317;Gh_D05G0819;Gh_D08G0360;Gh_D11G3223	K02865+K02865+K02927+K02865+K02953+K02927
Cellular Processes	Transport and catabolism	Peroxisome	2	204	0.4652139	0.78544595	ko04146	Gh_D04G1407;Gh_D08G2453	K08726+K00219
Human Diseases	Cancers	Small cell lung cancer	1	85	0.4809468	0.78544595	ko05222	Gh_D11G2672	K02084
Human Diseases	Infectious diseases	Tuberculosis	1	88	0.4928377	0.78544595	ko05152	Gh_D11G2672	K02084
Metabolism	Amino acid metabolism	Phenylalanine, tyrosine and tryptophan biosynthesis	1	88	0.4928377	0.78544595	ko00400	Gh_D12G1013	K00800
Genetic Information Processing	Replication and repair	Nucleotide excision repair	2	217	0.497466	0.78544595	ko03420	Gh_D09G0037;Gh_D13G0686	K10841+K10839
Environmental Information Processing	Signaling molecules and interaction	ECM-receptor interaction	1	90	0.5006139	0.78544595	ko04512	Gh_D10G2262	K06261
Genetic Information Processing	Replication and repair	Homologous recombination	1	99	0.5341628	0.82387822	ko03440	Gh_A04G0217	K10865
Environmental Information Processing	Signal transduction	Phosphatidylinositol signaling system	3	377	0.5545315	0.84103944	ko04070	Gh_A02G1359;Gh_A02G1359;Gh_A06G1515	K00913+K01765+K01106
Metabolism	Carbohydrate metabolism	Fructose and mannose metabolism	1	112	0.5786977	0.86330313	ko00051	Gh_A12G2364	K00008
Organismal Systems	Environmental adaptation	Plant-pathogen interaction	1	121	0.6070194	0.87551956	ko04626	Gh_A06G0031	K09487
Metabolism	Lipid metabolism	Fatty acid biosynthesis	1	124	0.6160321	0.87551956	ko00061	Gh_D13G0150	K02160
Metabolism	Carbohydrate metabolism	Glycolysis / Gluconeogenesis	2	280	0.6351768	0.87551956	ko00010	Gh_D02G0732;Gh_D02G0733	K00001+K00001
Genetic Information Processing	Translation	Aminoacyl-tRNA biosynthesis	1	132	0.6390718	0.87551956	ko00970	Gh_A10G1729	K01885
Cellular Processes	Cell growth and death	Cell cycle - yeast	1	132	0.6390718	0.87551956	ko04111	Gh_A01G0791	K03355
Metabolism	Lipid metabolism	Linoleic acid metabolism	1	134	0.6446133	0.87551956	ko00591	Gh_A02G0219	K07424
Genetic Information Processing	Transcription	RNA polymerase	1	151	0.6884211	0.90791768	ko03020	Gh_A03G0008	K03005
Cellular Processes	Cellular commiunity	Focal adhesion	1	151	0.6884211	0.90791768	ko04510	Gh_A03G1528	K12329
Metabolism	Carbohydrate metabolism	Amino sugar and nucleotide sugar metabolism	2	334	0.7282546	0.90974388	ko00520	Gh_A11G1569;Gh_D09G2016	K01183+K01183
Metabolism	Metabolism of terpenoids and polyketides	Carotenoid biosynthesis	1	174	0.7392511	0.90974388	ko00906	Gh_D04G1655	K09838
Metabolism	Lipid metabolism	Arachidonic acid metabolism	1	175	0.7412631	0.90974388	ko00590	Gh_D04G1407	K08726
Genetic Information Processing	Folding, sorting and degradation	Protein processing in endoplasmic reticulum	4	666	0.7542945	0.90974388	ko04141	Gh_A06G0031;Gh_A06G1591;Gh_D11G1158;Gh_D13G0686	K09487+K09503+K09517+K10839
Metabolism	Carbohydrate metabolism	Ascorbate and aldarate metabolism	1	182	0.7549206	0.90974388	ko00053	Gh_A08G1745	K00434
Metabolism	Global and Overview	Carbon metabolism	3	513	0.756007	0.90974388	ko01200	Gh_D07G1513;Gh_D13G0150;Gh_D13G1830	K01900+K02160+K01738
Genetic Information Processing	Translation	mRNA surveillance pathway	1	194	0.7766835	0.90974388	ko03015	Gh_D07G0210	K00970
Metabolism	Amino acid metabolism	Cysteine and methionine metabolism	1	201	0.7884781	0.90974388	ko00270	Gh_D13G1830	K01738
Metabolism	Amino acid metabolism	Alanine, aspartate and glutamate metabolism	1	210	0.8027352	0.90974388	ko00250	Gh_D04G0127	K01955
Metabolism	Global and Overview	Fatty acid metabolism	1	214	0.8087605	0.90974388	ko01212	Gh_D13G0150	K02160
Metabolism	Lipid metabolism	Glycerolipid metabolism	1	215	0.810238	0.90974388	ko00561	Gh_A13G0342	K01046
Metabolism	Global and Overview	Biosynthesis of amino acids	2	405	0.8194134	0.90974388	ko01230	Gh_D12G1013;Gh_D13G1830	K00800+K01738
Metabolism	Carbohydrate metabolism	Pyruvate metabolism	1	228	0.8284414	0.90974388	ko00620	Gh_D13G0150	K02160
Genetic Information Processing	Folding, sorting and degradation	Ubiquitin mediated proteolysis	3	586	0.8297664	0.90974388	ko04120	Gh_A01G0791;Gh_A05G3581;Gh_D11G0042	K03355+K06688+K10144
Metabolism	Nucleotide metabolism	Pyrimidine metabolism	2	465	0.8740505	0.94688804	ko00240	Gh_A03G0008;Gh_D04G0127	K03005+K01955
Genetic Information Processing	Transcription	Spliceosome	1	283	0.8880759	0.95076361	ko03040	Gh_A11G0677	K12741
Genetic Information Processing	Folding, sorting and degradation	RNA degradation	1	304	0.9049358	0.95754835	ko03018	Gh_D11G0665	K12594
Cellular Processes	Transport and catabolism	Endocytosis	2	541	0.9214474	0.96381280	ko04144	Gh_A11G0960;Gh_D08G2542	K11866+K12194
Environmental Information Processing	Signal transduction	Plant hormone signal transduction	1	434	0.9654822	0.98858083	ko04075	Gh_D01G0879	K12126
Organismal Systems	Environmental adaptation	Circadian rhythm - plant	1	443	0.9678251	0.98858083	ko04712	Gh_D01G0879	K12126
Metabolism	Carbohydrate metabolism	Pentose and glucuronate interconversions	1	490	0.9777173	0.98858083	ko00040	Gh_A12G2364	K00008
Metabolism	Carbohydrate metabolism	Starch and sucrose metabolism	1	739	0.9968466	0.99684660	ko00500	Gh_D05G0363	K00695
