# Supplementary material for: Identification of circularRNAs and their targets in Gossypium under Verticillium wilt stress based on RNA-seq
Source: PeerJ. 2018 Mar 16;6:e4500. doi: 10.7717/peerj.4500 (PMC5858604; doi:10.7717/peerj.4500)
Supplement: Table S6 [file peerj-06-4500-s006.xls]

id	C-RRI-1_rpm	C-RRI-2_rpm	C-RRI-3_rpm	C-RRM-1_rpm	C-RRM-2_rpm	C-RRM-3_rpm	C-RSI-1_rpm	C-RSI-2_rpm	C-RSI-3_rpm	C-RSM-1_rpm	C-RSM-2_rpm	C-RSM-3_rpm	C-SRI-1_rpm	C-SRI-2_rpm	C-SRI-3_rpm	C-SRM-1_rpm	C-SRM-2_rpm	C-SRM-3_rpm	C-SSI-1_rpm	C-SSI-2_rpm	C-SSI-3_rpm	C-SSM-1_rpm	C-SSM-2_rpm	C-SSM-3_rpm	C-RRI-1_count	C-RRI-2_count	C-RRI-3_count	C-RRM-1_count	C-RRM-2_count	C-RRM-3_count	C-RSI-1_count	C-RSI-2_count	C-RSI-3_count	C-RSM-1_count	C-RSM-2_count	C-RSM-3_count	C-SRI-1_count	C-SRI-2_count	C-SRI-3_count	C-SRM-1_count	C-SRM-2_count	C-SRM-3_count	C-SSI-1_count	C-SSI-2_count	C-SSI-3_count	C-SSM-1_count	C-SSM-2_count	C-SSM-3_count	source_gene
ghi_circ_000001	0.01057538	0.0058701	0.013831212	0.010598142	0.024023428	0.010414591	0.005829752	0.002737561	0.002727883	0.003573389	0.00741204	0.006332579	0.00729074	0.006329081	0.037293236	0.003069953	0.016959112	0.01085033	0.007901246	0.019359813	0.003674388	0.011465232	0.005947945	0.008637681	4	2	5	4	8	4	2	1	1	1	2	2	2	2	13	1	5	3	2	6	1	4	2	3	Gh_A01G0125
ghi_circ_000002	0.004302141	0.001591999	0.001500437	0.004311401	0	0	0.001581057	0	0	0.001938241	0	0.001717426	0	0.003432955	0.001556016	0	0.001839757	0	0	0.001750158	0	0	0.001613111	0.003123441	3	1	1	3	0	0	1	0	0	1	0	1	0	2	1	0	1	0	0	1	0	0	1	2	Gh_A01G0128
ghi_circ_000003	0.045901836	0.050957669	0.036020153	0.011500158	0.065170203	0.033902955	0.037955559	0.059411128	0.035520662	0.108570648	0.048257305	0.096201691	0.047467566	0.041206527	0.074708847	0.026649914	0.044166037	0.031396828	0	0.028010055	0.04784542	0.024882094	0.012908358	0.049988484	4	4	3	1	5	3	3	5	3	7	3	7	3	3	6	2	3	2	0	2	3	2	1	4	Gh_A01G0258
ghi_circ_000004	0.012249131	0.05439322	0.012816207	0.024550991	0.041738375	0.012062894	0.013504837	0.012683322	0.037915454	0.049667335	0.051510798	0.073348272	0.050667815	0	0.026581898	0.113786573	0.015714566	0	0	0.014949242	0	0	0.041335906	0.013339673	1	4	1	2	3	1	1	1	3	3	3	5	3	0	2	8	1	0	0	1	0	0	3	1	Gh_A01G0257
ghi_circ_000005	0.005186726	0.002879007	0.013567115	0.005197889	0	0.002553933	0.005718437	0.013426444	0.005351592	0	0	0.006211663	0.003575765	0.009312349	0.005627869	0.015056674	0.009981175	0.003547717	0.015500755	0	0.018021143	0.011246312	0.005834373	0.00282425	2	1	5	2	0	1	2	5	2	0	0	2	1	3	2	5	3	1	4	0	5	4	2	1	Gh_A01G0301
ghi_circ_000006	0.005808438	0.003224103	0.001519335	0.004365705	0	0.002860063	0.003201942	0	0.002996533	0.001962654	0.0020355	0	0	0	0	0	0.00372586	0	0	0.001772202	0.002018127	0.001574295	0	0.001581391	4	2	1	3	0	2	2	0	2	1	1	0	0	0	0	0	2	0	0	1	1	1	0	1	Gh_A01G0351
ghi_circ_000007	0.043935583	0	0.030646393	0.058706864	0.066537141	0.086535165	0.03229306	0.030328635	0.03022142	0.118765613	0.184760612	0.122774389	0.060578991	0.035059024	0.015890804	0.068022233	0.037577013	0.060103825	0.0656517	0.017873477	0	0.015877496	0.016473886	0	3	0	2	4	4	6	2	2	2	6	9	7	3	2	1	4	2	3	3	1	0	1	1	0	Gh_A01G0388
ghi_circ_000008	0.043935583	0.016258281	0	0.102737011	0.049902856	0.144225274	0	0	0	0.019794269	0.020528957	0.052617595	0.020192997	0.017529512	0.031781607	0.119038907	0.056365519	0.040069216	0	0.035746954	0.061061215	0.015877496	0	0	3	1	0	7	3	10	0	0	0	1	1	3	1	1	2	7	3	2	0	2	3	1	0	0	Gh_A01G0389
ghi_circ_000009	0.117161555	0.162582814	0.275817539	0.6457755	0.499028557	0.634591207	0.984938339	0.606572703	0.362657038	2.731609102	2.648235439	2.297634995	0.100964985	0.140236097	0.111235625	0.153050024	0.093942531	0.220380691	0.218839002	0.268102152	0.223891123	0.063509983	0.032947773	0.031898117	8	10	18	44	30	44	61	40	24	138	129	131	5	8	7	9	5	11	10	15	11	4	2	2	Gh_A01G0389
ghi_circ_000010	0.012582229	0.009312061	0.02194121	0.037827931	0.023818551	0.024781856	0.064736384	0.021713712	0.030291732	0.022674653	0.052911563	0.020091434	0.034697104	0.020080338	0.018203171	0.01948014	0.005380634	0.011474983	0.01253418	0.015355766	0.029144418	0.013640945	0.014153326	0.004567476	3	2	5	9	5	6	14	5	7	4	9	4	6	4	4	4	1	2	2	3	5	3	3	1	Gh_A01G0395
ghi_circ_000011	0	0	0.013076224	0.004174847	0.004731685	0.004102542	0.004592942	0	0.004298299	0	0	0	0	0	0	0.014511886	0	0	0	0	0.005789698	0	0.004686059	0	0	0	3	1	1	1	1	0	1	0	0	0	0	0	0	3	0	0	0	0	1	0	1	0	Gh_A01G0395
ghi_circ_000012	0	0	0	0	0	0	0	0	0	0	0	0	0.047200658	0.057364754	0.007428876	0	0.026350616	0.056196513	0.010230621	0.0250673	0.009515277	0.029690619	0.015402929	0.059648881	0	0	0	0	0	0	0	0	0	0	0	0	5	7	1	0	3	6	1	3	1	4	2	8	Gh_A01G0396
ghi_circ_000013	0.074788336	0	0.31300271	0.449695841	0.594621922	0.147302495	0.082455179	0.077439333	0.154331152	0.101083017	0.20966967	0.179134184	0.206238391	0.089517627	0.081149265	0	0.095946909	0.204620708	0.335262294	0.456370725	0.311820151	0.405406531	0.084126883	0.244340262	1	0	4	6	7	2	1	1	2	1	2	2	2	1	1	0	1	2	3	5	3	5	1	3	NA
ghi_circ_000014	0	0	0.001761663	0	0	0	0.002784479	0.001743397	0.001737234	0.001137845	0.002360154	0.00201643	0.001160765	0	0	0	0	0	0	0.001027431	0	0	0.000946977	0	0	0	2	0	0	0	3	2	2	1	2	2	1	0	0	0	0	0	0	1	0	0	1	0	Gh_A01G0536
ghi_circ_000015	0.039777382	0.052990368	0.033295107	0.095671192	0.018071957	0.039172603	0.017542046	0.032949886	0.024625053	0.032257579	0.022303239	0.028582621	0.076783848	0.06665595	0.017264218	0.036950637	0.030618546	0.043532328	0.035662931	0.067963875	0.022112876	0	0.008948848	0.008663754	5	6	4	12	2	5	2	4	3	3	2	3	7	7	2	4	3	4	3	7	2	0	1	1	NA
ghi_circ_000016	0.304401649	0.506894707	0	0	0.172872539	0.299773498	0.167803523	0.315191671	0	0.205712807	0.42669617	0.364553778	0.209856608	0	0.165145873	0	0.390520751	0.208210545	0.454858784	0.185750892	0.63458136	0.16500757	0	0	2	3	0	0	1	2	1	2	0	1	2	2	1	0	1	0	2	1	2	1	3	1	0	0	Gh_A01G0575
ghi_circ_000017	0.05615176	0	0.058751318	0	0	0	0.185724287	0	0.057936614	0.075894045	0	0	0	0	0.060927604	0	0.216113425	0.153631082	0.083905989	0.068529455	0	0.121753159	0.189489678	0.122301922	1	0	1	0	0	0	3	0	1	1	0	0	0	0	1	0	3	2	1	1	0	2	3	2	Gh_A01G0791
ghi_circ_000018	0	0	0.002950576	0	0	0	0.003109114	0	0.00290966	0.007623017	0.007905955	0.010131843	0	0	0	0.003274525	0.007235686	0.007715575	0.00421388	0	0	0.009171929	0.003172149	0	0	0	1	0	0	0	1	0	1	2	2	3	0	0	0	1	2	2	1	0	0	3	1	0	NA
ghi_circ_000019	0	0	0.006480734	0	0	0.003049904	0	0	0.003195433	0.025115138	0.021706097	0.014835923	0	0	0	0	0	0	0	0.00377967	0	0	0	0	0	0	2	0	0	1	0	0	1	6	5	4	0	0	0	0	0	0	0	1	0	0	0	0	Gh_A01G1712
ghi_circ_000020	0.001988015	0.004413967	0.00208005	0	0.002258024	0	0	0	0	0.042991626	0.066880967	0.033332063	0	0	0	0	0	0	0	0	0.002762922	0	0	0	1	2	1	0	1	0	0	0	0	16	24	14	0	0	0	0	0	0	0	0	1	0	0	0	Gh_A01G1712
ghi_circ_000021	0	0	0.011855776	0.045422339	0.025740368	0.078112409	0.049971204	0.023465698	0.035074116	0.015315109	0.015883547	0	0	0	0	0	0	0	0	0	0	0	0	0	0	0	1	4	2	7	4	2	3	1	1	0	0	0	0	0	0	0	0	0	0	0	0	0	Gh_A01G1833
ghi_circ_000022	0	0	0.007408348	0.021287377	0.016084448	0.006972899	0.015612815	0.021994603	0.029222467	0.028709969	0.009925191	0	0	0	0	0	0	0	0	0	0	0	0	0	0	0	1	3	2	1	2	3	4	3	1	0	0	0	0	0	0	0	0	0	0	0	0	0	Gh_A01G1833
ghi_circ_000023	0.021241658	0.031441745	0.014816696	0.085149508	0.104548909	0.048810294	0.09367689	0.051320741	0.036528083	0	0.019850383	0.008479725	0	0	0	0	0	0	0	0	0	0	0	0	3	4	2	12	13	7	12	7	5	0	2	1	0	0	0	0	0	0	0	0	0	0	0	0	Gh_A01G1834
ghi_circ_000024	0.008944912	0.03972058	0	0	0.010159799	0	0.00986189	0	0	0.012089836	0	0.010712497	0.012333369	0	0	0.010386563	0	0.036709889	0.01336613	0	0	0.009697571	0.030185493	0.00974128	1	4	0	0	1	0	1	0	0	1	0	1	1	0	0	1	0	3	1	0	0	1	3	1	Gh_A01G1878
ghi_circ_000025	0.031234733	0	0.032680751	0.093905882	0.035476993	0.030759837	0	0.097025699	0.096682702	0.04221649	0	0	0	0.0373863	0.033891322	0	0.080142872	0.042729077	0.093346357	0	0	0.03386294	0.0702698	0.034015566	1	0	1	3	1	1	0	3	3	1	0	0	0	1	1	0	2	1	2	0	0	1	2	1	Gh_A01G1886
ghi_circ_000026	0	0.533573376	0	0	0	0.094665315	0	0	0.099182347	0.129923878	0	0	0.397623047	0.460234671	0.521513284	0.223239169	0.123322342	0.39450419	0.287279232	0.46926541	0.400788227	0.104215308	0.324389532	0.418740098	0	5	0	0	0	1	0	0	1	1	0	0	3	4	5	2	1	3	2	4	3	1	3	4	Gh_A01G1959
ghi_circ_000027	0.019163788	0.008509829	0.004010196	0	0.013059953	0.011323452	0.025354011	0.015874465	0.019772933	0.015540928	0.010745165	0.009180281	0.010569319	0.009175211	0.004158743	0	0.009834187	0.010486416	0	0.004677624	0.005326727	0.00831052	0.01293402	0.004173989	5	2	1	0	3	3	6	4	5	3	2	2	2	2	1	0	2	2	0	1	1	2	3	1	Gh_A02G0075
ghi_circ_000028	0.029366816	0.010867136	0.01024212	0.019620016	0.011118459	0.048200534	0.021584882	0.030407772	0	0	0.013721682	0.023446618	0	0	0	0	0	0	0	0.011946743	0	0	0.022022496	0	3	1	1	2	1	5	2	3	0	0	1	2	0	0	0	0	0	0	0	1	0	0	2	0	Gh_A02G0075
ghi_circ_000029	0.007655791	0	0	0.007672269	0.004347795	0.003769696	0	0.003963582	0.00394957	0	0	0.004584318	0	0.009163572	0	0	0	0	0.005719916	0	0	0	0.004305871	0	2	0	0	2	1	1	0	1	1	0	0	1	0	2	0	0	0	0	1	0	0	0	1	0	Gh_A02G0075
ghi_circ_000030	0.003423449	0.011401568	0.003581938	0.037738989	0.007776834	0.030342585	0.037743998	0.014179194	0.014129069	0.009254184	0.038390658	0.016399795	0.009440597	0	0.003714621	0	0.004391986	0	0.005115563	0.004178089	0	0.00371151	0.003850922	0.003728239	1	3	1	11	2	9	10	4	4	2	8	4	2	0	1	0	1	0	1	1	0	1	1	1	NA
ghi_circ_000031	0.026304179	0.029201438	0	0.065901987	0.044815166	0.038856372	0.043501084	0.068091435	0.108561159	0	0.018435991	0	0	0	0	0	0.016872983	0.035984085	0.039305591	0.016051242	0.018278637	0.042776266	0.029588686	0	2	2	0	5	3	3	3	5	8	0	1	0	0	0	0	0	1	2	2	1	1	3	2	0	Gh_A02G0092
ghi_circ_000032	0.715500782	0.264769744	0.748625039	0.717040791	0	0	0.78884955	0.246954299	0.492162573	1.611770449	1.337274594	1.142519057	0.328847468	0	1.035141144	1.384696567	0.305975021	0	1.069152607	0.582147124	0	0.258568564	0.536561837	1.81813785	3	1	3	3	0	0	3	1	2	5	4	4	1	0	4	5	1	0	3	2	0	1	2	7	Gh_A02G0212
ghi_circ_000033	1.89497818	2.629624417	1.982706587	1.186910524	3.497571364	1.399625068	4.17847953	0.490537208	1.222007753	7.363535572	1.992219659	4.538881167	3.919233306	1.984663844	2.056150669	0.550097885	2.127205182	1.620204922	3.539515456	2.890867118	2.633620934	0.770410772	0.799348949	2.321649453	8	10	8	5	13	6	16	2	5	23	6	16	12	7	8	2	7	5	10	10	8	3	3	9	Gh_A02G0212
ghi_circ_000034	0.352607077	0.399773406	0.518073451	0.082702683	0.102254733	0.118211406	0.033085464	0.031072836	0.023222242	0.273779708	0.168261553	0.332437106	0	0	0	0	0	0	0	0	0	0	0	0	47	48	66	11	12	16	4	4	3	27	16	37	0	0	0	0	0	0	0	0	0	0	0	0	Gh_A02G0219
ghi_circ_000035	0.009160979	0	0.019170177	0.036722786	0.020810422	0	0.020200213	0	0.028356516	0.012381869	0	0.010971259	0.012631285	0.0109652	0	0.010637453	0.023505473	0	0	0.02236072	0	0	0	0.029929747	1	0	2	4	2	0	2	0	3	1	0	1	1	1	0	1	2	0	0	2	0	0	0	3	Gh_A02G0254
ghi_circ_000036	0	0	0	0.386405315	0	0	0	0.399242783	0	0	0	0	0.53163674	0.4615131	0	0	1.978638471	1.582400141	0	0.470568925	1.071737408	2.090095891	0	1.259709796	0	0	0	1	0	0	0	1	0	0	0	0	1	1	0	0	4	3	0	1	2	5	0	3	Gh_A02G0378
ghi_circ_000037	0	0	0	0.386405315	0	0	0	0.399242783	0	0	0	0	0	0.4615131	0.418369546	0.447718557	3.462617324	1.054933427	0	0.470568925	0.535868704	1.672076713	0.433720819	1.259709796	0	0	0	1	0	0	0	1	0	0	0	0	0	1	1	1	7	2	0	1	1	4	1	3	Gh_A02G0378
ghi_circ_000038	0.003050036	0	0	0	0	0	0.006725415	0.00315815	0	0	0	0	0	0	0.006618899	0.00354161	0.007825861	0.004172446	0.009115166	0.007444729	0.004238909	0.009920033	0	0	1	0	0	0	0	0	2	1	0	0	0	0	0	0	2	1	2	1	2	2	1	3	0	0	Gh_A02G0379
ghi_circ_000039	0.037985836	0.057504226	0.05058378	0.034606905	0.039222747	0.037408296	0.083759824	0.035756643	0.028504191	0.088680255	0.029043704	0.037220836	0.042852598	0.041333644	0.074939316	0.064157102	0.035441828	0.009448105	0.067081373	0.063217041	0.08158813	0.044925934	0.06603571	0.067692635	11	15	14	10	10	11	22	10	8	19	6	9	9	10	20	16	8	2	13	15	17	12	17	18	NA
ghi_circ_000040	0.038827175	0.021551887	0.020312344	0.038910745	0	0	0.02140375	0.020101735	0	0.052478344	0.02721307	0	0	0.023237023	0.02106476	0.045084946	0.049811878	0.053115529	0	0.023692981	0	0.021047119	0.021837692	0.021141983	2	1	1	2	0	0	1	1	0	2	1	0	0	1	1	2	2	2	0	1	0	1	1	1	Gh_A02G1234
ghi_circ_000041	0	0.323278303	0.040624687	0.019455373	0.154352208	0.057355265	0.19263375	0.020101735	0.120184035	0.288630893	0.054426141	0.255748497	0.053535448	0.139422139	0.337036166	0.067627418	0	0.292135411	0.232073405	0.071078943	0.107923208	0.210471195	0.327565374	0.063425948	0	15	2	1	7	3	9	1	6	11	2	11	2	6	16	3	0	11	8	3	4	10	15	3	Gh_A02G1235
ghi_circ_000042	0.007512022	0.00277981	0.002619931	0.015056382	0.008532295	0.004931873	0.019324921	0.012963831	0.007750801	0	0.003510002	0	0.006905121	0.014985813	0.008150938	0.011630312	0.016062116	0.010276438	0.003741668	0.009167919	0.003480044	0.019002928	0	0.008180819	3	1	1	6	3	2	7	5	3	0	1	0	2	5	3	4	5	3	1	3	1	7	0	3	Gh_A02G1261
ghi_circ_000043	0	0.004919737	0.009273562	0.004441157	0.02013406	0.00436424	0.004885921	0.013766113	0	0	0	0.005307341	0.006110377	0	0	0.046312755	0.017056139	0.018187346	0	0	0	0.019218045	0.019939914	0.024130831	0	1	2	1	4	1	1	3	0	0	0	1	1	0	0	9	3	3	0	0	0	4	4	5	Gh_A02G1359
ghi_circ_000044	0	0	0	0.010130055	0.011481194	0.059727665	0	0.010466604	0	0.013662255	0.014169346	0.012105776	0	0	0.010968034	0.035212354	0	0	0	0.0123365	0	0	0	0.011008242	0	0	0	1	1	6	0	1	0	1	1	1	0	0	1	3	0	0	0	1	0	0	0	1	Gh_A02G1480
ghi_circ_000045	0.075112095	0.083385276	0.392947125	0.075273763	0	0.813670923	0.331248513	0.466647409	0.077499626	0.304561819	0.315865996	0.269864485	0.414262395	0.629336046	0.244501683	0.174435801	0.28908679	0.719272791	0.448951527	0.183338542	0	0.570026152	0.084491069	0.081799337	1	1	5	1	0	11	4	6	1	3	3	3	4	7	3	2	3	7	4	2	0	7	1	1	Gh_A03G0008
ghi_circ_000046	0.010021212	0.011124993	0.003495049	0	0	0.009868849	0.003682842	0.010376431	0.013786332	0	0	0	0	0	0	0	0	0	0	0	0.004642459	0	0	0	3	3	1	0	0	3	1	3	4	0	0	0	0	0	0	0	0	0	0	0	1	0	0	0	Gh_A03G0154
ghi_circ_000047	0.090948192	0.022436807	0.02643296	0.030381315	0.011477851	0.069661983	0.022282588	0.07324489	0.067772678	0	0.00708261	0	0.013933403	0.012095568	0.00548242	0.01760105	0.012964288	0	0.030200292	0.012332907	0.021066475	0.010955657	0.011367173	0.011005036	18	4	5	6	2	14	4	14	13	0	1	0	2	2	1	3	2	0	4	2	3	2	2	2	Gh_A03G0154
ghi_circ_000048	0.116413439	0.093989625	0.022145968	0.12726982	0.060102072	0.145909882	0.035003846	0.120539907	0.06551661	0.028607819	0.029669633	0.050697323	0.029184085	0.012667331	0.045932613	0.024577414	0.04073135	0.057910344	0.047441813	0.03874767	0.029416397	0.022947073	0.059522528	0.023050499	11	8	2	12	5	14	3	11	6	2	2	4	2	1	4	2	3	4	3	3	2	2	5	2	NA
ghi_circ_000049	0.169328639	0.03524611	0.099656856	0.095452365	0.024040829	0.114643479	0.058339743	0.208205294	0.120113784	0.01430391	0	0	0.014592042	0.025334662	0.045932613	0.012288707	0.013577117	0	0.126511501	0.05166356	0.058832795	0.011473536	0.023809011	0.023050499	16	3	9	9	2	11	5	19	11	1	0	0	1	2	4	1	1	0	8	4	4	1	2	2	Gh_A03G0155
ghi_circ_000050	0.870264274	0.241529766	0.227638335	0.436068694	0.247115604	0	0.239869613	0.450556119	0.44896335	0.294059687	0	0.521117626	0	0.260414916	0	0	0	0.595260241	0	0	0	0.235872891	0.24473275	0	4	1	1	2	1	0	1	2	2	1	0	2	0	1	0	0	0	2	0	0	0	1	1	0	Gh_A03G0243
ghi_circ_000051	0.558682279	0.620218039	0.797108987	0.305391687	0.548030617	0.450153836	0.279979533	0.289242851	0.969468427	1.269954806	1.922240484	1.551054274	0.035014494	0	0	0	0	0	0.075893013	0	0.211759312	0.02753145	0.085696759	0	22	22	30	12	19	18	10	11	37	37	54	51	1	0	0	0	0	0	2	0	6	1	3	0	Gh_A03G0247
ghi_circ_000052	0.14631815	0.081217142	0.07654599	0	0	0.024015586	0.053772598	0.025250773	0	0.065920618	0.102551012	0.029205292	0	0	0	0	0	0	0	0	0	0	0	0	6	3	3	0	0	1	2	1	0	2	3	1	0	0	0	0	0	0	0	0	0	0	0	0	Gh_A03G0247
ghi_circ_000053	0.006042976	0.006708576	0.012645473	0.012111965	0.013727449	0.005951098	0.006662465	0	0.006235059	0	0	0	0.008332139	0.007233118	0.013113891	0	0	0	0	0.022125139	0.016796929	0.006551454	0	0	1	1	2	2	2	1	1	0	1	0	0	0	1	1	2	0	0	0	0	3	2	1	0	0	Gh_A03G0252
ghi_circ_000054	0.385575421	0.428044419	0	1.54562126	0.437943765	0.759426194	0	0	0.397831413	1.042278223	0	0.461768119	4.784730661	3.230591702	2.92858682	6.268059791	3.957276941	3.692266995	1.728463381	3.293982478	5.358687039	5.852268494	3.469766549	5.038839183	1	1	0	4	1	2	0	0	1	2	0	1	9	7	7	14	8	7	3	7	10	14	8	12	Gh_A03G0342
ghi_circ_000055	0	0	0.281459801	0.134792552	0	0	0	0	0	0.363585427	0	0	0	0.160992942	0.145942865	0	1.035334083	0.184000016	0	0.492455852	0	0.583282574	0.30259592	0	0	0	2	1	0	0	0	0	0	2	0	0	0	1	1	0	6	1	0	3	0	4	2	0	NA
ghi_circ_000056	1.061047252	0.861460759	0.737350822	1.364872625	0.98930822	1.458202265	0.890459492	1.164249349	1.388892326	1.145138539	1.198741185	0.815535708	0.371205573	0.350676241	0.498320372	0.524083558	0.58918955	0.649930463	0.402289252	0.531503977	0.495212379	0.377719554	0.516605288	0.543263323	134	98	89	172	110	187	102	142	170	107	108	86	34	37	58	57	58	60	34	55	45	44	58	63	Gh_A03G1168
ghi_circ_000057	0.03412559	0.029141796	0.01098629	0.023676259	0.041742059	0.020681072	0.063671279	0.062516174	0.032501829	0.031931819	0.040476342	0.025150198	0.043433389	0.031420386	0.025634807	0.030481236	0.003367704	0.014364236	0.011767594	0.019222151	0.018241304	0.017075559	0.023622602	0.03144629	13	10	4	9	14	8	22	23	12	9	11	8	12	10	9	10	1	4	3	6	5	6	8	11	NA
ghi_circ_000058	0.393134044	0.39364778	0.447628466	0.567795004	0.450906725	0.520004719	0.356947084	0.446978093	0.401653529	0.567820813	0.664534202	0.461588612	0.265715036	0.2998669	0.288562768	0.514676188	0.435131246	0.458717651	0.241890805	0.268120019	0.24640378	0.338463909	0.286144462	0.314805025	102	92	111	147	103	137	84	112	101	109	123	100	50	65	69	115	88	87	42	57	46	81	66	75	NA
ghi_circ_000059	0.005073732	0	0.005308621	0	0	0.00499659	0	0	0.010470013	0.006857595	0.007112123	0.030381702	0.013991463	0.006072985	0.01101053	0.005891464	0.006509155	0.006940859	0	0.006192149	0	0.011001309	0.00570727	0.011050894	1	0	1	0	0	1	0	0	2	1	1	5	2	1	2	1	1	1	0	1	0	2	1	2	Gh_A03G1169
ghi_circ_000060	0	0	0.005308621	0	0	0.00499659	0	0	0	0.006857595	0.007112123	0.024305362	0.013991463	0.006072985	0.01101053	0.005891464	0.006509155	0.006940859	0.007581534	0	0	0.005500654	0.00570727	0.005525447	0	0	1	0	0	1	0	0	0	1	1	4	2	1	2	1	1	1	1	0	0	1	1	1	Gh_A03G1169
ghi_circ_000061	0	0	0	0	0	0	0	0	0	0	0	0.115925051	0.533861162	0.811027206	1.050300115	1.798367424	2.483646616	1.324184218	0	0.708806749	0.672638541	1.888956956	0.979954988	2.529961096	0	0	0	0	0	0	0	0	0	0	0	1	4	7	10	16	20	10	0	6	5	18	9	24	NA
ghi_circ_000062	0	0.005380822	0.010142696	0	0	0	0	0.005018765	0.005001023	0	0.00679424	0	0.013366103	0.017404642	0.015777607	0.00562814	0	0	0.007242671	0.017746157	0.00673625	0	0.016356536	0	0	1	2	0	0	0	0	1	1	0	1	0	2	3	3	1	0	0	1	3	1	0	3	0	NA
ghi_circ_000063	0	0	0	0	0	0	0	0	0	0	0	0	0.003117139	0.002705984	0.001226511	0	0.002900332	0	0.00168908	0.012415864	0.001570976	0.002450967	0.001271515	0.001231007	0	0	0	0	0	0	0	0	0	0	0	0	2	2	1	0	2	0	1	9	1	2	1	1	Gh_A03G1416
ghi_circ_000064	0	0	0	0.001130483	0	0	0	0	0	0.001524665	0.001581255	0.001350967	0.003110755	0.005400885	0	0.001309863	0.001447196	0.003086355	0	0.002753431	0	0	0.005075644	0.001228486	0	0	0	1	0	0	0	0	0	1	1	1	2	4	0	1	1	2	0	2	0	0	4	1	Gh_A03G1416
ghi_circ_000065	0	0	0	0	0	0	0	0	0	0	0.001584268	0	0	0.005411175	0.003678992	0.001312359	0.001449953	0.004638354	0.006755328	0.001379338	0.001570746	0.002450607	0.003813986	0.003692479	0	0	0	0	0	0	0	0	0	0	1	0	0	4	3	1	1	3	4	1	1	2	3	3	Gh_A03G1416
ghi_circ_000066	0	0	0	0	0	0	0	0.101074122	0	0	0	0	0.13459158	0	0	0	0.125230283	0.267071754	0.291723777	0.119131374	0.135662963	0	0.329408217	0.425218496	0	0	0	0	0	0	0	1	0	0	0	0	1	0	0	0	1	2	2	1	1	0	3	4	Gh_A03G1528
ghi_circ_000067	0	0	0	0	0.012107184	0	0	0	0	0	0	0	0.014697376	0.051035084	0	0	0.041025371	0.072910466	0.015928091	0.052036496	0.029628741	0.023112718	0	0.046433781	0	0	0	0	1	0	0	0	0	0	0	0	1	4	0	0	3	5	1	4	2	2	0	4	Gh_A03G1536
ghi_circ_000068	0.014493803	0.024135323	0.060659187	0.007262499	0.024693498	0.007136719	0	0	0.014954506	0	0.020316744	0.008678946	0	0.008674152	0	0	0	0.009913753	0	0	0	0.007856683	0	0	2	3	8	1	3	1	0	0	2	0	2	1	0	1	0	0	0	1	0	0	0	1	0	0	NA
ghi_circ_000069	0	0	0	0.162887486	0.369226593	0	0.179200015	0	0.838520543	0.219683935	0.455675535	0.3893127	0	0	0	0	0	0	0.971501666	0	0	0.176214173	0	0.708033609	0	0	0	1	2	0	1	0	5	1	2	2	0	0	0	0	0	0	4	0	0	1	0	4	Gh_A03G1543
ghi_circ_000070	0	0.010902504	0.010275453	0	0.011154645	0.019342962	0.021655131	0.010168912	0.040531855	0	0.041299021	0.023522927	0.013541052	0.011754968	0.01065608	0	0.062996131	0.013434839	0.01467494	0	0.013648842	0.031941468	0	0	0	1	1	0	1	2	2	1	4	0	3	2	1	1	1	0	5	1	1	0	1	3	0	0	Gh_A04G0008
ghi_circ_000071	0.38344517	0.212839766	0.401196844	0.19213524	0	0.188807617	0	0.198518511	0.197816725	0	0	0	1.057399041	0.917926608	0.416058112	0.66786746	0	0.524552533	0.286485643	0.467969097	0	0.83141936	0.862649142	0.208791679	2	1	2	1	0	1	0	1	1	0	0	0	4	4	2	3	0	2	1	2	0	4	4	1	Gh_A04G0017
ghi_circ_000072	0.001016932	0.003386824	0.001064011	0.011210329	0.017325756	0.013019116	0.007848272	0.012635746	0.01468959	0.034361827	0.035637208	0.032882913	0	0	0	0	0	0	0	0	0	0	0	0	1	3	1	11	15	13	7	12	14	25	25	27	0	0	0	0	0	0	0	0	0	0	0	0	Gh_A04G0169
ghi_circ_000073	0.044000576	0.032564664	0	0.014698427	0.016658892	0	0.016170416	0.01518675	0	0.01982355	0.061677976	0.070260576	0.040445737	0	0.015914311	0.017030714	0	0	0	0	0.040767695	0	0.032996512	0.031945303	3	2	0	1	1	0	1	1	0	1	3	4	2	0	1	1	0	0	0	0	2	0	2	2	Gh_A04G0181
ghi_circ_000074	0.0013024	0.001445852	0.001362695	0.002610406	0	0.002565196	0.001435914	0.002697131	0.001343798	0.001760308	0.001825644	0.003119528	0	0	0.005652688	0.001512307	0	0.008908406	0.003892278	0.004768474	0	0.004235965	0.004395077	0.001418353	1	1	1	2	0	2	1	2	1	1	1	2	0	0	4	1	0	5	2	3	0	3	3	1	Gh_A04G0212
ghi_circ_000075	0	0	0	0	0	0	0	0	0	0	0	0	0	0.003643684	0.006606125	0	0.007810758	0.012493181	0.004548787	0.007430362	0.008461456	0.013201185	0	0.009945514	0	0	0	0	0	0	0	0	0	0	0	0	0	1	2	0	2	3	1	2	2	4	0	3	Gh_A04G0217
ghi_circ_000076	0.098346319	0.089911806	0.145269575	0.040582704	0.045995594	0.022788483	0.019134385	0.017970418	0.01790689	0.062552331	0.024327764	0.027713015	0	0	0	0	0	0	0	0.007060299	0	0	0	0	17	14	24	7	7	4	3	3	3	8	3	4	0	0	0	0	0	0	0	1	0	0	0	0	Gh_A04G0224
ghi_circ_000077	0.020643538	0.038195516	0.050398215	0.011493317	0.028657831	0.006776557	0.007586596	0.002375031	0.014199812	0.027901559	0.022506679	0.016481908	0	0	0	0	0	0	0	0	0	0	0	0	9	15	21	5	11	3	3	1	6	9	7	6	0	0	0	0	0	0	0	0	0	0	0	0	Gh_A04G0224
ghi_circ_000078	0	0.007604421	0.007167058	0	0.007780288	0	0.022656457	0	0.007067672	0.009258295	0	0	0.00944479	0	0	0.007953942	0.008787873	0.009370708	0	0.00835989	0.009519973	0	0	0.00745979	0	1	1	0	1	0	3	0	1	1	0	0	1	0	0	1	1	1	0	1	1	0	0	1	Gh_A04G0291
ghi_circ_000079	0	0	0	0	0.001642802	0	0.003189264	0	0	0	0	0	0.001994261	0	0.001569376	0.020153633	0.001855553	0.001978618	0.002161255	0.001765185	0	0.029793177	0.001626961	0	0	0	0	0	1	0	2	0	0	0	0	0	1	0	1	12	1	1	1	1	0	19	1	0	Gh_A04G0311
ghi_circ_000080	0	0	0	0.00147743	0	0.001451842	0	0	0.001521118	0	0	0	0.006098176	0	0.001599646	0.003423725	0	0	0	0.003598462	0	0.001598306	0.001658342	0	0	0	0	1	0	1	0	0	1	0	0	0	3	0	1	2	0	0	0	2	0	1	1	0	Gh_A04G0311
ghi_circ_000081	0.005939799	0.004945526	0.004661087	0.013393312	0.008433168	0.008774234	0.003274355	0	0.006128602	0	0.002081534	0	0.004094938	0.015996646	0.006444993	0.015518509	0.007620243	0.004062819	0.002218918	0.001812281	0.006191303	0.009659393	0.00334074	0.00970293	4	3	3	9	5	6	2	0	4	0	1	0	2	9	4	9	4	2	1	1	3	6	2	6	Gh_A04G0311
ghi_circ_000082	0.001493932	0.00165848	0	0.001497147	0.001696835	0.007356088	0.00329416	0.004640659	0.00770709	0.00403836	0	0	0.004119707	0.014305247	0.012967952	0.003469416	0.013416086	0.008174786	0.008929359	0.009116216	0.010381252	0.011337455	0.008402366	0.011388555	1	1	0	1	1	5	2	3	5	2	0	0	2	8	8	2	7	4	4	5	5	7	5	7	Gh_A04G0311
ghi_circ_000083	0	0	0	0.000836707	0.000948307	0	0.001841	0.00172901	0.002584346	0	0.001170338	0	0	0.000999343	0	0	0.001071117	0	0	0	0	0	0	0.000909242	0	0	0	1	1	0	2	2	3	0	1	0	0	1	0	0	1	0	0	0	0	0	0	1	NA
ghi_circ_000084	0.006546581	0.00726765	0.013699312	0.009841007	0	0.003223523	0.007217696	0.01355727	0.003377336	0.01769656	0.009176694	0.003920118	0.013539775	0.011753859	0.014206767	0	0.004199346	0.013433572	0.024455927	0.007989662	0.004549185	0.007097435	0	0.014258848	2	2	4	3	0	1	2	4	1	4	2	1	3	3	4	0	1	3	5	2	1	2	0	4	NA
ghi_circ_000085	0.189627256	0.210513649	0	0.950177004	1.292293077	0.933720731	0.418133368	0.785395639	0.978273966	0.256297924	0	0.45419815	0.261460692	0	0.411511029	0	0	0.259409859	0.283354653	0	0	0.205583202	0.213305321	0	1	1	0	5	6	5	2	4	5	1	0	2	1	0	2	0	0	1	1	0	0	1	1	0	NA
ghi_circ_000086	0	0	0	0.238195057	0.269965335	0.468139435	0	0.246108565	0	0.321250137	0	0.28465158	0	0.853483131	0	0	0	0	0.355163708	0	0.330330023	0.51536611	0	0	0	0	0	1	1	2	0	1	0	1	0	1	0	3	0	0	0	0	1	0	1	2	0	0	NA
ghi_circ_000087	0	0	0	0	0	0	0	0	0	0	0	0	0.003222366	0.008391995	0	0.0135686	0.00599648	0.009591273	0	0	0.003248017	0.005067411	0.005257753	0	0	0	0	0	0	0	0	0	0	0	0	0	1	3	0	5	2	3	0	0	1	2	2	0	Gh_A04G1093
ghi_circ_000088	0	0	0	0	0	0	0	0	0	0	0	0	0.009906617	0.01146656	0.005197317	0.00834287	0.018435156	0.006552608	0.010736168	0.011691557	0	0.002596482	0	0.002608185	0	0	0	0	0	0	0	0	0	0	0	0	3	4	2	3	6	2	3	4	0	1	0	1	Gh_A04G1093
ghi_circ_000089	0	0	0	0	0	0	0	0	0	0	0	0	0.002361839	0.002050309	0.00557592	0.005967076	0.008790259	0.004686626	0.002559612	0.00209054	0	0.001857083	0.001926839	0	0	0	0	0	0	0	0	0	0	0	0	0	1	1	3	3	4	2	1	1	0	1	1	0	Gh_A04G1093
ghi_circ_000090	0	0	0	0	0	0	0	0.109715574	0.109327717	0	0	0	0	0.126828028	0.114971784	0.123037161	0.135936994	0	0.316665047	0.387949954	0.147261629	0	0	0.115393264	0	0	0	0	0	0	0	1	1	0	0	0	0	1	1	1	1	0	2	3	1	0	0	1	Gh_A05G0515
ghi_circ_000091	0.026602528	0.048326152	0.053137822	0.050895954	0.057684418	0.061922688	0.053326647	0.045074452	0.042419825	0.045761745	0.047460247	0.031859394	0.090032565	0.104209523	0.123332858	0.084245599	0.080667887	0.076092836	0.079502811	0.085593762	0.087388164	0.094388608	0.065289356	0.121151266	11	18	21	21	21	26	20	18	17	14	14	11	27	36	47	30	26	23	22	29	26	36	24	46	Gh_A05G0671
ghi_circ_000092	0.024176534	0.045627057	0.048062004	0.050879998	0.057666333	0.021428056	0.055975425	0.032543565	0.04989003	0.055550412	0.044056413	0.037640206	0.066669881	0.115752058	0.133787314	0.0449169	0.01860983	0.029766122	0.025288418	0.073764593	0.087360767	0.102222267	0.111501015	0.129011976	10	17	19	21	21	9	21	13	20	17	13	13	20	40	51	16	6	9	7	25	26	39	41	49	Gh_A05G0673
ghi_circ_000093	0.003513571	0.007801144	0.011028699	0.010563402	0.01197234	0.003460151	0.007747523	0.003638116	0.010875764	0.014246703	0	0	0	0	0	0	0.004507605	0	0	0.004288078	0	0	0	0	1	2	3	3	3	1	2	1	3	3	0	0	0	0	0	0	1	0	0	1	0	0	0	0	Gh_A05G0909
ghi_circ_000094	0.64863155	0	0	0	0.368363914	0.106461616	0	0.447748916	0	0.14611377	0.151536957	0	0.14905703	0.258792393	0	0.502114269	0.138689612	0	0	0	0	0.117201639	0	0.117729887	6	0	0	0	3	1	0	4	0	1	1	0	1	2	0	4	1	0	0	0	0	1	0	1	Gh_A05G1668
ghi_circ_000095	0	0.181502934	0.256595861	0.163846777	0.092850268	0.161009087	0.090127687	0.423225565	0.253037648	0.110488858	0.114589784	0	0	0	0.177400514	0.094922662	0.104874831	0.111830399	0	0.199534527	0	0	0.091954944	0.089025427	0	2	3	2	1	2	1	5	3	1	1	0	0	0	2	1	1	1	0	2	0	0	1	1	Gh_A05G1984
ghi_circ_000096	0.244378788	0	0.51138471	0.979619109	0	0.481326461	1.077724034	0.506082401	0.50429334	1.321197748	0.342558897	1.756019606	3.706481498	4.387624545	3.977456949	2.553887541	1.881099955	1.671549444	3.286514879	3.280727015	2.037810564	4.239067722	4.948082579	3.193630468	1	0	2	4	0	2	4	2	2	4	1	6	11	15	15	9	6	5	9	11	6	16	18	12	NA
ghi_circ_000097	0	0	0	0	0	0	0.008511502	0.009992172	0.00199137	0.005217188	0.00541083	0.008089931	0	0	0	0	0	0	0.001441988	0.001177731	0.002682324	0.006277262	0.006513049	0.004203703	0	0	0	0	0	0	8	10	2	4	4	7	0	0	0	0	0	0	1	1	2	6	6	4	Gh_A05G2112
ghi_circ_000098	0.004285494	0.014272552	0	0	0.004867544	0.004220337	0.037798534	0.017749602	0.004421714	0.017376667	0.012014415	0.025661705	0	0	0	0	0	0	0.006403693	0.005230158	0	0	0	0.004667032	1	3	0	0	1	1	8	4	1	3	2	5	0	0	0	0	0	0	1	1	0	0	0	1	Gh_A05G2246
ghi_circ_000099	0.042302058	0.031307597	0.02213022	0.084786213	0.064063289	0.034715744	0.038865505	0.014600508	0.043646681	0.028587477	0.03953138	0.016887091	0.019442221	0.042194412	0.030599967	0.05730652	0.054269848	0.067514025	0.042140513	0.043022352	0.039193973	0.030574341	0.055514855	0.092136434	6	4	3	12	8	5	5	2	6	3	4	2	2	5	4	7	6	7	4	5	4	4	7	12	NA
ghi_circ_000100	0	0	0.001430024	0.001369692	0.00155238	0	0.001506861	0	0.004230582	0	0.003831695	0	0	0.001635927	0.002965991	0.003174058	0	0.003739425	0	0.003336054	0	0	0	0.002976864	0	0	1	1	1	0	1	0	3	0	2	0	0	1	2	2	0	2	0	2	0	0	0	2	Gh_A05G2547
ghi_circ_000101	0	0	0	0	0.25025358	0	0	0	0	0.893381334	0	0	0.607584846	0.263721772	0.239068312	0	0	0	0	0	0	0.477736204	0.247840468	0.719834169	0	0	0	0	1	0	0	0	0	3	0	0	2	1	1	0	0	0	0	0	0	2	1	3	Gh_A05G2561
ghi_circ_000102	0.701046221	1.2971043	1.711503035	0.468370079	0.796261391	1.150645749	0.515275464	1.209826616	0.241109947	0	2.292953155	0	3.544244934	5.034688367	2.789130305	2.170756638	1.798762246	2.237737572	3.491845214	2.281546305	2.27338238	2.026759652	2.628611022	6.871144341	3	5	7	2	3	5	2	5	1	0	7	0	11	18	11	8	6	7	10	8	7	8	10	27	Gh_A05G2727
ghi_circ_000103	0	0	0.002240424	0.004291803	0	0	0	0.002217194	0.004418712	0.002894145	0.003001565	0.007693286	0	0	0	0	0	0	0	0	0.002975946	0	0	0	0	0	1	2	0	0	0	1	2	1	1	3	0	0	0	0	0	0	0	0	1	0	0	0	Gh_A05G3172
ghi_circ_000104	0.058404131	0.064837023	0.142585246	0.078039783	0.088448671	0.095860249	0.064391366	0.141106846	0.120521157	0.052625548	0.081868213	0.02331508	0.134214044	0.093208817	0.168990784	0.045211411	0	0.186425823	0.058181096	0.095037763	0.108225937	0.084424631	0.065696842	0.106006434	3	3	7	4	4	5	3	7	6	2	3	1	5	4	8	2	0	7	2	4	4	4	3	5	Gh_A05G3300
ghi_circ_000105	0.03642595	0.094355488	0.025408198	0	0	0	0.05354682	0.075434256	0.012527931	0	0.034040142	0	0	0.014533303	0	0	0	0	0	0.13336628	0	0	0	0.039668958	3	7	2	0	0	0	4	6	1	0	2	0	0	1	0	0	0	0	0	9	0	0	0	3	Gh_A05G3343
ghi_circ_000106	0	0.001057959	0.003988445	0	0.002164853	0.002815509	0.003152062	0.002960318	0.004916422	0.001288053	0	0	0.001313999	0	0.002068093	0.001106586	0.002445212	0	0.00142403	0.001163063	0.002648918	0	0.003215967	0	0	1	4	0	2	3	3	3	5	1	0	0	1	0	2	1	2	0	1	1	2	0	3	0	Gh_A05G3350
ghi_circ_000107	0.064342005	0.142857841	0.134641462	0.515843931	0.560286522	0.54915244	0.212813862	0.244283285	0.22129065	0.463807368	0.390830484	0.488024402	0	0	0	0.024903999	0.055030118	0	0	0	0	0	0.024125385	0	3	6	6	24	23	26	9	11	10	16	13	19	0	0	0	1	2	0	0	0	0	0	1	0	Gh_A05G3362
ghi_circ_000108	0.008675808	0.006420934	0.006051638	0.020287124	0.034489509	0.025631702	0.017536199	0.008983337	0.01939509	0.019543531	0.012161348	0.019048729	0.001993721	0.001730746	0	0.001679015	0	0	0	0	0	0.001567637	0.003253042	0	6	4	4	14	21	18	11	6	13	10	6	11	1	1	0	1	0	0	0	0	0	1	2	0	Gh_A05G3362
ghi_circ_000109	0.030865239	0.003426487	0.016147076	0.06495651	0.052585972	0.066871114	0.020417613	0.041547101	0.038215594	0.008343417	0.02595928	0.003696445	0	0	0	0	0	0	0	0	0	0	0	0	10	1	5	21	15	22	6	13	12	2	6	1	0	0	0	0	0	0	0	0	0	0	0	0	Gh_A05G3362
ghi_circ_000110	0.087769302	0.121795756	0.057395375	0.252879862	0.137073768	0.151260987	0.217725469	0.068160323	0.124518843	0.118627936	0.092273215	0.078834899	0.211780681	0.275769763	0.154755728	0.267527054	0.225200711	0.315179288	0.131151189	0.227622654	0.106733254	0.225992031	0.222139654	0.382333672	8	10	5	23	11	14	18	6	11	8	6	6	14	21	13	21	16	21	8	17	7	19	18	32	Gh_A05G3458
ghi_circ_000111	0.086148737	0.107592236	0.022534253	0.151084778	0.134542848	0.212097308	0.15434279	0.133803633	0.133330621	0.130992298	0.135854234	0.064482747	0.193022494	0.206230835	0.198636278	0.25008329	0.262488114	0.279896999	0.209185638	0.118281095	0.149660771	0.151771121	0.15747195	0.269728397	8	9	2	14	11	20	13	12	12	9	9	5	13	16	17	20	19	19	13	9	10	13	13	23	Gh_A05G3458
ghi_circ_000112	0	0	0	0	0.023697543	0.010273314	0	0.086413589	0.086108107	0.028199321	0.029245972	0.024986701	0.043151036	0.024972902	0.011319182	0.012113233	0	0	0.093528757	0.01273146	0.130483586	0.022619405	0.058672589	0	0	0	0	0	2	1	0	8	8	2	2	2	3	2	1	1	0	0	6	1	9	2	5	0	Gh_A05G3458
ghi_circ_000113	0.008808678	0	0	0.008827638	0.020010123	0	0.00971169	0.018241833	0	0	0.024695197	0.010549341	0.012145528	0.021087031	0	0	0	0	0.013162559	0	0.012242209	0.009549873	0.049542929	0.009592916	1	0	0	1	2	0	1	2	0	0	2	1	1	2	0	0	0	0	1	0	1	1	5	1	Gh_A05G3458
ghi_circ_000114	0	0.014782808	0.006966292	0	0.007562344	0.013113653	0	0	0.013739381	0	0.009332955	0	0	0.007969336	0.00722434	0.007731134	0.008541705	0.018216425	0.009948945	0	0	0.00721829	0	0.007250824	0	2	1	0	1	2	0	0	2	0	1	0	0	1	1	1	1	2	1	0	0	1	0	1	Gh_A05G3458
ghi_circ_000115	0.043032971	0.105100192	0.018010077	0.163877254	0.21506167	0.13561182	0.132844456	0.12476337	0.142082648	0.081427986	0.060321631	0.05153662	0.130535807	0.144222844	0.158756301	0.119924613	0.231871696	0.235476211	0.167187678	0.136549019	0.11961355	0.205277275	0.251712975	0.234321019	5	11	2	19	22	16	14	14	16	7	5	5	11	14	17	12	21	20	13	13	10	22	26	25	Gh_A05G3458
ghi_circ_000116	0.064576484	0.044805766	0.016891516	0.056626041	0.055010382	0.031797328	0.044497794	0.050149128	0.09161505	0.0436404	0.033945124	0.009667162	0.033389607	0.077294588	0.008758609	0.0843573	0.072490244	0.055212845	0.048247408	0.019702816	0.011218466	0.026253821	0.081719903	0.043953587	8	5	2	7	6	4	5	6	11	4	3	1	3	8	1	9	7	5	4	2	1	3	9	5	Gh_A05G3459
ghi_circ_000117	0.086554728	0.118262464	0.083595505	0.106758184	0.128559854	0.085238742	0.168833782	0.11030499	0.185481645	0.098988434	0.055997732	0.071763656	0.07344176	0.103601367	0.086692078	0.139160411	0.085417048	0.081973914	0.109438395	0.040628553	0.055519781	0.057746318	0.119830771	0.079759062	13	16	12	16	17	13	23	16	27	11	6	9	8	13	12	18	10	9	11	5	6	8	16	11	Gh_A05G3459
ghi_circ_000118	0.008588489	0.009534463	0	0	0	0.008457908	0	0.008892922	0.008861484	0	0.012038947	0	0	0.01027996	0.018637921	0	0	0.023498084	0	0.010481674	0	0.018622312	0.028982705	0	1	1	0	0	0	1	0	1	1	0	1	0	0	1	2	0	0	2	0	1	0	2	3	0	Gh_A05G3459
ghi_circ_000119	0	0.038918043	0.064189469	0.017566096	0.009954524	0.043154664	0.03865054	0.009074845	0.027128294	0.011845566	0.036855686	0.02099211	0	0.031470776	0.019019199	0.050883533	0.056218418	0.023978787	0	0.021392198	0.036541116	0.047508178	0.019717072	0.019088922	0	4	7	2	1	5	4	1	3	1	3	2	0	3	2	5	5	2	0	2	3	5	2	2	Gh_A05G3459
ghi_circ_000120	0.008892194	0.00987162	0.01860772	0.026734	0	0.008756996	0.019607535	0	0.009174844	0.012018583	0	0.010649361	0.024521361	0.031930439	0.019296994	0	0.022815818	0	0.039862064	0.010852326	0.024716558	0	0.02000506	0.009683868	1	1	2	3	0	1	2	0	1	1	0	1	2	3	2	0	2	0	3	1	2	0	2	1	Gh_A05G3459
ghi_circ_000121	0.067541364	0.021423049	0.05047729	0.029008601	0.043836996	0.114024787	0.053189494	0.019981566	0.049777321	0.03912347	0.040575585	0.04622175	0.039911558	0.069294335	0.11516359	0.078426996	0.0495141	0.026399001	0.057671516	0.058878359	0.053639019	0.052303248	0.054267863	0.031523393	7	2	5	3	4	12	5	2	5	3	3	4	3	6	11	7	4	2	4	5	4	5	5	3	Gh_A05G3459
ghi_circ_000122	0.022262574	0.012357337	0.011646612	0.011155246	0	0	0.024544798	0.011525854	0.011485109	0	0	0	0.04604392	0.026647108	0.01207803	0	0.02856094	0.030455175	0	0.013584989	0	0	0	0.012122308	2	1	1	1	0	0	2	1	1	0	0	0	3	2	1	0	2	2	0	1	0	0	0	1	Gh_A05G3459
ghi_circ_000123	0	0	0.396812179	1.520283207	0	0.373488292	0	0.39269782	0.391309587	0	0	0	0	0.907894624	0.411511029	0	2.432752218	0.518819718	0	0	0	0	0	0	0	0	1	4	0	1	0	1	1	0	0	0	0	2	1	0	5	1	0	0	0	0	0	0	Gh_A05G3467
ghi_circ_000124	0.014003008	0.023318043	0.00976752	0.002338858	0.005301626	0.004596702	0.00514617	0.004833123	0.004816037	0.018926298	0.006542923	0.005590037	0	0	0	0	0.002994106	0.003192683	0	0.005696577	0	0	0.002625252	0	6	9	4	1	2	2	2	2	2	6	2	2	0	0	0	0	1	1	0	2	0	0	1	0	Gh_A05G3468
ghi_circ_000125	0	0	0.056248357	0.053875257	0.061061098	0.21176873	0.237082591	0	0	0	0.226072951	0	0	0.064347295	0	0	0.137937616	0	0	0.06560992	0	0	0.060472306	0.058545769	0	0	1	1	1	4	4	0	0	0	3	0	0	1	0	0	2	0	0	1	0	0	1	1	NA
ghi_circ_000126	1.679118771	0	0	1.121821883	0	0	0	0	0	0.756492259	0	0	0	0.669938371	1.214621262	0	0	0	1.672706498	3.41541962	0.777873925	0	0	0	3	0	0	2	0	0	0	0	0	1	0	0	0	1	2	0	0	0	2	5	1	0	0	0	Gh_A05G3581
ghi_circ_000127	0.014046463	0.031187207	0.014696747	0.028153393	0.015954236	0.027665799	0.046459263	0.029088727	0.043478843	0.037970063	0.059069051	0.033644307	0.058102376	0.05043859	0.045723448	0.06524132	0	0.057646635	0.083956934	0.08571383	0.039043257	0.060913541	0.047401182	0.030594045	1	2	1	2	1	2	3	2	3	2	3	2	3	3	3	4	0	3	4	5	2	4	3	2	Gh_A06G0030
ghi_circ_000128	0.074707832	0.027645495	0.065138705	0.062390525	0.02828485	0.036785984	0.082366422	0.038677988	0.025694171	0.050487104	0.104721988	0.02982356	0.017168033	0.029807089	0.067551595	0.130122724	0.015973938	0.017033371	0.055816901	0.045587948	0.069218778	0.067495023	0.056024218	0.054239388	6	2	5	5	2	3	6	3	2	3	6	2	1	2	5	9	1	1	3	3	4	5	4	4	Gh_A06G0030
ghi_circ_000129	0.113683171	0.063102371	0.044604809	0.042722946	0.096842602	0.041983021	0.078335797	0.029428215	0.043986274	0.038413202	0.059758432	0.119129367	0.156747933	0.068036329	0.107933175	0.033001368	0.018230698	0.03887961	0.042468388	0.052028505	0.118496765	0.077030561	0.063939187	0.030951101	8	4	3	3	6	3	5	2	3	2	3	7	8	4	7	2	1	2	2	3	6	5	4	2	Gh_A06G0031
ghi_circ_000130	0	0	0.034065659	0.010876146	0	0	0.011965349	0	0	0	0	0.025994765	0	0	0.011775843	0.01260193	0	0	0	0	0	0.035297945	0	0	0	0	3	1	0	0	1	0	0	0	0	2	0	0	1	1	0	0	0	0	0	3	0	0	Gh_A06G0031
ghi_circ_000131	0.00568672	0.00315654	0.01487497	0.00284948	0.009688624	0.002800129	0.006269688	0.002944148	0.014668699	0.003843051	0.023914145	0.027241841	0.039204643	0.013613398	0.015425974	0.019809744	0.010943349	0.011669139	0.012746258	0.013880521	0.015806689	0.033908721	0.0095952	0.01238602	2	1	5	1	3	1	2	1	5	1	6	8	10	4	5	6	3	3	3	4	4	11	3	4	Gh_A06G0224
ghi_circ_000132	0.002289565	0	0.014373364	0.004588985	0.007801591	0	0	0.004741444	0.002362341	0.003094548	0.006418812	0	0	0.002740486	0.004968596	0.010634294	0.011749247	0	0.006842464	0.00279426	0.015910066	0.004964435	0.002575454	0.002493405	1	0	6	2	3	0	0	2	1	1	2	0	0	1	2	4	4	0	2	1	5	2	1	1	Gh_A06G0227
ghi_circ_000133	0.361476958	0.601937464	0.756423216	0.362254983	0.41057228	0.711962057	0.59780005	0.374290109	0.37296695	0	0	0.432907611	0.249204722	0.432668532	0.196110725	1.049340367	0.231871696	0.741750066	0	0.220579184	1.00475382	0.587839469	0.203306634	0.787318622	2	3	4	2	2	4	3	2	2	0	0	2	1	2	1	5	1	3	0	1	4	3	1	4	Gh_A06G0578
ghi_circ_000134	0	0	0	0	0	0	0	0.002745194	0.001367745	0.003583354	0	0	0	0.001586683	0.001438355	0.003078514	0	0.003626863	0.00198082	0	0.001842317	0.004311452	0	0.001443628	0	0	0	0	0	0	0	2	1	2	0	0	0	1	1	2	0	2	1	0	1	3	0	1	Gh_A06G0645
ghi_circ_000135	0.004608471	0.010232138	0.004821821	0.00461839	0.005234388	0	0.005080903	0.009543652	0.009509914	0.006228754	0	0.005519141	0	0	0	0	0.005912266	0.006304383	0	0	0	0	0	0	1	2	1	1	1	0	1	2	2	1	0	1	0	0	0	0	1	1	0	0	0	0	0	0	NA
ghi_circ_000136	0	0	0.008554203	0	0	0	0.022534576	0.033862034	0.008435582	0	0	0.004895645	0.005636389	0	0.004435535	0.009493384	0	0.005592179	0.006108364	0.009977902	0.005681256	0.008863641	0	0	0	0	2	0	0	0	5	8	2	0	0	1	1	0	1	2	0	1	1	2	1	2	0	0	NA
ghi_circ_000137	0.003175493	0.010575768	0.006645006	0.012729311	0.028854274	0.018763275	0.021006151	0.006576107	0.01310572	0.021459791	0.004451259	0.019014976	0.017513655	0.034208054	0.010336729	0.01106186	0.016295522	0.008688141	0.033215347	0.007750952	0.013239801	0.027541527	0.025004037	0.034582077	1	3	2	4	8	6	6	2	4	5	1	5	4	9	3	3	4	2	7	2	3	8	7	10	Gh_A06G1509
ghi_circ_000138	0.012165395	0	0	0.048766315	0.013817682	0.011980431	0.013412516	0	0.025104173	0.032885202	0.034105776	0.043708113	0.050321444	0.072806624	0.039600273	0.056504358	0.01560714	0.03328449	0	0.044541143	0.016907339	0.013189036	0.095791101	0.039745445	1	0	0	4	1	1	1	0	2	2	2	3	3	5	3	4	1	2	0	3	1	1	7	3	Gh_A06G1515
ghi_circ_000139	0	0.043456286	0.013652308	0.013076322	0	0.051399404	0	0	0	0	0.036580834	0.015626671	0.071964364	0.015618041	0	0	0.01673975	0	0	0	0.054402914	0.02829233	0.029355047	0	0	3	1	1	0	4	0	0	0	0	2	1	4	1	0	0	1	0	0	0	3	2	2	0	Gh_A06G1515
ghi_circ_000140	0.566559803	3.14481614	4.149521643	0.283889619	0.321754603	0	0.936960078	0.293321229	0.584568607	6.126043436	0.39708868	2.714065677	0.781180516	0.339070849	0.614747088	0.657872165	2.180540355	0.77505313	0	1.037172325	0.787398912	0.307116131	0	0	2	10	14	1	1	0	3	1	2	16	1	8	2	1	2	2	6	2	0	3	2	1	0	0	Gh_A06G1591
ghi_circ_000141	0.014444032	0	0	0	0.016405802	0	0	0	0.014903154	0	0	0	0	0	0.015672532	0	0	0	0.043166619	0.017627972	0.100370829	0.031318815	0.016247606	0	1	0	0	0	1	0	0	0	1	0	0	0	0	0	1	0	0	0	2	1	5	2	1	0	Gh_A06G1626
ghi_circ_000142	0	0	0	0.003635615	0	0	0	0	0	0.0049033	0	0	0	0.00434229	0.003936361	0	0.00465416	0	0	0.004427495	0.025209442	0	0.008161596	0	0	0	0	1	0	0	0	0	0	1	0	0	0	1	1	0	1	0	0	1	5	0	2	0	Gh_A06G1626
ghi_circ_000143	0	0	0	0.024999266	0.00566673	0	0	0	0	0	0	0	0	0	0	0	0.012801198	0.013650206	0	0.00608888	0.020801459	0	0	0	0	0	0	5	1	0	0	0	0	0	0	0	0	0	0	0	2	2	0	1	3	0	0	0	Gh_A06G1628
ghi_circ_000144	0.002419676	0.005372381	0.002531696	0.007274653	0.005496627	0.002382887	0	0	0	0	0.010175371	0.002897823	0.003336283	0	0	0	0.006208467	0	0.003615654	0.002953053	0.006725682	0.002623277	0	0.007905302	1	2	1	3	2	1	0	0	0	0	3	1	1	0	0	0	2	0	1	1	2	1	0	3	Gh_A06G1686
ghi_circ_000145	0	0.010376834	0	0	0	0	0	0	0	0	0	0	0.064440817	0.011188196	0.040569168	0.010853783	0.035975245	0.012787072	0.041902143	0.057038658	0.051963026	0.121605579	0.168231105	0.152692096	0	1	0	0	0	0	0	0	0	0	0	0	5	1	4	1	3	1	3	5	4	12	16	15	Gh_A06G1691
ghi_circ_000146	0	0.006554487	0	0.005916883	0.006706072	0.005814407	0	0	0.006091846	0.007980012	0	0	0	0	0	0.00685575	0	0	0	0	0	0.006400974	0.006641408	0.032149123	0	1	0	1	1	1	0	0	1	1	0	0	0	0	0	1	0	0	0	0	0	1	1	5	Gh_A06G1711
ghi_circ_000147	0.045361814	0.025179083	0.071192773	0.022729724	0	0	0.025006015	0	0.023401848	0	0.031793048	0.027162831	0	0	0	0	0	0	0.033891439	0	0	0	0	0	2	1	3	1	0	0	1	0	1	0	1	1	0	0	0	0	0	0	1	0	0	0	0	0	Gh_A07G0189
ghi_circ_000148	0.002723204	0.0060463	0.014246376	0.002729065	0	0	0.00600474	0.002819732	0	0.0073613	0.011451785	0.016306651	0	0.003259529	0	0.006324205	0.006987266	0.00372534	0.004069207	0	0.007569361	0	0.00306324	0	1	2	5	1	0	0	2	1	0	2	3	5	0	1	0	2	2	1	1	0	2	0	1	0	Gh_A07G0468
ghi_circ_000149	0.453618143	0	0	1.363783465	0.515227959	0.446721291	1.50036091	0.939394784	0.936073913	1.226209675	2.543443835	1.086513221	0.625454988	0.542956589	0	0.526727714	0.581952491	1.861647224	2.03348633	0.5536105	0	0	3.571818506	0	1	0	0	3	1	1	3	2	2	2	4	2	1	1	0	1	1	3	3	1	0	0	7	0	Gh_A07G0517
ghi_circ_000150	0	0.503581669	0	0	0	0.446721291	0.500120303	0	0.468036956	3.065524187	0	1.086513221	0	0.542956589	0.492199466	0.526727714	0	0.620549075	0.677828777	1.107221001	0.630433769	0.983574537	0	0.494003842	0	1	0	0	0	1	1	0	1	5	0	2	0	1	1	1	0	1	1	2	1	2	0	1	Gh_A07G0517
ghi_circ_000151	0	0	0	0	0	0.976405107	0	0	0	1.340072002	0	0	0	0	0	0	0.423993958	0	0	0.806689586	0.918632064	1.433208611	1.858803508	0.359917085	0	0	0	0	0	3	0	0	0	3	0	0	0	0	0	0	1	0	0	2	2	4	5	1	Gh_A07G0780
ghi_circ_000152	0.026109238	0.017391015	0.038245158	0.036631608	0.023724288	0.041139633	0.040300116	0.032441668	0.032326983	0.007057786	0.021959234	0.01250745	0.057599647	0.012500543	0.011331957	0.012126904	0.060292572	0.021430444	0.031211437	0.019118743	0.036286347	0.045289867	0.041117164	0.034120497	5	3	7	7	4	8	7	6	6	1	3	2	8	2	2	2	9	3	4	3	5	8	7	6	NA
ghi_circ_000153	0	0	0	0.015333544	0	0.01506798	0	0.015842968	0	0.020680123	0	0	0	0.018314012	0.066407864	0.035533219	0.0392587	0.041862438	0.022863272	0	0.063793893	0.016588063	0	0.033325656	0	0	0	1	0	1	0	1	0	1	0	0	0	1	4	2	2	2	1	0	3	1	0	2	Gh_A07G0975
ghi_circ_000154	0	0	0	0	0	0.481326461	0	0.506082401	0	0	0	1.463349672	0	0.292508303	0.265163797	0.283765282	0	0.668619778	0	0	0	0	0.274893477	0.532271745	0	0	0	0	0	2	0	2	0	0	0	5	0	1	1	1	0	2	0	0	0	0	1	2	NA
ghi_circ_000155	0	0	0	0	0	0	0.002673132	0.002510522	0.002501647	0	0	0.005807389	0	0.002902091	0.002630795	0	0.003110523	0	0.00362298	0	0.003369655	0	0.005454655	0	0	0	0	0	0	0	1	1	1	0	0	2	0	1	1	0	1	0	1	0	1	0	2	0	Gh_A07G1098
ghi_circ_000156	0.007273737	0.005383266	0.005073651	0.007289393	0.002753882	0	0.005346264	0	0.002501647	0	0.003398663	0.002903695	0	0.002902091	0.007892386	0.011261393	0	0.006633643	0	0	0	0.002628592	0.008181982	0.00264044	3	2	2	3	1	0	2	0	1	0	1	1	0	1	3	4	0	2	0	0	0	1	3	1	Gh_A07G1098
ghi_circ_000157	0.004849158	0	0.007610476	0.004859595	0.002753882	0.002387716	0.010692528	0	0.002501647	0	0.003398663	0.005807389	0.013372173	0.011608364	0.007892386	0.008446044	0.006221047	0	0.00724596	0.002959036	0.006739309	0.005257184	0.008181982	0.005280879	2	0	3	2	1	1	4	0	1	0	1	2	4	4	3	3	2	0	2	1	2	2	3	2	NA
ghi_circ_000158	0.014875914	0.033028827	0.023346896	0.029815864	0.00844817	0.029299478	0.049202705	0.023104823	0.030697526	0.020106107	0.020852369	0.01781551	0.030766674	0.008902836	0.056494012	0.025910194	0.038168998	0.040700464	0.044457316	0.027232582	0.010337195	0.048382886	0.050200245	0.048600957	2	4	3	4	1	4	6	3	4	2	2	2	3	1	7	3	4	4	4	3	1	6	6	6	NA
ghi_circ_000159	0.27872922	0.309429701	0	0	0	0	0	0	0	0	0	0	0	0.333623928	0	0.323651969	0.357585266	0.381301239	0	0.340170307	0.774749933	0	1.254132488	0.607089058	1	1	0	0	0	0	0	0	0	0	0	0	0	1	0	1	1	1	0	1	2	0	4	2	Gh_A07G1554
ghi_circ_000160	0.189110561	0.209940042	0	0.379035186	0.214795307	0	0.20849702	0.195813899	0	0	0.265086449	0	0.260748265	0.226355199	0.410389745	0.658768448	0.242612347	0.25870302	0.565165138	0	0	0.20502303	0.425448214	0	1	1	0	2	1	0	1	1	0	0	1	0	1	1	2	3	1	1	2	0	0	1	2	0	Gh_A07G1871
ghi_circ_000161	0	0	0.049686369	0.071385176	0.026968826	0.023382948	0	0.049171195	0.048997369	0.032092042	0.066566354	0.113743772	0.065476985	0.142101194	0.103053737	0.055141526	0.06092284	0.0324817	0.035479919	0.057955803	0.065998198	0.128709292	0.106835097	0.155147289	0	0	2	3	1	1	0	2	2	1	2	4	2	5	4	2	2	1	1	2	2	5	4	6	Gh_A08G0041
ghi_circ_000162	0	0.131660963	0	0	0.026941175	0	0	0	0.097894264	0	0	0.056813576	0	0.0283911	0.025737019	0.082627485	0	0	0	0	0	0.051430931	0	0	0	5	0	0	1	0	0	0	4	0	0	2	0	1	1	3	0	0	0	0	0	2	0	0	Gh_A08G0041
ghi_circ_000163	0.881218783	1.281884337	1.716855496	1.004924506	2.208893245	0.897745501	1.976613825	1.510270424	1.410873225	1.930313873	1.363036451	1.710402051	1.885401749	1.782200326	2.176107795	1.340803383	1.16951048	0.665106889	0.817311931	1.446319552	2.238260699	1.778960776	2.01668787	1.654610065	29	38	54	33	64	30	59	48	45	47	32	47	45	49	66	38	30	16	18	39	53	54	59	50	Gh_A08G0041
ghi_circ_000164	0.060693989	0.033689548	0.031751915	0.060824623	0.068937366	0	0.033457983	0.219958857	0	0.205083166	0.085078029	0.072687592	0.167371427	0.108971174	0.197568478	0.105714045	0.077865091	0	0	0.11110941	0.168703746	0.098701511	0.102408938	0.132195169	2	1	1	2	2	0	1	7	0	5	2	2	4	3	6	3	2	0	0	3	4	3	3	4	Gh_A08G0041
ghi_circ_000165	0	0	0	0	0	0	0	0	0	0	0	0	1.01085859	0.292508303	0	0	0.627033318	0	0.36516832	0.29824791	1.358540376	0.794825198	0.274893477	0.266135872	0	0	0	0	0	0	0	0	0	0	0	0	3	1	0	0	2	0	1	1	4	3	1	1	NA
ghi_circ_000166	0.038747693	0.028677024	0.036036911	0.040988374	0.06357051	0.016959364	0.061706478	0.053494892	0.031095039	0.296768527	0.259503691	0.342877974	0.008904309	0.010306424	0.011678688	0.012497959	0.024854954	0.011779288	0.006433287	0.007881493	0.00299173	0.018670253	0.007264329	0.007032901	18	12	16	19	26	8	26	24	14	102	86	133	3	4	5	5	9	4	2	3	1	8	3	3	Gh_A08G0193
ghi_circ_000167	0.004368027	0.004849141	0.004570245	0	0	0	0	0.004522859	0	0	0	0	0	0.002614147	0.004739538	0	0.005603797	0	0.003263509	0.002665442	0.003035319	0.007103353	0	0.007135369	2	2	2	0	0	0	0	2	0	0	0	0	0	1	2	0	2	0	1	1	1	3	0	3	Gh_A08G0219
ghi_circ_000168	0.002184013	0	0.009140491	0	0	0	0	0.004522859	0	0	0	0	0.003011348	0.002614147	0.004739538	0.00253601	0	0.002987728	0	0.002665442	0.006070638	0	0.004913446	0	1	0	4	0	0	0	0	2	0	0	0	0	1	1	2	1	0	1	0	1	2	0	2	0	Gh_A08G0219
ghi_circ_000169	0.023845929	0.013236213	0.037424822	0	0.040626977	0.03522506	0.026290468	0.024691187	0	0	0	0	0	0	0.025874083	0.027689174	0.045888369	0	0.035632298	0.014551178	0.016570412	0.012926207	0	0.038953404	2	1	3	0	3	3	2	2	0	0	0	0	0	0	2	2	3	0	2	1	1	1	0	3	Gh_A08G0383
ghi_circ_000170	0.365814885	0.384351617	0.30414984	0.343689607	0.326463798	0.395634993	0.414119099	0.473477253	0.46843343	0.17216794	0.137352431	0.16428853	0.112587196	0.172016742	0.202008167	0.227557081	0.175990715	0.147449399	0.161059697	0.167419694	0.186112807	0.244331413	0.169005995	0.256103643	112	106	89	105	88	123	115	140	139	39	30	42	25	44	57	60	42	33	33	42	41	69	46	72	NA
ghi_circ_000171	0	0	0	0.013886983	0	0	0	0	0	0.009364584	0	0	0	0.041465687	0.022553614	0	0.008888762	0.018956576	0	0.008455866	0.009629267	0.015023151	0.007793725	0	0	0	0	2	0	0	0	0	0	1	0	0	0	5	3	0	1	2	0	1	1	2	1	0	NA
ghi_circ_000172	0.014758345	0.027306491	0.015441585	0.01479011	0.005587601	0.01937861	0.00542376	0.020375305	0.035530733	0.006649067	0.013791711	0.023566278	0.013566007	0.005888316	0.010675718	0	0.012622446	0.006729799	0.014701985	0.018011569	0.041021988	0.016000167	0.011067444	0.026787138	3	5	3	3	1	4	1	4	7	1	2	4	2	1	2	0	2	1	2	3	6	3	2	5	NA
ghi_circ_000173	0.055235635	0.030659767	0.02889639	0	0.031368833	0	0.12179611	0.028596777	0.028495684	0.074655822	0	0.033075313	0.07615966	0.165285233	0	0.032068977	0	0	0	0	0	0.029941684	0.031066354	0	2	1	1	0	1	0	4	1	1	2	0	1	2	5	0	1	0	0	0	0	0	1	1	0	Gh_A08G0693
ghi_circ_000174	0.495739828	0	0	0.124201708	0.281535277	0.610253192	0.273280023	0.128328038	0.255748766	0.335018	0.694905191	0.296850933	0.341766476	0.148343497	0.403427776	0	0.635990937	0.339085744	0	0.60501719	0	0.268726615	0.278820526	0.40490672	4	0	0	1	2	5	2	1	2	2	4	2	2	1	3	0	4	2	0	4	0	2	2	3	NA
ghi_circ_000175	0.183122891	0	0.574801811	0.550551109	0.2079944	0.721354697	0	0.189613987	0.377887358	0	0.513386421	0.438618794	0.252492383	0.21918828	0	0.212636781	0	0	0	0	0	0.198531536	0	0	1	0	3	3	1	4	0	1	2	0	2	2	1	1	0	1	0	0	0	0	0	1	0	0	NA
ghi_circ_000176	0.04727764	0.061232512	0.049466368	0.039482832	0.125297262	0.093117653	0.217184396	0.0652713	0.065040558	0.127799782	0.132543224	0.132113494	0.20642571	0.150903466	0.222294445	0.137243427	0.161741564	0.161689388	0.211936927	0.16348103	0.251872892	0.13668202	0.25704163	0.223109364	6	7	6	5	14	12	25	8	8	12	12	14	19	16	26	15	16	15	18	17	23	16	29	26	NA
ghi_circ_000177	0.002764367	0.001534423	0.001446172	0.002770317	0.00156991	0	0.001523876	0.002862354	0.001426118	0.003736285	0	0.001655314	0.003811547	0.003308799	0	0.00160495	0.001773221	0.003781651	0.004130715	0.005060586	0	0	0.001554772	0.001505239	2	1	1	2	1	0	1	2	1	2	0	1	2	2	0	1	1	2	2	3	0	0	1	1	Gh_A08G1250
ghi_circ_000178	0	0	0	0	0.002609742	0.006788223	0.007599656	0.00237912	0	0.00310551	0.003220775	0.002751714	0	0.005500388	0.004986196	0.002667991	0.002947717	0.006286434	0.003433351	0	0	0.00498202	0.002584577	0.002502238	0	0	0	0	1	3	3	1	0	1	1	1	0	2	2	1	1	2	1	0	0	2	1	1	Gh_A08G1745
ghi_circ_000179	0	1.552604442	0.548740268	0.350392729	0.198563924	0.344324219	0	0.543050637	0.180376963	1.653993151	0.490109454	0.209365898	1.205221829	0.418500544	0.569066888	0.405991638	0.67283676	0	0.261228723	0.853424751	0	0.568590318	0.786596951	0.380768704	0	8	3	2	1	2	0	3	1	7	2	1	5	2	3	2	3	0	1	4	0	3	4	2	Gh_A08G1757
ghi_circ_000180	0.036291823	0.030216875	0.033225466	0.009092484	0.030915698	0.01787002	0.045013769	0.004697281	0.014042026	0.042920144	0.031795126	0.04346337	0.006254959	0	0.004922316	0	0.005819905	0.018617689	0	0.005536467	0.00630475	0.014754582	0	0.014821084	8	6	7	2	6	4	9	1	3	7	5	8	1	0	1	0	1	3	0	1	1	3	0	3	NA
ghi_circ_000181	0.004148202	0	0	0.004157131	0	0.008170266	0	0.012885727	0.004280058	0.022426643	0.011629517	0.014903759	0.011439198	0.009930352	0	0	0.005321782	0	0.006198542	0.005062603	0	0.013491743	0	0.009035035	1	0	0	1	0	2	0	3	1	4	2	3	2	2	0	0	1	0	1	1	0	3	0	2	Gh_A08G1907
ghi_circ_000182	0	0.003095043	0	0.005587929	0.006333243	0.008236727	0.003073769	0.008660364	0	0	0.007816078	0.010016662	0	0	0	0	0.003576715	0.003813931	0	0.003402523	0.003874683	0.003022554	0.003136087	0.006072354	0	1	0	2	2	3	1	3	0	0	2	3	0	0	0	0	1	1	0	1	1	1	1	2	Gh_A08G1908
ghi_circ_000183	0.03297082	0.091505933	0.077618724	0.066083569	0.140433274	0.073056439	0.145403148	0.162162746	0.051028257	0.356503715	0.277301834	0.612034704	0.397780459	0.483437713	0.500850953	0.334991319	0.306665464	0.270624252	0.603525218	0.814833127	0.733160032	0.625539388	0.574860372	0.439851164	4	10	9	8	15	9	16	19	6	32	24	62	35	49	56	35	29	24	49	81	64	70	62	49	Gh_A08G1907
ghi_circ_000184	0	0	0	0	0	0.006237871	0	0.002186234	0	0	0	0	0.002911217	0.005054447	0	0.002451685	0.002708732	0	0.003154994	0.005153625	0.008803173	0.002289053	0.002375034	0	0	0	0	0	0	3	0	1	0	0	0	0	1	2	0	1	1	0	1	2	3	1	1	0	Gh_A08G1908
ghi_circ_000185	0.006643398	0	0.01390191	0	0.007545695	0.006542391	0.073244382	0.055031072	0.07540023	0.188561869	0.148998528	0.063649477	0.054960054	0.055662535	0.050459044	0.007714113	0.025568699	0	0.089343374	0.048646926	0.009232925	0.007202398	0	0.028939442	1	0	2	0	1	1	10	8	11	21	16	8	6	7	7	1	3	0	9	6	1	1	0	4	Gh_A08G1957
ghi_circ_000186	0.046361774	0.017156089	0.048508102	0	0	0	0	0.016001715	0	0	0	0.055523221	0.170464686	0.110985114	0.067073274	0.053833895	0.039652074	0.02114095	0.115461816	0.018860478	0.214777036	0.016754276	0.0695344	0.067319161	3	1	3	0	0	0	0	1	0	0	0	3	8	6	4	3	2	1	5	1	10	1	4	4	Gh_A08G2236
ghi_circ_000187	0.915614457	0.813171456	0.766402414	0.183517036	0.623983201	0.360677348	0.201895531	0.56884196	0.377887358	0.742520106	0.513386421	0.438618794	0.75747715	2.191882798	0.198697937	0.637910344	0.469861378	1.002047582	0.547270727	0.446978399	0	0.198531536	0.205988779	0.598279059	5	4	4	1	3	2	1	3	2	3	2	2	3	10	1	3	2	4	2	2	0	1	1	3	Gh_A09G0054
ghi_circ_000188	0.0023307	0.005174827	0.0146316	0.002335716	0.005294505	0.002295264	0.028265917	0.012066576	0.007214352	0	0	0.005582528	0.019281607	0.002789723	0.010115725	0.002706338	0.002990084	0.006376789	0.059205878	0.022755701	0.035631004	0.005053627	0.013108628	0.007614607	1	2	6	1	2	1	11	5	3	0	0	2	6	1	4	1	1	2	17	8	11	2	5	3	Gh_A09G0199
ghi_circ_000189	0.177957887	0.197558963	0.372392968	0.356681829	0.202127891	0.175252199	0.196201042	0.1842659	0.183614498	0	0.249453145	0	0.736112409	0	0.193093637	0.826557335	0.684913317	0.730338526	0	0.217185658	0	0	1.000894197	0.969007535	1	1	2	2	1	1	1	1	1	0	1	0	3	0	1	4	3	3	0	1	0	0	5	5	Gh_A09G0599
ghi_circ_000190	0	0.018447982	0	0	0	0	0	0.00860334	0	0	0.023293841	0	0	0	0.018031011	0.009647952	0.010659491	0	0	0.010140358	0	0.009007955	0.009346312	0.009048556	0	2	0	0	0	0	0	1	0	0	2	0	0	0	2	1	1	0	0	1	0	1	1	1	Gh_A09G0605
ghi_circ_000191	0.003790267	0	0.007931476	0	0.025830335	0	0.012536465	0.015698477	0.015642981	0.015368637	0.005313021	0.018157012	0	0.009073492	0.008225276	0.008802287	0.004862582	0.00518508	0.011327377	0.009251533	0	0.012327582	0.008527087	0.012383145	1	0	2	0	6	0	3	4	4	3	1	4	0	2	2	2	1	1	2	2	0	3	2	3	Gh_A09G0712
ghi_circ_000192	0.043066471	0.060849097	0.065542171	0.062776968	0.093384523	0.057834115	0.077696808	0.072970419	0.040395811	0.074083069	0.071344697	0.11253107	0.037787685	0.070293077	0.046729379	0.0772843	0.040182199	0.048203084	0.023401095	0.028668948	0.038088485	0.03820111	0.07927204	0.059691783	11	14	16	16	21	15	18	18	10	14	13	24	7	15	11	17	8	9	4	6	7	9	18	14	Gh_A09G0713
ghi_circ_000193	0.555228607	0	0.58093303	0	0	0.27339343	0	0	0	0.37522016	1.16744072	0.664946091	0.382778453	0.332289432	0	0	0.356154925	0.379776034	0.829662423	0.338809626	0	0	0	0	2	0	2	0	0	1	0	0	0	1	3	2	1	1	0	0	1	1	2	1	0	0	0	0	Gh_A09G0740
ghi_circ_000194	0.014012432	0.124446591	0.117289124	0.056170367	0.095493492	0.110395086	0.247182415	0.14509126	0.072289173	0.11363421	0.03928396	0.117469782	0.038641071	0.01677213	0.060816893	0.113895696	0.07190691	0	0.104691907	0.11970863	0.116845992	0	0.063048453	0	1	8	8	4	6	8	16	10	5	6	2	7	2	1	4	7	4	0	5	7	6	0	4	0	Gh_A09G1052
ghi_circ_000195	0	0.038972178	0.073461435	0.035181061	0.089715339	0.051857631	0.048380378	0.027262406	0.045276716	0	0	0.010510655	0.012100988	0	0.009522827	0	0	0	0	0	0.012197315	0.009514852	0.009872249	0.028673212	0	4	8	4	9	6	5	3	5	0	0	1	1	0	1	0	0	0	0	0	1	1	1	3	Gh_A09G1053
ghi_circ_000196	0.012146233	0.026968147	0.012708545	0.06086188	0.027591837	0.023923121	0.080348344	0.03773033	0.075193897	0	0.034052057	0	0.016747395	0.01453839	0.026358599	0.01410384	0.046747671	0.016616032	0.054449319	0.059294649	0.033761416	0.026336525	0	0.013227614	1	2	1	5	2	2	6	3	6	0	2	0	1	1	2	1	3	1	3	4	2	2	0	1	Gh_A09G1053
ghi_circ_000197	0.278059198	0.293251585	0.334571807	0.376187867	0.615858419	0.602429433	0.720425701	0.690997125	0.473381128	0.657687581	0.740564025	0.499508782	0.421731068	0.432668532	0.452563211	0.403592449	0.338889402	0.323326952	0.477820406	0.407223108	0.946787253	0.346674559	0.297140465	0.378518568	20	19	23	27	39	44	47	48	33	35	38	30	22	26	30	25	19	17	23	24	49	23	19	25	Gh_A09G1053
ghi_circ_000198	0.154058992	0	0	0.07719529	0	0.075858332	0.084926089	0.079759935	0.238433921	0	0	0	0	0	0	0.089444329	0	0.316128774	0.115103	0.09400933	0	0.083511046	0.173295777	0.083887445	2	0	0	1	0	1	1	1	3	0	0	0	0	0	0	1	0	3	1	1	0	1	2	1	Gh_A09G1229
ghi_circ_000199	0.027964431	0.043692342	0.026008045	0.033214365	0.042350031	0.033659093	0.050243395	0.041824867	0.034196522	0.043395855	0.023229184	0.026048105	0.058550651	0.039670429	0.040457165	0.054119091	0.047834567	0.046756488	0.04178646	0.060673265	0.040304108	0.062880664	0.055922219	0.048500989	27	38	24	32	36	33	44	39	32	31	16	21	41	32	36	45	36	33	27	48	28	56	48	43	Gh_A09G1317
ghi_circ_000200	3.635425402	0.366895216	0.34579347	1.987227335	0	2.278278583	0	1.0266243	2.045990124	0	0	0	0.455688634	1.186747972	0.358602468	0	1.695975832	0.904228652	0.98769336	3.630103138	0.918632064	1.433208611	0.371760702	0.359917085	11	1	1	6	0	7	0	3	6	0	0	0	1	3	1	0	4	2	2	9	2	4	1	1	NA
ghi_circ_000201	0.042859351	0.023790036	0.007473922	0.0214758	0.016226817	0.014069238	0.01575101	0.022189286	0.058962251	0.019309395	0.010013043	0.025664346	0.019698356	0.076950517	0.038753869	0.099533973	0	0.039087694	0.085391357	0.087178269	0.0496379	0.061954263	0.040175868	0.054454314	6	3	1	3	2	2	2	3	8	2	1	3	2	9	5	12	0	4	8	10	5	8	5	7	NA
ghi_circ_000202	0	0	0.002824341	0	0	0	0.005952192	0.005590113	0.005570352	0.00729688	0	0.00323279	0	0.009693014	0.002928961	0	0.00346306	0.003692739	0.008067193	0	0.007503121	0.017559049	0	0	0	0	1	0	0	0	2	2	2	2	0	1	0	3	1	0	1	1	2	0	2	6	0	0	Gh_A09G2193
ghi_circ_000203	0.023165413	0.004286159	0.004039643	0.011607636	0.026311708	0.007604401	0.042566982	0.007995516	0.015934503	0.062620187	0.06494441	0.027743078	0	0.004621293	0	0	0	0	0	0	0	0	0	0	6	1	1	3	6	2	10	2	4	12	12	6	0	1	0	0	0	0	0	0	0	0	0	0	Gh_A10G0061
ghi_circ_000204	0.003861117	0.004286398	0.016159472	0.034824846	0.021927643	0.011407236	0.012770805	0.003997981	0.003983847	0.052186392	0.016237006	0.027744621	0	0	0	0.004483413	0	0	0	0	0	0	0	0	1	1	4	9	5	3	3	1	1	10	3	6	0	0	0	1	0	0	0	0	0	0	0	0	Gh_A10G0061
ghi_circ_000205	0	0	0.318493986	0.305056828	0.691490155	0	1.006821137	0	0	1.234276844	0	0	0	0.728704895	0.660583493	0.353462018	0.390520751	0	0.454858784	0	0.42305424	0	0	0	0	0	1	1	2	0	3	0	0	3	0	0	0	2	2	1	1	0	1	0	1	0	0	0	Gh_A10G0147
ghi_circ_000206	0	0.675859609	0.955481957	0	1.037235233	0.299773498	1.678035228	0.630383342	0	2.468553687	0.42669617	2.551876446	0	1.457409791	0.660583493	0.353462018	1.562083003	0.832842179	0	0.743003566	0	0.990045422	0	0.663005156	0	2	3	0	3	1	5	2	0	6	1	7	0	4	2	1	4	2	0	2	0	3	0	2	Gh_A10G0147
ghi_circ_000207	0.152200824	0	0.477740979	1.067698897	0.172872539	0	0.839017614	0	0	0.205712807	0.213348085	1.275938223	0	0.546528671	0.165145873	0	0.390520751	0.208210545	0.454858784	0	0	0.16500757	0.171205586	0.497253867	1	0	3	7	1	0	5	0	0	1	1	7	0	3	1	0	2	1	2	0	0	1	1	3	Gh_A10G0147
ghi_circ_000208	0	1.013789414	1.273975943	0.915170483	5.877666318	0.899320493	1.678035228	0.945575013	0.628154863	2.879979302	2.986873188	2.916430223	0.839426432	0	0.660583493	1.413848073	0.390520751	0	0.909717569	0.743003566	0.42305424	0.990045422	1.027233518	0.994507734	0	3	4	3	17	3	5	3	2	7	7	8	2	0	2	4	1	0	2	2	1	3	3	3	Gh_A10G0147
ghi_circ_000209	18.56850056	17.57234984	15.92469929	14.64272773	18.32448911	20.08482435	25.84174251	9.455750132	16.64610386	16.86845019	15.36106211	16.04036623	7.974551102	10.20186853	9.248168906	13.4315567	15.23030928	12.49263269	11.37146961	13.37406419	11.42246448	10.23046936	10.61474635	13.59160569	61	52	50	48	53	67	77	30	53	41	36	44	19	28	28	38	39	30	25	36	27	31	31	41	Gh_A10G0147
ghi_circ_000210	0	0.033630727	0.025357182	0	0.027526801	0.029833417	0.02003974	0.012547132	0.006251388	0.114646055	0.084929486	0.108841023	0	0.021756183	0	0	0	0	0	0	0	0	0	0	0	5	4	0	4	5	3	2	1	14	10	15	0	3	0	0	0	0	0	0	0	0	0	0	Gh_A10G0192
ghi_circ_000211	0.015941408	0.011798177	0.016679419	0.01065048	0	0	0	0	0	0.007182072	0.07448643	0.019091554	0	0	0	0	0	0	0	0	0	0	0	0	3	2	3	2	0	0	0	0	0	1	10	3	0	0	0	0	0	0	0	0	0	0	0	0	Gh_A10G0192
ghi_circ_000212	0.101604334	0.130148641	0.057242838	0.039162701	0.053263431	0.084665758	0.068935501	0.080927591	0.048384902	0.073945414	0.04382285	0.028080494	0.01077642	0.037419981	0.050882783	0.063527633	0.080215073	0.042767571	0.163503293	0.104924152	0.162933052	0.059313532	0.061541468	0.085115527	13	15	7	5	6	11	8	10	6	7	4	3	1	4	6	7	8	4	14	11	15	7	7	10	Gh_A10G0501
ghi_circ_000213	0.034823671	0.038659305	0.03643584	0	0	0.034294208	0	0.072116107	0.035930584	0	0	0.041705099	0.04801536	0	0	0.040436197	0.134027192	0	0	0	0	0	0.078343951	0	1	1	1	0	0	1	0	2	1	0	0	1	1	0	0	1	3	0	0	0	0	0	2	0	Gh_A10G0742
ghi_circ_000214	34.23166837	33.74957351	34.32256111	36.29456848	34.17411656	33.26538222	34.63100982	36.52680839	36.93664057	37.70087161	38.07508621	33.86454001	21.51088145	20.84103313	19.7996064	22.76557878	22.60591971	25.0103384	21.85513156	20.18747773	20.76255962	21.93499531	23.46401338	24.46099804	983	873	942	1040	864	970	902	1013	1028	801	780	812	448	500	524	563	506	525	420	475	429	581	599	645	Gh_A10G0742
ghi_circ_000215	63.72731752	61.97086637	63.25261792	67.91272141	59.44872361	64.02728723	63.19583388	71.03436577	70.42394506	66.5530992	69.02329732	56.38529321	39.75671839	38.38918303	36.04737501	42.13451704	41.41440231	45.54263525	41.42067791	41.39495434	41.42832409	41.00069691	41.87484191	43.6505562	1830	1603	1736	1946	1503	1867	1646	1970	1960	1414	1414	1352	828	921	954	1042	927	956	796	974	856	1086	1069	1151	Gh_A10G0742
ghi_circ_000216	0	2.214022857	1.252010841	0.399729636	0.906090548	0	0.439760956	0	0.823099475	0.539109426	1.118238238	1.433073472	0	0.477427345	0	0	0.511716846	0	0	0	1.10869387	0	0	0	0	5	3	1	2	0	1	0	2	1	2	3	0	1	0	0	1	0	0	0	2	0	0	0	Gh_A10G0742
ghi_circ_000217	0.345291422	0.38332336	0	0	0	0.34004158	0	0	0.356266937	1.400075225	0.968027131	1.654094754	0	0	0	0	0	0	0.515959218	0	0	0	0	0	1	1	0	0	0	1	0	0	1	3	2	4	0	0	0	0	0	0	1	0	0	0	0	0	Gh_A10G1006
ghi_circ_000218	1.217606594	0.901146145	0.424658648	0.406742437	0	0.399697997	0.894952121	0.840511123	0	4.937107374	3.413569358	4.860717039	0	0.485803264	0	0	0	0	0	0.495335711	0	0	0	0	3	2	1	1	0	1	2	2	0	9	6	10	0	1	0	0	0	0	0	1	0	0	0	0	Gh_A10G1006
ghi_circ_000219	0.013213257	0.004191035	0.013824967	0	0.004287961	0.001858909	0.002081114	0	0.001947608	0	0.002645962	0.002260614	0.00260266	0	0	0	0.004843273	0.002582246	0	0.002303699	0	0	0	0	7	2	7	0	2	1	1	0	1	0	1	1	1	0	0	0	2	1	0	1	0	0	0	0	Gh_A10G1106
ghi_circ_000220	0	0	0	0	0	0	0	0	0	0	0	0	0.031185105	0.005414349	0.009816401	0.01050503	0	0	0.006759291	0.011041179	0	0	0	0.009852387	0	0	0	0	0	0	0	0	0	0	0	0	5	1	2	2	0	0	1	2	0	0	0	2	Gh_A10G1331
ghi_circ_000221	0.113679447	0.090864438	0.090396118	0.20962039	0.165272626	0.156731476	0.130346496	0.098875563	0.164210044	0.036875466	0.025496096	0.005445736	4.288482962	4.185457862	4.218507049	4.144836011	3.46517764	4.18019876	4.701945854	4.916879527	3.140851356	3.8797482	5.488360015	4.679653111	25	18	19	46	32	35	26	21	35	6	4	1	684	769	855	785	594	672	692	886	497	787	1073	945	Gh_A10G1332
ghi_circ_000222	0	0	0	0.001163521	0.001318711	0	0.002560086	0.002404353	0	0	0.001627467	0.008342694	0.001600833	0.001389681	0	0.001348144	0.00297898	0.003176554	0.003469765	0.001416949	0	0.00251743	0.007835968	0.005057552	0	0	0	1	1	0	2	2	0	0	1	6	1	1	0	1	2	2	2	1	0	2	6	4	Gh_A10G1530
ghi_circ_000223	0.001184988	0	0	0	0	0.003500915	0	0	0.001222655	0.003203232	0	0.002838302	0	0.001418367	0.001285774	0.004127918	0.001520236	0.004863187	0.005312083	0.002892397	0.001646884	0	0	0.003871464	1	0	0	0	0	3	0	0	1	2	0	2	0	1	1	3	1	3	3	2	1	0	0	3	Gh_A10G1530
ghi_circ_000224	0	0.128413326	0.121027715	0.231843189	0.525532518	0.227827858	0.382592032	0.119772835	0.238698848	0	0	0.138530436	0.159491022	0.27690786	0	0.134315567	0	0	0.172846338	0.141170678	0.482281834	0	0.520464982	0.377912939	0	1	1	2	4	2	3	1	2	0	0	1	1	2	0	1	0	0	1	1	3	0	4	3	Gh_A10G1580
ghi_circ_000225	0	0	0	0	0.355089539	0	1.034032519	0.161855182	0	0	0.219114249	0	0.431056816	0	0.339218551	0	0.401075366	0	0.700728398	0	0	0	0.527498293	0	0	0	0	0	2	0	6	1	0	0	1	0	2	0	2	0	2	0	3	0	0	0	3	0	Gh_A10G1694
ghi_circ_000226	0.101615777	0	0	0	0	0	0	0	0	0	0	0	0.42032773	0	0.220516891	0.117993177	0	0	0	0	0.706122743	0.220332217	0.571520844	0.774638527	1	0	0	0	0	0	0	0	0	0	0	0	3	0	2	1	0	0	0	0	5	2	5	7	Gh_A10G1729
ghi_circ_000227	0	0.0019889	0	0.001795425	0	0.001764329	0.003950459	0	0.001848516	0	0.005022676	0	0.00247024	0.004288823	0.001943946	0.002080315	0	0.002450864	0	0.002186489	0.002489903	0.003884636	0	0.005853217	0	1	0	1	0	1	2	0	1	0	2	0	1	2	1	1	0	1	0	1	1	2	0	3	Gh_A10G1737
ghi_circ_000228	0.035609839	0	0	0	0.08089264	0.105205271	0.039260342	0.036872089	0.036741742	0	0.099832454	0	0.245496699	0.127869202	0.038638542	0	0	0.048714217	0	0	0	0	0.04005631	0	1	0	0	0	2	3	1	1	1	0	2	0	5	3	1	0	0	1	0	0	0	0	1	0	Gh_A10G1739
ghi_circ_000229	0.003259149	0.003618126	0.003410032	0	0	0	0	0.003374675	0.010088235	0	0	0.003903182	0	0.003901026	0	0.003784425	0.004181204	0	0	0	0.004529531	0.003533386	0.003666107	0	1	1	1	0	0	0	0	1	3	0	0	1	0	1	0	1	1	0	0	0	1	1	1	0	Gh_A10G1789
ghi_circ_000230	0	0	0	0	0	0	0	0	0.002958343	0	0	0	0	0.030887021	0.01866641	0.023305188	0.011035123	0.011767001	0.008568768	0.003499232	0.007969625	0.006216926	0.009675669	0.003122473	0	0	0	0	0	0	0	0	1	0	0	0	0	9	6	7	3	3	2	1	2	2	3	1	Gh_A10G1847
ghi_circ_000231	0.114716654	0	0	0.22992713	0.260594637	0.225944983	0.126476705	0	0.23672613	0	0	0.412156668	0	0	0	0	0	0	0	0	0	0	0	0	1	0	0	2	2	2	1	0	2	0	0	3	0	0	0	0	0	0	0	0	0	0	0	0	Gh_A10G1864
ghi_circ_000232	0	0.418739106	0.197327796	0.567007799	0.856846496	0.371458465	0.623791356	0.585845389	0.194591452	0.764715001	0	0.225864841	0	0	0	0	0	0	0	0	0	0.408931805	0.212146053	0	0	2	1	3	4	2	3	3	1	3	0	1	0	0	0	0	0	0	0	0	0	2	1	0	Gh_A10G1864
ghi_circ_000233	0	0.403392646	0	0	0	0.894612009	0	0.752499487	0.187459828	0.982251729	0	0.217587072	0	0	0	0	0.233085684	0	0	0	0	0.393944775	0	0	0	2	0	0	0	5	0	4	1	4	0	1	0	0	0	0	1	0	0	0	0	2	0	0	Gh_A10G1864
ghi_circ_000234	0.038950135	0	0.075684773	0	0	0.005479705	0.012269447	0.005761541	0.005741173	0	0	0	0	0	0	0	0	0	0	0	0	0	0	0	7	0	13	0	0	1	2	1	1	0	0	0	0	0	0	0	0	0	0	0	0	0	0	0	Gh_A10G1948
ghi_circ_000235	0.002386479	0.002649336	0.012484807	0.002391615	0.005421214	0.002350195	0.002631126	0.002471071	0.01231168	0	0	0	0	0	0	0	0	0	0	0	0	0	0	0	1	1	5	1	2	1	1	1	5	0	0	0	0	0	0	0	0	0	0	0	0	0	0	0	Gh_A10G2023
ghi_circ_000236	0.097464488	0.098363329	0.106611928	0.017758957	0.040255268	0.039265621	0.029306169	0.045872399	0.031997165	0.011975621	0.012420111	0.026528234	0	0	0	0	0	0	0	0	0	0	0	0	22	20	23	4	8	9	6	10	7	2	2	5	0	0	0	0	0	0	0	0	0	0	0	0	Gh_A10G2024
ghi_circ_000237	0.013957682	0.015495043	0.01251759	0.007992985	0.004529542	0.005890915	0.002198363	0.006193901	0.00411467	0.002695005	0	0.002387975	0	0	0	0	0	0	0	0	0	0	0	0	7	7	6	4	2	3	1	3	2	1	0	1	0	0	0	0	0	0	0	0	0	0	0	0	Gh_A10G2024
ghi_circ_000238	0.004497089	0.009984837	0.011763207	0.004506768	0.002553939	0.003321536	0.002479052	0	0.001160009	0	0	0	0	0	0	0	0	0	0	0	0	0	0	0	4	8	10	4	2	3	2	0	1	0	0	0	0	0	0	0	0	0	0	0	0	0	0	0	Gh_A10G2025
ghi_circ_000239	0.065034097	0.02933013	0.06379206	0.032587037	0.02308342	0.046032569	0.011203281	0.027356607	0.025162982	0.03296224	0.017092836	0.004867834	0.002802185	0	0	0	0.002607283	0	0	0	0	0.002203322	0.002286083	0	32	13	30	16	10	23	5	13	12	12	6	2	1	0	0	0	1	0	0	0	0	1	1	0	Gh_A10G2025
ghi_circ_000240	0.205336023	0.255946834	0.192227139	0.108304199	0.139116363	0.095785615	0.091348663	0.082061737	0.078054746	0.04382048	0.040397271	0.017256984	0	0	0	0	0	0	0	0	0	0	0	0	57	64	51	30	34	27	23	22	21	9	8	4	0	0	0	0	0	0	0	0	0	0	0	0	Gh_A10G2025
ghi_circ_000241	0.030403124	0.015000827	0.031810643	0.023697771	0.026858561	0.009980291	0.007448859	0.031480813	0.017427514	0.004565833	0.014205898	0.012137006	0	0	0	0	0	0	0	0	0	0	0	0	9	4	9	7	7	3	2	9	5	1	3	3	0	0	0	0	0	0	0	0	0	0	0	0	Gh_A10G2025
ghi_circ_000242	0	0	0.010133495	0	0.005500271	0	0.00533899	0.015042639	0.019985949	0.01963544	0.02715231	0	0	0	0.005254432	0	0	0	0	0.01182004	0	0	0	0	0	0	2	0	1	0	1	3	4	3	4	0	0	0	1	0	0	0	0	2	0	0	0	0	Gh_A10G2067
ghi_circ_000243	0	0	0	0	0	0	0	0.001645947	0	0	0	0	0.002191764	0.003805335	0.003449601	0.003691594	0.004078639	0.004349145	0.004750592	0.003880003	0.017673689	0.003446712	0.008940444	0.006924494	0	0	0	0	0	0	0	1	0	0	0	0	1	2	2	2	2	2	2	2	8	2	5	4	Gh_A10G2067
ghi_circ_000244	0	0	0	0	0	0	0	0	0.004764448	0	0	0	0	0	0.005010414	0.021447596	0.017772202	0	0.006900053	0.005635556	0.006417589	0	0.015582784	0.015086345	0	0	0	0	0	0	0	0	1	0	0	0	0	0	1	4	3	0	1	1	1	0	3	3	Gh_A10G2067
ghi_circ_000245	0.004853058	0.005387595	0	0.004863503	0.005512193	0	0.005350563	0.020100329	0.015021954	0.006559334	0.013605584	0	0	0.00580885	0	0	0	0	0	0	0	0	0	0.005285126	1	1	0	1	1	0	1	4	3	1	2	0	0	1	0	0	0	0	0	0	0	0	0	1	Gh_A10G2068
ghi_circ_000246	0.003661492	0	0.011493004	0.011008118	0.029111535	0	0.032294764	0.022747676	0.003777877	0.024744141	0.02566255	0.008770062	0.005048516	0	0.00397291	0.004251614	0.004697374	0.005008916	0	0.004468605	0.005088703	0	0.004118689	0	1	0	3	3	7	0	8	6	1	5	5	2	1	0	1	1	1	1	0	1	1	0	1	0	Gh_A10G2068
ghi_circ_000247	0.003467405	0	0	0.003474868	0	0.006829372	0.003822862	0	0.003577621	0.009373006	0.019441792	0.020762955	0	0	0	0	0	0	0	0	0	0	0	0	1	0	0	1	0	2	1	0	1	2	4	5	0	0	0	0	0	0	0	0	0	0	0	0	Gh_A10G2073
ghi_circ_000248	0.014860519	0.032994645	0.031096979	0	0.005626285	0	0.005461309	0	0	0.013390199	0.013887192	0.005932358	0	0	0	0	0	0	0	0	0	0	0	0	3	6	6	0	1	0	1	0	0	2	2	1	0	0	0	0	0	0	0	0	0	0	0	0	NA
ghi_circ_000249	0	0.01097628	0.005172493	0.004954267	0	0.004868463	0.010900834	0	0.005100766	0.013363493	0.020789243	0.023682103	0	0	0	0	0	0	0	0	0	0	0	0	0	2	1	1	0	1	2	0	1	2	3	4	0	0	0	0	0	0	0	0	0	0	0	0	NA
ghi_circ_000250	0.087190422	0.048396982	0.030408974	0.029126029	0.016505418	0.05724318	0	0.030093677	0.059974585	0.176768292	0.040739835	0.208839853	0.060109682	0.052181129	0.063070786	0.06749526	0.055928851	0.099396994	0.086857456	0.070940039	0.12117634	0.031508983	0.032692524	0.031651	6	3	2	2	1	4	0	2	4	9	2	12	3	3	4	4	3	5	4	4	6	2	2	2	Gh_A10G2126
ghi_circ_000251	0.011272304	0.025027772	0.047176631	0.05648283	0.012803293	0.033302757	0.037283615	0.035015609	0.011630608	0.045706532	0.047402985	0.040499396	0.015542409	0.026984687	0.012231041	0.039267179	0.014461382	0	0	0.068785453	0	0.048883191	0.050719342	0.012275879	1	2	4	5	1	3	3	3	1	3	3	3	1	2	1	3	1	0	0	5	0	4	4	1	Gh_A10G2125
ghi_circ_000252	1.191477697	2.535198705	2.701047707	0.995035146	1.466077839	0.684461377	3.502988561	1.336520906	2.561146436	2.147182606	1.530978532	2.140384413	2.190434638	2.733425229	2.801100821	1.152923322	2.292842863	0.679141691	3.26405102	2.665884041	1.51791135	1.614666353	2.122067525	0.756907173	12	23	26	10	13	7	32	13	25	16	11	18	16	23	26	10	18	5	22	22	11	15	19	7	Gh_A10G2163
ghi_circ_000253	0.003212831	0.014266826	0	0.003219746	0.007298387	0.003163983	0.003542191	0.00665343	0.003314955	0	0	0.003847711	0.008859792	0.003845586	0	0	0.004121782	0	0.009601685	0	0	0.006966341	0.007228011	0.00699774	1	4	0	1	2	1	1	2	1	0	0	1	2	1	0	0	1	0	2	0	0	2	2	2	Gh_A10G2173
ghi_circ_000254	0	0.104970021	0	0	0	0	0.20849702	0	0	0	0	0	0	0	0.102597436	0.109794741	0.242612347	0.25870302	0	0.461593496	0	0.102511515	0.319086161	0	0	1	0	0	0	0	2	0	0	0	0	0	0	0	1	1	2	2	0	4	0	1	3	0	Gh_A10G2190
ghi_circ_000255	0	0	0.388324218	0	0	0	0	0	0	0	0	0	0.5117359	0.444237209	0	1.723836153	0	0	0	0.452954046	0	1.207114204	0	0.808369922	0	0	1	0	0	0	0	0	0	0	0	0	1	1	0	4	0	0	0	1	0	3	0	2	NA
ghi_circ_000256	0.012034607	0.093521063	0.037775253	0	0.054676523	0.011851631	0.066341604	0.024922386	0.012417141	0.01626583	0.016869556	0.014412738	0.016593482	0.014404779	0.013058179	0.013974222	0.01543935	0.016463327	0	0.01468743	0	0.013047243	0.027074648	0.01310605	1	7	3	0	4	1	5	2	1	1	1	1	1	1	1	1	1	1	0	1	0	1	2	1	Gh_A11G0160
ghi_circ_000257	0.00633331	0.010546333	0	0.009520412	0.017983729	0	0.003491281	0.003278902	0.009801933	0.008560026	0.004438871	0.003792411	0	0.007580632	0	0	0	0	0	0.011594069	0.004400984	0.003433109	0.010686191	0	2	3	0	3	5	0	1	1	3	2	1	1	0	2	0	0	0	0	0	3	1	1	3	0	Gh_A11G0160
ghi_circ_000258	0.424919852	0	0	1.135558477	0.160877301	0.557945775	0.156160013	0	0.292284303	0	0	0	0	0	0.153686772	0.493404124	0	0	0	0.345724108	0	0.460674196	0.159326015	0.462750537	3	0	0	8	1	4	1	0	2	0	0	0	0	0	1	3	0	0	0	2	0	3	1	3	Gh_A11G0556
ghi_circ_000259	0.009267402	0	0	0	0	0.00456325	0	0.009595901	0	0	0	0	0.006389011	0.005546292	0	0.010761028	0	0.006338898	0	0.005655121	0	0.005023598	0.005212295	0	2	0	0	0	0	1	0	2	0	0	0	0	1	1	0	2	0	1	0	1	0	1	1	0	NA
ghi_circ_000260	0.016110394	0.008942432	0	0.016145069	0	0.01586545	0.008880966	0.016681453	0	0.021774615	0.011291403	0.019293933	0	0.019283277	0	0	0	0.0110195	0.036109959	0.019661654	0	0	0	0.008772352	2	1	0	2	0	2	1	2	0	2	1	2	0	2	0	0	0	1	3	2	0	0	0	1	Gh_A11G0677
ghi_circ_000261	0.043884651	0.008119717	0.053569017	0.036649255	0.024922503	0.028811617	0.032255625	0.007573369	0.02263979	0	0.020505159	0	0.020169589	0.026263787	0.023808574	0.016985845	0.018766726	0	0.043717063	0.080337407	0	0.01585909	0.041136973	0.055756994	6	1	7	5	3	4	4	1	3	0	2	0	2	3	3	2	2	0	4	9	0	2	5	7	Gh_A11G0691
ghi_circ_000262	0.053552142	0	0.056031349	0	0	0	0	0	0	0	0	0	0	0.128198083	0.058106881	0.062183133	0.068702725	0	0.080021453	0.065356795	0	0	0.120478005	0.058319898	1	0	1	0	0	0	0	0	0	0	0	0	0	2	1	1	1	0	1	1	0	0	2	1	Gh_A11G0960
ghi_circ_000263	0	0.542591517	0	0.244904777	0	0	0	0	0	0	1.370235587	0.878009803	0.336952863	0.292508303	0.265163797	0.283765282	0.313516659	0.334309889	0	0	0	0.529883465	0	0.798407617	0	2	0	1	0	0	0	0	0	0	4	3	1	1	1	1	1	1	0	0	0	2	0	3	Gh_A11G1394
ghi_circ_000264	0	0	0	0	0	0	0	0	0	0	0	0	0.031866338	0.027663123	0.125385478	0.080508831	0	0.063232773	0.034534733	0.084617789	0	0.050112189	0	0.025169027	0	0	0	0	0	0	0	0	0	0	0	0	1	1	5	3	0	2	1	3	0	2	0	1	Gh_A11G1569
ghi_circ_000265	0	0	0	0	0	0	0.004836203	0.004542011	0	0.005928773	0.006148826	0.005253335	0.054433796	0.031502601	0.014278824	0.040747991	0.045020215	0.036004554	0.078655899	0.053534576	0.030481724	0.057067465	0.044408275	0.033439395	0	0	0	0	0	0	1	1	0	1	1	1	9	6	3	8	8	6	12	10	5	12	9	7	Gh_A11G2287
ghi_circ_000266	0.220262667	0.21478405	0.093429638	0.119317162	0.118327646	0.114319421	0.098449723	0.135609334	0.098276319	0.016092129	0	0	0	0.285019027	0.229307492	0	0	0	0.386952818	0.1816323	0.426084221	0.238796391	0.328122625	0.236631166	74	65	30	40	35	39	30	44	32	4	0	0	0	80	71	0	0	0	87	50	103	74	98	73	NA
ghi_circ_000267	0.007470984	0.020734679	0.021496351	0.028076492	0.040306996	0.02759023	0.045302751	0.02707532	0.046250752	0.045439617	0.047126163	0.035789235	0.012876371	0.008942367	0.00810641	0.008675082	0.007188466	0.015330446	0.039072882	0.025074046	0.015574644	0.010124526	0.021009647	0.012204191	4	10	11	15	19	15	22	14	24	18	18	16	5	4	4	4	3	6	14	11	6	5	10	6	NA
ghi_circ_000268	0.017534458	0.017032559	0.020639497	0.006589574	0.007468487	0.006475448	0.004832996	0.009077998	0.004522953	0.008887261	0	0	0	0.002623476	0.002378226	0.005090121	0.002811897	0.005996779	0	0.005349907	0.003046151	0.004752468	0.00493098	0	8	7	9	3	3	3	2	4	2	3	0	0	0	1	1	2	1	2	0	2	1	2	2	0	NA
ghi_circ_000269	0	0	0	0	0	0	0	0	0	0	0	0	0.009557992	0	0.011282439	0	0.004446601	0.004741511	0	0.004230044	0.004817038	0.015030654	0.003898809	0.0075492	0	0	0	0	0	0	0	0	0	0	0	0	2	0	3	0	1	1	0	1	1	4	1	2	Gh_A11G2604
ghi_circ_000270	0	0	0	0	0	0	0.007647634	0.00359121	0	0.004687674	0	0	0.014346302	0.008302669	0.015053024	0.008054504	0.022247447	0.018978364	0.025912699	0.016931169	0	0.003760105	0.015605367	0.030216416	0	0	0	0	0	0	2	1	0	1	0	0	3	2	4	2	5	4	5	4	0	1	4	8	Gh_A11G2604
ghi_circ_000271	0.433772349	0.481549971	0	1.738823918	0.492686735	0.427177234	0	0	0	0	0.608042042	0	0.598091333	0	0	1.511050128	0	0.593400053	0	0.529390041	0	0	0	0.472391173	1	1	0	4	1	1	0	0	0	0	1	0	1	0	0	3	0	1	0	1	0	0	0	1	NA
ghi_circ_000272	0	0.006183131	0.007770016	0.009302752	0.002108709	0.007313309	0.01432814	0.005767089	0.003831135	0.00752789	0.002602432	0.002223424	0	0	0	0	0	0	0.002774197	0	0	0	0.002088376	0	0	3	4	5	1	4	7	3	2	3	1	1	0	0	0	0	0	0	1	0	0	0	1	0	NA
ghi_circ_000273	0	0.017687786	0.016670484	0.031934324	0.0361937	0	0	0.016497636	0.016439315	0	0	0.019081327	0.02196846	0.019070789	0	0	0	0.021796145	0.023808036	0.019444997	0.022143335	0.03454704	0.017922348	0.034702749	0	1	1	2	2	0	0	1	1	0	0	1	1	1	0	0	0	1	1	1	1	2	1	2	Gh_A11G2680
ghi_circ_000274	0.00528628	0.02347414	0.019358535	0.002648829	0	0.002602954	0	0	0	0	0	0	0	0	0	0	0	0	0	0	0	0	0	0	2	8	7	1	0	1	0	0	0	0	0	0	0	0	0	0	0	0	0	0	0	0	0	0	Gh_A11G2684
ghi_circ_000275	0	0	0.008319962	0.002656315	0.003010612	0.01044124	0	0	0.005469726	0	0	0.003174391	0	0	0.002876051	0	0.003400501	0	0	0	0.00368379	0	0	0.002886594	0	0	3	1	1	4	0	0	2	0	0	1	0	0	1	0	1	0	0	0	1	0	0	1	NA
ghi_circ_000276	0	0.009019901	0	0.024427402	0.009228504	0.008001447	0	0.008412983	0.016766484	0	0.011389221	0	0	0.009725165	0.017632058	0.009434481	0	0	0	0	0.011292012	0.017617292	0.009139516	0	0	1	0	3	1	1	0	1	2	0	1	0	0	1	2	1	0	0	0	0	1	2	1	0	Gh_A11G2805
ghi_circ_000277	0.007748529	0	0.032428996	0.04659124	0.026402772	0.038153599	0.017085722	0.016046377	0.023984477	0	0.043446121	0.009279699	0.01068378	0	0.016815121	0.026992076	0.019881373	0.021199957	0	0	0.010768825	0.016801039	0.01743212	0.016876764	1	0	4	6	3	5	2	2	3	0	4	1	1	0	2	3	2	2	0	0	1	2	2	2	Gh_A11G2805
ghi_circ_000278	0.025657514	0.028483547	0.021476267	0.08742331	0.093255308	0.111176626	0.039602872	0.047820577	0.02647307	0.055485421	0.086317244	0.030727638	0.042452324	0.012284267	0.033407698	0.101295289	0.131665407	0.098278456	0.015335719	0.056363893	0.064185383	0.027816433	0.01154451	0.050295252	5	5	4	17	16	22	7	9	5	8	12	5	6	2	6	17	20	14	2	9	9	5	2	9	Gh_A11G2805
ghi_circ_000279	0	0.011430605	0.010773181	0.036115325	0.0292374	0.035489838	0.011352037	0.021322959	0.01062379	0.006958315	0	0.012331171	0	0.006162181	0.005586123	0	0.019814271	0.007042802	0.023078659	0.01256619	0	0.005581444	0.011582189	0.016819803	0	2	2	7	5	7	2	4	2	1	0	2	0	1	1	0	3	1	3	2	0	1	2	3	Gh_A11G2805
ghi_circ_000280	0.167641488	0.372212538	0	0.168002311	0.380820665	0	0.554481206	0	0.17297018	0.453164445	0.234992093	0.803074989	0	0	0.545699408	0.389320484	0.430138798	0	0	0.204595185	0	0.181747469	0.188574269	0	1	2	0	1	2	0	3	0	1	2	1	4	0	0	3	2	2	0	0	1	0	1	1	0	Gh_A11G2870
ghi_circ_000281	0.005872866	0.004346487	0	0.001961836	0.002223504	0	0	0	0.002019848	0	0	0.00703339	0.005398393	0.002343169	0.006372368	0.006819395	0.002511458	0.002678025	0.002925219	0.007167439	0.002720683	0.006367031	0	0.00213191	3	2	0	1	1	0	0	0	1	0	0	3	2	1	3	3	1	1	1	3	1	3	0	1	Gh_A12G0151
ghi_circ_000282	0.001961939	0.00435607	0.004105534	0.005898484	0.008913626	0.005796327	0.008652258	0.004062965	0.004048602	0.002651733	0.008250464	0.007048898	0.002705148	0.002348335	0.006386419	0.004556288	0.005033992	0.008051789	0.002931669	0.014366486	0.010906727	0.008508094	0	0.006409831	1	2	2	3	4	3	4	2	2	1	3	3	1	1	3	2	2	3	1	6	4	4	0	3	Gh_A12G0151
ghi_circ_000283	0.669918686	0.446223912	0	0	0.304362462	0.263893272	0	0.138733014	0	0	0.187812214	0.320919928	0.184738636	0	0.290758758	0	0.515668327	0.366579183	0	0.163518159	0	0.145257629	0.301427596	0	5	3	0	0	2	2	0	1	0	0	1	2	1	0	2	0	3	2	0	1	0	1	2	0	Gh_A12G0159
ghi_circ_000284	0	0.006149409	0.00193191	0	0.002097209	0.003636712	0.004071427	0.003823758	0.00381024	0	0.005176478	0.002211298	0	0.002210077	0.004006945	0.002144018	0.002368807	0	0	0	0.005132296	0.002001795	0	0	0	3	1	0	1	2	2	2	2	0	2	1	0	1	2	1	1	0	0	0	2	1	0	0	Gh_A12G0357
ghi_circ_000285	0	0	0	0	0.22717544	0.19696933	0.220514139	0.207100003	0.20636788	0.540663055	0	0	0	0.478803216	0.217021666	2.554705308	0.256595767	0.273613857	0	0	0	0.21683992	0.899939451	1.089086279	0	0	0	0	1	1	1	1	1	2	0	0	0	2	1	11	1	1	0	0	0	1	4	5	NA
ghi_circ_000286	0	0	0	0.001384662	0.003138694	0.002721362	0.00152333	0	0	0	0	0.00165472	0	0.003307613	0.001499204	0	0.001772585	0.001890148	0	0.001686258	0	0.001497949	0	0	0	0	0	1	2	2	1	0	0	0	0	1	0	2	1	0	1	1	0	1	0	1	0	0	NA
ghi_circ_000287	0.001032561	0.001146292	0.00324109	0.002069567	0.001172802	0.001016862	0	0.002138323	0.001065382	0	0	0.001236603	0.002847418	0	0.002240765	0	0.002649371	0.002825084	0	0	0	0.001119444	0	0	1	1	3	2	1	1	0	2	1	0	0	1	2	0	2	0	2	2	0	0	0	1	0	0	Gh_A12G0415
ghi_circ_000288	0.001030889	0.001144436	0.005393071	0.001033108	0	0.002030431	0	0.004269723	0.002127314	0.002786675	0.001445053	0	0	0.003701757	0.001118569	0	0.001322541	0.00282051	0.003080857	0.001258131	0	0.001117632	0.002319225	0.001122669	1	1	5	1	0	2	0	4	2	2	1	0	0	3	1	0	1	2	2	1	0	1	2	1	Gh_A12G0415
ghi_circ_000289	0.002061778	0.004577743	0.002157229	0	0.001170903	0.002030431	0.004546278	0	0.002127314	0.001393337	0.001445053	0.002469202	0	0.002467838	0	0.004788149	0	0	0.001540428	0.001258131	0	0.001117632	0	0.001122669	2	4	2	0	1	2	4	0	2	1	1	2	0	2	0	4	0	0	1	1	0	1	0	1	Gh_A12G0415
ghi_circ_000290	0.006236468	0.005769484	0.003262593	0.003124946	0.002361166	0.002047216	0.003437896	0.00215251	0.003217351	0.001404856	0.001456999	0	0.00286631	0.003732359	0.004511263	0.001206933	0.002666948	0.002843827	0	0.005074127	0	0.002253743	0.001169199	0	6	5	3	3	2	2	3	2	3	1	1	0	2	3	4	1	2	2	0	4	0	2	1	0	Gh_A12G0415
ghi_circ_000291	0.002965521	0.003292157	0.003102811	0.001485952	0.001684147	0.002920433	0.001634764	0.003070639	0.001529892	0.002004081	0	0	0	0.00354957	0	0.003443474	0.001902252	0.004056829	0.002215647	0.00180961	0.002060725	0.001607526	0	0.003229542	2	2	2	1	1	2	1	2	1	1	0	0	0	2	0	2	1	2	1	1	1	1	0	2	Gh_A12G0436
ghi_circ_000292	0.007428404	0	0.007772303	0.081888315	0.016874639	0.036577308	0.04913951	0.030766863	0.015329049	0	0.010412793	0.008896314	0.030727158	0.035565603	0.080602075	0.025876915	0.009529994	0	0.099900484	0.009065868	0	0.080534574	0.075203653	0.05662829	1	0	1	11	2	5	6	4	2	0	1	1	3	4	10	3	1	0	9	1	0	10	9	7	Gh_A12G0465
ghi_circ_000293	1.266488611	0.843591191	1.06009677	0.507685815	0.86310085	0.24944656	0.558528514	0.524552562	0	0	0.710122093	0	0	0	0	0	0	0	0	0	0	0.274611139	0	0	5	3	4	2	3	1	2	2	0	0	2	0	0	0	0	0	0	0	0	0	0	1	0	0	Gh_A12G0784
ghi_circ_000294	0.404685574	0.449259449	1.05855144	1.419448096	1.608773014	0.199266348	0.892342932	0.209515163	1.252647015	1.093936328	1.134539087	1.211636463	1.95295129	2.179741174	2.415077844	0.704863034	1.817116963	1.107218757	0.907065331	0.987783167	1.687283383	1.535580654	2.048477336	1.983216588	2	2	5	7	7	1	4	1	6	4	4	5	7	9	11	3	7	4	3	4	6	7	9	9	NA
ghi_circ_000295	0	0	0.001016143	0	0	0.000956416	0.001070742	0	0	0	0.001361358	0	0.001339079	0.001162453	0.00316135	0.001127707	0.003737825	0.002657151	0	0.001185262	0.004049216	0	0	0	0	0	1	0	0	1	1	0	0	0	1	0	1	1	3	1	3	2	0	1	3	0	0	0	Gh_A12G1085
ghi_circ_000296	0	0	0	0	0	0	0	0	0	0	0	0.259744567	0.299045666	0	0.235332869	0.251841688	0.55649207	0	0.972260652	0	0.602852292	0	0.24396796	0.70858676	0	0	0	0	0	0	0	0	0	0	0	1	1	0	1	1	2	0	3	0	2	0	1	3	Gh_A12G1101
ghi_circ_000297	0.006571893	0.002431917	0	0.008781385	0.00248816	0.004314649	0.002415201	0.004536563	0.004520526	0	0.006141451	0.005247034	0	0.010488272	0.009507799	0.00508739	0.002810389	0.005993562	0	0.008020555	0.003044516	0	0.002464167	0.002385663	3	1	0	4	1	2	1	2	2	0	2	2	0	4	4	2	1	2	0	3	1	0	1	1	Gh_A12G1598
ghi_circ_000298	0.200878657	0	0.105089188	0.100655509	0.114080865	0	0.110735755	0	0.103631917	0	0	0	0.276974279	0	0.108981937	0	0	0	0	0.12257946	0	0.108890669	0	0.218762917	2	0	1	1	1	0	1	0	1	0	0	0	2	0	1	0	0	0	0	1	0	1	0	2	Gh_A12G1670
ghi_circ_000299	0.007792026	0.008650275	0	0	0.008850329	0.007673555	0	0.024204682	0.024119116	0.010531609	0.010922502	0.027995373	0.010743754	0.046633186	0.02536427	0.018095731	0	0.010659482	0.034930213	0.038038579	0.03248783	0	0.035059952	0.050914508	1	1	0	0	1	1	0	3	3	1	1	3	1	5	3	2	0	1	3	4	3	0	4	6	NA
ghi_circ_000300	5.4516404	2.793280801	1.755084683	2.731687122	1.428940381	2.477886072	6.010509263	9.552878683	9.951794863	7.36837173	6.760104876	9.040052596	5.782151857	6.776295068	6.597852051	4.869446536	2.420992691	3.72891876	10.96608187	14.07441801	14.27903918	14.09393966	18.86882111	20.55115679	26	12	8	13	6	12	26	44	46	26	23	36	20	27	29	20	9	13	35	55	49	62	80	90	NA
ghi_circ_000301	0	0	0.023485326	0	0	0	0.074241662	0	0.069478966	0.060675964	0.031464013	0.080645144	0	0	0	0.026063823	0.028796485	0	0	0	0	0	0.025248948	0	0	0	1	0	0	0	3	0	3	2	1	3	0	0	0	1	1	0	0	0	0	0	1	0	Gh_A12G2364
ghi_circ_000302	0.007657058	0	0.02403463	0.007673539	0.01739406	0.015081279	0.016884026	0.023785426	0.007900447	0	0.010733311	0.009170152	0.010557658	0	0	0	0	0	0.022883452	0	0	0	0.017226334	0	1	0	3	1	2	2	2	3	1	0	1	1	1	0	0	0	0	0	2	0	0	0	2	0	Gh_A12G2396
ghi_circ_000303	0	0.010857182	0.005116369	0	0.005554138	0.014446916	0.005391278	0.01012664	0.015136262	0	0.006854557	0.005856286	0.006742381	0.005853051	0.010611783	0.005678105	0.006273426	0	0.014613937	0	0	0	0.005500581	0.005325343	0	2	1	0	1	3	1	2	3	0	1	1	1	1	2	1	1	0	2	0	0	0	1	1	Gh_A12G2396
ghi_circ_000304	0	0	0	0.001859506	0.001053763	0.00091365	0	0	0.001914492	0	0	0.001111088	0.002558406	0.001110474	0.001006664	0.001077282	0	0.002538338	0.002772639	0.001132264	0	0.001005821	0	0.002020709	0	0	0	2	1	1	0	0	2	0	0	1	2	1	1	1	0	2	2	1	0	1	0	2	Gh_A13G0042
ghi_circ_000305	0	0	0.003971377	0.003803826	0	0.001868973	0.004184764	0.0019651	0.001958153	0	0.002660288	0.002272854	0.013083759	0	0.016473944	0	0.007304244	0.005192453	0	0.006948516	0.005275164	0.002057519	0.006404409	0	0	0	2	2	0	1	2	1	1	0	1	1	5	0	8	0	3	2	0	3	2	1	3	0	Gh_A13G0043
ghi_circ_000306	0	0.008528433	0.002009481	0.005774106	0.010907087	0.007565471	0.004234906	0.001988646	0.001981616	0.002595817	0	0.004600175	0.018536743	0.020689355	0.018755255	0.02230106	0.014783529	0.023646016	0.020088956	0.014063548	0.005338372	0.031232581	0.023764209	0.010457784	0	4	1	3	5	4	2	1	1	1	0	2	7	9	9	10	6	9	7	6	2	15	11	5	Gh_A13G0042
ghi_circ_000307	0	0.022617271	0.012789872	0.020417119	0.004628068	0.016050809	0.008984725	0	0.008408343	0.099130554	0.051404952	0.112236248	0.033709134	0.009754284	0.026527277	0.01892546	0.026137125	0.022296485	0.00608864	0.019891365	0.04530329	0.017670041	0.018333763	0.031061945	0	5	3	5	1	4	2	0	2	18	9	23	6	2	6	4	5	4	1	4	8	4	4	7	NA
ghi_circ_000308	0.015451266	0.030407835	0.033802861	0.011261471	0.020740716	0.01037478	0.015486578	0.01309006	0.010869821	0.147135482	0.14964311	0.174111053	0.036798544	0.045395191	0.040389454	0.041591762	0.051358622	0.040353053	0.037781003	0.030000144	0.038067561	0.038071349	0.052931856	0.039007802	22	39	46	16	26	15	20	18	15	155	152	207	38	54	53	51	57	42	36	35	39	50	67	51	NA
ghi_circ_000309	0.016300529	0.022619927	0.029846539	0.004083903	0.004628611	0.004013173	0.00449289	0.004219582	0.008409331	0.044063198	0.02856166	0.02928246	0.005618849	0.014633144	0.02210866	0.052051127	0.04705235	0.022299104	0.066982904	0.014920276	0.033981457	0.039762261	0.009167958	0.017751767	4	5	7	1	1	1	1	1	2	8	5	6	1	3	5	11	9	4	11	3	6	9	2	4	NA
ghi_circ_000310	0	0	0	0	0.02485179	0	0.072369237	0.181245148	0.022575553	0.621029585	0.552068437	0.576482267	0	0	0	0	0	0	0	0.053406309	0	0	0	0	0	0	0	0	1	0	3	8	1	21	18	22	0	0	0	0	0	0	0	2	0	0	0	0	Gh_A13G0337
ghi_circ_000311	0	0.368650696	0	0	0	0	0	0	0	0.448827943	1.861946922	1.590780122	0	0	0	0	0.426022637	0	0	0.810549345	0.923027433	0	0	0	0	1	0	0	0	0	0	0	0	1	4	4	0	0	0	0	1	0	0	2	2	0	0	0	Gh_A13G0342
ghi_circ_000312	0	0.00335648	0.003163434	0	0	0.002977493	0.003333409	0.003130634	0	0	0.008476299	0.003620922	0.008337583	0	0	0.007021506	0.003878838	0.004136093	0.009035748	0.007379866	0.016807905	0.003277868	0.013603964	0	0	1	1	0	0	1	1	1	0	0	2	1	2	0	0	2	1	1	2	2	4	1	4	0	NA
ghi_circ_000313	0.008390181	0.009314313	0	0	0	0	0.009250291	0	0.017313746	0.011340068	0.023521936	0.010048146	0.011568498	0.020085193	0	0	0	0	0.01253721	0.020479305	0.034981758	0	0	0.01827432	1	1	0	0	0	0	1	0	2	1	2	1	1	2	0	0	0	0	1	2	3	0	0	2	NA
ghi_circ_000314	0.423838631	0.117630527	0.665190492	0	0.240701917	0.208697275	0.467287978	0	0	1.288924215	0.297058707	1.26898109	0.292197292	0.126828028	0.459887134	0.369111482	0.407810983	1.014668792	0.47499757	0.129316651	0	0	0	0	4	1	6	0	2	2	4	0	0	9	2	10	2	1	4	3	3	7	3	1	0	0	0	0	Gh_A13G0447
ghi_circ_000315	0.105476559	0.468376872	0.551798091	0.211407163	0.359406737	0.103872884	0.116289371	0.109215351	0.217658524	0.570243405	0.591408673	0.378958638	0	0.504999137	0.114447596	0	0.135317221	0.144291806	0	0	0	0.114351751	0.47458813	0.229734309	1	4	5	2	3	1	1	1	2	4	4	3	0	4	1	0	1	1	0	0	0	1	4	2	Gh_A13G0447
ghi_circ_000316	0.001125695	0.001249684	0.001177809	0	0	0	0	0.002331193	0	0	0	0.002696281	0.001552123	0.001347396	0	0.001307123	0.001444168	0	0.005046281	0.002747669	0.001564479	0.00244083	0	0.001225915	1	1	1	0	0	0	0	2	0	0	0	2	1	1	0	1	1	0	3	2	1	2	0	1	NA
ghi_circ_000317	0.022212698	0.06164826	0	0.044521016	0.025229598	0.065624923	0.012244904	0.023000064	0.068756269	0.030022416	0.046705102	0.01330105	0	0.013293704	0.036152913	0.025792716	0	0	0.033191808	0.040663661	0.030870977	0.036122637	0.024986317	0.024190299	2	5	0	4	2	6	1	2	6	2	3	1	0	1	3	2	0	0	2	3	2	3	2	2	Gh_A13G0648
ghi_circ_000318	0.022212698	0.098637216	0	0.044521016	0.025229598	0.07656241	0.024489808	0.034500096	0.068756269	0.030022416	0.046705102	0.01330105	0.015313588	0.013293704	0.048203884	0.025792716	0	0	0.033191808	0.027109108	0.046306465	0.036122637	0.024986317	0.036285448	2	8	0	4	2	7	2	3	6	2	3	1	1	1	4	2	0	0	2	2	3	3	2	3	Gh_A13G0648
ghi_circ_000319	0.011106349	0	0	0	0	0	0	0	0	0.015011208	0	0.01330105	0	0	0.024101942	0	0.014248477	0	0.016595904	0.013554554	0.030870977	0.012040879	0	0.012095149	1	0	0	0	0	0	0	0	0	1	0	1	0	0	2	0	1	0	1	1	2	1	0	1	Gh_A13G0648
ghi_circ_000320	0	0	0	0	0	0	0	0	0	0	0	0	0.311708838	0.270594	0.49059621	0.262505994	0.29002844	0.309263871	0	0.551807209	0	0.735278033	0.254298851	0	0	0	0	0	0	0	0	0	0	0	0	0	1	1	2	1	1	1	0	2	0	3	1	0	Gh_A13G0777
ghi_circ_000321	0	0	0	0	0	0	0	0	0	0	0	0	0	0.034933708	0.031668006	0.033889546	0	0.039925992	0	0	0.081123942	0.126565941	0.131320012	0.063568198	0	0	0	0	0	0	0	0	0	0	0	0	0	1	1	1	0	1	0	0	2	4	4	2	NA
ghi_circ_000322	0	0	0	0	0	0	0.341600029	0.320820094	0.319685957	1.395908335	2.026806806	1.855318334	0.142402698	0.12361958	0.784442898	0.35977384	0.529992448	0.282571454	1.080289613	2.142769214	1.29182634	1.791510764	2.672030043	1.462163156	0	0	0	0	0	0	3	3	3	10	14	15	1	1	7	3	4	2	7	17	9	16	23	13	Gh_A13G0974
ghi_circ_000323	0	0	0	0	0.447897032	0	0.434763673	0	0	1.065966365	0	0.472262849	0	0.944004069	0.855755889	0.915787957	0.505901882	0	0	0	0.548047538	0.855039228	0	0	0	0	0	0	1	0	1	0	0	2	0	1	0	2	2	2	1	0	0	0	1	2	0	0	NA
ghi_circ_000324	0	0.337929805	0.318493986	0.305056828	0.691490155	0.599546996	0	1.575958355	0	2.057128073	0.42669617	1.82276889	0.839426432	0	1.321166987	1.060386055	1.562083003	1.665684358	0.454858784	0.743003566	0.42305424	0.660030281	0.684822345	0.331502578	0	1	1	1	2	2	0	5	0	5	1	5	2	0	4	3	4	4	1	2	1	2	2	1	Gh_A13G1194
ghi_circ_000325	0.093284376	0.310677401	0.065068664	0.218132033	0.31786241	0.367464288	0.10284732	0.225378991	0.256665428	0.168109391	0.174348973	0.260675551	0.428739307	0.409406783	0.438613233	0.505488693	0.239351428	0.340301105	0.325248486	0.189745534	0.21607609	0.269689792	0.279819883	0.304768499	3	9	2	7	9	12	3	7	8	4	4	7	10	11	13	14	6	8	7	5	5	8	8	9	NA
ghi_circ_000326	0.003366164	0.001868464	0.003522002	0	0.003823352	0	0.001855621	0.001742742	0	0.027298004	0.014155601	0.016125378	0	0	0	0.005863033	0.002159248	0	0	0	0	0.001824703	0.005679727	0	2	1	2	0	2	0	1	1	0	12	6	8	0	0	0	3	1	0	0	0	0	1	3	0	Gh_A13G1326
ghi_circ_000327	0.009727201	0.003599533	0.003392508	0.009748137	0	0.003193102	0.003574791	0.006714665	0.003345464	0	0.009090094	0.007766247	0	0.019404896	0.014072697	0.003764977	0.008319433	0.0044356	0	0	0	0.003515228	0.007294534	0	3	1	1	3	0	1	1	2	1	0	2	2	0	5	4	1	2	1	0	0	0	1	2	0	Gh_A13G1549
ghi_circ_000328	0.054136955	0.06009984	0.072377468	0.018084492	0.003416098	0.017771284	0.00663186	0.012456873	0.024825673	0.532521245	0.383649338	0.457445796	0	0	0	0	0	0	0	0	0	0	0	0	18	18	23	6	1	6	2	4	8	131	91	127	0	0	0	0	0	0	0	0	0	0	0	0	Gh_A13G1798
ghi_circ_000329	0.00213681	0	0	0	0	0	0.002355862	0.002212552	0.002204731	0.005776172	0	0	0.005892525	0.002557646	0.00231855	0.002481199	0	0	0.003192974	0.002607833	0.002969716	0	0	0	1	0	0	0	0	0	1	1	1	2	0	0	2	1	1	1	0	0	1	1	1	0	0	0	Gh_A13G1829
ghi_circ_000330	0	0	0.007864901	0	0.00853784	0	0.008287491	0	0.007755838	0.020319515	0	0	0	0	0	0.026185207	0.009643532	0	0.033696893	0.018347754	0.052234575	0.008149405	0	0.008186135	0	0	1	0	1	0	1	0	1	2	0	0	0	0	0	3	1	0	3	2	5	1	0	1	Gh_A13G1829
ghi_circ_000331	0	0	0	0	0	0.013573301	0	0	0.007110481	0	0	0	0.009501997	0.00824867	0.007477561	0	0.026523304	0	0.020595334	0.016821052	0.009577635	0.007471299	0.031007744	0.030019894	0	0	0	0	0	2	0	0	1	0	0	0	1	1	1	0	3	0	2	2	1	1	4	4	Gh_A13G1829
ghi_circ_000332	0.003094782	0	0.001619028	0.003101443	0	0.003047728	0	0.004806722	0	0	0	0	0	0.001852144	0	0.001796784	0	0.004233658	0	0	0.002150548	0.003355188	0	0.003370311	2	0	1	2	0	2	0	3	0	0	0	0	0	1	0	1	0	2	0	0	1	2	0	2	Gh_A13G1829
ghi_circ_000333	0	0.004522259	0.002131082	0.002041173	0.006940268	0.002005821	0.002245588	0	0.002101531	0.008258698	0	0.004878548	0	0.004875854	0	0.002365058	0.002613022	0	0.009130548	0	0	0	0	0	0	2	1	1	3	1	1	0	1	3	0	2	0	2	0	1	1	0	3	0	0	0	0	0	Gh_A13G1829
ghi_circ_000334	0	0.03526224	0.044312207	0.09549605	0.012025916	0.020853809	0.011673289	0.021926377	0.032773297	0.014310456	0.014841606	0	0.029197441	0.012673129	0.022976817	0.024588662	0	0	0.03164235	0.012921801	0.01471493	0	0.023819908	0.011530524	0	3	4	9	1	2	1	2	3	1	1	0	2	1	2	2	0	0	2	1	1	0	2	1	Gh_D01G0203
ghi_circ_000335	0.009161946	0.002034217	0.00191722	0	0.008325048	0.001804529	0	0	0	0.009906541	0.005137117	0.006583451	0.002526524	0.004386543	0.001988238	0	0	0	0.013690438	0.002236308	0.010186542	0	0	0	5	1	1	0	4	1	0	0	0	4	2	3	1	2	1	0	0	0	5	1	4	0	0	0	Gh_D01G0260
ghi_circ_000336	0.006147486	0.010236896	0.012864169	0	0	0	0.035582864	0.014322135	0.020614396	0.004154434	0.006462946	0.005521707	0.00211906	0.001839553	0.005002758	0.003569137	0	0	0.002296504	0.009378242	0.006407784	0.008330948	0.013830199	0.008368497	4	6	8	0	0	0	21	9	13	2	3	3	1	1	3	2	0	0	1	5	3	5	8	5	Gh_D01G0335
ghi_circ_000337	0.036884097	0.037534453	0.049847553	0	0.001745569	0	0.062692228	0.038191515	0.065013194	0.014540197	0.017234141	0.018405284	0.012714076	0.011037071	0.010005295	0.001784529	0.001971628	0	0.018371621	0.016880462	0.032038209	0.019993831	0.024202313	0.016736623	24	22	31	0	1	0	37	24	41	7	8	10	6	6	6	1	1	0	8	9	15	12	14	10	Gh_D01G0335
ghi_circ_000338	0.038270513	0.038945315	0.051721246	0	0.001811182	0	0.063290659	0.041278203	0.065811648	0.01508674	0.017881946	0.01909711	0.010993316	0.011451938	0.010381378	0.001851607	0.002045739	0	0.019062182	0.017514972	0.03545864	0.020745369	0.025112041	0.017365726	24	22	31	0	1	0	36	25	40	7	8	10	5	6	6	1	1	0	8	9	16	12	14	10	Gh_D01G0335
ghi_circ_000339	0.07542159	0.069774051	0.06576104	0.119674546	0.135636647	0.129981029	0.783027387	0.556427117	0.60309693	0.033979639	0.052861251	0.079034797	0.004333014	0.018807416	0.020459095	0	0.004031638	0.008598054	0.051654328	0.03068233	0.034940047	0.013627974	0.010604901	0.020534097	24	20	20	38	38	42	226	171	186	8	12	21	1	5	6	0	1	2	11	8	8	4	3	6	Gh_D01G0522
ghi_circ_000340	0.913204946	0	0.318493986	0	0	0.599546996	1.006821137	0	0	0.411425615	0.42669617	0.729107556	0.419713216	0	0	0	0	0	0	0	0.84610848	0.330015141	0	0	3	0	1	0	0	2	3	0	0	1	1	2	1	0	0	0	0	0	0	0	2	1	0	0	Gh_D01G0585
ghi_circ_000341	0.002245998	0.002493382	0.00704993	0.002250832	0.012755231	0.008847397	0.002476244	0.002325611	0.009269558	0.015178318	0.003148336	0.016138946	0.006193626	0.010753355	0.004874051	0.018255894	0.002881419	0	0.003356131	0.010964358	0.009364393	0.012174922	0.010105789	0.007337878	1	1	3	1	5	4	1	1	4	5	1	6	2	4	2	7	1	0	1	4	3	5	4	3	Gh_D01G0879
ghi_circ_000342	0	0	0	0.272045463	0	0.35644515	0	0.093694525	0	0	0.126840582	0	0	0	0.098183205	0.210141695	0	0.123786191	0.135212259	0.110433385	0	0	0.101785851	0.197086278	0	0	0	3	0	4	0	1	0	0	1	0	0	0	1	2	0	1	1	1	0	0	1	2	Gh_D01G1284
ghi_circ_000343	0.11925013	0	0.499083359	0.358520395	0.541786101	0.11743704	0.131474925	0.246954299	0.246081286	0	0.334318648	0.142814882	0.164423734	0.570944042	0.258785286	0	0.152987511	0.32626807	0	0.291073562	0	0.129284282	0.402421378	0	1	0	4	3	4	1	1	2	2	0	2	1	1	4	2	0	1	2	0	2	0	1	3	0	Gh_D01G1284
ghi_circ_000344	0	0.222040333	0	0	0	0.19696933	0	0	0	0	0	0.239533894	0	0	0.217021666	0.232245937	0	0.547227714	0	0	0.555944477	0.650519759	0.674954588	0	0	1	0	0	0	1	0	0	0	0	0	1	0	0	1	1	0	2	0	0	2	3	3	0	Gh_D01G1362
ghi_circ_000345	0	0.002724807	0.001284046	0	0.002787823	0.002417143	0.001353039	0	0.002532479	0.004976131	0.005160826	0.001469741	0	0.005875717	0.00133161	0.001425023	0.00157443	0.00167885	0	0	0.008527962	0.002660989	0.00138047	0.002672982	0	2	1	0	2	2	1	0	2	3	3	1	0	4	1	1	1	1	0	0	5	2	1	2	Gh_D01G1739
ghi_circ_000346	0.26693683	0.296338444	0	0.535022744	0	0	0	0.27639885	0.275421747	0	0	0	0.368056205	0.319509069	0.289640455	0.619918001	0.684913317	1.825846316	0	0	0	0.578795785	0.900804777	0.290702261	1	1	0	2	0	0	0	1	1	0	0	0	1	1	1	2	2	5	0	0	0	2	3	1	Gh_D01G2067
ghi_circ_000347	0	0.621354802	0	0.560910941	0.63572482	1.102392863	1.234167845	0.579545976	0	0.756492259	0	0	0.771730752	0	0	0	0.718054284	1.531354975	0.836353249	0	1.55574785	0	1.259189473	0.609536998	0	1	0	1	1	2	2	1	0	1	0	0	1	0	0	0	1	2	1	0	2	0	2	1	Gh_D01G2069
ghi_circ_000348	0	0	0	0.034551891	0	0.011317827	0.025341416	0	0.023715733	0	0	0.041290741	0	0	0.012470031	0	0.014743953	0.01572181	0	0	0	0	0	0	0	0	0	3	0	1	2	0	2	0	0	3	0	0	1	0	1	1	0	0	0	0	0	0	Gh_D02G0054
ghi_circ_000349	0.011574979	0.00642495	0.018166268	0.028999732	0.006573539	0.034196977	0.019142363	0.023970547	0.041800165	0	0	0.013862285	0.055859097	0.096982406	0.069077026	0.080643102	0.081673286	0.079172789	0.060536576	0.113011883	0.072390535	0.075293648	0.078121829	0.088238511	2	1	3	5	1	6	3	4	7	0	0	2	7	14	11	12	11	10	7	16	9	12	12	14	Gh_D02G0073
ghi_circ_000350	0.013147937	0.00486537	0	0	0.004977891	0.004316011	0	0.004537996	0	0.017770594	0.00614339	0	0	0.005245792	0.0047554	0	0	0	0.006548864	0	0.006090955	0	0	0	3	1	0	0	1	1	0	1	0	3	1	0	0	1	1	0	0	0	1	0	1	0	0	0	Gh_D02G0093
ghi_circ_000351	0.002846197	0	0.000992654	0.000950774	0	0.001868616	0	0	0.000978889	0	0.003989668	0	0	0	0	0	0.001217141	0.001297865	0	0	0.001318539	0.001028562	0	0.001033198	3	0	1	1	0	2	0	0	1	0	3	0	0	0	0	0	1	1	0	0	1	1	0	1	Gh_D02G0093
ghi_circ_000352	0.002284365	0.002535975	0.00717036	0.004578563	0.002594624	0	0.015111265	0.007096014	0.004713953	0.00617504	0.003202117	0.002735773	0	0.002734262	0.002478656	0	0	0	0	0	0	0.00247658	0	0	1	1	3	2	1	0	6	3	2	2	1	1	0	1	1	0	0	0	0	0	0	1	0	0	Gh_D02G0093
ghi_circ_000353	0	0	0	0.004932134	0.022359914	0.009693428	0.010852135	0.005095994	0	0	0.006898789	0	0	0	0.00534013	0	0	0	0	0	0	0	0	0	0	0	0	1	4	2	2	1	0	0	1	0	0	0	1	0	0	0	0	0	0	0	0	0	Gh_D02G0093
ghi_circ_000354	0.002245852	0	0	0	0.002550881	0.011058531	0.012380417	0.006976381	0	0	0.003148132	0	0	0	0	0	0	0	0	0	0	0	0	0	1	0	0	0	1	5	5	3	0	0	1	0	0	0	0	0	0	0	0	0	0	0	0	0	Gh_D02G0093
ghi_circ_000355	0.025806342	0.040108275	0.037801473	0.077585659	0.064484915	0.086407532	0.03414222	0.032065309	0.026626628	0.020927725	0.021704483	0.0247247	0	0.006177761	0	0	0.006621457	0	0.007712338	0	0.007173077	0.005595557	0.005805737	0.005620777	5	7	7	15	11	17	6	6	5	3	3	4	0	1	0	0	1	0	1	0	1	1	1	1	Gh_D02G0094
ghi_circ_000356	0.021494569	0.013256709	0.01499311	0.021540833	0.008137978	0.030575659	0.018431825	0.02225648	0.032034601	0.003227978	0.010043365	0.008580688	0	0	0.002591415	0.002773205	0.003063962	0	0	0.002914742	0.003319214	0.007767734	0.002686502	0.002600915	9	5	6	9	3	13	7	9	13	1	3	3	0	0	1	1	1	0	0	1	1	3	1	1	Gh_D02G0094
ghi_circ_000357	0.002387875	0	0.002498422	0.004786028	0.005424385	0.004703138	0.00526533	0.002472517	0.004927552	0.003227423	0	0	0	0	0	0	0	0	0	0	0	0	0	0	1	0	1	2	2	2	2	1	2	1	0	0	0	0	0	0	0	0	0	0	0	0	0	0	Gh_D02G0094
ghi_circ_000358	0.011224903	0.013845849	0.00913466	0.012498959	0.008499636	0.01965198	0.008250408	0.012914209	0.012868556	0.003371432	0.003496567	0.00298734	0.001719672	0	0	0.001448224	0	0	0	0.001522138	0	0	0	0	9	10	7	10	6	16	6	10	10	2	2	2	1	0	0	1	0	0	0	1	0	0	0	0	Gh_D02G0094
ghi_circ_000359	0	0.002768921	0	0.006248918	0	0.001228138	0	0.003873915	0.00257348	0.001685565	0	0.001493536	0	0	0.001353168	0.001448094	0	0	0	0	0	0	0	0	0	2	0	5	0	1	0	3	2	1	0	1	0	0	1	1	0	0	0	0	0	0	0	0	Gh_D02G0094
ghi_circ_000360	0.015099222	0.030172173	0.02527719	0.016644893	0.017149979	0.023791444	0.009988261	0.012507552	0.020252921	0.010203964	0.012699236	0.007233178	0.024982821	0.018072959	0.016383448	0.012272933	0.015496788	0.014459003	0.013537405	0.018427588	0.018886268	0.019643673	0.02377845	0.036175719	10	18	16	11	10	16	6	8	13	5	6	4	12	10	10	7	8	7	6	10	9	12	14	22	Gh_D02G0127
ghi_circ_000361	0.006176187	0.004897471	0.007385274	0	0	0	0.002918285	0.000913587	0.001820716	0.001192523	0.001236785	0.002113328	0	0.001056081	0.00191471	0.001024515	0.00113193	0.001207002	0.001318414	0	0.001226229	0.004782767	0.000992484	0	7	5	8	0	0	0	3	1	2	1	1	2	0	1	2	1	1	1	1	0	1	5	1	0	Gh_D02G0131
ghi_circ_000362	5.552286069	8.218452846	4.356997725	4.173177403	7.35745525	5.4678686	11.73282231	6.22818742	9.070556217	5.628302406	7.134359958	4.987095682	1.275928176	1.107631441	1.506130365	1.074524536	0.593591541	0.632960056	0	1.129365421	0.643042445	0.501623014	1.561394947	0	12	16	9	9	14	12	23	13	19	9	11	9	2	2	3	2	1	1	0	2	1	1	3	0	Gh_D02G0169
ghi_circ_000363	0	0.006870697	0	0	0	0	0.05458777	0.019225174	0.012771474	0	0	0	0.025600485	0.007407915	0.013430804	0.007186494	0.015879924	0	0.055488391	0.007553273	0.034405695	0	0.006961811	0.026960081	0	1	0	0	0	0	8	3	2	0	0	0	3	1	2	1	2	0	6	1	4	0	1	4	Gh_D02G0236
ghi_circ_000364	0.11307764	0.077250779	0.054605812	0.05230201	0.079037351	0.042830153	0.047949872	0.099072655	0.035899062	0.023512982	0.036578541	0.041668511	0	0	0	0	0	0	0	0	0	0.009430186	0	0	13	8	6	6	8	5	5	11	4	2	3	4	0	0	0	0	0	0	0	0	0	1	0	0	NA
ghi_circ_000365	0.003320745	0	0.00347448	0.003327893	0.007543529	0.006540513	0.010983503	0.013753818	0.003426299	0.004488279	0.004654867	0	0	0	0	0	0	0	0	0	0	0	0	0	1	0	1	1	2	2	3	4	1	1	1	0	0	0	0	0	0	0	0	0	0	0	0	0	NA
ghi_circ_000366	0.001745256	0.005812457	0.003652105	0.00874506	0.009911469	0.00171872	0.001924168	0.003614238	0.009003653	0.002358866	0.002446419	0.002090132	0	0	0	0	0	0	0	0	0	0.001892108	0	0	1	3	2	5	5	1	1	2	5	1	1	1	0	0	0	0	0	0	0	0	0	1	0	0	NA
ghi_circ_000367	0.013960757	0.005166152	0.019476097	0.013990805	0.010571259	0.009165664	0	0.009637079	0.009603011	0.081766496	0.084801358	0.050158532	0	0	0	0	0	0	0	0	0	0	0	0	3	1	4	3	2	2	0	2	2	13	13	9	0	0	0	0	0	0	0	0	0	0	0	0	NA
ghi_circ_000368	0.004527895	0.015079853	0.00947503	0.018150563	0.015428603	0.031213368	0.009984134	0.014065182	0.032702739	0.018359546	0.025387977	0.005422642	0.012486249	0.010839295	0.019652014	0.026288276	0.005808894	0.006194155	0.013531811	0.022103968	0.012585643	0.004908889	0.005093277	0.014793043	1	3	2	4	3	7	2	3	7	3	4	1	2	2	4	5	1	1	2	4	2	1	1	3	Gh_D02G0319
ghi_circ_000369	0.347017879	0.22472332	0.438725465	0.101431395	0.098537347	0.085435447	0.334768028	0.509034549	0.626584475	0.840336818	0.871526927	0.93508044	0.019936378	0	0.015688858	0	0.018549736	0	0.19445213	0.317634025	0.261235993	0	0.016264531	0	24	14	29	7	6	6	21	34	42	43	43	54	1	0	1	0	1	0	9	18	13	0	1	0	Gh_D02G0328
ghi_circ_000370	0	0.02045341	0	0	0.020926434	0	0	0	0	0.024901789	0	0	0.076210204	0.022052657	0.019991112	0.021393507	0	0.100816574	0	0	0	0.01997437	0.020724648	0	0	1	0	0	1	0	0	0	0	1	0	0	3	1	1	1	0	4	0	0	0	1	1	0	Gh_D02G0390
ghi_circ_000371	0	0.856088838	0.403425715	0	0.437943765	0	1.700409031	0.798485567	0	2.605695559	0.540481815	0.461768119	0	0	0	0	0	0	0	0.941137851	0	0.418019178	0	0	0	2	1	0	1	0	4	2	0	5	1	1	0	0	0	0	0	0	0	2	0	1	0	0	Gh_D02G0434
ghi_circ_000372	0.06914935	0.065476685	0.093630232	0.002038182	0.004620066	0.004005765	0.002242298	0.006317688	0.004196903	0.002748866	0.002850893	0	0	0	0.002206784	0.004723185	0	0	0	0	0	0	0.002287758	0	34	29	44	1	2	2	1	3	2	1	1	0	0	0	1	2	0	0	0	0	0	0	1	0	Gh_D02G0719
ghi_circ_000373	0.065081741	0.056445418	0.082990433	0.002038182	0.004620066	0.004005765	0.002242298	0.006317688	0.004196903	0.002748866	0.002850893	0	0	0	0.002206784	0.004723185	0	0	0	0	0	0	0	0	32	25	39	1	2	2	1	3	2	1	1	0	0	0	1	2	0	0	0	0	0	0	0	0	Gh_D02G0719
ghi_circ_000374	0.108882587	0.141021302	0.104429718	0.109116941	0.139129736	0.093823736	0.150055706	0.108044524	0.060852759	0.116505149	0.14626714	0.146698461	0.093830514	0.124896342	0.152601782	0.152771007	0.174608572	0.198601665	0.088129261	0.094126089	0.10088259	0.118044375	0.199027333	0.143279843	24	28	22	24	27	21	30	23	13	19	23	27	15	23	31	29	30	32	13	17	16	24	39	29	Gh_D02G0732
ghi_circ_000375	0.258625448	0.28392148	0.198438949	0.213105283	0.212153944	0.234883806	0.139400873	0.107117143	0.127493174	0.170893581	0.145011683	0.134217133	0.316974539	0.288923405	0.274386121	0.320328613	0.302301091	0.338074889	0.128818901	0.108718723	0.183711199	0.252348444	0.252129856	0.23783855	90	89	66	74	65	83	44	36	43	44	36	39	80	84	88	96	82	86	30	31	46	81	78	76	Gh_D02G0733
ghi_circ_000376	0.201169785	0.893310092	0.210482982	0.403205546	0.228492399	0.198111181	0.665377447	0	0.207564215	0.543797334	0.845971537	0	1.941629834	0.722368331	0.654839289	0.467184581	0.258083279	0.275200024	0.901806981	0.245514222	0.559167343	0.436193925	0.905156491	0.438159929	1	4	1	2	1	1	3	0	1	2	3	0	7	3	3	2	1	1	3	1	2	2	4	2	Gh_D02G1222
ghi_circ_000377	0.024822452	0.009185503	0.017314408	0.016583919	0.009397935	0	0.018244732	0.008567442	0.008537155	0	0.034794967	0	0.034225541	0.029711144	0.026933662	0.028823083	0.010615013	0	0	0.030294137	0.034497985	0.017940737	0.018614627	0	3	1	2	2	1	0	2	1	1	0	3	0	3	3	3	3	1	0	0	3	3	2	2	0	NA
ghi_circ_000378	0	0.002830462	0.002667669	0.010220485	0.005791843	0.010043475	0	0.007920029	0.010522707	0.003446054	0	0.006106922	0	0	0	0	0	0	0	0	0	0	0	0	0	1	1	4	2	4	0	3	4	1	0	2	0	0	0	0	0	0	0	0	0	0	0	0	Gh_D02G1447
ghi_circ_000379	0.005117314	0.002840479	0	0.002564164	0.005812341	0.015118531	0.014104775	0.005298706	0.005279975	0	0	0.006128535	0	0.003062575	0	0	0	0	0	0	0	0	0	0	2	1	0	1	2	6	5	2	2	0	0	2	0	1	0	0	0	0	0	0	0	0	0	0	Gh_D02G1447
ghi_circ_000380	0.017576459	0.006504136	0.006130055	0	0	0.011539483	0.01937829	0.006066495	0.012090099	0.00791871	0	0	0	0	0.006357126	0.006803085	0.015032708	0.008014858	0.026264005	0.028601184	0.032570105	0	0.013180778	0.006380431	3	1	1	0	0	2	3	1	2	1	0	0	0	0	1	1	2	1	3	4	4	0	2	1	NA
ghi_circ_000381	0.001738828	0.0038607	0.003638655	0	0	0.003424781	0.003834164	0.007201854	0.001794099	0.02115161	0.004874817	0.020824338	0	0	0	0	0	0	0.002598281	0	0	0	0	0	1	2	2	0	0	2	2	4	1	9	2	10	0	0	0	0	0	0	1	0	0	0	0	0	Gh_D03G0325
ghi_circ_000382	0.011839573	0.026287272	0.012387688	0.011865056	0	0.023319126	0	0	0.012215908	0.016002225	0	0.056716657	0	0	0	0	0	0	0.017691539	0.057797616	0.03290903	0	0.013317937	0.038680956	1	2	1	1	0	2	0	0	1	1	0	4	0	0	0	0	0	0	1	4	2	0	1	3	Gh_D03G0370
ghi_circ_000383	0	0	0	0.022596802	0	0	0	0.011673766	0.034897492	0	0.047410686	0.013501992	0.015544934	0.013494535	0.024466055	0	0	0	0	0.013759325	0.015668676	0.061113915	0	0.085945113	0	0	0	2	0	0	0	1	3	0	3	1	1	1	2	0	0	0	0	1	1	5	0	7	Gh_D03G0371
ghi_circ_000384	0	0	0	0	0	0.232477406	0	0.244434357	0.243570253	0	0	0	0.325491882	0.565118082	0	0	0.908558481	0	0	0	0.32808288	0	0	0.514167264	0	0	0	0	0	1	0	1	1	0	0	0	1	2	0	0	3	0	0	0	1	0	0	2	Gh_D03G0594
ghi_circ_000385	0	0	0	0	0	0	0	0	0.097827397	0	0	0.340648612	0	0.226973656	0	0.330284181	0.121637611	0.259409859	0.141677326	0.462854681	0.263541986	0.411166405	0	0	0	0	0	0	0	0	0	0	1	0	0	3	0	2	0	3	1	2	1	4	2	4	0	0	Gh_D03G0608
ghi_circ_000386	0	0.003011334	0	0	0.003080977	0	0	0	0.002798783	0.003666264	0	0.003248584	0.003740116	0	0.005886541	0	0.003479979	0.00371078	0	0.003310498	0.003769888	0	0.009153805	0.00295406	0	1	0	0	1	0	0	0	1	1	0	1	1	0	2	0	1	1	0	1	1	0	3	1	Gh_D03G1180
ghi_circ_000387	0.111090157	0.123326123	0.145291374	0.069580789	0.094633707	0.109401132	0.107168636	0.115027933	0.100293634	0.788277648	0.603419073	0.68184248	0	0.03324224	0.015067331	0.016124318	0	0	0.082999442	0.050841781	0.038597986	0.015054712	0	0	8	8	10	5	6	8	7	8	7	42	31	41	0	2	1	1	0	0	4	3	2	1	0	0	Gh_D03G1321
ghi_circ_000388	0.11282841	0.078284897	0.103295347	0.042401721	0.080095385	0.138891196	0.031098722	0.146034751	0.116414801	0.228746288	0.533782081	0.27024836	0	0	0	0	0	0	0	0	0.098004843	0.015290277	0.047593831	0.030718386	8	5	7	3	5	10	2	10	8	12	27	16	0	0	0	0	0	0	0	0	5	1	3	2	Gh_D03G1322
ghi_circ_000389	0.0074161	0.008232943	0.019398576	0.018580156	0.021058363	0.010955018	0.020440884	0.007678976	0.011477746	0.005011756	0.010395547	0.013322369	0	0.017753349	0.016093715	0.012917028	0.00951421	0.025363041	0.011081669	0.004525426	0.020613638	0.016080238	0.016684244	0.012114536	2	2	5	5	5	3	5	2	3	1	2	3	0	4	4	3	2	5	2	1	4	4	4	3	Gh_D03G1359
ghi_circ_000390	0.02692148	0.004269533	0.008047947	0.007708407	0.017473097	0.007574904	0.01272056	0.015929004	0.01190452	0.010396214	0.016173123	0.004605911	0	0.009206734	0.004173031	0.004465773	0.009867974	0.005261222	0	0	0.010690055	0.004169536	0.004326152	0.004188329	7	1	2	2	4	2	3	4	3	2	3	1	0	2	1	1	2	1	0	0	2	1	1	1	Gh_D03G1359
ghi_circ_000391	0.197839379	0.126709783	0.103499197	0.099132599	0.034570717	0.104909221	0.041946281	0.157578557	0.094212899	0.030853538	0.042664939	0.036451381	0.02098336	0.027323438	0.041281942	0.061849072	0.078095587	0.052046929	0.090961783	0.120724842	0.031725589	0.074245266	0.085593408	0.058006591	26	15	13	13	4	14	5	20	12	3	4	4	2	3	5	7	8	5	8	13	3	9	10	7	NA
ghi_circ_000392	0.007301797	0.008106049	0.015279669	0	0.016587034	0.035953897	0.024150996	0.030242483	0.007533893	0.148035308	0.163765137	0.069957506	0	0	0	0	0	0	0	0	0	0	0.01642709	0	1	1	2	0	2	5	3	4	1	15	16	8	0	0	0	0	0	0	0	0	0	0	2	0	Gh_D03G1513
ghi_circ_000393	0.032591489	0.027135946	0.034100319	0.040827047	0.037018022	0.032095965	0.017966285	0.025310061	0.016813725	0.088100531	0.079949177	0.097579551	0	0	0	0	0	0	0	0	0	0.008833465	0.009165267	0	4	3	4	5	4	4	2	3	2	8	7	10	0	0	0	0	0	0	0	0	0	1	1	0	Gh_D03G1513
ghi_circ_000394	0.008147872	0	0	0.016330819	0	0.008023991	0	0.016873374	0	0.033037699	0.022842622	0.009757955	0	0.009752566	0	0	0	0	0	0.009943931	0	0	0	0	1	0	0	2	0	1	0	2	0	3	2	1	0	1	0	0	0	0	0	1	0	0	0	0	Gh_D03G1513
ghi_circ_000395	0	0	0	0	0	0	0	0	0.00809606	0.010605431	0	0	0.032457189	0.065744093	0.042570106	0.118446741	0.090599048	0.075139407	0.04690008	0.057457822	0.054525928	0.051041347	0.035305708	0.059816632	0	0	0	0	0	0	0	0	1	1	0	0	3	7	5	13	9	7	4	6	5	6	4	7	Gh_D03G1527
ghi_circ_000396	0	0.005825054	0	0.005258408	0.00595977	0.010334673	0.005785016	0	0.0054139	0	0.007355162	0.012567969	0	0.006280514	0.005693394	0	0	0.014356091	0	0.012807501	0.014584769	0	0	0.017142796	0	1	0	1	1	2	1	0	1	0	1	2	0	1	1	0	0	2	0	2	2	0	0	3	Gh_D03G1527
ghi_circ_000397	0.110164406	0.244596811	0.23052898	0.110401519	0.50050716	0.650936738	0	0.6844162	0.454664472	0.148896889	0.154423376	0.131933748	0.759481057	0.263721772	0.239068312	0.639597938	0.565325277	0.753523876	0.32923112	1.210034379	0.918632064	0.119434051	0.867441637	0.359917085	1	2	2	1	4	6	0	6	4	1	1	1	5	2	2	5	4	5	2	9	6	1	7	3	Gh_D03G1527
ghi_circ_000398	0	0.003641898	0.001716218	0.001643812	0.001863062	0.001615342	0	0.003396847	0.00169242	0	0	0.001964413	0.002261642	0	0	0	0	0	0	0	0	0.001778301	0	0	0	2	1	1	1	1	0	2	1	0	0	1	1	0	0	0	0	0	0	0	0	1	0	0	Gh_D03G1575
ghi_circ_000399	0.015358171	0	0	0.030782455	0.008722049	0.007562332	0.016932597	0	0.007923175	0.03113688	0	0	0	0.018382907	0	0.008916723	0	0	0	0	0	0	0.008637945	0.008362756	2	0	0	4	1	1	2	0	1	3	0	0	0	2	0	1	0	0	0	0	0	0	1	1	Gh_D03G1584
ghi_circ_000400	0.007856416	0	0	0.003936663	0.008923464	0.003868483	0.004330904	0.00406745	0.008106142	0.005309319	0.00550638	0.014113357	0	0	0.008524623	0	0.010079096	0.005373784	0	0.004794114	0	0.004258742	0	0	2	0	0	1	2	1	1	1	2	1	1	3	0	0	2	0	2	1	0	1	0	1	0	0	Gh_D03G1587
ghi_circ_000401	0.004043319	0.004488669	0	0	0.009184955	0.007963689	0	0.004186641	0	0	0	0	0.022299939	0.009679273	0.004387213	0.023474902	0.005187226	0.016593768	0	0	0	0.026301236	0.022740969	0.022016483	1	1	0	0	2	2	0	1	0	0	0	0	4	2	1	5	1	3	0	0	0	6	5	5	Gh_D03G1605
ghi_circ_000402	0.079870621	0.124135098	0.104460309	0.116061669	0.149685595	0.117984391	0.026417541	0.045485972	0.012361411	0.032385652	0.016793842	0.014348051	0.203734432	0.215101911	0.134328906	0.250407064	0.210057424	0.202136389	0.274501348	0.204701138	0.216456545	0.467592659	0.512109511	0.417511274	20	28	25	29	33	30	6	11	3	6	3	3	37	45	31	54	41	37	46	42	39	108	114	96	Gh_D03G1606
ghi_circ_000403	0.044147304	0.062376218	0.058788689	0.092506679	0.059260302	0.067190313	0.00442482	0.008311305	0.012422886	0.005424452	0	0.014419406	0.044269757	0.096076283	0.05225688	0.111845496	0.102976616	0.126277233	0.113944848	0.10285957	0.117133158	0.25671449	0.198639269	0.253500844	11	14	14	23	13	17	1	2	3	1	0	3	8	20	12	24	20	23	19	21	21	59	44	58	Gh_D03G1606
ghi_circ_000404	0	0	0	0	0.004577012	0	0	0	0	0	0	0	0.022224842	0.028940031	0.017489756	0.051470867	0.062037088	0.044101032	0.0421503	0.034425875	0.028002197	0.052425328	0.10425618	0.04827315	0	0	0	0	1	0	0	0	0	0	0	0	4	6	4	11	12	8	7	7	5	12	23	11	Gh_D03G1606
ghi_circ_000405	0.003928875	0	0.016443052	0.007874663	0.00446249	0.0193457	0.004331639	0.00406814	0.008107518	0	0	0.009410502	0	0	0	0	0	0.005374696	0	0	0.005460309	0	0.004419459	0.004278663	1	0	4	2	1	5	1	1	2	0	0	2	0	0	0	0	0	1	0	0	1	0	1	1	Gh_D04G0127
ghi_circ_000406	0.007004802	0.023329026	0.021987272	0.021059636	0.047737108	0.0068983	0.038614456	0.043518592	0.021682374	0.037870424	0	0.05033403	0.009658318	0.025153116	0.007600577	0.008133765	0.008986549	0	0	0	0.009735201	0.007594212	0.023638397	0	1	3	3	3	6	1	5	6	3	4	0	6	1	3	1	1	1	0	0	0	1	1	3	0	Gh_D04G0134
ghi_circ_000407	0.012352688	0	0.006462279	0	0.007015207	0	0.006809505	0	0	0.008347872	0.025973141	0.044381024	0	0	0	0	0	0	0	0	0	0	0	0	2	0	1	0	1	0	1	0	0	1	3	6	0	0	0	0	0	0	0	0	0	0	0	0	Gh_D04G0233
ghi_circ_000408	0.003293562	0.001828165	0	0	0.001870444	0	0	0	0.003398251	0.002225769	0.002308381	0.009860987	0	0	0	0	0	0	0	0	0	0	0	0	2	1	0	0	1	0	0	0	2	1	1	5	0	0	0	0	0	0	0	0	0	0	0	0	Gh_D04G0233
ghi_circ_000409	0.038973257	0.025959567	0.048933038	0.08592571	0.044266553	0.038380704	0.068749691	0.064567566	0.064339312	0.021070314	0.054630911	0	0.021494747	0.027989339	0.033830421	0.045254571	0.03999943	0.010663074	0.058236637	0.019025698	0.064997552	0.06760418	0.052607646	0.042443052	5	3	6	11	5	5	8	8	8	2	5	0	2	3	4	5	4	1	5	2	6	8	6	5	Gh_D04G0255
ghi_circ_000410	0.102388389	0.157383559	0.14009109	0.142073675	0.169969096	0.155125641	0.182352081	0.171259387	0.138148448	0.053225738	0.077281785	0.066026762	0.065157476	0.094271854	0.042729527	0.109744903	0.141459627	0.107743995	0.105920362	0.115345992	0.076622171	0.128081228	0.070875849	0.085772342	13	18	17	18	19	20	21	21	17	5	7	7	6	10	5	12	14	10	9	12	7	15	8	10	Gh_D04G0255
ghi_circ_000411	0.254692022	0	0	0	0	0	0	0.131860002	0	0	0	0.305021143	0.351172893	0.152426345	0.138177098	0	0.326747637	0.34841838	0	0.15541726	0.530952477	0.13806138	0.286494486	0	2	0	0	0	0	0	0	1	0	0	0	2	2	1	1	0	2	2	0	1	3	1	2	0	NA
ghi_circ_000412	0	0.442804571	1.669347787	0.399729636	0	0.392806652	1.319282869	0	0	0.539109426	0	1.433073472	0	0	0	0	0	0	0	0	0	0.432433633	0.448676709	0	0	1	4	1	0	1	3	0	0	1	0	3	0	0	0	0	0	0	0	0	0	1	1	0	Gh_D04G0537
ghi_circ_000413	0	0	0.005088762	0.004874068	0.011048336	0	0.021448747	0.015107996	0.010036392	0	0	0	0	0.005821469	0	0.016942398	0.006239575	0	0.00726754	0	0	0	0.010941801	0.02118643	0	0	1	1	2	0	4	3	2	0	0	0	0	1	0	3	1	0	1	0	0	0	2	4	Gh_D04G0588
ghi_circ_000414	0	0	0	0	0	0	0	0	0	0	0	0	0.003778065	0	0.002973134	0.006363405	0.010545864	0.011245293	0.012283288	0.003344088	0.00380814	0.002970644	0.003082228	0.008952101	0	0	0	0	0	0	0	0	0	0	0	0	1	0	1	2	3	3	3	1	1	1	1	3	Gh_D04G0694
ghi_circ_000415	0	0.002329564	0	0	0	0.008266113	0.002313552	0.002172816	0.004330269	0.002836217	0.005882973	0.0025131	0	0.002511712	0.00227691	0.004873274	0	0	0.003135629	0.005121994	0	0.004550006	0	0	0	1	0	0	0	4	1	1	2	1	2	1	0	1	1	2	0	0	1	2	0	2	0	0	NA
ghi_circ_000416	0.001135363	0.001260416	0	0.002275612	0.001289566	0.0011181	0	0.001175607	0	0.001534542	0.003182997	0	0.003130907	0.002717936	0.001231928	0.001318349	0.001456571	0.001553175	0.00169654	0	0.00315583	0.002461792	0	0	1	1	0	2	1	1	0	1	0	1	2	0	2	2	1	1	1	1	1	0	2	2	0	0	Gh_D04G0853
ghi_circ_000417	0.304401649	0.675859609	0.636987971	0.305056828	0.691490155	0.899320493	1.006821137	0.315191671	0	1.234276844	0	1.093661334	0	0	0.330291747	1.060386055	0.781041502	0.41642109	0.909717569	0	0.42305424	0	0.342411173	0.663005156	1	2	2	1	2	3	3	1	0	3	0	3	0	0	1	3	2	1	2	0	1	0	1	2	Gh_D04G1099
ghi_circ_000418	0.004553045	0	0.001587943	0.001520948	0	0	0.001673265	0.003142957	0.001565923	0.00205128	0.002127416	0.001817587	0	0	0	0	0	0	0	0	0	0	0	0	3	0	1	1	0	0	1	2	1	1	1	1	0	0	0	0	0	0	0	0	0	0	0	0	Gh_D04G1220
ghi_circ_000419	0.025377935	0.011269269	0.005310562	0.010173023	0	0.014995252	0.016787715	0.015766499	0.010473842	0.061740922	0.028458893	0.030392812	0	0	0	0	0	0	0	0	0	0	0	0	5	2	1	2	0	3	3	3	2	9	4	5	0	0	0	0	0	0	0	0	0	0	0	0	Gh_D04G1407
ghi_circ_000420	0.000733878	0.001629421	0	0.003677288	0.001667105	0.00216816	0.003236443	0.001519783	0.000757205	0	0.002057433	0.006152286	0	0	0	0	0	0	0	0	0	0	0	0	1	2	0	5	2	3	4	2	1	0	2	7	0	0	0	0	0	0	0	0	0	0	0	0	Gh_D04G1407
ghi_circ_000421	0.043820922	0.038918043	0.055019544	0.070264384	0.099545243	0.103571195	0.086963715	0.054449073	0.045213824	0.011845566	0.036855686	0.02099211	0	0.031470776	0	0.010176707	0.033731051	0	0	0.010696099	0.024360744	0	0	0.009544461	5	4	6	8	10	12	9	6	5	1	3	2	0	3	0	1	3	0	0	1	2	0	0	1	Gh_D04G1458
ghi_circ_000422	0	0	0	0	0	0	0	0.006230597	0	0.008132915	0.016869556	0.007206369	0.033186965	0.050416725	0.045703626	0.006987111	0.01543935	0	0.026974459	0.022031144	0.016725571	0.032618108	0.006768662	0	0	0	0	0	0	0	0	1	0	1	2	1	4	7	7	1	2	0	3	3	2	5	1	0	Gh_D04G1655
ghi_circ_000423	0.009405553	0.020883045	0.009840985	0.014138696	0.016024504	0.013893825	0.010369753	0.009738949	0	0.031781081	0.02636854	0.039424572	0.006484254	0.011257943	0.015308277	0.038225056	0.012066504	0.012866785	0.021081678	0.005739423	0.019607609	0.010196971	0.026449975	0.010242931	2	4	2	3	3	3	2	2	0	5	4	7	1	2	3	7	2	2	3	1	3	2	5	2	Gh_D04G1666
ghi_circ_000424	0	0.004310136	0.004062241	0.003890857	0	0.007646941	0.012841532	0	0	0	0.010884619	0.004649713	0	0.009294289	0	0.004508242	0.009961818	0.005311256	0.011603021	0.004738331	0.005395859	0	0.013101882	0.00845632	0	1	1	1	0	2	3	0	0	0	2	1	0	2	0	1	2	1	2	1	1	0	3	2	Gh_D04G1817
ghi_circ_000425	0	0	0.005692743	0	0	0	0.005998621	0	0	0	0	0	0.060015436	0.039074486	0.047228923	0.018953278	0.01396029	0.029772345	0.040650597	0.11288342	0.18904117	0.035392028	0.036721424	0.023701031	0	0	1	0	0	0	1	0	0	0	0	0	8	6	8	3	2	4	5	17	25	6	6	4	Gh_D04G1832
ghi_circ_000426	0	0	0.003111852	0.001490282	0.001689055	0	0	0.001539793	0	0	0.002084522	0.00178094	0.002050408	0	0	0.001726754	0	0	0	0	0.00206673	0.00161221	0.005018303	0	0	0	2	1	1	0	0	1	0	0	1	1	1	0	0	1	0	0	0	0	1	1	3	0	Gh_D04G1846
ghi_circ_000427	0	0	0	0	0	0.003013197	0	0	0	0.004135478	0	0	0.004218781	0.014649272	0.006639908	0.014211408	0	0.01674276	0.018288199	0.00746836	0.004252364	0.003317174	0.013767094	0.013328499	0	0	0	0	0	1	0	0	0	1	0	0	1	4	2	4	0	4	4	2	1	1	4	4	Gh_D04G1846
ghi_circ_000428	0.033674709	0.037383792	0.035233687	0.033747189	0.038248364	0	0	0.034868365	0.069490203	0	0	0.040329093	0.092862313	0.080613642	0.07307765	0.117306172	0.043201713	0.046066962	0	0	0	0.146032901	0	0	1	1	1	1	1	0	0	1	2	0	0	1	2	2	2	3	1	1	0	0	0	4	0	0	Gh_D04G1917
ghi_circ_000429	0.028287003	0.032972793	0.010358794	0.017008732	0.041767578	0.025071232	0.035864836	0.041005556	0.035023368	0.015292949	0.011895424	0.01016302	0.007800502	0.020314815	0.013811796	0.032846015	0.027217317	0.034826927	0.019020811	0.012082836	0.02162214	0.018400306	0.031819098	0.044667829	20	21	7	12	26	18	23	28	24	8	6	6	4	12	9	20	15	18	9	7	11	12	20	29	Gh_D05G0080
ghi_circ_000430	0.019945194	0.031631495	0.032793453	0.019988123	0.038835641	0.033671906	0.028272668	0.00737578	0.019109235	0.013478842	0.013979126	0.017061799	0.017679028	0.02216809	0.018549926	0.011579879	0.016449392	0.015591429	0	0.008693489	0.015839784	0.013900794	0.022435677	0.012411953	14	20	22	14	24	24	18	5	13	7	7	10	9	13	12	7	9	8	0	5	8	9	14	8	Gh_D05G0077
ghi_circ_000431	0.012469948	0.009228963	0.005798777	0.01388532	0.0047212	0.005457935	0.010693115	0.005738652	0.010007139	0.005618078	0.0019422	0.001659345	0.009552077	0.013267431	0.010523759	0.011262011	0.008887698	0.011372583	0.012422328	0.001690971	0.013479359	0.009012811	0.007792792	0.018106867	9	6	4	10	3	4	7	4	7	3	1	1	5	8	7	7	5	6	6	1	7	6	5	12	Gh_D05G0079
ghi_circ_000432	0.004247725	0.007859314	0.002962916	0.005675823	0.00643286	0.002788761	0	0.001466097	0.001460915	0	0.001984755	0.001695703	0.001952274	0.011863364	0.001536335	0.00328822	0.00544946	0	0	0.001728021	0.005903444	0.001535048	0.004778123	0.007709834	3	5	2	4	4	2	0	1	1	0	1	1	1	7	1	2	3	0	0	1	3	1	3	5	Gh_D05G0080
ghi_circ_000433	0.011327266	0.009431176	0.004444374	0.005675823	0.00643286	0.004183142	0.003122117	0.00586439	0.005843659	0	0.001984755	0.001695703	0.001952274	0.011863364	0.001536335	0.00328822	0.00544946	0	0.002115752	0.001728021	0.005903444	0.00767524	0.00637083	0.009251801	8	6	3	4	4	3	2	4	4	0	1	1	1	7	1	2	3	0	1	1	3	5	4	6	Gh_D05G0080
ghi_circ_000434	0.006890197	0.01070876	0.005767344	0.005524022	0.001565203	0.00542835	0.010635153	0.007134431	0.001421842	0	0.001931672	0	0.00190006	0.003298878	0	0.004800413	0.001767904	0.007540625	0.002059165	0.003363609	0.001915185	0.004481978	0.00310022	0.004502179	5	7	4	4	1	4	7	5	1	0	1	0	1	2	0	3	1	4	1	2	1	3	2	3	Gh_D05G0079
ghi_circ_000435	0.008290294	0.001533904	0.015902507	0.006923448	0.004708135	0.016328495	0.007616803	0.007153464	0.007128176	0.00186751	0.001936825	0	0.005715386	0.008269197	0.002998468	0.008022033	0.003545241	0.001890185	0.008258635	0.003372582	0.003840588	0.005991913	0.006216982	0.01053311	6	1	11	5	3	12	5	5	5	1	1	0	3	5	2	5	2	1	4	2	2	4	4	7	Gh_D05G0079
ghi_circ_000436	0	0.006288862	0.002963581	0	0.003217152	0	0.003122818	0.002932853	0.001461243	0.001914154	0.003970401	0	0.001952712	0.001695147	0.00153668	0	0.001816894	0.001937396	0.004232453	0.001728409	0	0	0.00318613	0.003084626	0	4	2	0	2	0	2	2	1	1	2	0	1	1	1	0	1	1	2	1	0	0	2	2	Gh_D05G0080
ghi_circ_000437	0.008318447	0.006156452	0.011604735	0.005557567	0.011022955	0.004095986	0.010699737	0.001435551	0.002860953	0	0.003886805	0.003320746	0.003823197	0.013275647	0.004512976	0.004829565	0.008893201	0.007586417	0.01450169	0.003384035	0.005780445	0.012024523	0.006238094	0	6	4	8	4	7	3	7	1	2	0	2	2	2	8	3	3	5	4	7	2	3	8	4	0	Gh_D05G0079
ghi_circ_000438	0.06137236	0.077639003	0.088107041	0.060074119	0.098887913	0.054816993	0.141622074	0.085715645	0.061850525	0.040510536	0.054018171	0.046151172	0.027551043	0.023917022	0.030973129	0.033145923	0.031127942	0.033192427	0.044787132	0.052256405	0.035704744	0.03404191	0.048164444	0.04973868	43	49	59	42	61	39	90	58	42	21	27	27	14	14	20	20	17	17	21	30	18	22	30	32	Gh_D05G0084
ghi_circ_000439	0.307095468	0.511380501	0	0	0	0.302426361	0	0	0.316856878	0.207533275	0.860944484	0	0.423427492	0	0.166607341	0.178295	0	0.210053116	0	0	0.213399041	0	0.17272068	0.167218114	2	3	0	0	0	2	0	0	2	1	4	0	2	0	1	1	0	1	0	0	1	0	1	1	Gh_D05G0359
ghi_circ_000440	2.298131651	3.061509752	1.442714478	1.381846822	3.65436519	2.263190646	1.013488826	2.379592749	3.31965285	2.484901725	0.644282958	0	0.63373916	1.100296133	0.997437328	0.53370424	1.768981414	0	1.373613283	1.12188618	0	0	0.517018194	1.001093878	5	6	3	3	7	5	2	5	7	4	1	0	1	2	2	1	3	0	2	2	0	0	1	2	Gh_D05G0363
ghi_circ_000441	0.164204044	0.121526807	0	0.05485249	0.062168673	0.05390249	0.241382985	0	0	0.073978738	0.076724548	0.065550679	0.075468938	0.065514478	0.296949993	0	0.07021982	0	0	0	0.228209069	0	0.061569201	0	3	2	0	1	1	1	4	0	0	1	1	1	1	1	5	0	1	0	0	0	3	0	1	0	Gh_D05G0664
ghi_circ_000442	0.026701899	0.07707171	0.04470091	0.06422249	0.060657031	0.052591842	0.082429801	0.07188582	0.016530391	0.050525953	0.022457693	0.044769762	0.066270508	0.172588002	0.139070209	0.049608704	0.013702482	0.036528166	0.047879872	0.078210902	0.155862088	0.110005047	0.138165912	0.180290876	5	13	8	12	10	10	14	13	3	7	3	7	9	27	24	8	2	5	6	12	21	19	23	31	Gh_D05G0819
ghi_circ_000443	0	0	0	0	0.015653272	0.006785977	0	0	0.007109775	0	0	0.016504818	0.009501054	0	0.007476819	0.008001324	0	0.00942653	0.030889933	0	0	0.007470557	0.015502333	0.007504228	0	0	0	0	2	1	0	0	1	0	0	2	1	0	1	1	0	1	3	0	0	1	2	1	Gh_D05G1066
ghi_circ_000444	0	0	0	0	0	0.010537829	0	0	0	0.02892539	0	0.012815026	0.014754026	0.025615898	0.034831877	0.037275365	0.054911336	0.029276598	0.047968456	0.052237068	0.044614416	0.011600902	0.036109966	0.069919138	0	0	0	0	0	1	0	0	0	2	0	1	1	2	3	3	4	2	3	4	3	1	3	6	NA
ghi_circ_000445	0	0.004770774	0	0	0	0	0	0	0	0	0.012047892	0.010293283	0.005925363	0.010287599	0.009325885	0.004990052	0.011026468	0.017636658	0	0.010489462	0.017917591	0.018636149	0.038672321	0.028080218	0	1	0	0	0	0	0	0	0	0	2	2	1	2	2	1	2	3	0	2	3	4	8	6	NA
ghi_circ_000446	0	0.002841736	0.013391478	0.002565299	0	0	0.005644407	0	0	0.010379343	0.00717639	0.003065624	0	0	0	0	0	0	0	0	0	0	0	0	0	1	5	1	0	0	2	0	0	3	2	1	0	0	0	0	0	0	0	0	0	0	0	0	Gh_D05G1182
ghi_circ_000447	0	0	0.002897364	0	0	0	0	0	0	0.00374277	0.003881687	0	0	0	0.003004689	0	0.003552597	0.007576428	0.008275769	0.016897899	0	0.006004345	0.00311494	0.009047112	0	0	1	0	0	0	0	0	0	1	1	0	0	0	1	0	1	2	2	5	0	2	1	3	Gh_D05G1182
ghi_circ_000448	0.049511112	0.058018069	0.043169366	0.024808838	0.028117823	0.02437917	0.048521501	0.01139247	0.002838049	0.182167365	0.154227531	0.148237229	0.003792589	0.003292341	0	0	0.003528802	0	0.00411017	0	0	0.002982065	0	0	18	19	15	9	9	9	16	4	1	49	40	45	1	1	0	0	1	0	1	0	0	1	0	0	Gh_D05G1182
ghi_circ_000449	0.01290749	0.014329179	0.018907063	0.007761163	0.017592682	0.010168995	0.005692275	0.005346007	0.005327108	0.048847705	0.054279371	0.089657042	0	0	0	0	0.003311837	0.003531486	0	0	0	0	0	0	5	5	7	3	6	4	2	2	2	14	15	29	0	0	0	0	1	1	0	0	0	0	0	0	Gh_D05G1184
ghi_circ_000450	0.002581498	0	0	0	0	0	0	0	0.002663554	0.003489122	0.003618625	0	0	0	0.002801061	0	0.003311837	0.003531486	0	0.00630109	0	0.00559743	0.005807681	0	1	0	0	0	0	0	0	0	1	1	1	0	0	0	1	0	1	1	0	2	0	2	2	0	Gh_D05G1184
ghi_circ_000451	0.012960518	0.023020876	0.040681585	0.007793048	0.011776639	0.002552693	0.022862642	0.008051955	0.002674497	0.045544931	0.069036333	0.027938911	0	0	0	0	0	0	0	0	0	0	0	0	5	8	15	3	4	1	8	3	1	13	19	9	0	0	0	0	0	0	0	0	0	0	0	0	Gh_D05G1184
ghi_circ_000452	0.002589203	0.002874389	0.00270907	0	0.002940865	0.002549836	0.002854632	0.008042944	0.002671504	0.010498605	0.003629425	0.006201698	0	0.003099137	0	0	0.013286884	0	0.003868972	0	0.007196894	0	0.008737521	0	1	1	1	0	1	1	1	3	1	3	1	2	0	1	0	0	4	0	1	0	2	0	3	0	Gh_D05G1184
ghi_circ_000453	0.023316741	0.028761057	0.005421377	0.020770602	0.011770485	0.015308154	0.019994358	0.008047747	0.013365496	0.042019504	0.0472107	0.043437816	0	0	0	0.006016599	0	0	0	0	0	0	0.002914246	0	9	10	2	8	4	6	7	3	5	12	13	14	0	0	0	2	0	0	0	0	0	0	1	0	Gh_D05G1184
ghi_circ_000454	0.005175895	0.008618987	0.002707757	0	0	0.0076458	0.002853248	0.002679682	0	0.013991355	0.007255331	0.006198692	0	0	0	0	0	0	0	0	0	0	0	0	2	3	1	0	0	3	1	1	0	4	2	2	0	0	0	0	0	0	0	0	0	0	0	0	Gh_D05G1184
ghi_circ_000455	0.003504877	0.00389092	0.007334272	0.010537262	0.00796181	0.013806354	0	0.025403793	0.014465136	0.014211449	0.014738924	0.004197468	0.009665146	0	0.011408926	0.004069758	0.004496451	0.009589335	0.015711716	0.025664804	0.019484167	0.011399372	0.007885037	0.003816917	1	1	2	3	2	4	0	7	4	3	3	1	2	0	3	1	1	2	3	6	4	3	2	1	Gh_D05G1184
ghi_circ_000456	0.004124046	0.013734862	0.02588982	0.004132923	0.009368338	0.004061344	0.009093637	0.01281069	0.008510269	0.016722035	0.017342693	0.049389899	0.011372585	0.004936262	0.013424419	0.009577437	0	0	0	0.015099365	0	0	0	0.004491211	1	3	6	1	2	1	2	3	2	3	3	10	2	1	3	2	0	0	0	3	0	0	0	1	Gh_D05G1184
ghi_circ_000457	0.089668703	0	0.140729901	0.089861701	0	0.088305371	0	0.092847159	0.046259467	0	0	0.107387935	0.247272902	0.053664314	0.048647622	0.104120595	0	0.061333339	0	0	0.124620629	0	0.050432653	0	2	0	3	2	0	2	0	2	1	0	0	2	4	1	1	2	0	1	0	0	2	0	1	0	Gh_D05G1326
ghi_circ_000458	0.116172815	0.107473839	0.172197334	0.067913335	0.032987813	0.009533876	0.032020536	0.010024229	0	0.013084815	0.027140948	0.011594122	0	0	0	0	0	0	0	0	0	0	0	0	12	10	17	7	3	1	3	1	0	1	2	1	0	0	0	0	0	0	0	0	0	0	0	0	Gh_D05G2085
ghi_circ_000459	0.052722255	0.011705864	0.033097825	0	0	0.031152396	0	0.010918217	0	0.014251753	0	0.012628116	0	0	0	0	0	0	0	0	0	0	0	0	5	1	3	0	0	3	0	1	0	1	0	1	0	0	0	0	0	0	0	0	0	0	0	0	Gh_D05G2086
ghi_circ_000460	0	0.043818765	0	0.013185395	0.014944053	0.012957035	0.014505859	0.054493802	0.01357529	0	0	0	0.036282318	0.015748314	0.014276117	0.0458328	0	0.017998864	0	0.016057328	0	0.014264162	0.044399856	0	0	3	0	1	1	1	1	4	1	0	0	0	2	1	1	3	0	1	0	1	0	1	3	0	Gh_D05G2224
ghi_circ_000461	0.826233046	0	0.864483676	1.035014237	0.469225462	2.237595037	1.138666762	0.85552025	0.639371914	0.279181667	1.158175318	0.494751556	1.424026983	0.988956644	0.448253085	0.959396907	0.264996224	0.847714361	0.61730835	0	0.57414504	0.671816536	0.929401754	0.224948178	4	0	4	5	2	11	5	4	3	1	4	2	5	4	2	4	1	3	2	0	2	3	4	1	Gh_D05G2284
ghi_circ_000462	0.007531179	0.005573797	0.002626612	0.003773694	0.007128378	0.002472225	0.005535486	0.001299689	0.005180378	0.33251565	0.344857368	0.270581937	0	0.003004806	0	0	0	0	0	0	0	0	0	0	6	4	2	3	5	2	4	1	4	196	196	180	0	2	0	0	0	0	0	0	0	0	0	0	Gh_D05G2354
ghi_circ_000463	0.005110645	0.003404132	0.002138897	0	0.005804766	0.002013177	0	0.00105836	0.002109237	0.256958476	0.270794117	0.220339716	0	0	0	0	0	0	0.001527338	0.00124744	0	0	0	0	5	3	2	0	5	2	0	1	2	186	189	180	0	0	0	0	0	0	1	1	0	0	0	0	Gh_D05G2354
ghi_circ_000464	0.00078549	0.002616023	0	0.000787181	0.001784349	0.002320643	0	0	0	0.063699564	0.063861722	0.050798308	0	0	0	0	0	0	0	0	0	0	0	0	1	3	0	1	2	3	0	0	0	60	58	54	0	0	0	0	0	0	0	0	0	0	0	0	Gh_D05G2356
ghi_circ_000465	0	0.001168244	0.002202105	0.002109199	0	0.003109005	0.010441922	0.003268909	0.002171569	0.032713427	0.016226255	0.016383694	0	0	0	0	0	0	0	0	0	0	0	0	0	1	2	2	0	3	9	3	2	23	11	13	0	0	0	0	0	0	0	0	0	0	0	0	Gh_D05G2355
ghi_circ_000466	0	0	0.001598183	0.001530756	0.001734927	0	0.004210137	0.002372418	0.001576021	0.016516062	0.010705672	0.009146539	0	0	0.000828692	0	0	0	0	0	0.00106143	0	0	0	0	0	2	2	2	0	5	3	2	16	10	10	0	0	1	0	0	0	0	0	1	0	0	0	Gh_D05G2355
ghi_circ_000467	0.027706018	0.012303073	0.01159547	0	0	0	0	0.011475242	0.011434675	0.269619277	0.240789503	0.258811353	0	0	0	0	0	0	0	0	0	0	0	0	5	2	2	0	0	0	0	2	2	36	31	39	0	0	0	0	0	0	0	0	0	0	0	0	Gh_D05G2355
ghi_circ_000468	0.073192706	0.050002755	0.035345159	0.011284653	0.006394896	0.011089212	0	0.01165956	0.011618343	0.700094402	0.615588925	0.627078633	0	0	0	0	0	0	0	0	0	0	0	0	13	8	6	2	1	2	0	2	2	92	78	93	0	0	0	0	0	0	0	0	0	0	0	0	Gh_D05G2355
ghi_circ_000469	0.05843788	0.057242196	0.035966631	0.027559369	0.039044021	0.020311548	0.015159664	0.03559371	0.042561459	0.195136785	0.221653761	0.172905744	0	0	0	0	0	0	0	0	0	0	0	0	17	15	10	8	10	6	4	10	12	42	46	42	0	0	0	0	0	0	0	0	0	0	0	0	Gh_D05G2356
ghi_circ_000470	0.127346011	0.424117406	0	0	0	0	0	0.263720004	0.394181584	0.17211934	0	0.610042285	0.526759339	0.457279035	0.552708391	0	0	0	0.761158186	0.15541726	0.353968318	0.41418414	0.716236214	0.554734589	1	3	0	0	0	0	0	2	3	1	0	4	3	3	4	0	0	0	4	1	2	3	5	4	Gh_D05G2834
ghi_circ_000471	0	0	0.23052898	0	0	0.216978913	0.485831152	0.228138733	0	1.488968891	0.308846751	0.791602489	0.303792423	0	0.239068312	0	0	0.301409551	0.32923112	0	0.918632064	0	0.743521403	0.479889446	0	0	1	0	0	1	2	1	0	5	1	3	1	0	1	0	0	1	1	0	3	0	3	2	Gh_D05G2838
ghi_circ_000472	0.177957887	0.197558963	0	0	0.808511566	0	0	0	0	0.481051488	0	0	0.245370803	0.426012093	0	0	0.228304439	0.243446175	0	0.217185658	0	0	0.600536518	0	1	1	0	0	4	0	0	0	0	2	0	0	1	2	0	0	1	1	0	1	0	0	3	0	Gh_D05G2931
ghi_circ_000473	0.013479331	0.006650669	0.012536319	0.012007416	0.030620151	0.017699186	0.023117343	0.009304752	0.006181239	0.018218502	0.023093526	0.019730274	0.006195163	0.016134036	0.011375607	0.006956352	0.013449959	0.006146569	0.011189879	0.010967079	0.012488956	0.004871177	0.013477729	0.013048354	9	4	8	8	18	12	14	6	4	9	11	11	3	9	7	4	7	3	5	6	6	3	8	8	Gh_D05G3244
ghi_circ_000474	0.070521851	0.05592103	0.094868582	0.090866107	0.148757209	0.06944963	0.188824635	0.104316593	0.155921732	0.068083205	0.056488156	0.072392157	0.083345577	0.060293481	0.076519905	0.070189584	0.077548612	0.151601697	0.135487041	0.049181249	0.084009029	0.087378083	0.101992702	0.153600846	7	5	9	9	13	7	17	10	15	5	4	6	6	5	7	6	6	11	9	4	6	8	9	14	Gh_D05G3257
ghi_circ_000475	0	0.002582427	0	0.001165607	0.003963226	0.00114542	0	0	0.001200075	0.001572037	0	0	0.003207408	0.001392173	0.005048115	0	0	0.001591125	0	0	0	0.001260972	0.005233346	0.001266655	0	2	0	1	3	1	0	0	1	1	0	0	2	1	4	0	0	1	0	0	0	1	4	1	Gh_D05G3336
ghi_circ_000476	0	0	0.001827155	0	0	0	0.026954626	0.032547785	0.034234543	0.014161745	0.004895792	0.012548362	0.012039178	0.008360955	0.011369024	0.002027762	0.006721088	0.004777898	0.010437843	0.010656267	0.004854005	0.020825755	0.015714918	0.013312486	0	0	1	0	0	0	14	18	19	6	2	6	5	4	6	1	3	2	4	5	2	11	8	7	Gh_D05G3434
ghi_circ_000477	0	0	0	0	0	0	0.003847176	0.010839443	0.005400562	0	0	0	0	0	0	0	0	0	0.010428397	0.006387974	0.002424806	0.005674611	0.001962587	0.005700188	0	0	0	0	0	0	2	6	3	0	0	0	0	0	0	0	0	0	4	3	1	3	1	3	Gh_D05G3434
ghi_circ_000478	0	0	0	0	0	0	0.011541528	0.007226295	0.00720075	0	0	0	0.002405657	0	0	0	0	0	0.007821298	0.010646623	0.014548837	0	0.001962587	0.001900063	0	0	0	0	0	0	6	4	4	0	0	0	1	0	0	0	0	0	3	5	6	0	1	1	Gh_D05G3434
ghi_circ_000479	0.019261557	0.01952371	0.014019669	0.018463753	0.013316822	0.018968702	0.00276993	0.002601432	0.004320393	0.006791397	0.008217379	0.00401179	0.049652103	0.054129248	0.037256163	0.049594039	0.046198632	0.042388787	0.017519478	0.040882499	0.024441727	0.042672518	0.039565236	0.043776869	23	21	16	22	14	23	3	3	5	6	7	4	43	54	41	51	43	37	14	40	21	47	42	48	Gh_D05G3434
ghi_circ_000480	0	0	0	0	0.012502756	0	0.036408441	0.034193672	0.011357598	0	0	0	0	0	0	0	0	0	0.065794007	0.040302493	0.030596786	0	0	0.023975444	0	0	0	0	1	0	3	3	1	0	0	0	0	0	0	0	0	0	4	3	2	0	0	2	Gh_D05G3434
ghi_circ_000481	0.003051444	0.000846886	0.005587245	0.00764503	0	0.003756312	0	0.005529314	0.003935548	0.003093222	0.006416061	0	0	0	0	0	0	0	0	0	0	0	0	0	4	1	7	10	0	5	0	7	5	3	6	0	0	0	0	0	0	0	0	0	0	0	0	0	Gh_D05G3506
ghi_circ_000482	0.093844415	0.079177452	0.084442507	0.071475265	0.085272192	0.083175837	0.076563931	0.083566963	0.048413688	0.17250102	0.181534538	0.168583201	0.007763639	0.002246535	0.004073044	0.002179386	0	0.002567581	0.008413744	0.011453081	0.018259359	0.0122089	0.004222497	0.012263928	50	38	43	38	40	45	37	43	25	68	69	75	3	1	2	1	0	1	3	5	7	6	2	6	Gh_D05G3507
ghi_circ_000483	0.001068981	0.002373446	0.002236939	0	0.001214168	0.001052728	0.001178566	0.001106873	0.002205919	0.001444822	0	0.005120879	0	0	0	0	0	0	0	0	0	0	0	0	1	2	2	0	1	1	1	1	2	1	0	4	0	0	0	0	0	0	0	0	0	0	0	0	Gh_D05G3507
ghi_circ_000484	0.002637916	0.017570809	0.005520078	0	0.005992389	0	0.005816679	0.005462843	0.002721766	0.014261504	0.018488546	0.025273512	0	0	0	0	0	0	0	0	0	0	0	0	1	6	2	0	2	0	2	2	1	4	5	8	0	0	0	0	0	0	0	0	0	0	0	0	Gh_D05G3507
ghi_circ_000485	0.00855627	0.010855653	0.014068033	0.007349731	0.006941694	0.0060187	0.005390518	0.006328258	0.006305887	0.013216631	0.01542058	0.014638651	0	0	0	0	0	0.001672138	0	0.00298353	0.001698774	0	0	0.001331148	7	8	11	6	5	5	4	5	5	8	9	10	0	0	0	0	0	1	0	2	1	0	0	1	Gh_D05G3507
ghi_circ_000486	0.088200702	0.106555126	0.105855144	0.059793601	0.073661768	0.068976813	0.068641764	0.040291378	0.072268097	0.241928226	0.181817161	0.229900252	0	0	0	0	0	0	0	0	0	0	0.002918059	0.002825095	34	37	39	23	25	27	24	15	27	69	50	74	0	0	0	0	0	0	0	0	0	0	1	1	Gh_D05G3507
ghi_circ_000487	0.010149689	0.011267621	0	0	0.023056413	0	0.022380347	0	0.01047231	0.027436397	0.028454731	0.024310694	0.027989065	0	0.02202589	0.011785513	0.013021166	0	0.015166394	0	0	0.011003722	0	0.022106636	1	1	0	0	2	0	2	0	1	2	2	2	2	0	2	1	1	0	1	0	0	1	0	2	Gh_D05G3516
ghi_circ_000488	0.020299379	0.033802864	0	0.02034307	0.023056413	0	0.022380347	0	0.01047231	0.041154595	0.042682097	0.012155347	0.013994532	0	0.02202589	0.023571027	0.026042331	0	0.015166394	0	0	0.011003722	0.011417044	0.022106636	2	3	0	2	2	0	2	0	1	3	3	1	1	0	2	2	2	0	1	0	0	1	1	2	Gh_D05G3516
ghi_circ_000489	0.913204946	1.689649023	1.273975943	0.305056828	3.803195853	2.398187982	1.006821137	0.630383342	0	1.234276844	2.133480849	1.093661334	1.259139648	0	1.321166987	0.353462018	0.781041502	0.832842179	0.909717569	0.371501783	1.69221696	1.320060563	1.36964469	0.994507734	3	5	4	1	11	8	3	2	0	3	5	3	3	0	4	1	2	2	2	1	4	4	4	3	Gh_D05G3516
ghi_circ_000490	0	0	0	0	0	0.246744973	0	0	0	0	0	0	0.345467918	0.599800419	0.543729374	0.290936246	0.642878925	0.342758153	0.7487928	0.917354584	0.696435861	0	0.281840243	0	0	0	0	0	0	1	0	0	0	0	0	0	1	2	2	1	2	1	2	3	2	0	1	0	Gh_D05G3571
ghi_circ_000491	0.145635855	0.071856373	0.169308997	0.32433181	0.551386414	0.366521852	0.124884319	0.217819565	0.317226261	0.524905797	0.476339767	0.193794034	0.490856025	0.561692325	0.438951494	0.488534121	0.352916398	0.553415764	0.314339342	0.533216362	0.382317145	0.456127245	0.382248705	0.334826106	9	4	10	20	30	23	7	13	19	24	21	10	22	29	25	26	17	25	13	27	17	26	21	19	Gh_D05G3611
ghi_circ_000492	0	0	0	0	0	0	0.003846016	0	0	0.002357444	0	0.002088871	0	0	0.001892552	0	0	0	0	0.01702946	0.0096963	0.013236766	0.00784798	0.009497448	0	0	0	0	0	0	2	0	0	1	0	1	0	0	1	0	0	0	0	8	4	7	4	5	Gh_D05G3662
ghi_circ_000493	0.120283494	0.133532054	0.125852043	0	0.273240477	0.118454692	0	0.622735711	0.124106853	0	0	0	0	0.719864455	0.522055586	0.279339134	0.154313226	0.164547675	0	0.146797932	0	0.130404596	0.27060571	0.916946472	1	1	1	0	2	1	0	5	1	0	0	0	0	5	4	2	1	1	0	1	0	1	2	7	Gh_D05G3713
ghi_circ_000494	0.006198962	0.013763486	0.006485944	0.024849216	0.035204483	0.006104712	0.027337766	0.012837389	0.006396003	0.033513769	0.017378836	0.029695699	0.025641643	0.022259474	0.033630992	0.043188285	0.039763635	0.016960344	0.055577601	0.037827084	0.017230505	0.047043959	0.013946007	0.027003425	1	2	1	4	5	1	4	2	1	4	2	4	3	3	5	6	5	2	6	5	2	7	2	4	Gh_D05G3722
ghi_circ_000495	0	0.006921308	0	0	0.007081376	0.006139809	0.020621202	0.032277983	0	0.008426612	0	0.022399819	0.008596354	0	0	0	0.007998449	0	0	0.007608912	0	0	0	0	0	1	0	0	1	1	3	5	0	1	0	3	1	0	0	0	1	0	0	1	0	0	0	0	Gh_D06G0105
ghi_circ_000496	0.163206528	0.135887117	0.10672638	0.184002531	0.220130464	0.170770441	0.30364447	0.274611438	0.263116014	0.372242223	0.414655361	0.403130897	0.28128928	0.317442873	0.276699435	0.331643375	0.353328298	0.223266334	0.213390541	0.336120661	0.255175573	0.453407045	0.332748776	0.377690768	16	12	10	18	19	17	27	26	25	27	29	33	20	26	25	28	27	16	14	27	18	41	29	34	Gh_D06G0205
ghi_circ_000497	0.006967531	0.005156644	0.002430031	0	0.005275901	0.002287199	0.015363599	0.002404836	0.007189003	0.006278154	0	0.002781456	0	0	0.002520045	0.008090487	0.008938734	0	0	0.011337872	0	0.012589675	0.002612514	0.012646419	3	2	1	0	2	1	6	1	3	2	0	1	0	0	1	3	3	0	0	4	0	5	1	5	Gh_D06G0235
ghi_circ_000498	0.011316415	0	0.023680622	0	0.012853396	0	0	0	0	0	0	0	0	0	0	0	0	0.030961685	0.0169098	0.013810926	0	0.012268621	0.038188365	0.012323918	1	0	2	0	1	0	0	0	0	0	0	0	0	0	0	0	0	2	1	1	0	1	3	1	Gh_D06G0551
ghi_circ_000499	0.180738479	0.401291643	0.378211608	0.181127491	0.41057228	0	0.59780005	0.561435164	0.37296695	0.244283959	0.253350851	0.216453806	0.249204722	0.216334266	0.196110725	0.209868073	0	0	0	0.220579184	0	0.39189298	0.406613267	1.180977934	1	2	2	1	2	0	3	3	2	1	1	1	1	1	1	1	0	0	0	1	0	2	2	6	Gh_D06G0655
ghi_circ_000500	0	0	0	0	0.003002929	0	0.002914876	0.002737561	0	0	0	0	0.00364537	0	0.005737421	0.006139906	0.003391822	0.003616777	0	0	0	0.002866308	0.002973972	0.002879227	0	0	0	0	1	0	1	1	0	0	0	0	1	0	2	2	1	1	0	0	0	1	1	1	Gh_D06G0735
ghi_circ_000501	0.008520306	0.009458771	0.011886341	0.002846215	0	0.002796921	0	0	0	0.011515944	0.011943372	0.017006642	0.003915972	0.00339945	0.006163319	0.016489205	0.01093081	0.003885256	0.016975538	0.003466154	0	0.021553553	0	0.006185914	3	3	4	1	0	1	0	0	0	3	3	5	1	1	2	5	3	1	4	1	0	7	0	2	Gh_D06G0902
ghi_circ_000502	0.064505747	0.051150498	0.043387749	0.064644586	0.041866761	0.049912496	0.101597831	0.085875763	0.066556142	0.093412707	0.090421176	0.071734541	0.069882543	0.071694925	0.039995495	0.090952585	0.070933066	0.050425019	0.103274052	0.084348144	0.064035296	0.064938251	0.041463054	0.050177646	14	10	9	14	8	11	20	18	14	15	14	13	11	13	8	17	12	8	15	15	10	13	8	10	NA
ghi_circ_000503	0.003020436	0.001117707	0.003160268	0.001008979	0	0.000991504	0.001110024	0	0	0	0	0.001205766	0	0	0.001092444	0	0	0	0	0.001228746	0	0.002183058	0	0.001096449	3	1	3	1	0	1	1	0	0	0	0	1	0	0	1	0	0	0	0	1	0	2	0	1	Gh_D06G1335
ghi_circ_000504	0.167641488	0	0	0	0	0	0	0	0	0	0	0	0	0.401315739	0.181899803	0	0	0.229333354	1.252509696	0.204595185	0.232986393	0	0.188574269	0.182566637	1	0	0	0	0	0	0	0	0	0	0	0	0	2	1	0	0	1	5	1	1	0	1	1	Gh_D06G1413
ghi_circ_000505	0	0	0	0.002623155	0.008919089	0	0.002885854	0.002710304	0.002700722	0	0	0	0.007218149	0.003133033	0	0	0	0.003580766	0.003911288	0	0	0.002837769	0	0.00285056	0	0	0	1	3	0	1	1	1	0	0	0	2	1	0	0	0	1	1	0	0	1	0	1	NA
ghi_circ_000506	0.020370876	0	0.042627901	0	0	0	0	0	0	0.027533032	0.028554954	0.048792639	0	0.024382847	0	0.023654048	0	0	0	0	0.028311232	0	0	0.044368998	1	0	2	0	0	0	0	0	0	1	1	2	0	1	0	1	0	0	0	0	1	0	0	2	Gh_D06G2057
ghi_circ_000507	0	0	0	0.015825474	0.011957509	0	0	0	0.005431146	0.014229054	0.014757183	0.006304002	0.007257839	0	0.00571153	0.006112199	0	0	0	0	0	0	0	0	0	0	0	3	2	0	0	0	1	2	2	1	1	0	1	1	0	0	0	0	0	0	0	0	Gh_D07G0209
ghi_circ_000508	0.024310903	0.004498102	0.038154572	0.044665919	0.009204259	0.051872768	0.022335923	0.016781762	0.033444873	0.054763874	0.056796501	0.024262438	0.027933508	0.033948655	0.008792868	0.02352424	0.041585022	0.027714405	0	0	0.050680559	0.013178257	0.031904269	0.057363164	6	1	9	11	2	13	5	4	8	10	10	5	5	7	2	5	8	5	0	0	9	3	7	13	Gh_D07G0210
ghi_circ_000509	0.033776317	0	0.014135999	0.033849015	0.05370928	0	0.037238858	0.02797886	0.006969988	0.045651664	0.047346081	0.024270468	0.027942753	0.008085688	0.021989445	0.047064049	0.008666413	0.018482384	0.070659395	0	0.028165184	0.021971029	0.022796305	0.007356686	5	0	2	5	7	0	5	4	1	5	5	3	3	1	3	6	1	2	7	0	3	3	3	1	Gh_D07G0210
ghi_circ_000510	0	0.018009232	0.004243361	0	0	0.007987887	0	0	0.020922589	0.010963015	0	0.004857025	0	0	0	0.004709247	0.010405976	0	0.006060177	0	0	0	0.009124028	0.004416677	0	4	1	0	0	2	0	0	5	2	0	1	0	0	0	1	2	0	1	0	0	0	2	1	Gh_D07G0210
ghi_circ_000511	0.23447154	0.260297282	0	0.234976205	0.266317154	0	0	0	0.241924508	0	0	0	0.323292612	0.280649858	0	1.361306422	0.300806524	0	0.700728398	0.286156779	0.325866104	0.254200852	0.263749146	0	1	1	0	1	1	0	0	0	1	0	0	0	1	1	0	5	1	0	2	1	1	1	1	0	Gh_D07G0739
ghi_circ_000512	0	0.011813553	0.003711368	0.003554787	0	0.003493221	0.015643137	0.014691547	0.007319805	0.263685843	0.328167431	0.27612629	0.009781725	0.004245751	0.003848846	0	0.004550686	0.009704999	0.026502045	0.025974366	0.00985959	0.01538249	0.011970216	0.007725911	0	3	1	1	0	1	4	4	2	55	66	65	2	1	1	0	1	2	5	6	2	4	3	2	Gh_D07G0841
ghi_circ_000513	0.003318046	0.007367022	0.006943312	0.006650376	0.003768699	0.003267598	0.007316384	0.00343566	0	0	0	0.003973718	0	0	0	0	0	0	0	0	0	0	0	0	1	2	2	2	1	1	2	1	0	0	0	1	0	0	0	0	0	0	0	0	0	0	0	0	Gh_D07G1140
ghi_circ_000514	0	0	0	0	0	0	0	0.046363678	0.092399554	0	0	0	0.06173846	0.05359507	0	0.051993123	0.057444343	0.061254199	0.26763304	0.163940142	0.31114957	0.097088325	0.050367579	0.243814799	0	0	0	0	0	0	0	1	2	0	0	0	1	1	0	1	1	1	4	3	5	2	1	5	Gh_D07G1341
ghi_circ_000515	0.322095723	0.545298494	0.395983473	0.548741276	0.448156863	0.610607208	0.674718516	0.625336765	0.606509429	0.565942927	0.496648796	0.395387947	0.421904548	0.424084436	0.235906253	0.308556471	0.289254493	0.35250125	0.348941441	0.471715456	0.380498488	0.480147333	0.371372507	0.377079855	40	61	47	68	49	77	76	75	73	52	44	41	38	44	27	33	28	32	29	48	34	55	41	43	NA
ghi_circ_000516	0	0	0.008414441	0	0.036537603	0	0	0	0.008297758	0.010869645	0	0.019262633	0	0	0	0.009338278	0.01031735	0	0	0	0.011176868	0.008718824	0.018092641	0	0	0	1	0	4	0	0	0	1	1	0	2	0	0	0	1	1	0	0	0	1	1	2	0	NA
ghi_circ_000517	0.052963657	0.061737176	0.038790934	0.026538827	0.024062844	0.044334634	0.040875217	0.046614885	0.043717738	0.039371774	0.029696803	0.034886328	0.010954054	0.009509198	0.068962013	0.024599921	0.037371262	0.032604399	0.027699734	0.038783153	0.025762918	0.017226065	0.035746221	0.017303706	20	21	14	10	8	17	14	17	16	11	8	11	3	3	24	8	11	9	7	12	7	6	12	6	Gh_D07G1513
ghi_circ_000518	0.030933105	0.022893477	0.040456449	0.018083149	0.023422932	0.012692831	0.019894104	0.018683922	0.005319392	0.017420339	0.014453532	0.012348575	0.021325497	0.015427195	0.011188013	0.038911804	0.033070395	0.017631854	0.007703744	0.012583926	0.007165084	0.008383983	0.017397804	0.030879827	12	8	15	7	8	5	7	7	2	5	4	4	6	5	4	13	10	5	2	4	2	3	6	11	Gh_D07G1513
ghi_circ_000519	0.233196015	0.209570548	0.255610533	0.055642365	0.126127804	0.07655016	0.19588712	0.195469267	0.183320715	0.435255386	0.389146907	0.332473045	0	0.013291577	0.012049043	0	0	0.015191041	0.049779745	0.02710477	0.061732075	0.012038952	0.01249116	0	21	17	22	5	10	7	16	17	16	29	25	25	0	1	1	0	0	1	3	2	4	1	1	0	Gh_D07G2008
ghi_circ_000520	0.067611862	0.075058934	0.079584712	0	0	0	0.027953631	0	0.026160371	0	0	0	0.034959065	0.010115972	0.036681207	0.029440821	0.010842515	0.023123236	0.012628812	0.030943402	0.035237348	0.018325244	0.009506789	0.027611759	8	8	9	0	0	0	3	0	3	0	0	0	3	1	4	3	1	2	1	3	3	2	1	3	Gh_D08G0020
ghi_circ_000521	0	0.019247563	0.018140552	0	0	0	0	0.017952461	0	0	0	0	0.011952862	0.020752525	0.00940626	0	0	0	0.01295376	0	0.01204801	0	0	0.009440743	0	2	2	0	0	0	0	2	0	0	0	0	1	2	1	0	0	0	1	0	1	0	0	1	Gh_D08G0020
ghi_circ_000522	0.430706556	0.557837581	0.525753906	0.299745547	0.434848489	0.44772239	0.448478851	0.408809194	0.370330914	0.177875442	0.251560231	0.243580494	0.725833991	0.42961054	0.467339193	0.722400567	0.767442951	0.769241234	0.661470213	0.700864595	0.565336402	0.596655541	0.632525104	0.794783288	36	42	42	25	32	38	34	33	30	11	15	17	44	30	36	52	50	47	37	48	34	46	47	61	Gh_D08G0035
ghi_circ_000523	0.094362442	0.261889855	0.209803312	0.118206928	0.13397328	0.081311778	0.052017951	0.085493866	0.073021401	0.095654358	0.099204684	0.014126149	0.178898835	0.098828434	0.14078377	0.150659881	0.16645582	0.09681578	0.158628522	0.172744541	0.098357954	0.115090256	0.212290272	0.154145318	8	20	17	10	10	7	4	7	6	6	6	1	11	7	11	11	11	6	9	12	6	9	16	12	Gh_D08G0035
ghi_circ_000524	0.043526858	0.120802752	0.045541943	0.021810272	0.049438619	0.064297608	0.095977932	0	0.044910414	0.02941519	0.06101394	0.026064052	0.060015436	0.052099315	0.094457847	0	0	0	0.097561433	0.106243219	0.030246587	0.023594686	0.097923797	0.047402062	2	5	2	1	2	3	4	0	2	1	2	1	2	2	4	0	0	0	3	4	1	1	4	2	Gh_D08G0082
ghi_circ_000525	0.412172904	0.387175856	0.928855918	0.508381593	1.008331007	0.499576848	0.244691112	0.49244199	0.22899387	0.042852919	0.044443457	0.037970882	0.262296793	0.758998246	0.378424715	0.736311925	0.488106338	0.563852037	0.047376794	0.309556534	0.396577113	0.206240618	0.320981145	0.483397089	13	11	28	16	28	16	7	15	7	1	1	1	6	20	11	20	12	13	1	8	9	6	9	14	Gh_D08G0082
ghi_circ_000526	2.002026227	0	0.698236815	0.334389215	0	1.642989363	0	1.036495688	3.442771843	0	0	0	0	0.399386337	0	0	0	0	0.997190412	0	0	0	1.126005971	0.363377826	6	0	2	1	0	5	0	3	10	0	0	0	0	1	0	0	0	0	2	0	0	0	3	1	NA
ghi_circ_000527	0	0	0.095548196	0.091517048	0.103723523	0	0.100682114	0	0	0	0	0	0	0.109305734	0.099087524	0.212077211	0	0.249852654	0	0	0.253832544	0.198009084	0	0	0	0	1	1	1	0	1	0	0	0	0	0	0	1	1	2	0	2	0	0	2	2	0	0	Gh_D08G0241
ghi_circ_000528	0.135534951	0.182705527	0.243102119	0.029105715	0.043983751	0	0.149429166	0.130314983	0.079910341	0.013084815	0.027140948	0.034782366	0.013348391	0	0.021008932	0	0	0	0.028932293	0.011815094	0	0.010495669	0.032669723	0.031628925	14	17	24	3	4	0	14	13	8	1	2	3	1	0	2	0	0	0	2	1	0	1	3	3	Gh_D08G0270
ghi_circ_000529	0	0	0.00538779	0.005160481	0	0	0.005677282	0	0	0	0	0.006166958	0	0	0.005587366	0	0.013212455	0	0	0.006284494	0.028626315	0	0.005792384	0.011215698	0	0	1	1	0	0	1	0	0	0	0	1	0	0	1	0	2	0	0	1	4	0	1	2	Gh_D08G0326
ghi_circ_000530	0	0.0056774	0.005350868	0.005125117	0	0.010072708	0	0.005295387	0.005276667	0	0	0	0.014102809	0	0.011098153	0.005938349	0	0	0	0	0	0.011088859	0.023010757	0.005569419	0	1	1	1	0	2	0	1	1	0	0	0	2	0	2	1	0	0	0	0	0	2	4	1	Gh_D08G0326
ghi_circ_000531	0.212894404	0.472687089	0	0	0.241809441	0	0.469438076	0.220440801	0.219661516	0	0.298425542	0	0.587083517	0.254823184	0	0	0	0	0	0.519646666	0.295878425	0	0.718433258	0.231848429	1	2	0	0	1	0	2	1	1	0	1	0	2	1	0	0	0	0	0	2	1	0	3	1	Gh_D08G0360
ghi_circ_000532	0.001605635	0.003564974	0.01007981	0.004827273	0.005471131	0.003162446	0.008851175	0.003325099	0.006626689	0.002170157	0.002250705	0.007691684	0.006641616	0.007687436	0.003484396	0	0.00205989	0.013179041	0	0.00587871	0.00446299	0.003481478	0.005418375	0.001748585	1	2	6	3	3	2	5	2	4	1	1	4	3	4	2	0	1	6	0	3	2	2	3	1	Gh_D08G0823
ghi_circ_000533	0.234735882	0.17372716	0.081867676	0.235241116	0.266617399	0.154111291	0	0.324075315	0.080732418	0.1057554	0.109680639	0	0.107885697	0.655587944	0.254700738	0.817704692	0.903436957	0.321118405	0.467678931	0.190986261	0.434977978	0.933120601	0.352061995	0.681691885	3	2	1	3	3	2	0	4	1	1	1	0	1	7	3	9	9	3	4	2	4	11	4	8	Gh_D08G0824
ghi_circ_000534	0.80722691	0.597425656	0.469220915	0.808964345	0.73349072	0.494637894	0.613096562	0.55722694	0.703325631	0.363679401	0.553194104	0.4511459	0.296804176	0.365011653	0.272497094	0.354101521	0.391227302	0.319015795	0.321657698	0.394066508	0.324097381	0.311164444	0.201782754	0.410244079	45	30	25	45	36	28	31	30	38	15	22	21	12	17	14	17	17	13	12	18	13	16	10	21	Gh_D08G1647
ghi_circ_000535	0.014820324	0.0164527	0	0.014852222	0.067332802	0.014594994	0	0.015345655	0	0	0.020774445	0.035497869	0	0.017739133	0.016080828	0	0	0	0	0	0	0.032134722	0.016670883	0.01613978	1	1	0	1	4	1	0	1	0	0	1	2	0	1	1	0	0	0	0	0	0	2	1	1	Gh_D08G1656
ghi_circ_000536	0.378776862	0.339632222	0.289612919	0.423391214	0.380580854	0.272590007	0.546101137	0.271525319	0	0.571021445	0.408424545	0.47107327	0.261131396	0	0.395185339	0.236828456	0.05606973	0.298942092	0.217690602	0.391153011	0.222716212	0.252706808	0.376911039	0.142788264	26	21	19	29	23	19	34	18	0	29	20	27	13	0	25	14	3	15	10	22	11	16	23	9	Gh_D08G1685
ghi_circ_000537	0.554120366	0.230682621	0.507301798	0.555313028	0.550707728	0.613907403	0.534559725	0.502041823	0.428800325	0.561706827	0.291277625	0.24885707	0.095503606	0.16581309	0.225468617	0	0.266583027	0.189508999	0.517504006	0.16906668	0.192527678	0.450559593	0.311655678	0.301726897	8	3	7	8	7	9	7	7	6	6	3	3	1	2	3	0	3	2	5	2	2	6	4	4	Gh_D08G1755
ghi_circ_000538	0.104209573	0.115687681	0.218067954	0.104433869	0.11836318	0.307875484	0.229785004	0.21580691	0.322566011	0.281696817	0.292152332	0.499208777	0.574742422	2.619398678	1.356874202	0.847035107	0.534767154	0.712792856	0.311434843	0.381542372	0.868976277	0.564890781	0.703331057	1.475335797	1	1	2	1	1	3	2	2	3	2	2	4	4	21	12	7	4	5	2	3	6	5	6	13	NA
ghi_circ_000539	0	0.46980485	0	0.848206789	0.961339972	0	0.466575649	0	0	0.571981952	0.593211748	0	0.583503739	0.506538769	0	0.491398416	0	0	0	0	0.588148577	0.917603074	0	0	0	1	0	2	2	0	1	0	0	1	1	0	1	1	0	1	0	0	0	0	1	2	0	0	NA
ghi_circ_000540	0	0.928289102	0	0	0.474878781	0	0.460954255	0	0	0.565090603	0.586064619	1.001424836	0	0.500435892	0.907307449	0.970955906	0.536377899	1.143903716	0	0	0.58106245	0	0	0.910633587	0	2	0	0	1	0	1	0	0	1	1	2	0	1	2	2	1	2	0	0	1	0	0	2	Gh_D08G1949
ghi_circ_000541	0	0.009325586	0.002197308	0.002104604	0.002385315	0.008272616	0.002315372	0.002174525	0.002166838	0	0.005887601	0	0.008686875	0.01256844	0.013672207	0.004877108	0.005388449	0.008618737	0	0.015378069	0.00583735	0.018214343	0.016536197	0.006861164	0	4	1	1	1	4	1	1	1	0	2	0	3	5	6	2	2	3	0	6	2	8	7	3	Gh_D08G2006
ghi_circ_000542	0	0.016346239	0.015406095	0.014756117	0.041810691	0.007250277	0.008116941	0.007623178	0.015192459	0	0.020640018	0.008817043	0.010151121	0	0	0.008548779	0.028335228	0	0	0.026955258	0	0	0.008281505	0.016035343	0	2	2	2	5	1	1	1	2	0	2	1	1	0	0	1	3	0	0	3	0	0	1	2	Gh_D08G2032
ghi_circ_000543	0.00728723	0.040449389	0.045747561	0.029211658	0.041384858	0.057411472	0.032137088	0.007545538	0.030075453	0	0.020429804	0.008727243	0.0301432	0	0.047442158	0.033846846	0.037395519	0.009968922	0.032667305	0.01778715	0.020255432	0.015800809	0	0	1	5	6	4	5	8	4	1	4	0	2	1	3	0	6	4	4	1	3	2	2	2	0	0	Gh_D08G2032
ghi_circ_000544	0.007348182	0.040787716	0.046130204	0.02945599	0.04173101	0.057891674	0.032405889	0	0.030327011	0	0.020600683	0.008800239	0.030395324	0	0.047838974	0.034129948	0.037708303	0.010052304	0.032940541	0.017935925	0.020424853	0.01593297	0	0	1	5	6	4	5	8	4	0	4	0	2	1	3	0	6	4	4	1	3	2	2	2	0	0	Gh_D08G2032
ghi_circ_000545	0.025995066	0	0.01699907	0.006512754	0.014762841	0.003199979	0.00358249	0.006729126	0.006705338	0	0.004554835	0.003891487	0.013440884	0.027225362	0.010577253	0.007546172	0.00833735	0.013335457	0.014566385	0	0.009031918	0.024659589	0	0.010616029	8	0	5	2	4	1	1	2	2	0	1	1	3	7	3	2	2	3	3	0	2	7	0	3	Gh_D08G2210
ghi_circ_000546	0.208106674	0	0	0.208554593	0.354557171	0.102471301	0.114720249	0.107741681	0	0	0.291714323	0	0.143470185	0	0	0	0	0	0.310967925	0	0	0	0.117046098	0	2	0	0	2	3	1	1	1	0	0	2	0	1	0	0	0	0	0	2	0	0	0	1	0	Gh_D08G2448
ghi_circ_000547	0.092291989	0.102457441	0.096564666	0.184981268	0	0	0	0	0	0	0	0.221059206	0.127253475	0	0.100141647	0.321500027	0	0.12625533	0.137909312	0.450544716	0	0	0	0	1	1	1	2	0	0	0	0	0	0	0	2	1	0	1	3	0	1	1	4	0	0	0	0	Gh_D08G2448
ghi_circ_000548	0	0	0.007545369	0	0	0.014203732	0.015901581	0	0	0	0.010108762	0	0.019886661	0.008631791	0.0234746	0.016747577	0.009251738	0.009865338	0.021551912	0.008801164	0	0.007818314	0	0.007853552	0	0	1	0	0	2	2	0	0	0	1	0	2	1	3	2	1	1	2	1	0	1	0	1	Gh_D08G2453
ghi_circ_000549	0.20058837	0.111341034	0.104937325	0.201020106	0.113916008	0.197538605	0.221151464	0.103849279	0.103482159	0	0	0	0	0	0	0	0	0.137202324	0.149866767	0.122402322	0.278775626	0	0	0	2	1	1	2	1	2	2	1	1	0	0	0	0	0	0	0	0	1	1	1	2	0	0	0	Gh_D08G2542
ghi_circ_000550	0.010042298	0.008361301	0.002626802	0.01383788	0.001425779	0.00741721	0	0	0.001295188	0	0	0	0.00692323	0.012020092	0.006810262	0.005830407	0.006441696	0.01202062	0.003751481	0.001531994	0.00697834	0.002721824	0.004236091	0	8	6	2	11	1	6	0	0	1	0	0	0	4	8	5	4	4	7	2	1	4	2	3	0	Gh_D09G0037
ghi_circ_000551	0.642625702	0.891759206	1.008564288	0.161002215	0.364953137	0.158213791	0.177125941	0.332702319	0.165763089	0	0.450401513	0	0.886061234	0.769188501	0.87160322	0.559648196	0.206108174	0.439555595	0.480128717	1.176422313	0.446557253	0	0	0.349919388	4	5	6	1	2	1	1	2	1	0	2	0	4	4	5	3	1	2	2	6	2	0	0	2	Gh_D09G0168
ghi_circ_000552	0.001613511	0.007164923	0.006752837	0.016169842	0.005497969	0.006355917	0.007115675	0.005012115	0.004994396	0.002180803	0.002261746	0.003864707	0.006674195	0.015450292	0.007002977	0.003747121	0.004139988	0.004414563	0.009644098	0.005907547	0.002242441	0.008746391	0.003629969	0.003514325	1	4	4	10	3	4	4	3	3	1	1	2	3	8	4	2	2	2	4	3	1	5	2	2	Gh_D09G0231
ghi_circ_000553	0.001616706	0	0.006766207	0.004860557	0	0.004776377	0.003564882	0.005022039	0	0.006555362	0	0.009680899	0.013374821	0.011610663	0.007016843	0.007509082	0.004148186	0.002211652	0.002415798	0.001973081	0.002246881	0.003505484	0.009092891	0.01056385	1	0	4	3	0	3	2	3	0	3	0	5	6	6	4	4	2	1	1	1	1	2	5	6	Gh_D09G0231
ghi_circ_000554	0	0	0.001071026	0.005129198	0.008138658	0.002016146	0	0.001059921	0.003168522	0.00276707	0.001434886	0.00735549	0	0	0	0	0	0	0	0	0	0	0	0	0	0	1	5	7	2	0	1	3	2	1	6	0	0	0	0	0	0	0	0	0	0	0	0	NA
ghi_circ_000555	0.08675447	0	0.272312358	0.173882392	0.098537347	0.085435447	0.095648008	0.089829626	0	0	0.364825225	0	0	0	0.094133148	0.20147335	0.222596828	0	0.388904261	0.105878008	0.120570458	0.094054315	0.097587184	0.094478235	1	0	3	2	1	1	1	1	0	0	3	0	0	0	1	2	2	0	3	1	1	1	1	1	Gh_D09G0626
ghi_circ_000556	0	0.110068565	0	0	0	0	0	0	0.204599012	0	0	0	0.273413181	0	0.322742221	0	0.254396375	0.135634298	0.148154004	0	0	0.107490646	0	0.323925376	0	1	0	0	0	0	0	0	2	0	0	0	2	0	3	0	2	1	1	0	0	1	0	3	NA
ghi_circ_000557	0.04412179	0.057145154	0.092328835	0.058955674	0.100228707	0.028967306	0.121612216	0.083757227	0.03793688	0.029817241	0.010307981	0.044033832	0.020278579	0.123226638	0.071811683	0.076849339	0.066038474	0.090537834	0.109883241	0.04487307	0.081760006	0.079723937	0.107534087	0.032033307	6	7	12	8	12	4	15	11	5	3	1	5	2	14	9	9	7	9	10	5	8	10	13	4	Gh_D09G0839
ghi_circ_000558	0.044380847	0.053748166	0.037992655	0.024259838	0.022912998	0.043706077	0.071171637	0.045954	0.02081434	0.016359442	0.02262219	0.014495686	0.050066941	0.04346304	0.017511108	0.032794174	0.067288891	0.04415487	0.006028822	0.044315874	0.033643658	0.026244664	0.077152988	0.035150605	11	12	9	6	5	11	16	11	5	3	4	3	9	9	4	7	13	8	1	9	6	6	17	8	Gh_D09G0839
ghi_circ_000559	0.029726342	0.008250133	0	0.007447581	0	0.007318595	0	0.00769501	0.007667808	0	0	0	0	0	0.00806366	0.008629333	0	0	0.011104808	0.018139502	0	0	0	0.016186441	4	1	0	1	0	1	0	1	1	0	0	0	0	0	1	1	0	0	1	2	0	0	0	2	Gh_D09G0839
ghi_circ_000560	0	0	0.015562929	0.014906334	0.03378906	0	0.016399144	0	0	0.010051976	0.010425067	0.0089068	0	0.026705644	0.024209125	0.017271612	0.028623681	0.020348052	0.033339414	0.009076554	0	0	0.016731622	0.05669504	0	0	2	2	4	0	2	0	0	1	1	1	0	3	3	2	3	2	3	1	0	0	2	7	Gh_D09G0839
ghi_circ_000561	0.004030873	0.008949703	0.016869933	0.008079098	0.022891706	0.011908762	0.026664563	0.020868771	0	0.01089616	0.005650292	0.01930962	0.005557824	0.014474217	0.008747418	0.014041586	0.015513776	0	0.01806966	0	0.005602066	0.004370046	0.022670969	0.013169228	1	2	4	2	5	3	6	5	0	2	1	4	1	3	2	3	3	0	3	0	1	1	5	3	Gh_D09G0839
ghi_circ_000562	0.003230026	0	0.003379561	0.006473957	0.003668724	0	0.007122298	0.00334452	0.006665393	0	0	0	0.00890721	0	0.003504748	0	0.004143842	0	0.004826537	0	0	0.003501813	0	0.007035192	1	0	1	2	1	0	2	1	2	0	0	0	2	0	1	0	1	0	1	0	0	1	0	2	Gh_D09G0897
ghi_circ_000563	0	0.015746576	0	0.021322182	0.008055373	0.0069843	0.031276684	0	0.029270245	0.038342547	0	0.033974356	0	0.016977796	0.030781328	0.016470333	0.009098583	0.009702024	0.021195136	0	0	0.038444437	0.015955395	0	0	2	0	3	1	1	4	0	4	4	0	4	0	2	4	2	1	1	2	0	0	5	2	0	Gh_D09G1049
ghi_circ_000564	0.218250239	0.242289294	0.228354178	0.437439979	0.247892697	0.214931942	0	0	0	0	0	0.522756361	0	0.783701491	0.23681295	0.253425598	0	0.597132129	0.652250332	0	0	0.236614629	0	0	1	1	1	2	1	1	0	0	0	0	0	2	0	3	1	1	0	2	2	0	0	1	0	0	Gh_D09G1539
ghi_circ_000565	0.041961049	0.036231087	0.068294559	0	0.015886715	0.018365809	0.020561173	0.024138016	0.024052685	0.006301561	0	0.011167306	0.02571399	0.022322278	0.020235528	0.037896371	0.023925495	0.019134222	0.020900404	0.005690072	0.00647967	0.025273227	0.015733524	0.030464566	9	7	14	0	3	4	4	5	5	1	0	2	4	4	4	7	4	3	3	1	1	5	3	6	Gh_D09G1575
ghi_circ_000566	0.018879456	0.035929582	0.031041189	0.024325831	0.033697146	0.053121173	0.065418138	0.036304672	0.04174192	0.04374385	0.045367455	0.041990339	0.063218763	0.051651876	0.05852914	0.031317507	0.048441388	0.0405854	0.028211037	0.032915869	0.048728588	0.035088075	0.039439891	0.046994964	7	12	11	9	11	20	22	13	15	12	12	13	17	16	20	10	14	11	7	10	13	12	13	16	Gh_D09G1610
ghi_circ_000567	0	0	0.009170696	0.005855858	0	0.00287722	0	0.003025203	0	0.007897709	0	0.00349898	0	0.003497047	0	0	0	0.003996801	0	0.003565666	0	0.003167479	0.003286455	0	0	0	3	2	0	1	0	1	0	2	0	1	0	1	0	0	0	1	0	1	0	1	1	0	Gh_D09G1610
ghi_circ_000568	0	0.002994132	0	0	0.009190131	0.002656059	0.008920655	0.005585334	0.005565589	0.003645321	0	0.003230026	0.003718751	0	0	0.009395252	0.003460099	0.007379164	0.012090445	0.003291587	0.003748353	0.008772019	0.003033838	0.002937185	0	1	0	0	3	1	3	2	2	1	0	1	1	0	0	3	1	2	3	1	1	3	1	1	Gh_D09G1610
ghi_circ_000569	0	0.012904781	0.009121928	0.011649436	0.009902422	0.011447677	0.0160201	0.027082041	0.002998478	0.031422842	0.012220927	0.020882236	0.032055812	0.031306056	0.028379477	0.016872402	0.022369667	0.015902187	0.030397564	0.021280229	0.016155492	0.018903807	0.016344893	0.01898901	0	4	3	4	3	4	5	9	1	8	3	6	8	9	9	5	6	4	7	6	4	6	5	6	Gh_D09G1610
ghi_circ_000570	0.009324678	0.031055218	0.029269097	0	0.010591143	0.027548713	0.041122347	0	0.019242148	0.063015612	0.05228361	0.044669226	0.02571399	0.044644556	0.050588821	0.043310138	0.035888243	0.038268444	0.167203229	0.011380143	0.01295934	0.040437164	0.052445081	0	1	3	3	0	1	3	4	0	2	5	4	4	2	4	5	4	3	3	12	1	1	4	5	0	Gh_D09G1648
ghi_circ_000571	0.007922783	0.008795433	0.016579139	0.023819506	0.008998844	0.015604648	0	0	0	0.010708338	0	0.009488386	0.010924043	0.009483146	0.008596635	0	0	0.010838357	0.01183879	0	0.022022002	0.008589435	0	0.008628149	1	1	2	3	1	2	0	0	0	1	0	1	1	1	1	0	0	1	1	0	2	1	0	1	Gh_D09G1649
ghi_circ_000572	0.199464221	0.166075576	0.114784152	0.119936123	0.113277594	0.108037352	0.241903282	0.134247466	0.061741332	0.148276396	0.209699799	0.298599876	0.247521632	0.179060982	0.162321853	0.231611841	0.24310043	0.231936793	0.178832251	0.255604331	0.221770638	0.140561126	0.201933532	0.249805937	20	15	11	12	10	11	22	13	6	11	15	25	18	15	15	20	19	17	12	21	16	13	18	23	Gh_D09G1649
ghi_circ_000573	0.036432323	0.020222571	0.019059483	0	0	0	0.020083571	0	0.018795185	0.024620745	0.025534574	0	0.025116696	0	0	0	0.023369746	0.024919687	0.027219896	0	0	0	0	0	2	1	1	0	0	0	1	0	1	1	1	0	1	0	0	0	1	1	1	0	0	0	0	0	Gh_D09G2016
ghi_circ_000574	0.029598211	0.028164248	0.026544399	0.008474833	0	0.012492084	0.009323554	0.008756391	0.008725436	0	0	0	0	0	0	0	0	0	0	0	0	0	0.00951258	0	7	6	6	2	0	3	2	2	2	0	0	0	0	0	0	0	0	0	0	0	0	0	2	0	Gh_D09G2022
ghi_circ_000575	0.05073979	0.037552331	0.022120333	0.016949667	0.0192104	0.041640281	0.0606031	0.08756391	0.091617079	0	0.017781173	0.005063864	0	0.005061067	0	0	0.01084912	0.011568662	0	0	0	0	0	0	12	8	5	4	4	10	13	20	21	0	3	1	0	1	0	0	2	2	0	0	0	0	0	0	Gh_D09G2022
ghi_circ_000576	0.237013834	0.177605727	0.185989829	0.112823886	0.08749154	0.163387177	0.235179939	0.361987395	0.262888682	0	0.016611752	0.00709624	0	0.007092321	0.006429311	0.041281998	0.053211911	0.056741062	0.008854077	0	0	0.012847853	0.013330444	0	40	27	30	19	13	28	36	59	43	0	2	1	0	1	1	6	7	7	1	0	0	2	2	0	Gh_D09G2023
ghi_circ_000577	0	0	0.955481957	0	0.691490155	0.899320493	2.013642273	0	0	0.411425615	0.853392339	0	0	0.364352448	0	0	0.390520751	0	0	0	0	0	0.684822345	0	0	0	3	0	2	3	6	0	0	1	2	0	0	1	0	0	1	0	0	0	0	0	2	0	Gh_D10G0150
ghi_circ_000578	4.082563286	3.525071686	6.170040351	8.637295279	14.42638284	8.040983235	19.50469182	7.984855667	4.680369565	12.26209675	5.722748629	9.235362374	4.378184919	3.80069612	2.953196794	3.687093995	1.163904983	3.102745374	1.355657554	1.660831501	1.891301308	4.426085416	1.53077936	1.976015366	9	7	13	19	28	18	39	17	10	20	9	17	7	7	6	7	2	5	2	3	3	9	3	4	Gh_D10G0257
ghi_circ_000579	0.436500477	0	0.456708357	0	0.495785394	0.859727767	0	0.903945925	0.450375185	0	0	1.568269082	0.601852913	0	0	0	0.55999202	0.597132129	0	1.065439076	0	0	0	0.475362187	1	0	1	0	1	2	0	2	1	0	0	3	1	0	0	0	1	1	0	2	0	0	0	1	Gh_D10G0674
ghi_circ_000580	0.054151034	0.180346413	0.12275893	0.063312184	0.133262472	0.133319293	0.129354913	0.121486101	0.074496389	0.073189888	0.126510698	0.118894782	0.074664198	0.118829121	0.117513422	0.188635647	0.138942103	0.0987714	0.161832722	0.165219259	0.112887815	0.156553346	0.111673241	0.07862948	6	18	13	7	13	15	13	13	8	6	10	11	6	11	12	18	12	8	12	15	9	16	11	8	NA
ghi_circ_000581	0	0	0.007855542	0.007524119	0.025583041	0.014787615	0.016555259	0.007774091	0.015493218	0.010147668	0.021048621	0.044957952	0.031056235	0	0.008146529	0.017436032	0.019264113	0.030812638	0.022437863	0.00916296	0.020868967	0.016279414	0.033781803	0.016352788	0	0	1	1	3	2	2	1	2	1	2	5	3	0	1	2	2	3	2	1	2	2	4	2	NA
ghi_circ_000582	0.009096144	0.005049017	0.004758626	0.018231443	0.02066314	0.01791569	0.005014312	0.014127857	0.023463189	0.024588477	0.019125831	0.005446806	0.012541889	0.038106586	0.009869793	0.010562168	0.005834779	0.012443514	0.01359211	0	0.031604314	0.014792291	0.015347919	0.01981195	2	1	1	4	4	4	1	3	5	4	3	1	2	7	2	2	1	2	2	0	5	3	3	4	Gh_D10G1076
ghi_circ_000583	0	0	0.045584827	0.043661618	0	0	0	0.090224358	0	0	0	0	0.060071948	0	0.047273395	0.050589667	0.055893742	0.119201517	0.195306597	0	0	0.094467611	0.196032008	0.047446697	0	0	1	1	0	0	0	2	0	0	0	0	1	0	1	1	1	2	3	0	0	2	4	1	Gh_D10G1081
ghi_circ_000584	0.009255456	0.008562411	0.005648964	0.000772948	0.007008346	0.00607649	0.007653201	0.009583531	0.002387413	0.018764344	0.008649247	0.014779207	0.0085077	0.012924665	0.007531991	0.006269174	0.009894951	0.006330726	0.005762569	0.006589136	0.004287712	0.007525683	0.006073171	0.008399559	12	10	7	1	8	8	9	12	3	18	8	16	8	14	9	7	10	6	5	7	4	9	7	10	Gh_D10G1207
ghi_circ_000585	0.005399016	0.000856241	0.000806995	0.000772948	0	0.000759561	0.000850356	0	0.000795804	0	0	0	0	0	0	0	0.000989495	0	0.002305028	0	0.002143856	0	0	0	7	1	1	1	0	1	1	0	1	0	0	0	0	0	0	0	1	0	2	0	2	0	0	0	Gh_D10G1207
ghi_circ_000586	0	0.435299409	0.410263439	0	0	0	0.432307381	0	0.404574318	8.479551648	4.946782714	7.513515152	0	1.408006069	0.425460555	0	0	0	0	0	0	0	0	0	0	1	1	0	0	0	1	0	1	16	9	16	0	3	1	0	0	0	0	0	0	0	0	0	Gh_D10G1540
ghi_circ_000587	0	0	0.36127676	0	0.392188446	0.34004158	0.380688589	0	0	1.866766967	2.904081394	4.548760572	0	0	0	0	0	0	0	0	0	0	0	0	0	0	1	0	1	1	1	0	0	4	6	11	0	0	0	0	0	0	0	0	0	0	0	0	Gh_D10G1540
ghi_circ_000588	0.122127962	0.174316732	0.164291015	0.192328437	0.257613979	0.120271117	0.288530944	0.198718127	0.216017057	0.141485732	0.195649526	0.188050365	0.4330073	0.167063566	0.265030481	0.22284634	0.447655763	0.214805449	0.364984726	0.27680525	0.339464337	0.359383004	0.27475527	0.304002364	7	9	9	11	13	7	15	11	12	6	8	9	18	8	14	11	20	9	14	13	14	19	14	16	Gh_D10G1780
ghi_circ_000589	0.004780519	0	0.010003668	0.004790808	0	0	0	0.009899945	0.004932474	0.006461292	0.006701111	0.005725187	0.006591446	0.005722025	0	0.005550995	0	0	0	0	0	0.015548309	0.005377445	0	1	0	2	1	0	0	0	2	1	1	1	1	1	1	0	1	0	0	0	0	0	3	1	0	Gh_D10G2009
ghi_circ_000590	0.188596674	0	0.591983387	0	1.071058121	0.185729232	0	0.195281796	0.389182904	0.764715001	0.264366105	0	0	0	0	0	0.241953074	0.258000023	0	0	0	0	0	0	1	0	3	0	5	1	0	1	2	3	1	0	0	0	0	0	1	1	0	0	0	0	0	0	Gh_D10G2129
ghi_circ_000591	0	0	0	0	0	0	0	0	0	0	0	0	0.009178679	0.017927996	0.005417345	0.013527213	0.017080542	0.027320051	0	0	0.002312936	0.003608539	0.001872042	0	0	0	0	0	0	0	0	0	0	0	0	0	4	9	3	7	8	12	0	0	1	2	1	0	Gh_D10G2218
ghi_circ_000592	0	0	0	0	0.000972692	0.001686718	0.00094417	0.000886735	0.000883601	0.001157472	0.002400867	0.004102428	0	0	0	0	0	0.002343053	0	0.001045154	0	0	0	0.001865247	0	0	0	0	1	2	1	1	1	1	2	4	0	0	0	0	0	2	0	1	0	0	0	2	Gh_D10G2262
ghi_circ_000593	0	0	0.000869827	0.000833129	0.000944251	0.0024561	0.009165637	0.002582424	0.00343106	0.003370887	0.003496001	0.001991238	0	0.001990138	0.000902047	0.001930654	0	0.001137272	0.003726743	0	0	0.002703876	0.002805439	0.000905354	0	0	1	1	1	3	10	3	4	3	3	2	0	2	1	2	0	1	3	0	0	3	3	1	Gh_D10G2262
ghi_circ_000594	0	0	0	0.001768221	0	0.005212789	0	0.007307863	0	0.002384773	0.002473287	0	0	0	0	0	0.002263601	0	0	0.00215336	0	0	0	0.00192151	0	0	0	1	0	3	0	4	0	1	1	0	0	0	0	0	1	0	0	1	0	0	0	1	Gh_D10G2262
ghi_circ_000595	0	0	0	0	0	0	0.00202221	0.001899197	0	0.002479057	0	0.002196629	0.002528994	0.004390833	0	0.004259591	0	0.005018315	0.002740765	0.002238495	0	0.001988516	0.002063209	0	0	0	0	0	0	0	1	1	0	1	0	1	1	2	0	2	0	2	1	1	0	1	1	0	Gh_D10G2262
ghi_circ_000596	0.005001339	0.002776104	0.005232877	0	0.002840307	0.002462649	0	0	0	0	0	0	0	0.002993167	0	0	0	0.003420913	0	0	0.003475404	0.002711085	0.002812919	0	2	1	2	0	1	1	0	0	0	0	0	0	0	1	0	0	0	1	0	0	1	1	1	0	Gh_D10G2262
ghi_circ_000597	0.003028608	0.002521644	0.002376613	0.000758782	0.000859987	0.00074564	0	0	0	0	0	0.000906771	0.001043972	0	0.00082155	0	0.00194272	0	0	0	0.001052282	0	0	0	4	3	3	1	1	1	0	0	0	0	0	1	1	0	1	0	2	0	0	0	1	0	0	0	Gh_D10G2263
ghi_circ_000598	0	0	0	0.001598147	0.001811307	0.003140937	0.00351639	0.00825621	0.001645405	0.004310794	0.004470795	0.003819685	0	0.003817576	0.001730349	0.001851735	0.006137639	0.010907839	0.009531748	0.009731211	0.013297907	0.0034578	0.012556886	0.012156846	0	0	0	1	1	2	2	5	1	2	2	2	0	2	1	1	3	5	4	5	6	2	7	7	Gh_D10G2263
ghi_circ_000599	0.003019122	0.005027492	0.003158893	0	0.003429175	0	0.001664312	0.00468921	0	0.002040305	0	0	0	0	0	0	0	0	0	0	0	0	0	0	2	3	2	0	2	0	1	3	0	1	0	0	0	0	0	0	0	0	0	0	0	0	0	0	Gh_D10G2263
ghi_circ_000600	0	0	0	0	0	0	0	0.001280377	0.00127585	0	0	0	0.001704966	0.001480078	0	0.002871678	0	0	0.003695469	0	0	0.001340593	0.002781896	0.001346635	0	0	0	0	0	0	0	1	1	0	0	0	1	1	0	2	0	0	2	0	0	1	2	1	Gh_D10G2281
ghi_circ_000601	0.014881496	0.004130153	0	0.011185144	0.021128351	0.018319045	0.004101764	0.007704498	0.007677261	0	0.010430097	0.004455549	0.01538911	0.017812352	0.020184004	0.008639972	0.038183321	0.010178934	0.022236999	0.018161867	0.005170537	0.020167101	0.033479388	0.044567594	4	1	0	3	5	5	1	2	2	0	2	1	3	4	5	2	8	2	4	4	1	5	8	11	Gh_D10G2325
ghi_circ_000602	0.003636551	0.008074194	0.007609812	0.018221891	0.012391388	0.010743782	0.024056088	0.011296364	0.01125643	0.014745356	0	0.004355162	0	0.004352757	0.003945848	0	0	0	0	0	0	0	0.004090634	0	1	2	2	5	3	3	6	3	3	3	0	1	0	1	1	0	0	0	0	0	0	0	1	0	Gh_D10G2335
ghi_circ_000603	0.008195014	0	0	0	0	0	0.004517559	0.0084855	0.004227751	0.005538141	0	0	0	0.019617985	0.00444601	0.028547411	0.010513488	0.005605385	0.012245578	0.02000293	0.005694673	0	0.004609148	0.004462309	2	0	0	0	0	0	1	2	1	1	0	0	0	4	1	6	2	1	2	4	1	0	1	1	Gh_D10G2346
ghi_circ_000604	0.193324724	0.429236743	0	0.193740827	0	0.190385397	0	0.60053232	0.199469789	0.522590753	0.541987335	0	0.799676434	0.462798652	0.629302381	0.224482842	0.24801875	0	0	0.707819553	0	0	0	0.210536456	1	2	0	1	0	1	0	3	1	2	2	0	3	2	3	1	1	0	0	3	0	0	0	1	Gh_D10G2389
ghi_circ_000605	0.009294292	0.003439336	0.009724573	0.009314296	0.01055663	0.009152981	0.006831391	0.003207915	0.009589722	0.004187351	0.008685539	0.003710305	0	0.014833025	0.006723196	0.003597417	0.003974588	0.008476387	0.013888198	0.01134306	0	0.003358783	0	0.006747843	3	1	3	3	3	3	2	1	3	1	2	1	0	4	2	1	1	2	3	3	0	1	0	2	Gh_D10G2422
ghi_circ_000606	0.012012215	0.003333824	0.006284162	0.006019035	0.023876472	0.008872185	0.006621817	0.009328506	0	0.004058891	0.004209542	0	0.008281304	0.007188989	0.009775412	0.013948222	0.003852656	0.012324522	0.017949514	0.014660102	0.016694451	0.009767226	0.010134102	0.003270416	4	1	2	2	7	3	2	3	0	1	1	0	2	2	3	4	1	3	4	4	4	3	3	1	Gh_D10G2422
ghi_circ_000607	0	0	0	0	0	0	0	0.469697392	0	0	0.635860959	0	1.876364965	0	1.476598397	0	0	0.620549075	0.677828777	0.5536105	1.891301308	0	0	0.494003842	0	0	0	0	0	0	0	1	0	0	1	0	3	0	3	0	0	1	1	1	3	0	0	1	Gh_D11G0042
ghi_circ_000608	0.045145431	0.05011795	0.078725747	0.075404333	0.051277024	0.044459036	0.099546929	0.062327581	0.062107246	0.020339341	0.04218852	0.054066519	0	0	0.032656773	0.017473838	0	0.020586298	0.022486514	0.036731312	0.020914217	0.032629424	0.050782576	0.016388245	3	3	5	5	3	3	6	4	4	1	2	3	0	0	2	1	0	1	1	2	1	2	3	1	Gh_D11G0172
ghi_circ_000609	0.009341621	0.007777912	0.004887047	0.002340432	0.005305194	0.004599795	0.005149634	0.004836375	0	0	0.013094653	0	0.003220089	0.00559071	0.005068074	0.008135407	0.002996121	0.009584495	0.010469191	0.002850205	0.012982888	0.00506383	0.002627019	0.012716634	4	3	2	1	2	2	2	2	0	0	4	0	1	2	2	3	1	3	3	1	4	2	1	5	Gh_D11G0174
ghi_circ_000610	0.036611698	0.027096183	0.025537763	0.085611165	0.041584251	0.036055051	0.040364906	0.075818921	0.050367262	0.049483932	0.051320587	0.043846454	0.016826906	0	0	0.0283416	0	0.050084759	0	0	0.033921704	0.013230781	0	0.039871244	3	2	2	7	3	3	3	6	4	3	3	3	1	0	0	2	0	3	0	0	2	1	0	3	Gh_D11G0174
ghi_circ_000611	0.054751953	0.145878186	0.057286706	0.054869799	0.099501266	0.053919499	0.048291831	0.045354182	0.056492312	0.059201666	0.015349752	0.013114273	0.015098551	0.026214061	0.05940874	0.050861054	0.070241978	0.044940364	0.016362859	0.026728434	0.015218739	0.035615392	0.086224082	0.047701223	5	12	5	5	8	5	4	4	5	4	1	1	1	2	5	4	5	3	1	2	1	3	7	4	Gh_D11G0592
ghi_circ_000612	0.188355809	0.258302667	0.173890395	0.355315232	0.226522637	0.218225918	0.256527224	0.367119801	0.148615183	0.194678404	0.13977978	0.172499585	0.381922946	0.225451802	0.288530721	0.360233321	0.27007278	0.197042163	0.132449301	0.405662867	0.184782312	0.372373406	0.236801596	0.277522273	17	21	15	32	18	20	21	32	13	13	9	13	25	17	24	28	19	13	8	30	12	31	19	23	Gh_D11G0593
ghi_circ_000613	1.290075405	1.156752746	1.181074748	1.640927665	1.845704017	1.343756805	1.695850293	1.567001166	1.433472973	1.173610868	1.025901139	1.173609052	1.111733666	1.217503728	1.399799445	1.195516575	1.273118587	1.340585642	1.204827021	1.423060986	1.17230258	1.371730494	1.269767115	1.742654838	104	84	91	132	131	110	124	122	112	70	59	79	65	82	104	83	80	79	65	94	68	102	91	129	Gh_D11G0593
ghi_circ_000614	0.011347252	0.00419903	0	0.003790558	0	0	0	0.003916491	0	0	0.005302018	0.004529852	0	0.004527351	0.008208242	0	0.004852511	0	0.005651959	0	0	0	0	0.004119167	3	1	0	1	0	0	0	1	0	0	1	1	0	1	2	0	1	0	1	0	0	0	0	1	Gh_D11G0665
ghi_circ_000615	0	0	0	0	0	0	0	0	0	0	0	0	0.03214002	0.027900706	0.010839629	0.015466719	0.046992901	0.018221669	0.004975905	0	0.009255961	0.010830552	0.011237369	0.010879367	0	0	0	0	0	0	0	0	0	0	0	0	7	7	3	4	11	4	1	0	2	3	3	3	Gh_D11G0765
ghi_circ_000616	0.037683494	0.015687796	0.014785522	0.028323452	0.005350202	0.004638819	0.010386644	0.009754812	0.004860164	0.01273314	0.019808618	0.005641256	0.012989631	0	0	0.005469617	0.006043079	0	0.007038673	0.017246316	0.019639548	0.010213581	0.010597224	0.020519231	8	3	3	6	1	1	2	2	1	2	3	1	2	0	0	1	1	0	1	3	3	2	2	4	Gh_D11G1158
ghi_circ_000617	0.007641041	0.016965319	0	0.015314975	0.017357674	0	0.025273062	0.00791189	0.007883921	0	0	0.02745291	0	0.009145916	0.00829093	0	0.009802789	0.010452935	0	0	0.010619439	0.016567974	0.0171903	0.016642648	1	2	0	2	2	0	3	1	1	0	0	3	0	1	1	0	1	1	0	0	1	2	2	2	NA
ghi_circ_000618	0.097728574	0.090410696	0.119295095	0.097938921	0.148002587	0.0962427	0.125704962	0.101192726	0.16805833	0.154103563	0.0456638	0.117040499	0.112291262	0.175463793	0.035346875	0.170219212	0.208962054	0.022282095	0.024338841	0.178906749	0.181096206	0.070634548	0.21986317	0.141905821	6	5	7	6	8	6	7	6	10	7	2	6	5	9	2	9	10	1	1	9	8	4	12	8	NA
ghi_circ_000619	0.138599253	0.153865193	0.072507867	0.260432938	0.23613543	0.136491977	0.210110452	0.161451151	0.214507202	0.210745222	0.169996777	0.165987541	0.191102573	0.311054761	0.263178047	0.120702956	0.244489776	0.237004514	0.388321778	0.148007201	0.120389874	0.244174957	0.175393841	0.283010189	8	8	4	15	12	8	11	9	12	9	7	8	8	15	14	6	11	10	15	7	5	13	9	15	NA
ghi_circ_000620	0	0.004612824	0.00434752	0	0.004719504	0.004091981	0.004581118	0	0	0.005616059	0.011649012	0	0.005729187	0.004973499	0.009017125	0	0	0	0.006208933	0.010142179	0	0.004504787	0	0.004525091	0	1	1	0	1	1	1	0	0	1	2	0	1	1	2	0	0	0	1	2	0	1	0	1	Gh_D11G1976
ghi_circ_000621	0.035266045	0.039150404	0.073797387	0.070683899	0.080111664	0.034729856	0.077762608	0	0.036387019	0.047665163	0.148302937	0	0.097250623	0.042211564	0.038265507	0.040949868	0.090486515	0.192975627	0.052697054	0	0.147037144	0.076466923	0.039669587	0.192028932	1	1	2	2	2	1	2	0	1	1	3	0	2	1	1	1	2	4	1	0	3	2	1	5	Gh_D11G2143
ghi_circ_000622	0.002804128	0	0.001466973	0.001405082	0.001592491	0	0	0.002903525	0	0.001895013	0	0.001679123	0.003866371	0.005034587	0.001521313	0.001628035	0.001798726	0.003836044	0.002095065	0	0	0.004560117	0.001577135	0.00458067	2	0	1	1	1	0	0	2	0	1	0	1	2	3	1	1	1	2	1	0	0	3	1	3	Gh_D11G2672
ghi_circ_000623	0	0.001272784	0.003598743	0.002297942	0.00130222	0.001129072	0	0.008310001	0.007097678	0.0030992	0.003214231	0.004119184	0.006323258	0.005489212	0.001244016	0.001331285	0	0	0	0.006996152	0.003186797	0.002485949	0.007737978	0.002497153	0	1	3	2	1	1	0	7	6	2	2	3	4	4	1	1	0	0	0	5	2	2	6	2	Gh_D11G2672
ghi_circ_000624	0.003066613	0.006808766	0.003208582	0.001536607	0	0.001509994	0.008452457	0.009525941	0.006328177	0	0	0.003672599	0.008456576	0.007341142	0.004991153	0	0.001967098	0.002097561	0.002291176	0	0.004261946	0.003324649	0.003449529	0.001669817	2	4	2	1	0	1	5	6	4	0	0	2	4	4	3	0	1	1	1	0	2	2	2	1	Gh_D11G2850
ghi_circ_000625	0.000952404	0	0.002989487	0.001908908	0	0	0.005250193	0.00295849	0.002948032	0.002574515	0.005340143	0.003421819	0.001313188	0.001139976	0.001033408	0	0.003665553	0.001302887	0.0028463	0.00232469	0.001323641	0.004130171	0.002142654	0.001037197	1	0	3	2	0	0	5	3	3	2	4	3	1	1	1	0	3	1	2	2	1	4	2	1	Gh_D11G2852
ghi_circ_000626	0.005155326	0.008584735	0.008090989	0	0.002927758	0.003807708	0.007104773	0.004003549	0.001329799	0.008709846	0.014452996	0.010804602	0	0.001542662	0	0.002993105	0.003306917	0.0088156	0.007703458	0	0.007164818	0.001397279	0	0.004210729	4	6	6	0	2	3	5	3	1	5	8	7	0	1	0	2	2	5	4	0	4	1	0	3	Gh_D11G2925
ghi_circ_000627	0.006691759	0.003714409	0.003500778	0	0.003800312	0	0.003688878	0.010393439	0.010356697	0	0.004690099	0.012021153	0	0.004004838	0.003630455	0.003885134	0	0.004577159	0	0	0.004650068	0.010882243	0	0.007287527	2	1	1	0	1	0	1	3	3	0	1	3	0	1	1	1	0	1	0	0	1	3	0	2	Gh_D11G2982
ghi_circ_000628	0	0	0	0.354862024	0.804386507	0.697432219	0	0	1.461421517	0.478597143	0.496360851	0.424072762	0.976475645	1.271515685	1.536867719	0.822340206	0.908558481	1.937632825	3.174728659	0	0.49212432	1.151685491	1.991575188	1.156876343	0	0	0	1	2	2	0	0	4	1	1	1	2	3	4	2	2	4	6	0	1	3	5	3	Gh_D11G3086
ghi_circ_000629	0.0179106	0.099416768	0.112438651	0.107694901	0.122059165	0.176382858	0.078986742	0.129818299	0.073919643	0.024207752	0.075318756	0.042899748	0.197563072	0.107190139	0.097169701	0.166377993	0.068933211	0.073505039	0.026763304	0.109293428	0.124459828	0.15534132	0.100735158	0.058515552	1	5	6	6	6	10	4	7	4	1	3	2	8	5	5	8	3	3	1	5	5	8	5	3	Gh_D11G3103
ghi_circ_000630	0.020576216	0.045685144	0.021528796	0.082482012	0.02337085	0.040526746	0.045371127	0	0.127381538	0.027810566	0.057685578	0	0.028370772	0.049257254	0.089305091	0.167247371	0.131987446	0.084444715	0.276718122	0.100447562	0.02859661	0.066922726	0.023145493	0.134448718	1	2	1	4	1	2	2	0	6	1	2	0	1	2	4	7	5	3	9	4	1	3	1	6	Gh_D11G3104
ghi_circ_000631	0	0.016183154	0.01525239	0	0.03311484	0	0.048215757	0	0	0.019702802	0	0.034916304	0.020099688	0.034897021	0.031634748	0	0	0	0.021782777	0.017790886	0	0	0.016397763	0.031750719	0	1	1	0	2	0	3	0	0	1	0	2	1	2	2	0	0	0	1	1	0	0	1	2	Gh_D11G3104
ghi_circ_000632	0.000736753	0	0	0.001476677	0.001673635	0	0.00324912	0.003051472	0.003040685	0	0.001032746	0	0	0.000881853	0	0.000855495	0	0.001007877	0	0	0.001023931	0	0	0	1	0	0	2	2	0	4	4	4	0	1	0	0	1	0	1	0	1	0	0	1	0	0	0	Gh_D11G3106
ghi_circ_000633	0.000736753	0.001635804	0.003083443	0	0	0	0	0.000762868	0	0	0	0	0	0.001763707	0.001598831	0	0	0.001007877	0	0	0	0	0	0.000802346	1	2	4	0	0	0	0	1	0	0	0	0	0	2	2	0	0	1	0	0	0	0	0	1	Gh_D11G3106
ghi_circ_000634	0	0	0	0	0.001838984	0.000797233	0.001785061	0.000838237	0.001670547	0.001094166	0.001134777	0.001939025	0	0	0.000878395	0	0	0	0	0	0	0.000877659	0	0	0	0	0	0	2	1	2	1	2	1	1	2	0	0	1	0	0	0	0	0	0	1	0	0	Gh_D11G3107
ghi_circ_000635	0.406463109	0.639246424	0.212640201	0.16972415	0.46166839	0.333569339	0.597508298	0.385798297	0.349485868	0.045780888	0.284880605	0.081130563	0	0	0	0	0	0	0	0	0	0	0	0	12	17	6	5	12	10	16	11	10	1	6	2	0	0	0	0	0	0	0	0	0	0	0	0	Gh_D11G3108
ghi_circ_000636	0.095073392	0.140726932	0.198949668	0.063518682	0.323958401	0.062418591	0.244579381	0.459402655	0.294286251	0.214166758	0.222115814	0.265674808	0	0	0	0	0	0	0	0	0	0	0	0	3	4	6	2	9	2	7	14	9	5	5	7	0	0	0	0	0	0	0	0	0	0	0	0	Gh_D11G3108
ghi_circ_000637	0.000900199	0	0.000941874	0.001804274	0.002044927	0.002659538	0	0.001864217	0.003715254	0.001216699	0	0	0	0.00107749	0	0.002090569	0.003464632	0	0.004035428	0	0	0	0.001012604	0.000980344	1	0	1	2	2	3	0	2	4	1	0	0	0	1	0	2	3	0	3	0	0	0	1	1	Gh_D11G3152
ghi_circ_000638	0.035692248	0	0.024896419	0.053653605	0.040539922	0.046866106	0.045909732	0	0.006137795	0	0.008338624	0	0.024606483	0.035601422	0.01290932	0.027629841	0.02289502	0.024413476	0.008888986	0.021779997	0	0.012898509	0.026766006	0.032391612	6	0	4	9	6	8	7	0	1	0	1	0	3	5	2	4	3	3	1	3	0	2	4	5	Gh_D11G3153
ghi_circ_000639	0	0.001326515	0.001250222	0.002394951	0.001357194	0	0	0.001237259	0.00246577	0.001615017	0.00167496	0	0	0	0	0.002774972	0.001532957	0.004903879	0.00178551	0.001458299	0.003321329	0.002590894	0.001344107	0.002602572	0	1	1	2	1	0	0	1	2	1	1	0	0	0	0	2	1	3	1	1	2	2	1	2	Gh_D11G3157
ghi_circ_000640	0	0	0	0	0	0.005759046	0.019342368	0.006055249	0	0	0	0	0.008063247	0.006999693	0.012690684	0	0	0	0.00873844	0.007137041	0.008127432	0.006340028	0.006578172	0.006368604	0	0	0	0	0	1	3	1	0	0	0	0	1	1	2	0	0	0	1	1	1	1	1	1	Gh_D11G3153
ghi_circ_000641	0	0.003517691	0	0	0.001799522	0.003120502	0	0	0	0.002141374	0	0	0.002184509	0.001896369	0.008595457	0.001839687	0.008130277	0.006502124	0.002367434	0.00580074	0	0.006870607	0.012475191	0.003450787	0	2	0	0	1	2	0	0	0	1	0	0	1	1	5	1	4	3	1	3	0	4	7	2	Gh_D11G3153
ghi_circ_000642	0.009053428	0.010050613	0.009472558	0.018145827	0.010283052	0.008915778	0.00998153	0.009374341	0	0	0	0.032527366	0.024965983	0.010836467	0.019646887	0.031537702	0.034844273	0.012385078	0.013528281	0.044196403	0.012582359	0.009815217	0.010183896	0.019718911	1	1	1	2	1	1	1	1	0	0	0	3	2	1	2	3	3	1	1	4	1	1	1	2	Gh_D11G3209
ghi_circ_000643	0.011032201	0	0	0.022111892	0	0.010864466	0.024326309	0.011423256	0.011382873	0.01491099	0	0.013212249	0	0.013204953	0.047882065	0.15372311	0.028306702	0.015092038	0.049455318	0	0	0.071762949	0	0.024028799	1	0	0	2	0	1	2	1	1	1	0	1	0	1	4	12	2	1	3	0	0	6	0	2	Gh_D11G3214
ghi_circ_000644	0.008135456	0.009031532	0.025536266	0.008152966	0.009240403	0.008011764	0.017938907	0.008423831	0.008394052	0.010995785	0.011403907	0.019486171	0.056086399	0.019475409	0.052964378	0	0.031311241	0.011129294	0	0.029786335	0	0.026460011	0.027453902	0	1	1	3	1	1	1	2	1	1	1	1	2	5	2	6	0	3	1	0	3	0	3	3	0	Gh_D11G3223
ghi_circ_000645	0.024956338	0	0.052223394	0	0	0	0.027514709	0.025840957	0.025749606	0	0.034982642	0.029887904	0.034410145	0	0	0.057957095	0	0.03414024	0.074583102	0	0	0	0.05614509	0	1	0	2	0	0	0	1	1	1	0	1	1	1	0	0	2	0	1	2	0	0	0	2	0	Gh_D11G3223
ghi_circ_000646	0.005149302	0.001429117	0.00538769	0	0.001462168	0.002535506	0.002838588	0	0	0	0.001804513	0	0.001774982	0	0	0	0	0	0	0	0	0.001395646	0	0	4	1	4	0	1	2	2	0	0	0	1	0	1	0	0	0	0	0	0	0	0	1	0	0	Gh_D11G3244
ghi_circ_000647	0.045980904	0.010209089	0	0.009215974	0.010445194	0.018112722	0.010138917	0.019044309	0.018976985	0	0	0	0	0	0.009978338	0	0.047191589	0	0.013741593	0	0	0.009969982	0	0	5	1	0	1	1	2	1	2	2	0	0	0	0	0	1	0	4	0	1	0	0	1	0	0	Gh_D11G3246
ghi_circ_000648	0.554120366	0	0.434830112	0.138828257	0	0.136423867	0.15273135	0.286881042	0.142933442	0.561706827	0	0	0	0.49743927	0.300624823	0.321713933	0.355444037	0.379017998	0.414003205	0	0	0.750932655	0.311655678	0.150863449	4	0	3	1	0	1	1	2	1	3	0	0	0	3	2	2	2	2	2	0	0	5	2	1	Gh_D12G0150
ghi_circ_000649	0.006630577	0.007360898	0.008325049	0.009302788	0.01355604	0.010447624	0.004386182	0.008238731	0.002736535	0.008961808	0.009294437	0.019057993	0	0	0	0	0	0	0	0	0	0	0	0	5	5	6	7	9	8	3	6	2	5	5	12	0	0	0	0	0	0	0	0	0	0	0	0	Gh_D12G0339
ghi_circ_000650	0.003978346	0	0.004162525	0.00132897	0.00451868	0.005223812	0.002924121	0	0.00547307	0.008961808	0.005576662	0.003176332	0	0	0	0	0	0	0	0	0	0	0	0	3	0	3	1	3	4	2	0	4	5	3	2	0	0	0	0	0	0	0	0	0	0	0	0	Gh_D12G0339
ghi_circ_000651	0.001327993	0.002948528	0.002778946	0.00931596	0.001508359	0.002615604	0.002928262	0.001375066	0.001370205	0	0.001861519	0.00318083	0	0	0	0	0	0	0	0	0	0	0	0	1	2	2	7	1	2	2	1	1	0	1	2	0	0	0	0	0	0	0	0	0	0	0	0	Gh_D12G0339
ghi_circ_000652	0.008849111	0.044207061	0.023146955	0.013302236	0	0.030500988	0.019512535	0.032069738	0.013695586	0	0.012404275	0.005298882	0.030503192	0.037071689	0.057610495	0.035963622	0.005676318	0	0.052891905	0.03779911	0	0.028781124	0.164242105	0.028910846	2	9	5	3	0	7	4	7	3	0	2	1	5	7	12	7	1	0	8	7	0	6	33	6	Gh_D12G0467
ghi_circ_000653	0.028092927	0	0.014696747	0.014076696	0.015954236	0.027665799	0.015486421	0	0	0	0	0	0	0	0	0	0	0	0.041978467	0.034285532	0	0.015228385	0.015800394	0.015297022	2	0	1	1	1	2	1	0	0	0	0	0	0	0	0	0	0	0	2	2	0	1	1	1	Gh_D12G0691
ghi_circ_000654	0.256733326	0.190007387	0.268618849	0.085761969	0.097200836	0.168553286	0.094350686	0.088611222	0.176595942	0.115665894	0	0.204977217	0	0.204864015	0	0.099370333	0.219577635	0.234140588	0.127876452	0.208883863	0	0.092778609	0.09626356	0	3	2	3	1	1	2	1	1	2	1	0	2	0	2	0	1	2	2	1	2	0	1	1	0	Gh_D12G0909
ghi_circ_000655	0.005230111	0.046449432	0.010944481	0.020965473	0.005940458	0	0.051896432	0.010831002	0.032378141	0.007068956	0.007331328	0	0.0288454	0	0.017024835	0	0.020129329	0	0	0.012765999	0.021806262	0.005670192	0.058831761	0.039870242	1	8	2	4	1	0	9	2	6	1	1	0	4	0	3	0	3	0	0	2	3	1	10	7	NA
ghi_circ_000656	0	0.013968092	0.013164726	0.037827931	0.028582262	0.012390928	0	0	0	0	0	0	0.017348552	0	0	0.02922021	0	0.017212474	0	0	0	0	0	0	0	1	1	3	2	1	0	0	0	0	0	0	1	0	0	2	0	1	0	0	0	0	0	0	Gh_D12G1013
ghi_circ_000657	0.281199598	0.273150655	0.220663344	0.088064012	0.099809924	0.05192329	0.116259924	0.054593847	0.108801703	0.071262375	0.024635788	0.063143779	0.024232619	0	0	0	0	0	0.052523577	0	0	0	0	0	16	14	12	5	5	3	6	3	6	3	1	3	1	0	0	0	0	0	2	0	0	0	0	0	Gh_D12G1051
ghi_circ_000658	0.86117377	0.819451965	0.845876152	0.158515222	0.179657863	0.138462107	0.368156425	0.163781542	0.272004258	0.071262375	0.049271576	0.168383411	0.024232619	0.021036302	0.057209307	0	0	0	0.052523577	0.021449077	0.024425517	0.019053799	0	0.019139678	49	42	46	9	9	8	19	9	15	3	2	8	1	1	3	0	0	0	2	1	1	1	0	1	Gh_D12G1051
ghi_circ_000659	0	0	0.109362393	0	0	0	0	0	0	0	0	0	0.86471036	0.250217946	0	0.242738976	0.268188949	0.142987965	0.78093225	0	0.290531225	0.113318452	0	0.113829198	0	0	1	0	0	0	0	0	0	0	0	0	6	2	0	2	2	1	5	0	2	1	0	1	Gh_D12G1168
ghi_circ_000660	0	0	0.066316556	0.127037364	0.071990756	0	0	0	0	0.171333407	0	0.151814176	0.174784682	0	0.137546152	0	0.16262782	0	0.094710322	0	0.088088006	0.068715481	0	0.069025194	0	0	1	2	1	0	0	0	0	2	0	2	2	0	2	0	2	0	1	0	1	1	0	1	Gh_D12G1225
ghi_circ_000661	0.017398741	0	0	0	0.019761814	0.017134208	0	0	0	0.023515929	0.024388751	0	0.071968874	0	0	0.020202893	0.022321066	0	0.025998446	0	0.048361177	0.037725471	0.019571258	0	1	0	0	0	1	1	0	0	0	1	1	0	3	0	0	1	1	0	1	0	2	2	1	0	Gh_D12G1838
ghi_circ_000662	0.150658992	0.195128787	0.078816891	0.025163877	0	0.02472806	0.027683939	0.025999892	0.051815958	0.033938148	0.035197803	0.03007173	0	0	0	0	0	0	0	0	0	0	0	0	6	7	3	1	0	1	1	1	2	1	1	1	0	0	0	0	0	0	0	0	0	0	0	0	Gh_D12G2094
ghi_circ_000663	1.235671974	0.914516266	1.077398053	0.825554382	1.871332408	0.405628234	1.362345514	1.705963229	1.274949335	1.113412939	2.88684649	1.233208626	2.271682213	1.725538595	1.564230349	2.152237571	1.585259309	1.690397776	2.154168012	5.278191507	0.858662018	3.125840739	3.474914571	4.485613516	6	4	5	4	8	2	6	8	6	4	10	5	8	7	7	9	6	6	7	21	3	14	15	20	NA
ghi_circ_000664	0.004974097	0.022087865	0.031226243	0.009969606	0.028248362	0.034289293	0.032904066	0.066955358	0.015396615	0.00672293	0.034862297	0.011914034	0.03429177	0.053583546	0.05397156	0.005775772	0.02552533	0.047631911	0.089191832	0.006070552	0.034564741	0.059318998	0.044761555	0.043335534	1	4	6	2	5	7	6	13	3	1	5	2	5	9	10	1	4	7	12	1	5	11	8	8	NA
ghi_circ_000665	0.036523392	0.020273121	0.019107125	0.018301002	0.010370988	0.008992022	0	0	0.009421083	0	0.012799201	0.021870349	0	0.010929135	0.009907449	0.010602465	0	0	0.013643968	0.011143587	0.012689957	0.019798303	0.010270984	0.029831307	4	2	2	2	1	1	0	0	1	0	1	2	0	1	1	1	0	0	1	1	1	2	1	3	Gh_D13G0150
ghi_circ_000666	0	0	0	0	0	0	0.016264939	0.015275524	0.015221523	0.049848571	0	0.00883391	0	0	0	0	0	0	0	0.009002275	0	0	0	0	0	0	0	0	0	0	2	2	2	5	0	1	0	0	0	0	0	0	0	1	0	0	0	0	Gh_D13G0377
ghi_circ_000667	0	0	0	0	0	0	0	0.025153553	0	0.131333623	0.204312342	0.232742769	0	0	0	0	0	0	0	0	0	0	0	0	0	0	0	0	0	0	0	1	0	4	6	8	0	0	0	0	0	0	0	0	0	0	0	0	Gh_D13G0378
ghi_circ_000668	0.006118626	0.006792559	0	0	0	0.006025598	0	0.006335511	0	0	0	0.007327714	0	0.014647335	0.01327806	0.028419057	0.015699327	0.016740546	0.00914289	0.007467373	0	0	0	0	1	1	0	0	0	1	0	1	0	0	0	1	0	2	2	4	2	2	1	1	0	0	0	0	Gh_D13G0448
ghi_circ_000669	0.007410162	0	0	0	0.0084166	0.021892491	0	0.007672827	0.015291406	0	0	0.017748935	0	0.008869566	0.016080828	0.02581337	0.019013182	0.010137093	0	0	0.010298566	0.016067361	0	0.01613978	1	0	0	0	1	3	0	1	2	0	0	2	0	1	2	3	2	1	0	0	1	2	0	2	Gh_D13G0449
ghi_circ_000670	0	0	0	0	0	0	0.006139646	0.005766164	0.00574578	0.022580047	0.015612088	0	0.007678297	0	0.006042407	0.006466287	0.007144245	0	0	0	0.007739418	0.01811204	0.012528243	0.006064558	0	0	0	0	0	0	1	1	1	3	2	0	1	0	1	1	1	0	0	0	1	3	2	1	Gh_D13G0449
ghi_circ_000671	0.003358563	0.00248566	0.005856747	0.002243861	0.003814718	0.003307499	0.007405724	0.002318408	0.003465319	0.004539393	0.003138585	0	0.003087222	0.006700032	0.004858955	0.006499769	0.001436248	0.010720522	0	0.0081978	0.012447187	0.004854886	0.002518623	0.003657576	3	2	5	2	3	3	6	2	3	3	2	0	2	5	4	5	1	7	0	6	8	4	2	3	Gh_D13G0686
ghi_circ_000672	0.013263942	0.022087337	0.030068997	0.017723321	0.017576338	0.021770459	0.03290328	0.020601157	0.014826015	0.020915282	0.024790375	0.02779875	0.01371638	0.013230189	0.016790751	0.025669482	0.02552472	0.016632969	0.026426578	0.012140813	0.010753218	0.029958374	0.019893549	0.021667249	12	18	26	16	14	20	27	18	13	14	16	21	9	10	14	20	18	11	16	9	7	25	16	18	Gh_D13G0686
ghi_circ_000673	0	0.003280872	0.001546087	0.004442575	0.003356748	0	0.00162916	0.003060113	0	0.003994423	0	0	0	0.001768701	0	0	0	0.002021462	0	0	0.002053661	0	0.00166219	0.001609236	0	2	1	3	2	0	1	2	0	2	0	0	0	1	0	0	0	1	0	0	1	0	1	1	Gh_D13G0686
ghi_circ_000674	0.006194536	0.006876829	0.001620328	0.004655901	0.007035869	0.003050177	0.003414781	0.004810583	0.006391436	0.002093115	0.002170803	0.001854656	0.008541111	0.01112179	0.011762443	0.005394681	0.007947048	0.004237059	0.00694224	0.005670011	0.006456826	0.001678942	0.005226018	0.005059527	4	4	1	3	4	2	2	3	4	1	1	1	4	6	7	3	4	2	3	3	3	1	3	3	Gh_D13G0686
ghi_circ_000675	0	0.337929805	0.318493986	0	0.345745078	0	0.335607046	0	0.942232294	2.879979302	1.280088509	1.093661334	0	0	0.660583493	1.413848073	0	0	0.454858784	0.371501783	0.84610848	0	0.684822345	0.994507734	0	1	1	0	1	0	1	0	3	7	3	3	0	0	2	4	0	0	1	1	2	0	2	3	Gh_D13G1489
ghi_circ_000676	0.002915463	0.001078862	0	0	0.001103813	0.000957045	0.002142893	0.002012538	0	0.006567509	0.004086762	0.00116386	0.004019881	0.002326435	0.002108954	0	0.002493523	0	0.005808659	0.002372085	0	0.001053594	0.002186338	0.001058342	3	1	0	0	1	1	2	2	0	5	3	1	3	2	2	0	2	0	4	2	0	1	2	1	Gh_D13G1659
ghi_circ_000677	0.003752052	0.00208266	0.003925754	0	0	0.003695005	0	0	0	0.002535614	0.005259453	0.006740229	0	0	0	0	0	0	0	0	0	0	0	0	2	1	2	0	0	2	0	0	0	1	2	3	0	0	0	0	0	0	0	0	0	0	0	0	Gh_D13G1699
ghi_circ_000678	0.016536473	0.146862989	0.051906096	0	0.018782435	0	0	0	0	0.022350498	0.046360127	0.059412624	0	0	0	0	0	0	0	0	0	0	0	0	1	8	3	0	1	0	0	0	0	1	2	3	0	0	0	0	0	0	0	0	0	0	0	0	Gh_D13G1731
ghi_circ_000679	0	0	0.006847395	0	0	0	0	0.003388199	0.006752443	0.00884536	0.018347332	0.003918824	0	0.00391666	0.003550519	0	0	0.004476379	0	0	0	0.003547546	0	0.003563535	0	0	2	0	0	0	0	1	2	2	4	1	0	1	1	0	0	1	0	0	0	1	0	1	Gh_D13G1830
ghi_circ_000680	0.033303059	0	0	0	0	0	0.018358543	0.034483542	0.017180819	0	0.04668269	0	0	0	0	0	0	0.022779273	0.049763821	0.020322075	0.046284245	0.036105303	0	0	2	0	0	0	0	0	1	2	1	0	2	0	0	0	0	0	0	1	2	1	2	2	0	0	Gh_D13G1884
ghi_circ_000681	0	0	1.349751464	0	0	0.254083113	0	0	0.266206893	0	1.084982082	0.617979638	0.355742057	0.926457525	0	2.097120376	1.323996003	0	0.385530866	0.944636504	0	0	0	0	0	0	5	0	0	1	0	0	1	0	3	2	1	3	0	7	4	0	1	3	0	0	0	0	Gh_D13G1929
ghi_circ_000682	0.004259848	0.002364523	0.002228529	0	0.002419208	0	0.007044813	0.008821691	0.015383384	0.00287878	0.008956888	0.005101627	0	0	0	0	0	0	0	0.002599429	0.002960146	0.002309144	0	0.002319552	2	1	1	0	1	0	3	4	7	1	3	2	0	0	0	0	0	0	0	1	1	1	0	1	Gh_D13G2157
ghi_circ_000683	0.003685211	0.008182233	0.003855818	0.003693143	0	0.003629181	0.024377977	0.003815839	0.022814099	0.004980887	0.025828792	0.004413437	0	0.004411	0.007997294	0	0	0	0	0	0	0	0.00414537	0	1	2	1	1	0	1	6	1	6	1	5	1	0	1	2	0	0	0	0	0	0	0	1	0	Gh_D13G2163
ghi_circ_000684	0	0	0.003394411	0.009753605	0.003684844	0.009584681	0.010730389	0.003359216	0.006694681	0	0.013642789	0.003885302	0	0	0	0	0.00416205	0	0.004847745	0	0	0.0035172	0	0.010599157	0	0	1	3	1	3	3	1	2	0	3	1	0	0	0	0	1	0	1	0	0	1	0	3	Gh_D13G2196
ghi_circ_000685	1.239349569	0	0	0	0	0.305126596	0	0.962460281	0	0.837545001	0	0	0	0	0.336189814	0	0	0	0.925962525	0	1.72243512	0	0.348525658	0	4	0	0	0	0	1	0	3	0	2	0	0	0	0	1	0	0	0	2	0	4	0	1	0	Gh_D13G2219
ghi_circ_000686	0.035034617	0.009723371	0.192446896	0.035110024	0.268602561	0.224262657	0.115878455	0.027207358	0	0.497199859	0.282381968	0.618876504	0	0.041934557	0	0	0	0	0	0	0	0.00949564	0	0	4	1	21	4	27	26	12	3	0	42	23	59	0	4	0	0	0	0	0	0	0	1	0	0	Gh_D13G2344
[truncated: 6 more columns]
