# Supplementary material for: Identification of circularRNAs and their targets in Gossypium under Verticillium wilt stress based on RNA-seq
Source: PeerJ. 2018 Mar 16;6:e4500. doi: 10.7717/peerj.4500 (PMC5858604; doi:10.7717/peerj.4500)
Supplement: Table S7 [file peerj-06-4500-s007.xls]

id	C-RRI_rpm	C-RRM_rpm	C-RSI_rpm	C-RSM_rpm	C-SRI_rpm	C-SRM_rpm	C-SSI_rpm	C-SSM_rpm	C-RRI_count	C-RRM_count	C-RSI_count	C-RSM_count	C-SRI_count	C-SRM_count	C-SSI_count	C-SSM_count	source_gene	chr	strand	genomic_start	genomic_end	spliced_length	annot_type
ghi_circ_000001	0.010092231	0.015012054	0.003765065	0.005772669	0.016971019	0.010293132	0.010311816	0.008683619	3.666666667	5.333333333	1.333333333	1.666666667	5.666666667	3	3	3	Gh_A01G0125	A01	+	1081611	1108098	26251	exon_intron
ghi_circ_000002	0.002464859	0.001437134	0.000527019	0.001218556	0.00166299	0.000613252	0.000583386	0.001578851	1.666666667	1	0.333333333	0.666666667	1	0.333333333	0.333333333	1	Gh_A01G0128	A01	-	1137880	1186276	48397	exon_intron
ghi_circ_000003	0.044293219	0.036857772	0.044295783	0.084343215	0.05446098	0.034070927	0.025285158	0.029259645	3.666666667	3	3.666666667	5.666666667	4	2.333333333	1.666666667	2.333333333	Gh_A01G0258	A01	-	2655493	2661608	6048	exon_intron
ghi_circ_000004	0.026486186	0.02611742	0.021367871	0.058175468	0.025749904	0.043167046	0.004983081	0.018225193	2	2	1.666666667	3.666666667	1.666666667	3	0.333333333	1.333333333	Gh_A01G0257	A01	+	2657543	2664049	5666	exon_intron
ghi_circ_000005	0.007210949	0.002583941	0.008165491	0.002070554	0.006171994	0.009528522	0.011173966	0.006634979	2.666666667	1	3	0.666666667	2	3	3	2.333333333	Gh_A01G0301	A01	+	3936021	3962782	26762	intronic
ghi_circ_000006	0.003517292	0.002408589	0.002066158	0.001332718	0	0.001241953	0.001263443	0.001051896	2.333333333	1.666666667	1.333333333	0.666666667	0	0.666666667	0.666666667	0.666666667	Gh_A01G0351	A01	+	4938608	4986402	47795	antisense
ghi_circ_000007	0.024860659	0.070593056	0.030947705	0.142100205	0.037176273	0.055234357	0.027841726	0.010783794	1.666666667	4.666666667	2	7.333333333	2	3	1.333333333	0.666666667	Gh_A01G0388	A01	+	5986619	5991357	4739	exon_intron
ghi_circ_000008	0.020064621	0.098955047	0	0.030980274	0.023168039	0.071824547	0.03226939	0.005292499	1.333333333	6.666666667	0	1.666666667	1.333333333	4	1.666666667	0.333333333	Gh_A01G0389	A01	+	5987290	5992028	4739	exon_intron
ghi_circ_000009	0.185187302	0.593131755	0.65138936	2.559159845	0.117478903	0.155791082	0.236944092	0.042785291	12	39.33333333	41.66666667	132.6666667	6.666666667	8.333333333	12	2.666666667	Gh_A01G0389	A01	-	5987406	5992144	4739	antisense
ghi_circ_000010	0.014611833	0.028809446	0.038913943	0.03189255	0.024326871	0.012111919	0.019011455	0.010787249	3.333333333	6.666666667	8.666666667	5.666666667	4.666666667	2.333333333	3.333333333	2.333333333	Gh_A01G0395	A01	+	6250028	6266575	16548	exon_intron
ghi_circ_000011	0.004358741	0.004336358	0.002963747	0	0	0.004837295	0.001929899	0.00156202	1	1	0.666666667	0	0	1	0.333333333	0.333333333	Gh_A01G0395	A01	-	6250697	6267356	16660	antisense
ghi_circ_000012	0	0	0	0	0.037331429	0.02751571	0.014937733	0.034914143	0	0	0	0	4.333333333	3	1.666666667	4.666666667	Gh_A01G0396	A01	-	6259654	6277824	10137	exon_intron
ghi_circ_000013	0.129263682	0.397206753	0.104741888	0.163295624	0.125635094	0.100189205	0.367817723	0.244624559	1.666666667	5	1.333333333	1.666666667	1.333333333	1	3.666666667	3	NA	A01	-	6467364	6468291	928	intergenic
ghi_circ_000014	0.000587221	0	0.00208837	0.001838143	0.000386922	0	0.000342477	0.000315659	0.666666667	0	2.333333333	1.666666667	0.333333333	0	0.333333333	0.333333333	Gh_A01G0536	A01	+	8675513	8757953	82441	exon_intron
ghi_circ_000015	0.042020952	0.050971917	0.025038995	0.02771448	0.053568005	0.037033837	0.041913227	0.005870867	5	6.333333333	3	2.666666667	5.333333333	3.666666667	4	0.666666667	NA	A01	+	9351448	9360171	8724	intergenic
ghi_circ_000016	0.270432118	0.157548679	0.160998398	0.332320918	0.125000827	0.199577099	0.425063679	0.055002523	1.666666667	1	1	1.666666667	0.666666667	1	2	0.333333333	Gh_A01G0575	A01	+	10363381	10363836	456	exon_intron
ghi_circ_000017	0.038301026	0	0.0812203	0.025298015	0.020309201	0.123248169	0.050811815	0.14451492	0.666666667	0	1.333333333	0.333333333	0.333333333	1.666666667	0.666666667	2.333333333	Gh_A01G0791	A01	+	17200271	17202336	1236	exon_intron
ghi_circ_000018	0.000983525	0	0.002006258	0.008553605	0	0.006075262	0.001404627	0.004114693	0.333333333	0	0.666666667	2.333333333	0	1.666666667	0.333333333	1.333333333	NA	A01	+	86603203	86627813	24611	intergenic
ghi_circ_000019	0.002160245	0.001016635	0.001065144	0.020552386	0	0	0.00125989	0	0.666666667	0.333333333	0.333333333	5	0	0	0.333333333	0	Gh_A01G1712	A01	-	95988750	96011159	22410	intronic
ghi_circ_000020	0.002827344	0.000752675	0	0.047734885	0	0	0.000920974	0	1.333333333	0.333333333	0	18	0	0	0.333333333	0	Gh_A01G1712	A01	-	96010941	96045851	34911	exon_intron
ghi_circ_000021	0.003951925	0.049758372	0.03617034	0.010399552	0	0	0	0	0.333333333	4.333333333	3	0.666666667	0	0	0	0	Gh_A01G1833	A01	+	98159661	98165863	6125	exon_intron
ghi_circ_000022	0.002469449	0.014781575	0.022276628	0.012878387	0	0	0	0	0.333333333	2	3	1.333333333	0	0	0	0	Gh_A01G1833	A01	-	98165480	98175281	9802	antisense
ghi_circ_000023	0.022500033	0.079502904	0.060508572	0.009443369	0	0	0	0	3	10.66666667	8	1	0	0	0	0	Gh_A01G1834	A01	-	98166203	98176004	9802	antisense
ghi_circ_000024	0.016221831	0.0033866	0.003287297	0.007600778	0.004111123	0.015698817	0.004455377	0.016541448	1.666666667	0.333333333	0.333333333	0.666666667	0.333333333	1.333333333	0.333333333	1.666666667	Gh_A01G1878	A01	-	98741014	98748772	7759	exon_intron
ghi_circ_000025	0.021305161	0.053380904	0.064569467	0.014072163	0.023759207	0.040957316	0.031115452	0.046049435	0.666666667	1.666666667	2	0.333333333	0.666666667	1	0.666666667	1.333333333	Gh_A01G1886	A01	+	98789507	98793233	2222	exon_intron
ghi_circ_000026	0.177857792	0.031555105	0.033060782	0.043307959	0.459790334	0.247021901	0.385777623	0.282448313	1.666666667	0.333333333	0.333333333	0.333333333	4	2	3	2.666666667	Gh_A01G1959	A01	-	99533242	99535478	722	exon_intron
ghi_circ_000027	0.010561271	0.008127802	0.020333803	0.011822125	0.007967758	0.006773534	0.003334783	0.008472843	2.666666667	2	5	2.333333333	1.666666667	1.333333333	0.666666667	2	Gh_A02G0075	A02	-	606036	626179	18108	exon_intron
ghi_circ_000028	0.016825357	0.026313003	0.017330885	0.012389433	0	0	0.003982248	0.007340832	1.666666667	2.666666667	1.666666667	1	0	0	0.333333333	0.666666667	Gh_A02G0075	A02	-	606381	615506	7090	exon_intron
ghi_circ_000029	0.00255193	0.005263254	0.002637717	0.001528106	0.003054524	0	0.001906639	0.00143529	0.666666667	1.333333333	0.666666667	0.333333333	0.666666667	0	0.333333333	0.333333333	Gh_A02G0075	A02	-	606381	626547	18131	exon_intron
ghi_circ_000030	0.006135652	0.025286136	0.02201742	0.021348213	0.004385073	0.001463995	0.003097884	0.003763557	1.666666667	7.333333333	6	4.666666667	1	0.333333333	0.666666667	1	NA	A02	-	612962	633234	20273	intergenic
ghi_circ_000031	0.018501872	0.049857842	0.073384559	0.00614533	0	0.017619023	0.024545157	0.024121651	1.333333333	3.666666667	5.333333333	0.333333333	0	1	1.333333333	1.666666667	Gh_A02G0092	A02	-	848594	853870	5277	exon_intron
ghi_circ_000032	0.576298521	0.239013597	0.509322141	1.3638547	0.454662871	0.563557196	0.550433244	0.871089417	2.333333333	1	2	4.333333333	1.666666667	2	1.666666667	3.333333333	Gh_A02G0212	A02	-	2401168	2401458	291	exon_intron
ghi_circ_000033	2.169103062	2.028035652	1.96367483	4.631545466	2.653349273	1.432502663	3.021334503	1.297136391	8.666666667	8	7.666666667	15	9	4.666666667	9.333333333	5	Gh_A02G0212	A02	-	2401168	2401460	293	exon_intron
ghi_circ_000034	0.423484645	0.101056274	0.029126847	0.258159456	0	0	0	0	53.66666667	13	3.666666667	26.66666667	0	0	0	0	Gh_A02G0219	A02	+	2526477	2535727	9251	intronic
ghi_circ_000035	0.009443718	0.019177736	0.016185576	0.007784376	0.007865495	0.011380975	0.007453573	0.009976582	1	2	1.666666667	0.666666667	0.666666667	1	0.666666667	1	Gh_A02G0254	A02	+	3096880	3104455	7576	exon_intron
ghi_circ_000036	0	0.128801772	0.133080928	0	0.331049947	1.18701287	0.514102111	1.116601896	0	0.333333333	0.333333333	0	0.666666667	2.333333333	1	2.666666667	Gh_A02G0378	A02	+	4708382	4708561	180	antisense
ghi_circ_000037	0	0.128801772	0.133080928	0	0.293294215	1.655089769	0.33547921	1.121835776	0	0.333333333	0.333333333	0	0.666666667	3.333333333	0.666666667	2.666666667	Gh_A02G0378	A02	+	4708427	4708606	180	antisense
ghi_circ_000038	0.001016679	0	0.003294522	0	0.0022063	0.005179972	0.006932935	0.003306678	0.333333333	0	1	0	0.666666667	1.333333333	1.666666667	1	Gh_A02G0379	A02	+	4708673	4731427	22755	antisense
ghi_circ_000039	0.048691281	0.037079316	0.049340219	0.051648265	0.053041853	0.036349012	0.070628848	0.059551427	13.33333333	10.33333333	13.33333333	11.33333333	13	8.666666667	15	15.66666667	NA	A02	-	66402176	66422273	20098	intergenic
ghi_circ_000040	0.026897135	0.012970248	0.013835162	0.026563805	0.014767261	0.049337451	0.00789766	0.021342265	1.333333333	0.666666667	0.666666667	1	0.666666667	2	0.333333333	1	Gh_A02G1234	A02	-	73379742	73383510	3575	exon_intron
ghi_circ_000041	0.121300997	0.077054282	0.110973173	0.199601843	0.176664584	0.119920943	0.137025185	0.200487505	5.666666667	3.666666667	5.333333333	8	8	4.666666667	5	9.333333333	Gh_A02G1235	A02	-	73380104	73383864	3575	exon_intron
ghi_circ_000042	0.004303921	0.00950685	0.013346518	0.001170001	0.010013957	0.012656288	0.00546321	0.009061249	1.666666667	3.666666667	5	0.333333333	3.333333333	4	1.666666667	3.333333333	Gh_A02G1261	A02	-	74456817	74484533	27717	antisense
ghi_circ_000043	0.0047311	0.009646485	0.006217345	0.001769114	0.002036792	0.027185413	0	0.021096263	1	2	1.333333333	0.333333333	0.333333333	5	0	4.333333333	Gh_A02G1359	A02	-	78266787	78282447	15661	exon_intron
ghi_circ_000044	0	0.027112971	0.003488868	0.013312459	0.003656011	0.011737451	0.004112167	0.003669414	0	2.666666667	0.333333333	1	0.333333333	1	0.333333333	0.333333333	Gh_A02G1480	A02	+	80946858	80953723	6866	exon_intron
ghi_circ_000045	0.183814832	0.296314895	0.291798516	0.2967641	0.429366708	0.394265127	0.210763357	0.245438853	2.333333333	4	3.666666667	3	4.666666667	4	2	3	Gh_A03G0008	A03	+	143180	144388	924	exon_intron
ghi_circ_000046	0.008213751	0.003289616	0.009281868	0	0	0	0.001547486	0	2.333333333	1	2.666666667	0	0	0	0.333333333	0	Gh_A03G0154	A03	+	2321034	2341810	20777	exon_intron
ghi_circ_000047	0.046605986	0.037173716	0.054433385	0.00236087	0.010503797	0.010188446	0.021199891	0.011109289	9	7.333333333	10.33333333	0.333333333	1.666666667	1.666666667	3	2	Gh_A03G0154	A03	+	2328075	2341810	13736	exon_intron
ghi_circ_000048	0.077516344	0.111093925	0.073686787	0.036324925	0.029261343	0.041073036	0.038535293	0.035173367	7	10.33333333	6.666666667	2.666666667	2.333333333	3	2.666666667	3	NA	A03	+	2351296	2357853	6558	intergenic
ghi_circ_000049	0.101410535	0.078045558	0.128886274	0.00476797	0.028619772	0.008621941	0.079002618	0.019444349	9.333333333	7.333333333	11.66666667	0.333333333	2.333333333	0.666666667	5.333333333	1.666666667	Gh_A03G0155	A03	-	2351464	2358021	6558	exon_intron
ghi_circ_000050	0.446477458	0.227728099	0.379796361	0.271725771	0.086804972	0.19842008	0	0.16020188	2	1	1.666666667	1	0.333333333	0.666666667	0	0.666666667	Gh_A03G0243	A03	-	3767127	3767533	319	annot_exons
ghi_circ_000051	0.658669768	0.43452538	0.512896937	1.581083188	0.011671498	0	0.095884109	0.037742736	24.66666667	16.33333333	19.33333333	47.33333333	0.333333333	0	2.666666667	1.333333333	Gh_A03G0247	A03	-	3812621	3816471	2733	exon_intron
ghi_circ_000052	0.101360427	0.008005195	0.026341124	0.065892308	0	0	0	0	4	0.333333333	1	2	0	0	0	0	Gh_A03G0247	A03	-	3812912	3816674	2846	exon_intron
ghi_circ_000053	0.008465675	0.010596837	0.004299175	0	0.009559716	0	0.012974023	0.002183818	1.333333333	1.666666667	0.666666667	0	1.333333333	0	1.666666667	0.333333333	Gh_A03G0252	A03	+	3955326	3966810	11485	intronic
ghi_circ_000054	0.271206614	0.914330407	0.132610471	0.501348781	3.647969728	4.639201242	3.460377633	4.786958076	0.666666667	2.333333333	0.333333333	1	7.666666667	9.666666667	6.666666667	11.33333333	Gh_A03G0342	A03	-	6153625	6153804	180	one_exon
ghi_circ_000055	0.093819934	0.044930851	0	0.121195142	0.102311936	0.4064447	0.164151951	0.295292831	0.666666667	0.333333333	0	0.666666667	0.666666667	2.333333333	1	2	NA	A03	-	32651761	32652276	516	intergenic
ghi_circ_000056	0.886619611	1.27079437	1.147867056	1.053138477	0.406734062	0.587734524	0.476335203	0.479196055	107	156.3333333	138	100.3333333	43	58.33333333	44.66666667	55	Gh_A03G1168	A03	-	83638985	83647749	8765	exon_intron
ghi_circ_000057	0.024751226	0.028699796	0.052896427	0.032519453	0.033496194	0.016071059	0.016410349	0.024048151	9	10.33333333	19	9.333333333	10.33333333	5	4.666666667	8.333333333	NA	A03	-	83644111	83670549	26439	intergenic
ghi_circ_000058	0.411470097	0.512902149	0.401859568	0.564647876	0.284714901	0.469508362	0.252138201	0.313137799	101.6666667	129	99	110.6666667	61.33333333	96.66666667	48.33333333	74	NA	A03	-	83665473	83683479	18007	intergenic
ghi_circ_000059	0.003460784	0.00166553	0.003490004	0.014783807	0.010358326	0.006447159	0.00206405	0.009253158	0.666666667	0.333333333	0.666666667	2.333333333	1.666666667	1	0.333333333	1.666666667	Gh_A03G1169	A03	+	83690608	83704286	13679	antisense
ghi_circ_000060	0.00176954	0.00166553	0	0.01275836	0.010358326	0.006447159	0.002527178	0.00557779	0.333333333	0.333333333	0	2	1.666666667	1	0.333333333	1	Gh_A03G1169	A03	-	83690671	83704349	13679	exon_intron
ghi_circ_000061	0	0	0	0.038641684	0.798396161	1.868732753	0.460481763	1.799624347	0	0	0	0.333333333	7	15.33333333	3.666666667	17	NA	A03	+	86538298	86539014	717	intergenic
ghi_circ_000062	0.005174506	0	0.00333993	0.002264747	0.015516117	0.001876047	0.010575026	0.005452179	1	0	0.666666667	0.333333333	2.666666667	0.333333333	1.666666667	1	NA	A03	-	88575913	88590231	14319	intergenic
ghi_circ_000063	0	0	0	0	0.002349878	0.000966777	0.005225307	0.001651163	0	0	0	0	1.666666667	0.666666667	3.666666667	1.333333333	Gh_A03G1416	A03	-	93642309	93703707	61399	exon_intron
ghi_circ_000064	0	0.000376828	0	0.001485629	0.002837213	0.001947805	0.00091781	0.002101377	0	0.333333333	0	1	2	1.333333333	0.666666667	1.666666667	Gh_A03G1416	A03	-	93642690	93704214	61525	intronic
ghi_circ_000065	0	0	0	0.000528089	0.003030056	0.002466889	0.003235138	0.003319024	0	0	0	0.333333333	2.333333333	1.666666667	2	2.666666667	Gh_A03G1416	A03	-	93642807	93704214	61408	intronic
ghi_circ_000066	0	0	0.033691374	0	0.04486386	0.130767346	0.182172705	0.251542238	0	0	0.333333333	0	0.333333333	1	1.333333333	2.333333333	Gh_A03G1528	A03	+	95945172	95946020	711	annot_exons
ghi_circ_000067	0	0.004035728	0	0	0.02191082	0.037978612	0.03253111	0.023182166	0	0.333333333	0	0	1.666666667	2.666666667	2.333333333	2	Gh_A03G1536	A03	-	96024560	96031495	6511	exon_intron
ghi_circ_000068	0.033096104	0.013030906	0.004984835	0.00966523	0.002891384	0.003304584	0	0.002618894	4.333333333	1.666666667	0.666666667	1	0.333333333	0.333333333	0	0.333333333	NA	A03	+	96146330	96155906	9577	intergenic
ghi_circ_000069	0	0.17737136	0.339240186	0.354890723	0	0	0.323833889	0.294749261	0	1	2	1.666666667	0	0	1.333333333	1.666666667	Gh_A03G1543	A03	+	96187460	96188124	427	annot_exons
ghi_circ_000070	0.007059319	0.010165869	0.024118633	0.021607316	0.011984033	0.02547699	0.009441261	0.010647156	0.666666667	1	2.333333333	1.666666667	1	2	0.666666667	1	Gh_A04G0008	A04	-	68886	77323	7067	exon_intron
ghi_circ_000071	0.332493927	0.126980952	0.132111745	0	0.79712792	0.397473331	0.251484913	0.634286727	1.666666667	0.666666667	0.666666667	0	3.333333333	1.666666667	1	3	Gh_A04G0017	A04	-	145301	145761	362	annot_exons
ghi_circ_000072	0.001822589	0.013851734	0.011724536	0.034293983	0	0	0	0	1.666666667	13	11	25.66666667	0	0	0	0	Gh_A04G0169	A04	+	3037783	3106030	68248	exon_intron
ghi_circ_000073	0.025521747	0.01045244	0.010452389	0.050587367	0.018786682	0.005676905	0.013589232	0.021647272	1.666666667	0.666666667	0.666666667	2.666666667	1	0.333333333	0.666666667	1.333333333	Gh_A04G0181	A04	-	3385198	3389929	4732	exon_intron
ghi_circ_000074	0.001370315	0.001725201	0.001825614	0.00223516	0.001884229	0.003473571	0.002886917	0.003349798	1	1.333333333	1.333333333	1.333333333	1.333333333	2	1.666666667	2.333333333	Gh_A04G0212	A04	-	4251358	4304646	53289	antisense
ghi_circ_000075	0	0	0	0	0.003416603	0.006767979	0.006813535	0.007715566	0	0	0	0	1	1.666666667	1.666666667	2.333333333	Gh_A04G0217	A04	-	4389463	4412261	22799	antisense
ghi_circ_000076	0.1111759	0.036455594	0.018337231	0.038197703	0	0	0.002353433	0	18.33333333	6	3	5	0	0	0.333333333	0	Gh_A04G0224	A04	-	4552177	4564173	11997	intronic
ghi_circ_000077	0.036412423	0.015642568	0.008053813	0.022296715	0	0	0	0	15	6.333333333	3.333333333	7.333333333	0	0	0	0	Gh_A04G0224	A04	-	4552177	4582447	30258	exon_intron
ghi_circ_000078	0.004923826	0.002593429	0.009908043	0.003086098	0.003148263	0.008704174	0.005959954	0.002486597	0.666666667	0.333333333	1.333333333	0.333333333	0.333333333	1	0.666666667	0.333333333	Gh_A04G0291	A04	-	6844462	6854593	10132	exon_intron
ghi_circ_000079	0	0.000547601	0.001063088	0	0.001187879	0.007995935	0.001308813	0.010473379	0	0.333333333	0.666666667	0	0.666666667	4.666666667	0.666666667	6.666666667	Gh_A04G0311	A04	-	7181777	7230267	47985	exon_intron
ghi_circ_000080	0	0.000976424	0.000507039	0	0.002565941	0.001141242	0.001199487	0.001085549	0	0.666666667	0.333333333	0	1.333333333	0.666666667	0.666666667	0.666666667	Gh_A04G0311	A04	-	7183105	7231334	47077	exon_intron
ghi_circ_000081	0.005182137	0.010200238	0.003134319	0.000693845	0.008845526	0.00906719	0.003407501	0.007567687	3.333333333	6.666666667	2	0.333333333	5	5	1.666666667	4.666666667	Gh_A04G0311	A04	-	7183693	7232152	46738	exon_intron
ghi_circ_000082	0.001050804	0.00351669	0.00521397	0.00134612	0.010464302	0.00835343	0.009475609	0.010376126	0.666666667	2.333333333	3.333333333	0.666666667	6	4.333333333	4.666666667	6.333333333	Gh_A04G0311	A04	-	7184251	7232677	46457	exon_intron
ghi_circ_000083	0	0.000595005	0.002051452	0.000390113	0.000333114	0.000357039	0	0.000303081	0	0.666666667	2.333333333	0.333333333	0.333333333	0.333333333	0	0.333333333	NA	A04	+	7439068	7522194	83127	intergenic
ghi_circ_000084	0.009171181	0.004354843	0.008050768	0.010264457	0.0131668	0.005877639	0.012331591	0.007118761	2.666666667	1.333333333	2.333333333	2.333333333	3.333333333	1.333333333	2.666666667	2	NA	A04	+	7486249	7507451	21203	intergenic
ghi_circ_000085	0.133380302	1.058730271	0.727267658	0.236832024	0.224323907	0.086469953	0.094451551	0.139629508	0.666666667	5.333333333	3.666666667	1	1	0.333333333	0.333333333	0.666666667	NA	A04	+	7893391	7893756	366	intergenic
ghi_circ_000086	0	0.325433276	0.082036188	0.201967239	0.284494377	0	0.22849791	0.171788703	0	1.333333333	0.333333333	0.666666667	1	0	0.666666667	0.666666667	NA	A04	-	44151964	44152255	292	intergenic
ghi_circ_000087	0	0	0	0	0.003871454	0.009718784	0.001082672	0.003441721	0	0	0	0	1.333333333	3.333333333	0.333333333	1.333333333	Gh_A04G1093	A04	+	61014818	61044514	29697	intronic
ghi_circ_000088	0	0	0	0	0.008856831	0.011110211	0.007475908	0.001734889	0	0	0	0	3	3.666666667	2.333333333	0.666666667	Gh_A04G1093	A04	+	61017164	61047197	28979	exon_intron
ghi_circ_000089	0	0	0	0	0.003329356	0.00648132	0.001550051	0.001261308	0	0	0	0	1.666666667	3	0.666666667	0.666666667	Gh_A04G1093	A04	+	61017164	61058930	40517	exon_intron
ghi_circ_000090	0	0	0.07301443	0	0.080599937	0.086324718	0.283958876	0.038464421	0	0	0.666666667	0	0.666666667	0.666666667	2	0.333333333	Gh_A05G0515	A05	+	5508777	5509431	655	exon_intron
ghi_circ_000091	0.042688834	0.056834353	0.046940308	0.041693795	0.105858315	0.08033544	0.084161579	0.093609743	16.66666667	22.66666667	18.33333333	13	36.66666667	26.33333333	25.66666667	35.33333333	Gh_A05G0671	A05	-	7080562	7110112	28698	exon_intron
ghi_circ_000092	0.039288532	0.043324796	0.04613634	0.04574901	0.105403084	0.031097617	0.062137926	0.114245086	15.33333333	17	18	14.33333333	37	10.33333333	19.33333333	43	Gh_A05G0673	A05	-	7082007	7111162	28707	exon_intron
ghi_circ_000093	0.007447805	0.008665297	0.007420467	0.004748901	0	0.001502535	0.001429359	0	2	2.333333333	2	1	0	0.333333333	0.333333333	0	Gh_A05G0909	A05	-	8975353	8995453	19753	exon_intron
ghi_circ_000094	0.216210517	0.158275177	0.149249639	0.099216909	0.135949808	0.213601294	0	0.078310509	2	1.333333333	1.333333333	0.666666667	1	1.666666667	0	0.666666667	Gh_A05G1668	A05	-	17379027	17379668	642	antisense
ghi_circ_000095	0.146032932	0.139235377	0.255463633	0.075026214	0.059133505	0.103875964	0.066511509	0.06032679	1.666666667	1.666666667	3	0.666666667	0.666666667	1	0.666666667	0.666666667	Gh_A05G1984	A05	-	21236189	21237037	849	intronic
ghi_circ_000096	0.251921166	0.486981857	0.696033259	1.139925417	4.023854331	2.035512313	2.868350819	4.126926923	1	2	2.666666667	3.666666667	13.66666667	6.666666667	8.666666667	15.33333333	NA	A05	-	21289072	21289355	284	intergenic
ghi_circ_000097	0	0	0.006831681	0.006239316	0	0	0.001767348	0.005664672	0	0	6.666666667	5	0	0	1.333333333	5.333333333	Gh_A05G2112	A05	-	23947676	24019595	71920	intronic
ghi_circ_000098	0.006186015	0.003029294	0.01998995	0.018350929	0	0	0.00387795	0.001555677	1.333333333	0.666666667	4.333333333	3.333333333	0	0	0.666666667	0.333333333	Gh_A05G2246	A05	-	26205005	26221199	16195	intronic
ghi_circ_000099	0.031913291	0.061188416	0.032370898	0.028335316	0.030745533	0.059696798	0.041452279	0.059408543	4.333333333	8.333333333	4.333333333	3	3.666666667	6.666666667	4.333333333	7.666666667	NA	A05	-	33009644	33019487	9844	intergenic
ghi_circ_000100	0.000476675	0.000974024	0.001912481	0.001277232	0.001533973	0.002304495	0.001112018	0.000992288	0.333333333	0.666666667	1.333333333	0.666666667	1	1.333333333	0.666666667	0.666666667	Gh_A05G2547	A05	-	35660727	35711506	50780	exon_intron
ghi_circ_000101	0	0.08341786	0	0.297793778	0.370124976	0	0	0.481803613	0	0.333333333	0	1	1.333333333	0	0	2	Gh_A05G2561	A05	-	36181064	36181685	315	annot_exons
ghi_circ_000102	1.236551185	0.805092406	0.655404009	0.764317718	3.789354536	2.069085485	2.682257966	3.842171672	5	3.333333333	2.666666667	2.333333333	13.33333333	7	8.333333333	15	Gh_A05G2727	A05	-	49265698	49266093	297	exon_intron
ghi_circ_000103	0.000746808	0.001430601	0.002211969	0.004529665	0	0	0.000991982	0	0.333333333	0.666666667	1	1.666666667	0	0	0.333333333	0	Gh_A05G3172	A05	-	83077177	83111901	32412	exon_intron
ghi_circ_000104	0.0886088	0.087449568	0.108673123	0.052602947	0.132137882	0.077212411	0.087148265	0.085375969	4.333333333	4.333333333	5.333333333	2	5.666666667	3	3.333333333	4	Gh_A05G3300	A05	+	86475144	86479920	3565	exon_intron
ghi_circ_000105	0.052063212	0	0.047169669	0.011346714	0.004844434	0	0.044455427	0.013222986	4	0	3.666666667	0.666666667	0.333333333	0	3	1	Gh_A05G3343	A05	+	87393943	87399658	5716	exon_intron
ghi_circ_000106	0.001682135	0.001660121	0.003676267	0.000429351	0.001127364	0.001183933	0.001745337	0.001071989	1.666666667	1.666666667	3.666666667	0.333333333	1	1	1.333333333	1	Gh_A05G3350	A05	+	87489133	87561959	72827	antisense
ghi_circ_000107	0.113947103	0.541760964	0.226129266	0.447554085	0	0.026644706	0	0.008041795	5	24.33333333	10	16	0	1	0	0.333333333	Gh_A05G3362	A05	+	88054705	88057940	3236	intronic
ghi_circ_000108	0.00704946	0.026802778	0.015304875	0.016917869	0.001241489	0.000559672	0	0.001606893	4.666666667	17.66666667	10	9	0.666666667	0.333333333	0	1	Gh_A05G3362	A05	+	88054705	88102702	47998	intronic
ghi_circ_000109	0.016812934	0.061471199	0.033393436	0.012666381	0	0	0	0	5.333333333	19.33333333	10.33333333	3	0	0	0	0	Gh_A05G3362	A05	+	88075402	88097887	22486	intronic
ghi_circ_000110	0.088986811	0.180404872	0.136801545	0.096578683	0.214102057	0.269302351	0.155169033	0.276821786	7.666666667	16	11.66666667	6.666666667	16	19.33333333	10.66666667	23	Gh_A05G3458	A05	+	89897002	89907299	6326	exon_intron
ghi_circ_000111	0.072091742	0.165908311	0.140492348	0.110443093	0.199296535	0.264156134	0.159042501	0.192990489	6.333333333	15	12.33333333	7.666666667	15.33333333	19.33333333	10.66666667	16.33333333	Gh_A05G3458	A05	+	89897233	89907561	6445	exon_intron
ghi_circ_000112	0	0.011323619	0.057507232	0.027477331	0.02648104	0.004037744	0.078914601	0.027097332	0	1	5.333333333	2	2	0.333333333	5.333333333	2.333333333	Gh_A05G3458	A05	+	89898212	89907913	6653	exon_intron
ghi_circ_000113	0.002936226	0.009612587	0.009317841	0.011748179	0.01107752	0	0.008468256	0.02289524	0.333333333	1	1	1	1	0	0.666666667	2.333333333	Gh_A05G3458	A05	+	89899251	89909588	7879	exon_intron
ghi_circ_000114	0.0072497	0.006891999	0.004579794	0.003110985	0.005064559	0.011496421	0.003316315	0.004823038	1	1	0.666666667	0.333333333	0.666666667	1.333333333	0.333333333	0.666666667	Gh_A05G3458	A05	-	89899734	89910157	10424	antisense
ghi_circ_000115	0.05538108	0.171516915	0.133230158	0.064428746	0.144504984	0.195757507	0.141116749	0.23043709	6	19	14.66666667	5.666666667	14	17.66666667	12	24.33333333	Gh_A05G3458	A05	+	89900135	89910558	8064	exon_intron
ghi_circ_000116	0.042091255	0.04781125	0.062087324	0.029084229	0.039814268	0.070686796	0.026389563	0.050642437	5	5.666666667	7.333333333	2.666666667	4	7	2.333333333	5.666666667	Gh_A05G3459	A05	+	89900241	89910664	8598	exon_intron
ghi_circ_000117	0.096137566	0.10685226	0.154873472	0.075583274	0.087911735	0.102183791	0.06852891	0.085778717	13.66666667	15.33333333	22	8.666666667	11	12.33333333	7.333333333	11.66666667	Gh_A05G3459	A05	-	89900277	89910700	10424	antisense
ghi_circ_000118	0.006040984	0.002819303	0.005918135	0.004012982	0.009639294	0.007832695	0.003493891	0.015868339	0.666666667	0.333333333	0.666666667	0.333333333	1	0.666666667	0.333333333	1.666666667	Gh_A05G3459	A05	+	89901354	89911774	8081	exon_intron
ghi_circ_000119	0.03436917	0.023558428	0.024951227	0.023231121	0.016829992	0.04369358	0.019311105	0.028771391	3.666666667	2.666666667	2.666666667	2	1.666666667	4	1.666666667	3	Gh_A05G3459	A05	+	89901636	89911979	7919	exon_intron
ghi_circ_000120	0.012457178	0.011830332	0.009594126	0.007555981	0.025249598	0.007605273	0.025143649	0.009896309	1.333333333	1.333333333	1	0.666666667	2.333333333	0.666666667	2	1	Gh_A05G3459	A05	+	89901895	89912201	7805	exon_intron
ghi_circ_000121	0.046480567	0.062290128	0.040982794	0.041973601	0.074789828	0.051446699	0.056729631	0.046031501	4.666666667	6.333333333	4	3.333333333	6.666666667	4.333333333	4.333333333	4.333333333	Gh_A05G3459	A05	+	89902620	89912428	7193	exon_intron
ghi_circ_000122	0.015422175	0.003718415	0.01585192	0	0.028256353	0.019672038	0.00452833	0.004040769	1.333333333	0.333333333	1.333333333	0	2	1.333333333	0.333333333	0.333333333	Gh_A05G3459	A05	+	89903694	89913157	6235	exon_intron
ghi_circ_000123	0.132270726	0.631257166	0.261335802	0	0.439801884	0.983857312	0	0	0.333333333	1.666666667	0.666666667	0	1	2	0	0	Gh_A05G3467	A05	+	90108359	90108541	183	antisense
ghi_circ_000124	0.01569619	0.004079062	0.004931777	0.010353086	0	0.002062263	0.001898859	0.000875084	6.333333333	1.666666667	2	3.333333333	0	0.666666667	0.666666667	0.333333333	Gh_A05G3468	A05	+	90140742	90170843	29738	exon_intron
ghi_circ_000125	0.018749452	0.108901695	0.07902753	0.07535765	0.021449098	0.045979205	0.021869973	0.039672692	0.333333333	2	1.333333333	1	0.333333333	0.666666667	0.333333333	0.666666667	NA	A05	+	90362515	90363805	1291	intergenic
ghi_circ_000126	0.559706257	0.373940628	0	0.252164086	0.628186544	0	1.955333347	0	1	0.666666667	0	0.333333333	1	0	2.666666667	0	Gh_A05G3581	A05	-	91664861	91665070	124	annot_exons
ghi_circ_000127	0.019976806	0.023924476	0.039675611	0.04356114	0.051421471	0.040962652	0.06957134	0.046302923	1.333333333	1.666666667	2.666666667	2.333333333	3	2.333333333	3.666666667	3	Gh_A06G0030	A06	+	224186	230451	4941	exon_intron
ghi_circ_000128	0.055830678	0.042487119	0.04891286	0.061677551	0.038175572	0.054376678	0.056874542	0.059252876	4.333333333	3.333333333	3.666666667	3.666666667	2.666666667	3.666666667	3.333333333	4.333333333	Gh_A06G0030	A06	+	225276	231669	5574	exon_intron
ghi_circ_000129	0.073796784	0.06051619	0.050583429	0.072433667	0.110905813	0.030037226	0.070997886	0.05730695	5	4	3.333333333	4	6.333333333	1.666666667	3.666666667	3.666666667	Gh_A06G0031	A06	+	226535	232645	4884	exon_intron
ghi_circ_000130	0.01135522	0.003625382	0.00398845	0.008664922	0.003925281	0.004200643	0	0.011765982	1	0.333333333	0.333333333	0.666666667	0.333333333	0.333333333	0	1	Gh_A06G0031	A06	-	226838	233232	6395	antisense
ghi_circ_000131	0.007906077	0.005112745	0.007960845	0.018333012	0.022748005	0.014140744	0.014144489	0.01862998	2.666666667	1.666666667	2.666666667	5	6.333333333	4	3.666666667	6	Gh_A06G0224	A06	+	2569153	2594563	24409	exon_intron
ghi_circ_000132	0.005554309	0.004130192	0.002367929	0.00317112	0.002569694	0.00746118	0.008515597	0.003344431	2.333333333	1.666666667	1	1	1	2.666666667	2.666666667	1.333333333	Gh_A06G0227	A06	-	2619533	2649845	30313	antisense
ghi_circ_000133	0.573279213	0.494929773	0.44835237	0.144302537	0.292661326	0.67432071	0.408444335	0.526154908	3	2.666666667	2.333333333	0.666666667	1.333333333	3	1.666666667	2.666666667	Gh_A06G0578	A06	-	15055720	15056217	384	annot_exons
ghi_circ_000134	0	0	0.00137098	0.001194451	0.001008346	0.002235126	0.001274379	0.00191836	0	0	1	0.666666667	0.666666667	1.333333333	0.666666667	1.333333333	Gh_A06G0645	A06	+	16759985	16812340	52356	antisense
ghi_circ_000135	0.006554143	0.003284259	0.008044823	0.003915965	0	0.004072216	0	0	1.333333333	0.666666667	1.666666667	0.666666667	0	0.666666667	0	0	NA	A06	-	79234944	79250003	15060	intergenic
ghi_circ_000136	0.002851401	0	0.021610731	0.001631882	0.003357308	0.005028521	0.007255841	0.002954547	0.666666667	0	5	0.333333333	0.666666667	1	1.333333333	0.666666667	NA	A06	-	98399697	98416674	16978	intergenic
ghi_circ_000137	0.006798756	0.02011562	0.013562659	0.014975342	0.020686146	0.012015175	0.0180687	0.029042547	2	6	4	3.666666667	5.333333333	3	4	8.333333333	Gh_A06G1509	A06	+	98725155	98747010	21856	intronic
ghi_circ_000138	0.004055132	0.024854809	0.012838897	0.036899697	0.05424278	0.035131996	0.020482827	0.049575194	0.333333333	2	1	2.333333333	3.666666667	2.333333333	1.333333333	3.666666667	Gh_A06G1515	A06	-	98833697	98839401	5705	antisense
ghi_circ_000139	0.019036198	0.021491909	0	0.017402501	0.029194135	0.005579917	0.018134305	0.019215792	1.333333333	1.666666667	0	1	1.666666667	0.333333333	1	1.333333333	Gh_A06G1515	A06	+	98834654	98839972	5319	exon_intron
ghi_circ_000140	2.620299195	0.201881407	0.604949971	3.079065931	0.578332818	1.20448855	0.608190412	0.102372044	8.666666667	0.666666667	2	8.333333333	1.666666667	3.333333333	1.666666667	0.333333333	Gh_A06G1591	A06	+	100542792	100543036	245	intronic
ghi_circ_000141	0.004814677	0.005468601	0.004967718	0	0.005224177	0	0.053721807	0.015855474	0.333333333	0.333333333	0.333333333	0	0.333333333	0	2.666666667	1	Gh_A06G1626	A06	-	101173547	101178351	4805	exon_intron
ghi_circ_000142	0	0.001211872	0	0.001634433	0.00275955	0.001551387	0.009878979	0.002720532	0	0.333333333	0	0.333333333	0.666666667	0.333333333	2	0.666666667	Gh_A06G1626	A06	-	101173547	101192677	19131	exon_intron
ghi_circ_000143	0	0.010221998	0	0	0	0.008817135	0.008963446	0	0	2	0	0	0	1.333333333	1.333333333	0	Gh_A06G1628	A06	-	101178698	101192677	13911	exon_intron
ghi_circ_000144	0.003441251	0.005051389	0	0.004357732	0.001112094	0.002069489	0.004431463	0.003509526	1.333333333	2	0	1.333333333	0.333333333	0.666666667	1.333333333	1.333333333	Gh_A06G1686	A06	-	101988365	102018489	28683	exon_intron
ghi_circ_000145	0.003458945	0	0	0	0.038732727	0.019872033	0.050301275	0.147509594	0.333333333	0	0	0	3.333333333	1.666666667	4	14.33333333	Gh_A06G1691	A06	-	102161465	102168889	7425	exon_intron
ghi_circ_000146	0.002184829	0.006145787	0.002030615	0.002660004	0	0.00228525	0	0.015063835	0.333333333	1	0.333333333	0.333333333	0	0.333333333	0	2.333333333	Gh_A06G1711	A06	-	102356230	102368975	11755	exon_intron
ghi_circ_000147	0.047244557	0.007576575	0.016135954	0.019651959	0	0	0.011297146	0	2	0.333333333	0.666666667	0.666666667	0	0	0.333333333	0	Gh_A07G0189	A07	+	2349213	2352337	3060	exon_intron
ghi_circ_000148	0.00767196	0.000909688	0.002941491	0.011706578	0.00108651	0.005678937	0.003879523	0.00102108	2.666666667	0.333333333	1	3.333333333	0.333333333	1.666666667	1	0.333333333	Gh_A07G0468	A07	+	6041511	6066996	25486	intronic
ghi_circ_000149	0.151206048	0.775244238	1.125276536	1.618722243	0.389470526	0.990109143	0.86236561	1.190606169	0.333333333	1.666666667	2.333333333	2.666666667	0.666666667	1.666666667	1.333333333	2.333333333	Gh_A07G0517	A07	+	6804772	6804924	153	one_exon
ghi_circ_000150	0.167860556	0.148907097	0.322719087	1.384012469	0.345052018	0.382425596	0.805161182	0.492526126	0.333333333	0.333333333	0.666666667	2.333333333	0.666666667	0.666666667	1.333333333	1	Gh_A07G0517	A07	+	6804783	6804935	153	one_exon
ghi_circ_000151	0	0.325468369	0	0.446690667	0	0.141331319	0.575107217	1.217309735	0	1	0	1	0	0.333333333	1.333333333	3.333333333	Gh_A07G0780	A07	-	13191777	13192064	210	annot_exons
ghi_circ_000152	0.027248471	0.033831843	0.035022922	0.01384149	0.027144049	0.031283307	0.028872176	0.040175843	5	6.333333333	6.333333333	2	4	4.666666667	4	7	NA	A07	-	14752430	14765720	13291	intergenic
ghi_circ_000153	0	0.010133841	0.005280989	0.006893374	0.028240625	0.038884785	0.028885722	0.016637906	0	0.666666667	0.333333333	0.333333333	1.666666667	2	1.333333333	1	Gh_A07G0975	A07	-	18441483	18449416	4536	exon_intron
ghi_circ_000154	0	0.160442154	0.168694134	0.487783224	0.1858907	0.317461687	0	0.269055074	0	0.666666667	0.666666667	1.666666667	0.666666667	1	0	1	NA	A07	-	20234820	20235103	284	intergenic
ghi_circ_000155	0	0	0.002561767	0.001935796	0.001844296	0.001036841	0.002330878	0.001818218	0	0	1	0.666666667	0.666666667	0.333333333	0.666666667	0.666666667	Gh_A07G1098	A07	+	22824103	22852727	28625	exon_intron
ghi_circ_000156	0.005910218	0.003347758	0.002615971	0.002100786	0.003598159	0.005965012	0	0.004483671	2.333333333	1.333333333	1	0.666666667	1.333333333	2	0	1.666666667	Gh_A07G1098	A07	+	22824326	22852950	28625	exon_intron
ghi_circ_000157	0.004153212	0.003333731	0.004398059	0.003068684	0.010957641	0.00488903	0.005648102	0.006240015	1.666666667	1.333333333	1.666666667	1	3.666666667	1.666666667	1.666666667	2.333333333	NA	A07	-	22824628	22853252	28625	intergenic
ghi_circ_000158	0.023750545	0.022521171	0.034335018	0.019591328	0.032054507	0.034926552	0.027342364	0.049061363	3	3	4.333333333	2	3.666666667	3.666666667	2.666666667	6	NA	A07	-	27713304	27722634	9331	intergenic
ghi_circ_000159	0.196052974	0	0	0	0.111207976	0.354179491	0.37164008	0.620407182	0.666666667	0	0	0	0.333333333	1	1	2	Gh_A07G1554	A07	-	57029335	57029583	249	one_exon
ghi_circ_000160	0.133016868	0.197943498	0.134770306	0.08836215	0.299164403	0.386694605	0.188388379	0.210157082	0.666666667	1	0.666666667	0.333333333	1.333333333	1.666666667	0.666666667	1	Gh_A07G1871	A07	+	73879044	73879602	367	annot_exons
ghi_circ_000161	0.016562123	0.040578983	0.032722854	0.070800723	0.103543972	0.049515355	0.05314464	0.13023056	0.666666667	1.666666667	1.333333333	2.333333333	3.666666667	1.666666667	1.666666667	5	Gh_A08G0041	A08	-	297445	300367	2923	exon_intron
ghi_circ_000162	0.043886988	0.008980392	0.032631421	0.018937859	0.018042706	0.027542495	0	0.017143644	1.666666667	0.333333333	1.333333333	0.666666667	0.666666667	1	0	0.666666667	Gh_A08G0041	A08	-	297445	300370	2926	exon_intron
ghi_circ_000163	1.293319539	1.370521084	1.632585825	1.667917458	1.94790329	1.058473584	1.500630727	1.816752903	40.33333333	42.33333333	50.66666667	42	53.33333333	28	36.66666667	54.33333333	Gh_A08G0041	A08	-	298084	300367	2284	exon_intron
ghi_circ_000164	0.04204515	0.043253996	0.08447228	0.120949596	0.157970359	0.061193045	0.093271052	0.111101873	1.333333333	1.333333333	2.666666667	3	4.333333333	1.666666667	2.333333333	3.333333333	Gh_A08G0041	A08	-	298084	300370	2287	exon_intron
ghi_circ_000165	0	0	0	0	0.434455631	0.209011106	0.673985536	0.445284849	0	0	0	0	1.333333333	0.666666667	2	1.666666667	NA	A08	-	1254287	1254570	284	intergenic
ghi_circ_000166	0.03448721	0.040506083	0.04876547	0.299716731	0.010296474	0.016377401	0.005768837	0.010989161	15.33333333	17.66666667	21.33333333	107	4	6	2	4.666666667	Gh_A08G0193	A08	-	1974470	2006710	32241	exon_intron
ghi_circ_000167	0.004595804	0	0.00150762	0	0.002451228	0.001867932	0.00298809	0.004746241	2	0	0.666666667	0	1	0.666666667	1	2	Gh_A08G0219	A08	-	2276957	2309272	31778	exon_intron
ghi_circ_000168	0.003774835	0	0.00150762	0	0.003455011	0.001841246	0.002912027	0.001637815	1.666666667	0	0.666666667	0	1.333333333	0.666666667	1	0.666666667	Gh_A08G0219	A08	-	2277034	2309349	31778	exon_intron
ghi_circ_000169	0.024835654	0.025284012	0.016993885	0	0.008624694	0.024525847	0.022251296	0.017293204	2	2	1.333333333	0	0.666666667	1.666666667	1.333333333	1.333333333	Gh_A08G0383	A08	+	4838905	4844862	5821	exon_intron
ghi_circ_000170	0.351438781	0.355262799	0.452009927	0.1579363	0.162204035	0.183665732	0.171530733	0.223147017	102.3333333	105.3333333	131.3333333	37	42	45	38.66666667	62.33333333	NA	A08	-	4941141	4962389	21249	intergenic
ghi_circ_000171	0	0.004628994	0	0.003121528	0.021339767	0.009281779	0.006028378	0.007605625	0	0.666666667	0	0.333333333	2.666666667	1	0.666666667	1	NA	A08	+	14196399	14206415	10017	intergenic
ghi_circ_000172	0.019168807	0.013252107	0.020443266	0.014669018	0.010043347	0.006450748	0.024578514	0.017951583	3.666666667	2.666666667	4	2.333333333	1.666666667	1	3.666666667	3.333333333	NA	A08	-	14861551	14875658	14108	intergenic
ghi_circ_000173	0.038263931	0.010456278	0.059629524	0.035910378	0.080481631	0.010689659	0	0.020336013	1.333333333	0.333333333	2	1	2.333333333	0.333333333	0	0.666666667	Gh_A08G0693	A08	+	15749785	15752297	2513	exon_intron
ghi_circ_000174	0.165246609	0.338663393	0.219118942	0.442258042	0.297845916	0.32502556	0.201672397	0.31748462	1.333333333	2.666666667	1.666666667	2.666666667	2	2	1.333333333	2.333333333	NA	A08	-	26815129	26815688	560	intergenic
ghi_circ_000175	0.252641567	0.493300068	0.189167115	0.317335071	0.157226888	0.070878927	0	0.066177179	1.333333333	2.666666667	1	1.333333333	0.666666667	0.333333333	0	0.333333333	NA	A08	+	60527669	60528047	379	intergenic
ghi_circ_000176	0.05265884	0.085965916	0.115832085	0.130818834	0.193207874	0.153558126	0.20909695	0.205611005	6.333333333	10.33333333	13.66666667	12.66666667	20.33333333	15.33333333	19.33333333	23.66666667	NA	A08	-	77709007	77717814	8808	intergenic
ghi_circ_000177	0.001914987	0.001446742	0.00193745	0.0017972	0.002373449	0.002386607	0.003063767	0.001020004	1.333333333	1	1.333333333	1	1.333333333	1.333333333	1.666666667	0.666666667	Gh_A08G1250	A08	+	83800593	83852052	50213	exon_intron
ghi_circ_000178	0	0.003132655	0.003326259	0.003026	0.003495528	0.003967381	0.00114445	0.003356278	0	1.333333333	1.333333333	1	1.333333333	1.333333333	0.333333333	1.333333333	Gh_A08G1745	A08	-	97411101	97442412	30206	exon_intron
ghi_circ_000179	0.700448237	0.297760291	0.241142533	0.784489501	0.730929754	0.359609466	0.371551158	0.578651991	3.666666667	1.666666667	1.333333333	3.333333333	3.333333333	1.666666667	1.666666667	3	Gh_A08G1757	A08	+	97623049	97623720	397	exon_intron
ghi_circ_000180	0.033244721	0.019292734	0.021251026	0.03939288	0.003725758	0.008145865	0.003947072	0.009858555	7	4	4.333333333	6.666666667	0.666666667	1.333333333	0.666666667	2	NA	A08	+	98781857	98797155	15299	intergenic
ghi_circ_000181	0.001382734	0.004109132	0.005721929	0.016319973	0.007123183	0.001773927	0.003753715	0.007508926	0.333333333	1	1.333333333	3	1.333333333	0.333333333	0.666666667	1.666666667	Gh_A08G1907	A08	-	99766515	99793306	16731	exon_intron
ghi_circ_000182	0.001031681	0.0067193	0.003911378	0.005944247	0	0.002463549	0.002425735	0.004076998	0.333333333	2.333333333	1.333333333	1.666666667	0	0.666666667	0.666666667	1.333333333	Gh_A08G1908	A08	-	99766515	99807046	24894	exon_intron
ghi_circ_000183	0.067365159	0.093191094	0.119531384	0.415280084	0.460689708	0.304093678	0.717172793	0.546750308	7.666666667	10.66666667	13.66666667	39.33333333	46.66666667	29.33333333	64.66666667	60.33333333	Gh_A08G1907	A08	-	99772028	99780447	8420	intronic
ghi_circ_000184	0	0.00207929	0.000728745	0	0.002655221	0.001720139	0.005703931	0.001554696	0	1	0.333333333	0	1	0.666666667	2	0.666666667	Gh_A08G1908	A08	-	99772028	99805323	32871	exon_intron
ghi_circ_000185	0.006848436	0.004696029	0.067891895	0.133736625	0.053693877	0.011094271	0.049074408	0.01204728	1	0.666666667	9.666666667	15	6.666666667	1.333333333	5.333333333	1.666666667	Gh_A08G1957	A08	+	100650750	100661196	10447	antisense
ghi_circ_000186	0.037341988	0	0.005333905	0.01850774	0.116174358	0.038208973	0.116366443	0.051202612	2.333333333	0	0.333333333	1	6	2	5.333333333	3	Gh_A08G2236	A08	-	103255745	103260235	4491	antisense
ghi_circ_000187	0.831729442	0.389392528	0.38287495	0.564841773	1.049352628	0.703273102	0.331416375	0.334266458	4.333333333	2	2	2.333333333	4.666666667	3	1.333333333	1.666666667	Gh_A09G0054	A09	-	1192789	1193371	379	annot_exons
ghi_circ_000188	0.007379042	0.003308495	0.015848948	0.001860843	0.010729018	0.004024404	0.039197528	0.008592287	3	1.333333333	6.333333333	0.666666667	3.666666667	1.333333333	12	3.333333333	Gh_A09G0199	A09	-	5919969	5949746	29778	exon_intron
ghi_circ_000189	0.249303272	0.244687307	0.188027147	0.083151048	0.309735349	0.747269726	0.072395219	0.656633911	1.333333333	1.333333333	1	0.333333333	1.333333333	3.333333333	0.333333333	3.333333333	Gh_A09G0599	A09	-	48183043	48183566	390	annot_exons
ghi_circ_000190	0.006149327	0	0.00286778	0.007764614	0.006010337	0.006769148	0.003380119	0.009134275	0.666666667	0	0.333333333	0.666666667	0.666666667	0.666666667	0.333333333	1	Gh_A09G0605	A09	+	48362074	48370981	8353	exon_intron
ghi_circ_000191	0.003907248	0.008610112	0.014625974	0.012946223	0.005766256	0.006283316	0.006859637	0.011079271	1	2	3.666666667	2.666666667	1.333333333	1.333333333	1.333333333	2.666666667	Gh_A09G0712	A09	+	52842448	52862227	18311	exon_intron
ghi_circ_000192	0.056485913	0.071331869	0.063687679	0.085986279	0.05160338	0.055223195	0.030052843	0.059054977	13.66666667	17.33333333	15.33333333	17	11	11.33333333	5.666666667	13.66666667	Gh_A09G0713	A09	+	52844600	52864111	17727	exon_intron
ghi_circ_000193	0.378720546	0.091131143	0	0.735868991	0.238355962	0.245310319	0.389490683	0	1.333333333	0.333333333	0	2	0.666666667	0.666666667	1	0	Gh_A09G0740	A09	+	53347700	53348722	250	annot_exons
ghi_circ_000194	0.085249382	0.087352982	0.154854283	0.090129317	0.038743365	0.061934202	0.113748843	0.021016151	5.666666667	6	10.33333333	5	2.333333333	3.666666667	6	1.333333333	Gh_A09G1052	A09	+	60889441	60895327	4953	exon_intron
ghi_circ_000195	0.037477871	0.05891801	0.0403065	0.003503552	0.007207938	0	0.004065772	0.016020105	4	6.333333333	4.333333333	0.333333333	0.666666667	0	0.333333333	1.666666667	Gh_A09G1053	A09	-	60889670	60897577	7908	antisense
ghi_circ_000196	0.017274308	0.037458946	0.06442419	0.011350686	0.019214795	0.025822514	0.049168462	0.013188046	1.333333333	3	5	0.666666667	1.333333333	1.666666667	3	1	Gh_A09G1053	A09	+	60889925	60897659	5714	exon_intron
ghi_circ_000197	0.301960863	0.531491906	0.628267985	0.632586796	0.43565427	0.355269601	0.610610256	0.340777864	20.66666667	36.66666667	42.66666667	34.33333333	26	20.33333333	32	22.33333333	Gh_A09G1053	A09	+	60890862	60898739	4992	exon_intron
ghi_circ_000198	0.051352997	0.051017874	0.134373315	0	0	0.135191034	0.06970411	0.113564756	0.666666667	0.666666667	1.666666667	0	0	1.333333333	0.666666667	1.333333333	Gh_A09G1229	A09	-	64270647	64271547	901	exon_intron
ghi_circ_000199	0.032554939	0.03640783	0.042088261	0.030891048	0.046226082	0.049570049	0.047587944	0.055767957	29.66666667	33.66666667	38.33333333	22.66666667	36.33333333	38	34.33333333	49	Gh_A09G1317	A09	-	65809128	65876800	67010	exon_intron
ghi_circ_000200	1.449371363	1.421835306	1.024204808	0	0.667013025	0.866734828	1.845476188	0.721628799	4.333333333	4.333333333	3	0	1.666666667	2	4.333333333	2	NA	A09	-	72210246	72210455	210	intergenic
ghi_circ_000201	0.02470777	0.017257285	0.032300849	0.018328928	0.045134247	0.046207222	0.074069175	0.052194815	3.333333333	2.333333333	4.333333333	2	5.333333333	5.333333333	7.666666667	6.666666667	NA	A09	-	74060433	74070148	9716	intergenic
ghi_circ_000202	0.000941447	0	0.005704219	0.00350989	0.004207325	0.002385266	0.005190105	0.005853016	0.333333333	0	2	1	1.333333333	0.666666667	1.333333333	2	Gh_A09G2193	A09	+	74836897	74864261	25711	exon_intron
ghi_circ_000203	0.010497072	0.015174582	0.022165667	0.051769225	0.001540431	0	0	0	2.666666667	3.666666667	5.333333333	10	0.333333333	0	0	0	Gh_A10G0061	A10	-	557946	575921	17976	exon_intron
ghi_circ_000204	0.008102329	0.022719909	0.006917544	0.032056006	0	0.001494471	0	0	2	5.666666667	1.666666667	6.333333333	0	0.333333333	0	0	Gh_A10G0061	A10	+	558486	576460	17975	antisense
ghi_circ_000205	0.106164662	0.332182328	0.335607046	0.411425615	0.46309613	0.247994256	0.292637675	0	0.333333333	1	1	1	1.333333333	0.666666667	0.666666667	0	Gh_A10G0147	A10	-	1229788	1230015	228	one_exon
ghi_circ_000206	0.543780522	0.445669577	0.769472857	1.815708767	0.705997761	0.916129067	0.247667855	0.551016859	1.666666667	1.333333333	2.333333333	4.666666667	2	2.333333333	0.666666667	1.666666667	Gh_A10G0147	A10	-	1230016	1230243	228	one_exon
ghi_circ_000207	0.209980601	0.413523812	0.279672538	0.564999705	0.237224848	0.199577099	0.151619595	0.277822341	1.333333333	2.666666667	1.666666667	3	1.333333333	1	0.666666667	1.666666667	Gh_A10G0147	A10	-	1230016	1230471	456	one_exon
ghi_circ_000208	0.762588452	2.564052431	1.083921701	2.927760904	0.500003308	0.601456275	0.691925125	1.003928891	2.333333333	7.666666667	3.333333333	7.333333333	1.333333333	1.666666667	1.666666667	3	Gh_A10G0147	A10	+	1230128	1230355	228	antisense
ghi_circ_000209	17.35518323	17.68401373	17.31453217	16.08995951	9.141529514	13.71816622	12.05599943	11.47894047	54.33333333	56	53.33333333	40.33333333	25	35.66666667	29.33333333	34.33333333	Gh_A10G0147	A10	-	1230244	1230471	228	one_exon
ghi_circ_000210	0.019662636	0.019120073	0.012946087	0.102805522	0.007252061	0	0	0	3	3	2	13	1	0	0	0	Gh_A10G0192	A10	-	1682051	1694539	11455	exon_intron
ghi_circ_000211	0.014806334	0.00355016	0	0.033586685	0	0	0	0	2.666666667	0.666666667	0	4.666666667	0	0	0	0	Gh_A10G0192	A10	-	1683642	1696702	13061	exon_intron
ghi_circ_000212	0.096331938	0.05903063	0.066082665	0.048616253	0.033026395	0.062170093	0.143786832	0.068656842	11.66666667	7.333333333	8	4.666666667	3.666666667	6.333333333	13.33333333	8	Gh_A10G0501	A10	-	5441019	5450473	8880	exon_intron
ghi_circ_000213	0.036639605	0.011431403	0.036015564	0.0139017	0.01600512	0.058154463	0	0.02611465	1	0.333333333	1	0.333333333	0.333333333	1.333333333	0	0.666666667	Gh_A10G0742	A10	-	13187068	13189060	1993	exon_intron
ghi_circ_000214	34.10126766	34.57802242	36.03148626	36.54683261	20.71717366	23.4606123	20.9350563	23.28666891	932.6666667	958	981	797.6666667	490.6666667	531.3333333	441.3333333	608.3333333	Gh_A10G0742	A10	+	13187652	13189644	1993	antisense
ghi_circ_000215	62.9836006	63.79624408	68.21804824	63.98722991	38.06442548	43.0305182	41.41465211	42.17536501	1723	1772	1858.666667	1393.333333	901	975	875.3333333	1102	Gh_A10G0742	A10	+	13187682	13189674	1993	antisense
ghi_circ_000216	1.155344566	0.435273395	0.420953477	1.030140379	0.159142448	0.170572282	0.369564623	0	2.666666667	1	1	2	0.333333333	0.333333333	0.666666667	0	Gh_A10G0742	A10	-	13187755	13187928	174	one_exon
ghi_circ_000217	0.242871594	0.113347193	0.118755646	1.34073237	0	0	0.171986406	0	0.666666667	0.333333333	0.333333333	3	0	0	0.333333333	0	Gh_A10G1006	A10	-	28566130	28566330	201	antisense
ghi_circ_000218	0.847803796	0.268813478	0.578487748	4.403797924	0.161934421	0	0.165111904	0	2	0.666666667	1.333333333	8.333333333	0.333333333	0	0.333333333	0	Gh_A10G1006	A10	-	28566427	28566597	171	antisense
ghi_circ_000219	0.010409753	0.002048957	0.001342907	0.001635525	0.000867553	0.002475173	0.0007679	0	5.333333333	1	0.666666667	0.666666667	0.333333333	1	0.333333333	0	Gh_A10G1106	A10	-	54644339	54681106	36768	antisense
ghi_circ_000220	0	0	0	0	0.015471952	0.003501677	0.00593349	0.003284129	0	0	0	0	2.666666667	0.666666667	1	0.666666667	Gh_A10G1331	A10	-	70924676	70940018	15343	antisense
ghi_circ_000221	0.098313334	0.177208164	0.131144034	0.022605766	4.230815958	3.930070804	4.253225579	4.682587109	20.66666667	37.66666667	27.33333333	3.666666667	769.3333333	683.6666667	691.6666667	935	Gh_A10G1332	A10	+	70925091	70940353	15263	exon_intron
ghi_circ_000222	0	0.00082741	0.001654813	0.003323387	0.000996838	0.002501226	0.001628905	0.005136983	0	0.666666667	1.333333333	2.333333333	0.666666667	1.666666667	1	4	Gh_A10G1530	A10	+	83845336	83905973	59778	exon_intron
ghi_circ_000223	0.000394996	0.001166972	0.000407552	0.002013845	0.000901381	0.003503781	0.003283788	0.001290488	0.333333333	1	0.333333333	1.333333333	0.666666667	2.333333333	2	1	Gh_A10G1530	A10	+	83848974	83908402	58569	exon_intron
ghi_circ_000224	0.083147013	0.328401188	0.247021238	0.046176812	0.145466294	0.044771856	0.26543295	0.299459307	0.666666667	2.666666667	2	0.333333333	1	0.333333333	1.666666667	2.333333333	Gh_A10G1580	A10	-	85820899	85821498	600	antisense
ghi_circ_000225	0	0.11836318	0.398629234	0.073038083	0.256758456	0.133691789	0.233576133	0.175832764	0	0.666666667	2.333333333	0.333333333	1.333333333	0.666666667	1	1	Gh_A10G1694	A10	-	90167158	90168212	444	annot_exons
ghi_circ_000226	0.033871926	0	0	0	0.213614874	0.039331059	0.235374248	0.522163863	0.333333333	0	0	0	1.666666667	0.333333333	1.666666667	4.666666667	Gh_A10G1729	A10	+	91271983	91273642	683	annot_exons
ghi_circ_000227	0.000662967	0.001186585	0.001932991	0.001674225	0.002901003	0.001510393	0.001558798	0.003245951	0.333333333	0.666666667	1	0.666666667	1.333333333	0.666666667	0.666666667	1.666666667	Gh_A10G1737	A10	+	91362330	91401068	38739	intronic
ghi_circ_000228	0.011869946	0.062032637	0.037624724	0.033277485	0.137334814	0.016238072	0	0.013352103	0.333333333	1.666666667	1	0.666666667	3	0.333333333	0	0.333333333	Gh_A10G1739	A10	-	91489144	91492138	1949	exon_intron
ghi_circ_000229	0.003429102	0	0.004487637	0.001301061	0.001300342	0.00265521	0.001509844	0.002399831	1	0	1.333333333	0.333333333	0.333333333	0.666666667	0.333333333	0.666666667	Gh_A10G1789	A10	-	92830073	92859742	21295	exon_intron
ghi_circ_000230	0	0	0.000986114	0	0.01651781	0.015369104	0.006679208	0.006338356	0	0	0.333333333	0	5	4.333333333	1.666666667	2	Gh_A10G1847	A10	-	94535410	94562581	24206	exon_intron
ghi_circ_000231	0.038238885	0.23882225	0.121067612	0.137385556	0	0	0	0	0.333333333	2	1	1	0	0	0	0	Gh_A10G1864	A10	-	94961295	94962526	605	annot_exons
ghi_circ_000232	0.205355634	0.598437587	0.468076066	0.330193281	0	0	0	0.207025952	1	3	2.333333333	1.333333333	0	0	0	1	Gh_A10G1864	A10	-	94962159	94962526	368	one_exon
ghi_circ_000233	0.134464215	0.298204003	0.313319772	0.399946267	0	0.077695228	0	0.131314925	0.666666667	1.666666667	1.666666667	1.666666667	0	0.333333333	0	0.666666667	Gh_A10G1864	A10	-	94962159	94962540	382	exon_intron
ghi_circ_000234	0.038211636	0.001826568	0.007924054	0	0	0	0	0	6.666666667	0.333333333	1.333333333	0	0	0	0	0	Gh_A10G1948	A10	-	96951121	96963593	12473	antisense
ghi_circ_000235	0.005840207	0.003387675	0.005804626	0	0	0	0	0	2.333333333	1.333333333	2.333333333	0	0	0	0	0	Gh_A10G2023	A10	+	98014313	98043567	29082	exon_intron
ghi_circ_000236	0.100813248	0.032426615	0.035725244	0.016974655	0	0	0	0	21.66666667	7	7.666666667	3	0	0	0	0	Gh_A10G2024	A10	+	98027902	98043567	15666	exon_intron
ghi_circ_000237	0.013990105	0.006137814	0.004168978	0.001694327	0	0	0	0	6.666666667	3	2	0.666666667	0	0	0	0	Gh_A10G2024	A10	+	98045797	98087691	34807	exon_intron
ghi_circ_000238	0.008748378	0.003460748	0.00121302	0	0	0	0	0	7.333333333	3	1	0	0	0	0	0	Gh_A10G2025	A10	+	98045797	98111317	61732	exon_intron
ghi_circ_000239	0.052718763	0.033901008	0.021240957	0.018307637	0.000934062	0.000869094	0	0.001496469	25	16.33333333	10	6.666666667	0.333333333	0.333333333	0	0.666666667	Gh_A10G2025	A10	+	98054335	98089673	34150	exon_intron
ghi_circ_000240	0.217836666	0.114402059	0.083821715	0.033824911	0	0	0	0	57.33333333	30.33333333	22	7	0	0	0	0	Gh_A10G2025	A10	+	98087254	98109696	19266	exon_intron
ghi_circ_000241	0.025738198	0.020178874	0.018785729	0.010302912	0	0	0	0	7.333333333	5.666666667	5.333333333	2.333333333	0	0	0	0	Gh_A10G2025	A10	+	98087771	98111317	20545	exon_intron
ghi_circ_000242	0.003377832	0.001833424	0.013455859	0.015595917	0.001751477	0	0.003940013	0	0.666666667	0.333333333	2.666666667	2.333333333	0.333333333	0	0.666666667	0	Gh_A10G2067	A10	+	98876148	98891950	14332	exon_intron
ghi_circ_000243	0	0	0.000548649	0	0.0031489	0.004039793	0.008768095	0.006437217	0	0	0.333333333	0	1.666666667	2	4	3.666666667	Gh_A10G2067	A10	+	98884466	98928846	43661	exon_intron
ghi_circ_000244	0	0	0.001588149	0	0.001670138	0.013073266	0.006317733	0.010223043	0	0	0.333333333	0	0.333333333	2.333333333	1	2	Gh_A10G2067	A10	-	98926831	98941860	15030	antisense
ghi_circ_000245	0.003413551	0.003458565	0.013490949	0.006721639	0.001936283	0	0	0.001761709	0.666666667	0.666666667	2.666666667	1	0.333333333	0	0	0.333333333	Gh_A10G2068	A10	+	99056494	99072360	14301	exon_intron
ghi_circ_000246	0.005051498	0.013373218	0.019606772	0.019725584	0.003007142	0.004652635	0.003185769	0.001372896	1.333333333	3.333333333	5	4	0.666666667	1	0.666666667	0.333333333	Gh_A10G2068	A10	+	99068654	99087608	18955	exon_intron
ghi_circ_000247	0.001155802	0.003434747	0.002466828	0.016525917	0	0	0	0	0.333333333	1	0.666666667	3.666666667	0	0	0	0	Gh_A10G2073	A10	+	99286965	99306980	20016	exon_intron
ghi_circ_000248	0.026317381	0.001875428	0.001820436	0.011069916	0	0	0	0	5	0.333333333	0.333333333	1.666666667	0	0	0	0	NA	A10	+	99474267	99488277	14011	intergenic
ghi_circ_000249	0.005382924	0.003274244	0.005333867	0.01927828	0	0	0	0	1	0.666666667	1	3	0	0	0	0	NA	A10	+	99478039	99492077	14039	intergenic
ghi_circ_000250	0.055332126	0.034291543	0.030022754	0.142115993	0.058453866	0.074273702	0.092991278	0.031950836	3.666666667	2.333333333	2	7.666666667	3.333333333	4	4.666666667	2	Gh_A10G2126	A10	+	100072593	100079420	4776	exon_intron
ghi_circ_000251	0.027825569	0.034196293	0.027976611	0.044536305	0.018252712	0.01790952	0.022928484	0.037292804	2.333333333	3	2.333333333	3	1.333333333	1.333333333	1.666666667	3	Gh_A10G2125	A10	-	100072760	100079478	6157	exon_intron
ghi_circ_000252	2.142574703	1.048524788	2.466885301	1.939515184	2.574986896	1.374969292	2.48261547	1.497880351	20.33333333	10	23.33333333	15	21.66666667	11	18.33333333	13.66666667	Gh_A10G2163	A10	+	100533853	100535295	699	annot_exons
ghi_circ_000253	0.005826552	0.004560705	0.004503525	0.00128257	0.004235126	0.001373927	0.003200562	0.007064031	1.666666667	1.333333333	1.333333333	0.333333333	1	0.333333333	0.666666667	2	Gh_A10G2173	A10	-	100587676	100609277	21602	exon_intron
ghi_circ_000254	0.034990007	0	0.069499007	0	0.034199145	0.203703369	0.153864499	0.140532559	0.333333333	0	0.666666667	0	0.333333333	1.666666667	1.333333333	1.333333333	Gh_A10G2190	A10	+	100819783	100824236	734	annot_exons
ghi_circ_000255	0.129441406	0	0	0	0.318657703	0.574612051	0.150984682	0.671828042	0.333333333	0	0	0	0.666666667	1.333333333	0.333333333	1.666666667	NA	A10	-	100837127	100837313	187	intergenic
ghi_circ_000256	0.047776974	0.022176052	0.034560377	0.015849374	0.01468548	0.0152923	0.00489581	0.017742647	3.666666667	1.666666667	2.666666667	1	1	1	0.333333333	1.333333333	Gh_A11G0160	A11	+	1524250	1532413	5767	exon_intron
ghi_circ_000257	0.005626548	0.009168047	0.005524039	0.005597102	0.002526877	0	0.005331684	0.004706433	1.666666667	2.666666667	1.666666667	1.333333333	0.666666667	0	1.333333333	1.333333333	Gh_A11G0160	A11	+	1524250	1551945	21917	exon_intron
ghi_circ_000258	0.141639951	0.618127185	0.149481439	0	0.051228924	0.164468041	0.115241369	0.360916916	1	4.333333333	1	0	0.333333333	1	0.666666667	2.333333333	Gh_A11G0556	A11	+	5258773	5259450	490	annot_exons
ghi_circ_000259	0.003089134	0.001521083	0.003198634	0	0.003978434	0.005699975	0.00188504	0.003411964	0.666666667	0.333333333	0.666666667	0	0.666666667	1	0.333333333	0.666666667	NA	A11	-	5265570	5280547	14978	intergenic
ghi_circ_000260	0.008350942	0.010670173	0.008520807	0.017453317	0.006427759	0.003673167	0.018590538	0.002924117	1	1.333333333	1	1.666666667	0.666666667	0.333333333	1.666666667	0.333333333	Gh_A11G0677	A11	+	6625404	6635351	8616	exon_intron
ghi_circ_000261	0.035191128	0.030127792	0.020822928	0.006835053	0.023413983	0.011917524	0.04135149	0.037584352	4.666666667	4	2.666666667	0.666666667	2.666666667	1.333333333	4.333333333	4.666666667	Gh_A11G0691	A11	+	6731712	6741200	9489	antisense
ghi_circ_000262	0.03652783	0	0	0	0.062101655	0.043628619	0.048459416	0.059599301	0.666666667	0	0	0	1	0.666666667	0.666666667	1	Gh_A11G0960	A11	-	10423923	10427146	1296	exon_intron
ghi_circ_000263	0.180863839	0.081634926	0	0.74941513	0.298208321	0.31053061	0	0.442763694	0.666666667	0.333333333	0	2.333333333	1	1	0	1.666666667	Gh_A11G1394	A11	+	18201883	18202166	284	exon_intron
ghi_circ_000264	0	0	0	0	0.061638313	0.047913868	0.039717507	0.025093739	0	0	0	0	2.333333333	1.666666667	1.333333333	1	Gh_A11G1569	A11	-	22916737	22919739	3003	antisense
ghi_circ_000265	0	0	0.003126071	0.005776978	0.033405074	0.04059092	0.054224066	0.044971712	0	0	0.666666667	1	6	7.333333333	9	9.333333333	Gh_A11G2287	A11	+	78648703	78665015	15822	exon_intron
ghi_circ_000266	0.176158785	0.11732141	0.110778459	0.005364043	0.171442173	0	0.331556446	0.267850061	56.33333333	38	35.33333333	1.333333333	50.33333333	0	80	81.66666667	NA	A11	+	84855236	84878552	23317	intergenic
ghi_circ_000267	0.016567338	0.031991239	0.039542941	0.042785005	0.009975049	0.010397998	0.026573857	0.014446121	8.333333333	16.33333333	20	17.33333333	4.333333333	4.333333333	10.33333333	7	NA	A11	-	85269389	85306547	37159	intergenic
ghi_circ_000268	0.018402171	0.006844503	0.006144649	0.00296242	0.001667234	0.004632933	0.002798686	0.003227816	8	3	2.666666667	1	0.666666667	1.666666667	1	1.333333333	NA	A11	-	85338786	85370450	31665	intergenic
ghi_circ_000269	0	0	0	0	0.00694681	0.003062704	0.003015694	0.008826221	0	0	0	0	1.666666667	0.666666667	0.666666667	2.333333333	Gh_A11G2604	A11	+	86905627	86925650	20024	intronic
ghi_circ_000270	0	0	0.003746281	0.001562558	0.012567332	0.016426771	0.014281289	0.016527296	0	0	1	0.333333333	3	3.666666667	3	4.333333333	Gh_A11G2604	A11	+	86905640	86925650	20011	intronic
ghi_circ_000271	0.30510744	0.886229296	0	0.202680681	0.199363778	0.701483394	0.176463347	0.157463724	0.666666667	2	0	0.333333333	0.333333333	1.333333333	0.333333333	0.333333333	NA	A11	+	87324970	87325129	160	intergenic
ghi_circ_000272	0.004651049	0.00624159	0.007975455	0.004117916	0	0	0.000924732	0.000696125	2.333333333	3.333333333	4	1.666666667	0	0	0.333333333	0.333333333	NA	A11	-	88267361	88304743	37383	intergenic
ghi_circ_000273	0.011452757	0.022709341	0.010978983	0.006360442	0.01367975	0.007265382	0.021798789	0.029057379	0.666666667	1.333333333	0.666666667	0.333333333	0.666666667	0.333333333	1	1.666666667	Gh_A11G2680	A11	+	89079838	89117362	4356	exon_intron
ghi_circ_000274	0.016039652	0.001750594	0	0	0	0	0	0	5.666666667	0.666666667	0	0	0	0	0	0	Gh_A11G2684	A11	+	89234996	89261617	26258	exon_intron
ghi_circ_000275	0.002773321	0.005369389	0.001823242	0.00105813	0.000958684	0.0011335	0.00122793	0.000962198	1	2	0.666666667	0.333333333	0.333333333	0.333333333	0.333333333	0.333333333	NA	A11	-	91331109	91357292	26184	intergenic
ghi_circ_000276	0.003006634	0.013885784	0.008393156	0.003796407	0.009119074	0.003144827	0.003764004	0.008918936	0.333333333	1.666666667	1	0.333333333	1	0.333333333	0.333333333	1	Gh_A11G2805	A11	-	91396269	91409703	8542	exon_intron
ghi_circ_000277	0.013392508	0.037049204	0.019038859	0.017575273	0.0091663	0.022691135	0.003589608	0.017036641	1.666666667	4.666666667	2.333333333	1.666666667	1	2.333333333	0.333333333	2	Gh_A11G2805	A11	-	91396766	91410263	8957	exon_intron
ghi_circ_000278	0.025205776	0.097285081	0.037965506	0.057510101	0.02938143	0.110413051	0.045294999	0.029885399	4.666666667	18.33333333	7	8.333333333	4.666666667	17	6.666666667	5.333333333	Gh_A11G2805	A11	-	91397327	91410851	13525	exon_intron
ghi_circ_000279	0.007401262	0.033614188	0.014432928	0.006429829	0.003916101	0.008952358	0.011881617	0.011327812	1.333333333	6.333333333	2.666666667	1	0.666666667	1.333333333	1.666666667	2	Gh_A11G2805	A11	-	91397774	91411254	13481	exon_intron
ghi_circ_000280	0.179951342	0.182940992	0.242483795	0.497077176	0.181899803	0.273153094	0.068198395	0.123440579	1	1	1.333333333	2.333333333	1	1.333333333	0.333333333	0.666666667	Gh_A11G2870	A11	-	92650697	92651755	414	exon_intron
ghi_circ_000281	0.003406451	0.001395113	0.000673283	0.002344463	0.004704643	0.004002959	0.004271114	0.00283298	1.666666667	0.666666667	0.333333333	1	2	1.666666667	1.666666667	1.333333333	Gh_A12G0151	A12	+	2233458	2269386	35453	exon_intron
ghi_circ_000282	0.003474514	0.006869479	0.005587942	0.005983699	0.003813301	0.005880689	0.009401627	0.004972641	1.666666667	3.333333333	2.666666667	2.333333333	1.666666667	2.333333333	3.666666667	2.333333333	Gh_A12G0151	A12	+	2233536	2269386	35375	exon_intron
ghi_circ_000283	0.372047533	0.189418578	0.046244338	0.169577381	0.158499131	0.294082503	0.054506053	0.148895075	2.666666667	1.333333333	0.333333333	1	1	1.666666667	0.333333333	1	Gh_A12G0159	A12	+	2350916	2351433	518	exon_intron
ghi_circ_000284	0.002693773	0.001911307	0.003901808	0.002462592	0.00207234	0.001504275	0.001710765	0.000667265	1.333333333	1	2	1	1	0.666666667	0.666666667	0.333333333	Gh_A12G0357	A12	+	6854317	6891904	37588	exon_intron
ghi_circ_000285	0	0.14138159	0.211327341	0.180221018	0.231941628	1.028304977	0	0.73528855	0	0.666666667	1	0.666666667	1	4.333333333	0	3.333333333	NA	A12	-	7676981	7677327	347	intergenic
ghi_circ_000286	0	0.002414906	0.000507777	0.000551573	0.001602272	0.001220911	0.000562086	0.000499316	0	1.666666667	0.333333333	0.333333333	1	0.666666667	0.333333333	0.333333333	NA	A12	+	7975643	8025873	50231	intergenic
ghi_circ_000287	0.001806648	0.001419743	0.001067902	0.000412201	0.001696061	0.001824818	0	0.000373148	1.666666667	1.333333333	1	0.333333333	1.333333333	1.333333333	0	0.333333333	Gh_A12G0415	A12	-	8287786	8355000	67215	exon_intron
ghi_circ_000288	0.002522799	0.00102118	0.002132346	0.001410576	0.001606775	0.001381017	0.001446329	0.001519842	2.333333333	1	2	1	1.333333333	1	1	1.333333333	Gh_A12G0415	A12	+	8288032	8355355	67324	antisense
ghi_circ_000289	0.00293225	0.001067111	0.002224531	0.001769197	0.000822613	0.00159605	0.000932853	0.000746767	2.666666667	1	2	1.333333333	0.666666667	1.333333333	0.666666667	0.666666667	Gh_A12G0415	A12	+	8288133	8355456	67324	antisense
ghi_circ_000290	0.005089515	0.002511109	0.002935919	0.000953952	0.003703311	0.002239236	0.001691376	0.001140981	4.666666667	2.333333333	2.666666667	0.666666667	3	1.666666667	1.333333333	1	Gh_A12G0415	A12	-	8288849	8355620	66772	intronic
ghi_circ_000291	0.003120163	0.002030177	0.002078432	0.000668027	0.00118319	0.003134185	0.002028661	0.001612356	2	1.333333333	1.333333333	0.333333333	0.666666667	1.666666667	1	1	Gh_A12G0436	A12	-	9024007	9070813	46807	exon_intron
ghi_circ_000292	0.005066902	0.045113421	0.031745141	0.006436369	0.048964945	0.011802303	0.036322118	0.070788839	0.666666667	6	4	0.666666667	5.666666667	1.333333333	3.333333333	8.666666667	Gh_A12G0465	A12	-	10013350	10024095	9343	exon_intron
ghi_circ_000293	1.056725524	0.540077742	0.361027025	0.236707364	0	0	0	0.091537046	4	2	1.333333333	0.666666667	0	0	0	0.333333333	Gh_A12G0784	A12	-	43501854	43502127	274	one_exon
ghi_circ_000294	0.637498821	1.075829153	0.784835037	1.146703959	2.182590103	1.209732918	1.19404396	1.855758193	3	5	3.666666667	4.333333333	9	4.666666667	4.333333333	8.333333333	NA	A12	-	60588939	60589281	343	intergenic
ghi_circ_000295	0.000338714	0.000318805	0.000356914	0.000453786	0.001887627	0.002507561	0.001744826	0	0.333333333	0.333333333	0.333333333	0.333333333	1.666666667	2	1.333333333	0	Gh_A12G1085	A12	+	63588387	63659849	71463	intronic
ghi_circ_000296	0	0	0	0.086581522	0.178126179	0.269444586	0.525037648	0.31751824	0	0	0	0.333333333	0.666666667	1	1.666666667	1.333333333	Gh_A12G1101	A12	-	64039990	64040309	320	antisense
ghi_circ_000297	0.00300127	0.005194731	0.003824097	0.003796162	0.006665357	0.004630447	0.003688357	0.00161661	1.333333333	2.333333333	1.666666667	1.333333333	2.666666667	1.666666667	1.333333333	0.666666667	Gh_A12G1598	A12	+	76741906	76773838	31682	exon_intron
ghi_circ_000298	0.101989281	0.071578791	0.07145589	0	0.128652072	0	0.04085982	0.109217862	1	0.666666667	0.666666667	0	1	0	0.333333333	1	Gh_A12G1670	A12	+	78345903	78347040	691	annot_exons
ghi_circ_000299	0.005480767	0.005507961	0.016107933	0.016483161	0.027580403	0.009585071	0.035152207	0.028658153	0.666666667	0.666666667	2	1.666666667	3	1	3.333333333	3.333333333	NA	A12	+	79033561	79042467	8907	intergenic
ghi_circ_000300	3.333335295	2.212837858	8.505060937	7.722843068	6.385432992	3.673119329	13.10651302	17.83797252	15.33333333	10.33333333	38.66666667	28.33333333	25.33333333	14	46.33333333	77.33333333	NA	A12	+	85186316	85186646	331	intergenic
ghi_circ_000301	0.007828442	0	0.047906876	0.05759504	0	0.018286769	0	0.008416316	0.333333333	0	2	2	0	0.666666667	0	0.333333333	Gh_A12G2364	A12	+	86146592	86149683	3092	antisense
ghi_circ_000302	0.010563896	0.013382959	0.016189967	0.006634488	0.003519219	0	0.007627817	0.005742111	1.333333333	1.666666667	2	0.666666667	0.333333333	0	0.666666667	0.666666667	Gh_A12G2396	A12	+	86422365	86431428	9064	exon_intron
ghi_circ_000303	0.005324517	0.006667018	0.01021806	0.004236948	0.007735738	0.003983843	0.004871312	0.003608641	1	1.333333333	2	0.666666667	1.333333333	0.666666667	0.666666667	0.666666667	Gh_A12G2396	A12	+	86422365	86438057	14193	exon_intron
ghi_circ_000304	0	0.00127564	0.000638164	0.000370363	0.001558515	0.001205207	0.001301634	0.001008843	0	1.333333333	0.666666667	0.333333333	1.333333333	1	1	1	Gh_A13G0042	A13	+	441289	516529	74808	exon_intron
ghi_circ_000305	0.001323792	0.001890933	0.002702672	0.001644381	0.009852568	0.004165566	0.00407456	0.002820643	0.666666667	1	1.333333333	0.666666667	4.333333333	1.666666667	1.666666667	1.333333333	Gh_A13G0043	A13	-	441316	477885	36570	exon_intron
ghi_circ_000306	0.003512638	0.008082221	0.002735056	0.002398664	0.019327118	0.020243535	0.013163625	0.021818191	1.666666667	4	1.333333333	1	8.333333333	8.333333333	5	10.33333333	Gh_A13G0042	A13	+	442638	479207	36137	exon_intron
ghi_circ_000307	0.011802381	0.013698665	0.005797689	0.087590584	0.023330232	0.022453024	0.023761098	0.02235525	2.666666667	3.333333333	1.333333333	16.66666667	4.666666667	4.333333333	4.333333333	5	NA	A13	+	4227265	4244297	17033	intergenic
ghi_circ_000308	0.026553987	0.014125656	0.013148819	0.156963215	0.040861063	0.044434479	0.035282903	0.043337002	35.66666667	19	17.66666667	171.3333333	48.33333333	50	36.66666667	56	NA	A13	+	4227265	4326083	98819	intergenic
ghi_circ_000309	0.022922331	0.004241896	0.005707267	0.033969106	0.014120218	0.040467527	0.038628212	0.022227329	5.333333333	1	1.333333333	6.333333333	3	8	6.666666667	5	NA	A13	+	4227727	4244757	17031	intergenic
ghi_circ_000310	0	0.00828393	0.092063312	0.583193429	0	0	0.017802103	0	0	0.333333333	4	20.33333333	0	0	0.666666667	0	Gh_A13G0337	A13	+	4332165	4335439	3172	exon_intron
ghi_circ_000311	0.122883565	0	0	1.300518329	0	0.142007546	0.577858926	0	0.333333333	0	0	3	0	0.333333333	1.333333333	0	Gh_A13G0342	A13	+	4425393	4425601	209	exon_intron
ghi_circ_000312	0.002173305	0.000992498	0.002154681	0.004032407	0.002779194	0.005012146	0.011074506	0.005627277	0.666666667	0.333333333	0.666666667	1	0.666666667	1.333333333	2.666666667	1.666666667	NA	A13	+	5324167	5347121	22955	intergenic
ghi_circ_000313	0.005901498	0	0.008854679	0.01497005	0.01055123	0	0.022666091	0.00609144	0.666666667	0	1	1.333333333	1	0	2	0.666666667	NA	A13	-	5348014	5356285	8272	intergenic
ghi_circ_000314	0.402219884	0.14979973	0.155762659	0.951654671	0.292970818	0.597197086	0.201438074	0	3.666666667	1.333333333	1.333333333	7	2.333333333	4.333333333	1.333333333	0	Gh_A13G0447	A13	+	6615883	6616537	655	antisense
ghi_circ_000315	0.375217174	0.224895595	0.147721082	0.513536905	0.206482244	0.093203009	0	0.272891397	3.333333333	2	1.333333333	3.666666667	1.666666667	0.666666667	0	2.333333333	Gh_A13G0447	A13	+	6615883	6616540	658	antisense
ghi_circ_000316	0.001184396	0	0.000777064	0.00089876	0.000966506	0.000917097	0.003119476	0.001222248	1	0	0.666666667	0.666666667	0.666666667	0.666666667	2	1	NA	A13	-	11442489	11504142	61654	intergenic
ghi_circ_000317	0.027953653	0.045125179	0.034667079	0.030009523	0.016482206	0.008597572	0.034908815	0.028433084	2.333333333	4	3	2	1.333333333	0.666666667	2.333333333	2.333333333	Gh_A13G0648	A13	-	18135823	18142071	6249	exon_intron
ghi_circ_000318	0.040283305	0.048771008	0.042582058	0.030009523	0.025603726	0.008597572	0.035535793	0.0324648	3.333333333	4.333333333	3.666666667	2	2	0.666666667	2.333333333	2.666666667	Gh_A13G0648	A13	-	18135874	18142122	6249	exon_intron
ghi_circ_000319	0.003702116	0	0	0.009437419	0.008033981	0.004749492	0.020340478	0.008045343	0.333333333	0	0	0.666666667	0.666666667	0.333333333	1.333333333	0.666666667	Gh_A13G0648	A13	+	18136135	18142383	6249	antisense
ghi_circ_000320	0	0	0	0	0.357633016	0.287266102	0.183935736	0.329858962	0	0	0	0	1.333333333	1	0.666666667	1.333333333	Gh_A13G0777	A13	+	33669808	33670225	307	annot_exons
ghi_circ_000321	0	0	0	0	0.022200571	0.024605179	0.027041314	0.107151384	0	0	0	0	0.666666667	0.666666667	0.666666667	3.333333333	NA	A13	-	35131082	35133459	2378	intergenic
ghi_circ_000322	0	0	0.327368693	1.759344492	0.350155059	0.390779247	1.504961722	1.975234654	0	0	3	13	3	3	11	17.33333333	Gh_A13G0974	A13	-	52699572	52701014	672	exon_intron
ghi_circ_000323	0	0.149299011	0.144921224	0.512743071	0.599919986	0.473896613	0.182682513	0.285013076	0	0.333333333	0.333333333	1	1.333333333	1	0.333333333	0.666666667	NA	A13	-	63479420	63479595	176	intergenic
ghi_circ_000324	0.21880793	0.532031326	0.525319452	1.435531044	0.720197806	1.429384472	0.54030553	0.558785068	0.666666667	1.666666667	1.666666667	3.666666667	2	3.666666667	1.333333333	1.666666667	Gh_A13G1194	A13	-	64901162	64901389	228	one_exon
ghi_circ_000325	0.15634348	0.30115291	0.194963913	0.201044638	0.425586441	0.361713742	0.243690037	0.284759391	4.666666667	9.333333333	6	5	11.33333333	9.333333333	5.666666667	8.333333333	NA	A13	-	68561309	68563540	2232	intergenic
ghi_circ_000326	0.002918877	0.001274451	0.001199454	0.019192994	0	0.002674093	0	0.002501477	1.666666667	0.666666667	0.666666667	8.666666667	0	1.333333333	0	1.333333333	Gh_A13G1326	A13	-	68623816	68665051	41236	intronic
ghi_circ_000327	0.00557308	0.004313746	0.004544973	0.00561878	0.011159197	0.00550667	0	0.003603254	1.666666667	1.333333333	1.333333333	1.333333333	3	1.333333333	0	1	Gh_A13G1549	A13	-	74072187	74095437	21405	exon_intron
ghi_circ_000328	0.062204754	0.013090625	0.014638136	0.457872127	0	0	0	0	19.66666667	4.333333333	4.666666667	116.3333333	0	0	0	0	Gh_A13G1798	A13	-	77382843	77407215	23076	exon_intron
ghi_circ_000329	0.00071227	0	0.002257715	0.001925391	0.003589574	0.000827066	0.002923508	0	0.333333333	0	1	0.666666667	1.333333333	0.333333333	1	0	Gh_A13G1829	A13	+	77870084	77962060	32480	exon_intron
ghi_circ_000330	0.002621634	0.002845947	0.005347776	0.006773172	0	0.011942913	0.034759741	0.00544518	0.333333333	0.333333333	0.666666667	0.666666667	0	1.333333333	3.333333333	0.666666667	Gh_A13G1829	A13	+	77917826	77927058	9233	intronic
ghi_circ_000331	0	0.004524434	0.00237016	0	0.00840941	0.008841101	0.015664674	0.022832979	0	0.666666667	0.333333333	0	1	1	1.666666667	3	Gh_A13G1829	A13	+	77918202	77928272	10071	intronic
ghi_circ_000332	0.00157127	0.002049724	0.001602241	0	0.000617381	0.002010147	0.000716849	0.002241833	1	1.333333333	1	0	0.333333333	1	0.333333333	1.333333333	Gh_A13G1829	A13	+	77918202	77963599	44852	exon_intron
ghi_circ_000333	0.002217781	0.003662421	0.001449039	0.004379082	0.001625285	0.00165936	0.003043516	0	1	1.666666667	0.666666667	1.666666667	0.666666667	0.666666667	1	0	Gh_A13G1829	A13	+	77927989	77962609	34075	exon_intron
ghi_circ_000334	0.026524816	0.042791925	0.022124321	0.009717354	0.021615796	0.008196221	0.019759694	0.011783477	2.333333333	4	2	0.666666667	1.666666667	0.666666667	1.333333333	1	Gh_D01G0203	D01	+	1723352	1729906	6555	antisense
ghi_circ_000335	0.004371128	0.003376526	0	0.007209036	0.002967102	0	0.008704429	0	2.333333333	1.666666667	0	3	1.333333333	0	3.333333333	0	Gh_D01G0260	D01	+	2339748	2423517	37876	exon_intron
ghi_circ_000336	0.009749517	0	0.023506465	0.005379696	0.002987123	0.001189712	0.00602751	0.010176548	6	0	14.33333333	2.666666667	1.666666667	0.666666667	3	6	Gh_D01G0335	D01	-	3602882	3648040	45159	antisense
ghi_circ_000337	0.041422034	0.000581856	0.055298979	0.016726541	0.011252147	0.001252052	0.022430097	0.020310922	25.66666667	0.333333333	34	8.333333333	6	0.666666667	10.66666667	12	Gh_D01G0335	D01	-	3604063	3649222	45160	antisense
ghi_circ_000338	0.042979025	0.000603727	0.056793503	0.017355265	0.010942211	0.001299115	0.024011932	0.021074379	25.66666667	0.333333333	33.66666667	8.333333333	5.666666667	0.666666667	11	12	Gh_D01G0335	D01	+	3604086	3649245	43524	exon_intron
ghi_circ_000339	0.070318894	0.128430741	0.647517145	0.055291895	0.014533175	0.004209897	0.039092235	0.014922324	21.33333333	39.33333333	194.3333333	13.66666667	4	1	9	4.333333333	Gh_D01G0522	D01	-	6430125	6452209	22085	exon_intron
ghi_circ_000340	0.41056631	0.199848999	0.335607046	0.52240978	0.139904405	0	0.28203616	0.110005047	1.333333333	0.666666667	1	1.333333333	0.333333333	0	0.666666667	0.333333333	Gh_D01G0585	D01	+	8115808	8116035	228	one_exon
ghi_circ_000341	0.00392977	0.007951153	0.004690471	0.011488533	0.007273677	0.007045771	0.007894961	0.009872863	1.666666667	3.333333333	2	4	2.666666667	2.666666667	2.666666667	4	Gh_D01G0879	D01	+	14434262	14466155	30901	exon_intron
ghi_circ_000342	0	0.209496871	0.031231508	0.042280194	0.032727735	0.111309295	0.081881882	0.099624043	0	2.333333333	0.333333333	0.333333333	0.333333333	1	0.666666667	1	Gh_D01G1284	D01	-	35149881	35153087	767	annot_exons
ghi_circ_000343	0.206111163	0.339247846	0.20817017	0.15904451	0.331384354	0.15975186	0.097024521	0.17723522	1.666666667	2.666666667	1.666666667	1	2.333333333	1	0.666666667	1.333333333	Gh_D01G1284	D01	-	35151464	35153087	582	annot_exons
ghi_circ_000344	0.074013444	0.065656443	0	0.079844631	0.072340555	0.25982455	0.185314826	0.441824782	0.333333333	0.333333333	0	0.333333333	0.333333333	1	0.666666667	2	Gh_D01G1362	D01	+	40112327	40112854	347	annot_exons
ghi_circ_000345	0.001336284	0.001734989	0.001295173	0.003868899	0.002402442	0.001559434	0.002842654	0.002238147	1	1.333333333	1	2.333333333	1.666666667	1	1.666666667	1.666666667	Gh_D01G1739	D01	-	54104853	54161405	56553	exon_intron
ghi_circ_000346	0.187758425	0.178340915	0.183940199	0	0.325735243	1.043559211	0	0.590100941	0.666666667	0.666666667	0.666666667	0	1	3	0	2	Gh_D01G2067	D01	+	59703364	59703623	260	one_exon
ghi_circ_000347	0.207118267	0.766342875	0.604571274	0.252164086	0.257243584	0.749803086	0.797367033	0.622908824	0.333333333	1.333333333	1	0.333333333	0.333333333	1	1	1	Gh_D01G2069	D01	-	59713833	59714100	124	annot_exons
ghi_circ_000348	0	0.015289906	0.016352383	0.01376358	0.004156677	0.010155254	0	0	0	1.333333333	1.333333333	1	0.333333333	0.666666667	0	0	Gh_D02G0054	D02	+	302686	311709	6039	exon_intron
ghi_circ_000349	0.012055399	0.023256749	0.028304359	0.004620762	0.073972843	0.080496392	0.081979665	0.080551329	2	4	4.666666667	0.666666667	10.66666667	11	10.66666667	12.66666667	Gh_D02G0073	D02	-	455993	469887	11992	exon_intron
ghi_circ_000350	0.006004436	0.003097967	0.001512665	0.007971328	0.003333731	0	0.004213273	0	1.333333333	0.666666667	0.333333333	1.333333333	0.666666667	0	0.666666667	0	Gh_D02G0093	D02	-	648020	664999	15836	exon_intron
ghi_circ_000351	0.001279617	0.000939797	0.000326296	0.001329889	0	0.000838335	0.000439513	0.000687254	1.333333333	1	0.333333333	1	0	0.666666667	0.333333333	0.666666667	Gh_D02G0093	D02	-	648020	722317	73154	exon_intron
ghi_circ_000352	0.0039969	0.002391063	0.008973744	0.004037644	0.001737639	0	0	0.000825527	1.666666667	1	3.666666667	1.333333333	0.666666667	0	0	0.333333333	Gh_D02G0093	D02	-	659336	689717	30382	exon_intron
ghi_circ_000353	0	0.012328492	0.005316043	0.002299596	0.001780043	0	0	0	0	2.333333333	1	0.333333333	0.333333333	0	0	0	Gh_D02G0093	D02	-	659731	673832	14102	exon_intron
ghi_circ_000354	0.000748617	0.004536471	0.006452266	0.001049377	0	0	0	0	0.333333333	2	2.666666667	0.333333333	0	0	0	0	Gh_D02G0093	D02	-	659731	690633	30903	exon_intron
ghi_circ_000355	0.03457203	0.076159368	0.030944719	0.022452303	0.002059254	0.002207152	0.004961805	0.005674024	6.333333333	14.33333333	5.666666667	3.333333333	0.333333333	0.333333333	0.666666667	1	Gh_D02G0094	D02	-	665130	679650	13447	exon_intron
ghi_circ_000356	0.016581463	0.020084823	0.024240969	0.00728401	0.000863805	0.001945722	0.002077985	0.004351717	6.666666667	8.333333333	9.666666667	2.333333333	0.333333333	0.666666667	0.666666667	1.666666667	Gh_D02G0094	D02	-	665130	695730	29060	exon_intron
ghi_circ_000357	0.001628765	0.004971184	0.0042218	0.001075808	0	0	0	0	0.666666667	2	1.666666667	0.333333333	0	0	0	0	Gh_D02G0094	D02	-	665130	695735	29065	exon_intron
ghi_circ_000358	0.011401804	0.013550192	0.011344391	0.003285113	0.000573224	0.000482741	0.000507379	0	8.666666667	10.66666667	8.666666667	2	0.333333333	0.333333333	0.333333333	0	Gh_D02G0094	D02	-	665130	722317	55647	exon_intron
ghi_circ_000359	0.000922974	0.002492352	0.002149132	0.0010597	0.000451056	0.000482698	0	0	0.666666667	2	1.666666667	0.666666667	0.333333333	0.333333333	0	0	Gh_D02G0094	D02	-	665130	722322	55652	exon_intron
ghi_circ_000360	0.023516195	0.019195439	0.014249578	0.010045459	0.019813076	0.014076241	0.01695042	0.026532614	14.66666667	12.33333333	9	5	10.66666667	7.333333333	8.333333333	16	Gh_D02G0127	D02	-	1027176	1079101	45965	exon_intron
ghi_circ_000361	0.006152977	0	0.001884196	0.001514212	0.000990264	0.001121149	0.000848214	0.001925084	6.666666667	0	2	1.333333333	1	1	0.666666667	2	Gh_D02G0131	D02	-	1080914	1162125	78661	exon_intron
ghi_circ_000362	6.04257888	5.666167084	9.010521983	5.916586016	1.296563327	0.767025378	0.590802622	0.687672654	12.33333333	11.66666667	18.33333333	9.666666667	2.333333333	1.333333333	1	1.333333333	Gh_D02G0169	D02	-	1692589	1692738	150	antisense
ghi_circ_000363	0.002290232	0	0.028861473	0	0.015479735	0.007688806	0.032482453	0.011307297	0.333333333	0	4.333333333	0	2	1	3.666666667	1.666666667	Gh_D02G0236	D02	+	2769345	2780558	11214	exon_intron
ghi_circ_000364	0.081644743	0.058056505	0.060973863	0.033920011	0	0	0	0.003143395	9	6.333333333	6.666666667	3	0	0	0	0.333333333	NA	D02	+	3813346	3821324	7979	intergenic
ghi_circ_000365	0.002265075	0.005803978	0.009387874	0.003047716	0	0	0	0	0.666666667	1.666666667	2.666666667	0.666666667	0	0	0	0	NA	D02	+	3813346	3834245	20900	intergenic
ghi_circ_000366	0.003736606	0.00679175	0.004847353	0.002298472	0	0	0	0.000630703	2	3.666666667	2.666666667	1	0	0	0	0.333333333	NA	D02	+	3813346	3853112	39767	intergenic
ghi_circ_000367	0.012867669	0.011242576	0.006413364	0.072242129	0	0	0	0	2.666666667	2.333333333	1.333333333	11.66666667	0	0	0	0	NA	D02	+	3843386	3858299	14914	intergenic
ghi_circ_000368	0.009694259	0.021597511	0.018917352	0.016390055	0.014325853	0.012763775	0.016073808	0.00826507	2	4.666666667	4	2.666666667	2.666666667	2.333333333	2.666666667	1.666666667	Gh_D02G0319	D02	+	4294007	4309334	15328	exon_intron
ghi_circ_000369	0.336822222	0.09513473	0.490129017	0.882314728	0.011875079	0.006183245	0.257774049	0.00542151	22.33333333	6.333333333	32.33333333	46.66666667	0.666666667	0.333333333	13.33333333	0.333333333	Gh_D02G0328	D02	-	4393576	4398630	4800	exon_intron
ghi_circ_000370	0.006817803	0.006975478	0	0.008300596	0.039417991	0.040736694	0	0.013566339	0.333333333	0.333333333	0	0.333333333	1.666666667	1.666666667	0	0.666666667	Gh_D02G0390	D02	-	5049279	5054105	3767	exon_intron
ghi_circ_000371	0.419838184	0.145981255	0.832964866	1.202648497	0	0	0.313712617	0.139339726	1	0.333333333	2	2.333333333	0	0	0.666666667	0.333333333	Gh_D02G0434	D02	+	5751147	5751326	180	antisense
ghi_circ_000372	0.076085422	0.003554671	0.004252296	0.001866586	0.000735595	0.001574395	0	0.000762586	35.66666667	1.666666667	2	0.666666667	0.333333333	0.666666667	0	0.333333333	Gh_D02G0719	D02	+	10540339	10574463	34125	exon_intron
ghi_circ_000373	0.068172531	0.003554671	0.004252296	0.001866586	0.000735595	0.001574395	0	0	32	1.666666667	2	0.666666667	0.333333333	0.666666667	0	0	Gh_D02G0719	D02	+	10540366	10574490	34125	exon_intron
ghi_circ_000374	0.118111202	0.114023471	0.106317663	0.13649025	0.123776213	0.175327081	0.094379314	0.153450517	24.66666667	24	22	23	23	30.33333333	15.33333333	30.66666667	Gh_D02G0732	D02	-	10776074	10867778	15298	exon_intron
ghi_circ_000375	0.246995293	0.220047677	0.124670397	0.150040799	0.293428022	0.320234864	0.140416274	0.24743895	81.66666667	74	41	39.66666667	84	88	35.66666667	78.33333333	Gh_D02G0733	D02	-	10867995	10893225	24152	exon_intron
ghi_circ_000376	0.43498762	0.276603042	0.290980554	0.46325629	1.106279151	0.333489295	0.568829515	0.593170115	2	1.333333333	1.333333333	1.666666667	4.333333333	1.333333333	2	2.666666667	Gh_D02G1222	D02	-	38497238	38497758	345	annot_exons
ghi_circ_000377	0.017107454	0.008660618	0.01178311	0.011598322	0.030290116	0.013146032	0.021597374	0.012185122	2	1	1.333333333	1	3	1.333333333	2	1.333333333	NA	D02	+	44063363	44071750	8388	intergenic
ghi_circ_000378	0.00183271	0.008685268	0.006147579	0.003184325	0	0	0	0	0.666666667	3.333333333	2.333333333	1	0	0	0	0	Gh_D02G1447	D02	+	49715531	49742751	27221	exon_intron
ghi_circ_000379	0.002652598	0.007831679	0.008227819	0.002042845	0.001020858	0	0	0	1	3	3	0.666666667	0.333333333	0	0	0	Gh_D02G1447	D02	+	49715531	49772297	27125	exon_intron
ghi_circ_000380	0.010070216	0.003846494	0.012511628	0.00263957	0.002119042	0.009950217	0.029145098	0.006520403	1.666666667	0.666666667	2	0.333333333	0.333333333	1.333333333	3.666666667	1	NA	D02	+	65454802	65466647	11846	intergenic
ghi_circ_000381	0.003079394	0.001141594	0.004276706	0.015616922	0	0	0.000866094	0	1.666666667	0.666666667	2.333333333	7	0	0	0.333333333	0	Gh_D03G0325	D03	+	3757816	3806034	39914	exon_intron
ghi_circ_000382	0.016838178	0.01172806	0.004071969	0.024239627	0	0	0.036132728	0.017332964	1.333333333	1	0.333333333	1.666666667	0	0	2.333333333	1.333333333	Gh_D03G0370	D03	-	4815412	4821467	5862	exon_intron
ghi_circ_000383	0	0.007532267	0.015523753	0.020304226	0.017835175	0	0.009809334	0.049019676	0	0.666666667	1.333333333	1.333333333	1.333333333	0	0.666666667	4	Gh_D03G0371	D03	+	4816228	4822383	6156	antisense
ghi_circ_000384	0	0.077492469	0.162668203	0	0.296869988	0.302852827	0.10936096	0.171389088	0	0.333333333	0.666666667	0	1	1	0.333333333	0.666666667	Gh_D03G0594	D03	+	13691715	13692160	294	annot_exons
ghi_circ_000385	0	0	0.032609132	0.113549537	0.075657885	0.23711055	0.289357998	0.137055468	0	0	0.333333333	1	0.666666667	2	2.333333333	1.333333333	Gh_D03G0608	D03	+	15623365	15625747	732	annot_exons
ghi_circ_000386	0.001003778	0.001026992	0.000932928	0.002304949	0.003208886	0.002396919	0.002360129	0.004035955	0.333333333	0.333333333	0.333333333	0.666666667	1	0.666666667	0.666666667	1.333333333	Gh_D03G1180	D03	+	38538167	38563918	25586	exon_intron
ghi_circ_000387	0.126569218	0.091205209	0.107496734	0.691179734	0.01610319	0.005374773	0.057479736	0.005018237	8.666666667	6.333333333	7.333333333	38	1	0.333333333	3	0.333333333	Gh_D03G1321	D03	+	41616259	41622324	4998	exon_intron
ghi_circ_000388	0.098136218	0.087129434	0.097849425	0.34425891	0	0	0.032668281	0.031200831	6.666666667	6	6.666666667	18.33333333	0	0	1.666666667	2	Gh_D03G1322	D03	+	41617879	41624008	4921	exon_intron
ghi_circ_000389	0.01168254	0.016864513	0.013199202	0.009576557	0.011282355	0.015931426	0.012073578	0.014959672	3	4.333333333	3.333333333	2	2.666666667	3.333333333	2.333333333	3.666666667	Gh_D03G1359	D03	+	42148116	42167162	18717	exon_intron
ghi_circ_000390	0.013079654	0.010918803	0.013518028	0.010391749	0.004459922	0.006531656	0.003563352	0.004228006	3.333333333	2.666666667	3.333333333	2	1	1.333333333	0.666666667	1	Gh_D03G1359	D03	+	42149225	42168438	18046	exon_intron
ghi_circ_000391	0.142682786	0.079537512	0.097912579	0.036656619	0.029862913	0.063997196	0.081137405	0.072615088	18	10.33333333	12.33333333	3.666666667	3.333333333	6.666666667	8	8.666666667	NA	D03	-	43189906	43199026	9121	intergenic
ghi_circ_000392	0.010229172	0.017513643	0.020642458	0.12725265	0	0	0	0.005475697	1.333333333	2.333333333	2.666666667	13	0	0	0	0.666666667	Gh_D03G1513	D03	-	44248596	44258100	9505	antisense
ghi_circ_000393	0.031275918	0.036647011	0.020030024	0.088543086	0	0	0	0.005999577	3.666666667	4.333333333	2.333333333	8.333333333	0	0	0	0.666666667	Gh_D03G1513	D03	+	44249809	44258326	8518	exon_intron
ghi_circ_000394	0.002715957	0.00811827	0.005624458	0.021879425	0.003250855	0	0.003314644	0	0.333333333	1	0.666666667	2	0.333333333	0	0.333333333	0	Gh_D03G1513	D03	+	44250075	44258592	8518	exon_intron
ghi_circ_000395	0	0	0.002698687	0.003535144	0.046923796	0.094728399	0.052961277	0.048721229	0	0	0.333333333	0.333333333	5	9.666666667	5	5.666666667	Gh_D03G1527	D03	+	44464933	44478074	8845	exon_intron
ghi_circ_000396	0.001941685	0.007184283	0.003732972	0.006641044	0.003991303	0.004785364	0.009130756	0.005714265	0.333333333	1.333333333	0.666666667	1	0.666666667	0.666666667	1.333333333	1	Gh_D03G1527	D03	-	44465700	44478926	13227	antisense
ghi_circ_000397	0.195096732	0.420615139	0.379693557	0.145084671	0.420757047	0.652815697	0.819299188	0.448930924	1.666666667	3.666666667	3.333333333	1	3	4.666666667	5.666666667	3.666666667	Gh_D03G1527	D03	-	44481783	44482412	630	antisense
ghi_circ_000398	0.001786039	0.001707405	0.001696422	0.000654804	0.000753881	0	0	0.000592767	1	1	1	0.333333333	0.333333333	0	0	0.333333333	Gh_D03G1575	D03	-	45510198	45565294	42312	exon_intron
ghi_circ_000399	0.00511939	0.015688945	0.008285257	0.01037896	0.006127636	0.002972241	0	0.0056669	0.666666667	2	1	1	0.666666667	0.333333333	0	0.666666667	Gh_D03G1584	D03	-	45726285	45735887	9038	exon_intron
ghi_circ_000400	0.002618805	0.005576203	0.005501498	0.008309685	0.002841541	0.00515096	0.001598038	0.001419581	0.666666667	1.333333333	1.333333333	1.666666667	0.666666667	1	0.333333333	0.333333333	Gh_D03G1587	D03	+	45740674	45760741	17668	exon_intron
ghi_circ_000401	0.002843996	0.005716215	0.001395547	0	0.012122142	0.015085299	0	0.023686229	0.666666667	1.333333333	0.333333333	0	2.333333333	3	0	5.333333333	Gh_D03G1605	D03	-	45971888	45989672	17165	exon_intron
ghi_circ_000402	0.102822009	0.127910552	0.028088308	0.021175848	0.184388416	0.220866959	0.231886344	0.465737815	24.33333333	30.66666667	6.666666667	4	37.66666667	44	42.33333333	106	Gh_D03G1606	D03	-	45972342	45989888	17379	exon_intron
ghi_circ_000403	0.05510407	0.072985765	0.008386337	0.006614619	0.064200973	0.113699782	0.111312525	0.236284868	13	17.66666667	2	1.333333333	13.33333333	22.33333333	20.33333333	53.66666667	Gh_D03G1606	D03	-	45972544	45990320	17293	exon_intron
ghi_circ_000404	0	0.001525671	0	0	0.022884876	0.052536329	0.034859457	0.068318219	0	0.333333333	0	0	4.666666667	10.33333333	6.333333333	15.33333333	Gh_D03G1606	D03	-	45973078	45995480	17223	exon_intron
ghi_circ_000405	0.006790642	0.010560951	0.005502433	0.003136834	0	0.001791565	0.001820103	0.002899374	1.666666667	2.666666667	1.333333333	0.666666667	0	0.333333333	0.333333333	0.666666667	Gh_D04G0127	D04	+	1775642	1793406	17665	exon_intron
ghi_circ_000406	0.017440366	0.025231681	0.034605141	0.029401485	0.014137337	0.005706771	0.003245067	0.01041087	2.333333333	3.333333333	4.666666667	3.333333333	1.666666667	0.666666667	0.333333333	1.333333333	Gh_D04G0134	D04	+	1861772	1871679	9908	intronic
ghi_circ_000407	0.006271656	0.002338402	0.002269835	0.026234012	0	0	0	0	1	0.333333333	0.333333333	3.333333333	0	0	0	0	Gh_D04G0233	D04	+	3307900	3319136	11237	exon_intron
ghi_circ_000408	0.001707242	0.000623481	0.00113275	0.004798379	0	0	0	0	1	0.333333333	0.666666667	2.333333333	0	0	0	0	Gh_D04G0233	D04	+	3307900	3350044	42145	exon_intron
ghi_circ_000409	0.037955287	0.056190989	0.065885523	0.025233742	0.027771502	0.031972358	0.047419962	0.054218293	4.666666667	7	8	2.333333333	3	3.333333333	4.333333333	6.333333333	Gh_D04G0255	D04	+	3820913	3830267	8904	exon_intron
ghi_circ_000410	0.133287679	0.155722804	0.163919972	0.065511428	0.067386286	0.119649508	0.099296175	0.094909806	16	19	19.66666667	6.333333333	7	12	9.333333333	11	Gh_D04G0255	D04	+	3821478	3830740	8812	exon_intron
ghi_circ_000411	0.084897341	0	0.043953334	0.101673714	0.213925445	0.225055339	0.228789912	0.141518622	0.666666667	0	0.333333333	0.666666667	1.333333333	1.333333333	1.333333333	1	NA	D04	+	7589985	7590529	545	intergenic
ghi_circ_000412	0.704050786	0.264178763	0.439760956	0.657394299	0	0	0	0.293703447	1.666666667	0.666666667	1	1.333333333	0	0	0	0.666666667	Gh_D04G0537	D04	-	9224558	9224731	174	one_exon
ghi_circ_000413	0.001696254	0.005307468	0.015531045	0	0.00194049	0.007727324	0.002422513	0.01070941	0.333333333	1	3	0	0.333333333	1.333333333	0.333333333	2	Gh_D04G0588	D04	+	10473594	10487863	14270	antisense
ghi_circ_000414	0	0	0	0	0.0022504	0.009384854	0.006478505	0.005001658	0	0	0	0	0.666666667	2.666666667	1.666666667	1.666666667	Gh_D04G0694	D04	-	13732587	13757998	25329	exon_intron
ghi_circ_000415	0.000776521	0.002755371	0.002938879	0.003744097	0.001596207	0.001624425	0.002752541	0.001516669	0.333333333	1.333333333	1.333333333	1.333333333	0.666666667	0.666666667	1	0.666666667	NA	D04	-	21710966	21744039	33074	intergenic
ghi_circ_000416	0.000798593	0.001561093	0.000391869	0.001572513	0.002360257	0.001442698	0.001617457	0.000820597	0.666666667	1.333333333	0.333333333	1	1.666666667	1	1	0.666666667	Gh_D04G0853	D04	+	22616570	22677900	61129	exon_intron
ghi_circ_000417	0.539083076	0.631955825	0.440670936	0.775979392	0.110097249	0.752616215	0.44425727	0.335138776	1.666666667	2	1.333333333	2	0.333333333	2	1	1	Gh_D04G1099	D04	-	36417795	36418022	228	antisense
ghi_circ_000418	0.002046996	0.000506983	0.002127381	0.001998761	0	0	0	0	1.333333333	0.333333333	1.333333333	1	0	0	0	0	Gh_D04G1220	D04	+	39980634	40026363	45730	intronic
ghi_circ_000419	0.013985922	0.008389425	0.014342685	0.040197542	0	0	0	0	2.666666667	1.666666667	2.666666667	6	0	0	0	0	Gh_D04G1407	D04	-	45378996	45392942	13674	exon_intron
ghi_circ_000420	0.000787766	0.002504184	0.00183781	0.002736573	0	0	0	0	1	3.333333333	2.333333333	3	0	0	0	0	Gh_D04G1407	D04	-	45378996	45473904	94571	exon_intron
ghi_circ_000421	0.045919503	0.09112694	0.06220887	0.023231121	0.010490259	0.014635919	0.011685614	0.003181487	5	10	6.666666667	2	1	1.333333333	1	0.333333333	Gh_D04G1458	D04	+	46435558	46443476	7919	exon_intron
ghi_circ_000422	0	0	0.002076866	0.01073628	0.043102439	0.007475487	0.021910391	0.013128923	0	0	0.333333333	1.333333333	6	1	2.666666667	2	Gh_D04G1655	D04	-	48749206	48761647	11534	exon_intron
ghi_circ_000423	0.013376528	0.014685675	0.0067029	0.032524731	0.011016824	0.021052782	0.015476237	0.015629959	2.666666667	3	1.333333333	5.333333333	2	3.666666667	2.333333333	3	Gh_D04G1666	D04	-	48845483	48860305	14758	exon_intron
ghi_circ_000424	0.002790793	0.003845933	0.004280511	0.005178111	0.003098096	0.006593772	0.007245737	0.007186067	0.666666667	1	1	1	0.666666667	1.333333333	1.333333333	1.666666667	Gh_D04G1817	D04	-	50469003	50487984	17876	exon_intron
ghi_circ_000425	0.001897581	0	0.00199954	0	0.048772949	0.020895305	0.114191729	0.031938161	0.333333333	0	0.333333333	0	7.333333333	3	15.66666667	5.333333333	Gh_D04G1832	D04	+	50652126	50665324	12756	exon_intron
ghi_circ_000426	0.001037284	0.001059779	0.000513264	0.001288487	0.000683469	0.000575585	0.00068891	0.002210171	0.666666667	0.666666667	0.333333333	0.666666667	0.333333333	0.333333333	0.333333333	1.333333333	Gh_D04G1846	D04	-	50836856	50883526	46671	antisense
ghi_circ_000427	0	0.001004399	0	0.001378493	0.008502654	0.010318056	0.010002974	0.010137589	0	0.333333333	0	0.333333333	2.333333333	2.666666667	2.333333333	3	Gh_D04G1846	D04	-	50849584	50872266	22683	antisense
ghi_circ_000428	0.035430729	0.023998518	0.03478619	0.013443031	0.082184535	0.068858282	0	0.048677634	1	0.666666667	1	0.333333333	2	1.666666667	0	1.333333333	Gh_D04G1917	D04	+	51451609	51453669	2061	exon_intron
ghi_circ_000429	0.023872863	0.027949181	0.03729792	0.012450465	0.013975705	0.031630086	0.017575262	0.031629078	16	18.66666667	25	6.666666667	8.333333333	17.66666667	9	20.33333333	Gh_D05G0080	D05	+	827606	879016	49071	exon_intron
ghi_circ_000430	0.02812338	0.03083189	0.018252561	0.014839922	0.019465681	0.014540233	0.008177758	0.016249475	18.66666667	20.66666667	12	8	11.33333333	8	4.333333333	10.33333333	Gh_D05G0077	D05	-	828706	879992	48716	exon_intron
ghi_circ_000431	0.009165896	0.008021485	0.008812969	0.003073207	0.011114422	0.01050743	0.009197552	0.01163749	6.333333333	5.666666667	6	1.666666667	6.666666667	6	4.666666667	7.666666667	Gh_D05G0079	D05	-	830021	881091	50091	exon_intron
ghi_circ_000432	0.005023318	0.004965815	0.000975671	0.001226819	0.005117324	0.00291256	0.002543822	0.004674335	3.333333333	3.333333333	0.666666667	0.666666667	3	1.666666667	1.333333333	3	Gh_D05G0080	D05	+	830065	881421	49017	exon_intron
ghi_circ_000433	0.008400939	0.005430608	0.004943389	0.001226819	0.005117324	0.00291256	0.003249072	0.007765957	5.666666667	3.666666667	3.333333333	0.666666667	3	1.666666667	1.666666667	5	Gh_D05G0080	D05	+	830098	881454	49017	exon_intron
ghi_circ_000434	0.007788767	0.004172525	0.006397142	0.000643891	0.001732979	0.004702981	0.002445986	0.004028126	5.333333333	3	4.333333333	0.333333333	1	2.666666667	1.333333333	2.666666667	Gh_D05G0079	D05	-	830772	882115	50364	exon_intron
ghi_circ_000435	0.008575568	0.009320026	0.007299481	0.001268112	0.005661017	0.00448582	0.005157268	0.007580668	6	6.666666667	5	0.666666667	3.333333333	2.666666667	2.666666667	5	Gh_D05G0079	D05	-	831252	882461	50230	exon_intron
ghi_circ_000436	0.003084148	0.001072384	0.002505638	0.001961518	0.001728179	0.00125143	0.001986954	0.002090252	2	0.666666667	1.666666667	1	1	0.666666667	1	1.333333333	Gh_D05G0080	D05	+	831464	882809	49006	exon_intron
ghi_circ_000437	0.008693211	0.00689217	0.004998747	0.002402517	0.00720394	0.007103061	0.007888724	0.006087539	6	4.666666667	3.333333333	1.333333333	4.333333333	4	4	4	Gh_D05G0079	D05	-	831825	882864	50060	exon_intron
ghi_circ_000438	0.075706135	0.071259675	0.096396081	0.046893293	0.027480398	0.032488764	0.044249427	0.043981678	50.33333333	47.33333333	63.33333333	25	16	18	23	28	Gh_D05G0084	D05	-	833509	884533	48627	exon_intron
ghi_circ_000439	0.272825323	0.100808787	0.105618959	0.356159253	0.196678278	0.129449372	0.071133014	0.113312931	1.666666667	0.666666667	0.666666667	1.666666667	1	0.666666667	0.333333333	0.666666667	Gh_D05G0359	D05	-	3014550	3016042	452	annot_exons
ghi_circ_000440	2.267451961	2.433134219	2.237578142	1.043061561	0.910490874	0.767561885	0.831833154	0.506037357	4.666666667	5	4.666666667	1.666666667	1.666666667	1.333333333	1.333333333	1	Gh_D05G0363	D05	-	3037309	3037459	151	one_exon
ghi_circ_000441	0.095243617	0.056974551	0.080460995	0.072084655	0.145977803	0.023406607	0.07606969	0.020523067	1.666666667	1	1.333333333	1	2.333333333	0.333333333	1	0.333333333	Gh_D05G0664	D05	-	5281586	5283718	1268	annot_exons
ghi_circ_000442	0.049491506	0.059157121	0.056948671	0.039251136	0.125976239	0.033279784	0.093984287	0.142820611	8.666666667	10.66666667	10	5.666666667	20	5	13	24.33333333	Gh_D05G0819	D05	-	6870121	6883567	12996	exon_intron
ghi_circ_000443	0	0.00747975	0.002369925	0.005501606	0.005659291	0.005809285	0.010296644	0.010159039	0	1	0.333333333	0.666666667	0.666666667	0.666666667	1	1.333333333	Gh_D05G1066	D05	+	9041301	9058318	10072	exon_intron
ghi_circ_000444	0	0.00351261	0	0.013913472	0.025067267	0.040487767	0.048273314	0.039210002	0	0.333333333	0	1	2	3	3.333333333	3.333333333	NA	D05	-	9629422	9635907	6486	intergenic
ghi_circ_000445	0.001590258	0	0	0.007447058	0.008512949	0.011217726	0.009469018	0.028462896	0.333333333	0	0	1.333333333	1.666666667	2	1.666666667	6	NA	D05	-	9629422	9645571	16150	intergenic
ghi_circ_000446	0.005411071	0.0008551	0.001881469	0.006873785	0	0	0	0	2	0.333333333	0.666666667	2	0	0	0	0	Gh_D05G1182	D05	+	10175883	10202995	27113	antisense
ghi_circ_000447	0.000965788	0	0	0.002541486	0.001001563	0.003709675	0.008391223	0.006055466	0.333333333	0	0	0.666666667	0.333333333	1	2.333333333	2	Gh_D05G1182	D05	-	10177479	10204335	25063	exon_intron
ghi_circ_000448	0.050232849	0.02576861	0.02091734	0.161544042	0.002361644	0.001176267	0.001370057	0.000994022	17.33333333	9	7	44.66666667	0.666666667	0.333333333	0.333333333	0.333333333	Gh_D05G1182	D05	-	10178207	10204978	25232	exon_intron
ghi_circ_000449	0.015381244	0.011840947	0.00545513	0.064261373	0	0.002281108	0	0	5.666666667	4.333333333	2	19.33333333	0	0.666666667	0	0	Gh_D05G1184	D05	-	10178889	10205773	26885	exon_intron
ghi_circ_000450	0.000860499	0	0.000887851	0.002369249	0.000933687	0.002281108	0.002100363	0.003801704	0.333333333	0	0.333333333	0.666666667	0.333333333	0.666666667	0.666666667	1.333333333	Gh_D05G1184	D05	+	10179020	10205904	26885	antisense
ghi_circ_000451	0.025554326	0.007374127	0.011196365	0.047506725	0	0	0	0	9.333333333	2.666666667	4	13.66666667	0	0	0	0	Gh_D05G1184	D05	-	10179316	10206090	26775	exon_intron
ghi_circ_000452	0.002724221	0.001830234	0.004523026	0.006776576	0.001033046	0.004428961	0.003688622	0.002912507	1	0.666666667	1.666666667	2	0.333333333	1.333333333	1	1	Gh_D05G1184	D05	-	10179678	10206482	26805	exon_intron
ghi_circ_000453	0.019166392	0.015949747	0.013802534	0.044222673	0	0.002005533	0	0.000971415	7	6	5	13	0	0.666666667	0	0.333333333	Gh_D05G1184	D05	-	10180075	10206863	26789	exon_intron
ghi_circ_000454	0.00550088	0.0025486	0.00184431	0.009148459	0	0	0	0	2	1	0.666666667	2.666666667	0	0	0	0	Gh_D05G1184	D05	-	10181263	10208080	26818	exon_intron
ghi_circ_000455	0.004910023	0.010768475	0.013289643	0.011049281	0.007024691	0.006051848	0.020286896	0.007700442	1.333333333	3	3.666666667	2.333333333	1.666666667	1.333333333	4.333333333	2	Gh_D05G1184	D05	+	10199158	10218959	19802	antisense
ghi_circ_000456	0.014582909	0.005854201	0.010138198	0.027818209	0.009911089	0.003192479	0.005033122	0.00149707	3.333333333	1.333333333	2.333333333	5.333333333	2	0.666666667	1	0.333333333	Gh_D05G1184	D05	-	10202626	10219454	16829	exon_intron
ghi_circ_000457	0.076799534	0.059389024	0.046368875	0.035795978	0.116528279	0.055151311	0.04154021	0.016810884	1.666666667	1.333333333	1	0.666666667	2	1	0.666666667	0.333333333	Gh_D05G1326	D05	-	11657586	11659133	1548	antisense
ghi_circ_000458	0.131947996	0.036811675	0.014014922	0.017273295	0	0	0	0	13	3.666666667	1.333333333	1.333333333	0	0	0	0	Gh_D05G2085	D05	-	19386725	19393893	7169	antisense
ghi_circ_000459	0.032508648	0.010384132	0.003639406	0.008959957	0	0	0	0	3	1	0.333333333	0.666666667	0	0	0	0	Gh_D05G2086	D05	+	19387269	19394349	6582	exon_intron
ghi_circ_000460	0.014606255	0.013695494	0.027524984	0	0.02210225	0.021277221	0.005352443	0.019554673	1	1	2	0	1.333333333	1.333333333	0.333333333	1.333333333	Gh_D05G2224	D05	+	21218828	21224480	5275	exon_intron
ghi_circ_000461	0.563572241	1.247278245	0.877852975	0.64403618	0.95374557	0.690702497	0.39715113	0.608722156	2.666666667	6	4	2.333333333	3.666666667	2.666666667	1.333333333	2.666666667	Gh_D05G2284	D05	-	22132312	22132723	336	annot_exons
ghi_circ_000462	0.005243863	0.004458099	0.004005184	0.315984985	0.001001602	0	0	0	4	3.333333333	3	190.6666667	0.666666667	0	0	0	Gh_D05G2354	D05	-	23306369	23361661	55293	exon_intron
ghi_circ_000463	0.003551225	0.002605981	0.001055866	0.249364103	0	0	0.000924926	0	3.333333333	2.333333333	1	185	0	0	0.666666667	0	Gh_D05G2354	D05	-	23306369	23374269	67901	exon_intron
ghi_circ_000464	0.001133838	0.001630725	0	0.059453198	0	0	0	0	1.333333333	2	0	57.33333333	0	0	0	0	Gh_D05G2356	D05	-	23306369	23395187	88357	exon_intron
ghi_circ_000465	0.00112345	0.001739401	0.005294133	0.021774459	0	0	0	0	1	1.666666667	4.666666667	15.66666667	0	0	0	0	Gh_D05G2355	D05	+	23312271	23378222	65952	exon_intron
ghi_circ_000466	0.000532728	0.001088561	0.002719525	0.012122758	0.000276231	0	0.00035381	0	0.666666667	1.333333333	3.333333333	12	0.333333333	0	0.333333333	0	Gh_D05G2355	D05	+	23312573	23404915	90874	exon_intron
ghi_circ_000467	0.01720152	0	0.007636639	0.256406711	0	0	0	0	3	0	1.333333333	35.33333333	0	0	0	0	Gh_D05G2355	D05	-	23361176	23373700	12525	antisense
ghi_circ_000468	0.052846873	0.009589587	0.007759301	0.64758732	0	0	0	0	9	1.666666667	1.333333333	87.66666667	0	0	0	0	Gh_D05G2355	D05	-	23361943	23374269	12327	antisense
ghi_circ_000469	0.050548902	0.028971646	0.031104944	0.19656543	0	0	0	0	14	8	8.666666667	43.33333333	0	0	0	0	Gh_D05G2356	D05	-	23374536	23395187	20190	exon_intron
ghi_circ_000470	0.183821139	0	0.219300529	0.260720542	0.512248922	0	0.423514588	0.561718314	1.333333333	0	1.666666667	1.666666667	3.333333333	0	2.333333333	4	Gh_D05G2834	D05	-	31823221	31825061	545	annot_exons
ghi_circ_000471	0.076842993	0.072326304	0.237989962	0.863139377	0.180953578	0.10046985	0.415954395	0.407803616	0.333333333	0.333333333	1	3	0.666666667	0.333333333	1.333333333	1.666666667	Gh_D05G2838	D05	-	31908237	31908857	315	annot_exons
ghi_circ_000472	0.125172283	0.269503855	0	0.160350496	0.223794299	0.157250205	0.072395219	0.200178839	0.666666667	1.333333333	0	0.666666667	1	0.666666667	0.333333333	1	Gh_D05G2931	D05	-	34773912	34774301	390	one_exon
ghi_circ_000473	0.010888773	0.020108918	0.012867778	0.020347434	0.011234935	0.00885096	0.011548638	0.010465753	7	12.66666667	8	10.33333333	6.333333333	4.666666667	5.666666667	6.333333333	Gh_D05G3244	D05	+	50799613	50845952	46340	antisense
ghi_circ_000474	0.073770488	0.103024315	0.149687653	0.065654506	0.073386321	0.099779964	0.089559106	0.114323877	7	9.666666667	14	5	6	7.666666667	6.333333333	10.33333333	Gh_D05G3257	D05	-	51025910	51032798	6889	intronic
ghi_circ_000475	0.000860809	0.002091418	0.000400025	0.000524012	0.003215899	0.000530375	0	0.002586991	0.666666667	1.666666667	0.333333333	0.333333333	2.333333333	0.333333333	0	2	Gh_D05G3336	D05	-	53902542	53962212	59671	intronic
ghi_circ_000476	0.000609052	0	0.031245651	0.0105353	0.010589719	0.004508916	0.008649372	0.016617719	0.333333333	0	17	4.666666667	5	2	3.666666667	8.666666667	Gh_D05G3434	D05	-	55821984	55861726	39743	intronic
ghi_circ_000477	0	0	0.006695727	0	0	0	0.006413726	0.004445795	0	0	3.666666667	0	0	0	2.666666667	2.333333333	Gh_D05G3434	D05	+	55823750	55863528	39779	antisense
ghi_circ_000478	0	0	0.008656191	0	0.000801886	0	0.011005586	0.00128755	0	0	4.666666667	0	0.333333333	0	4.666666667	0.666666667	Gh_D05G3434	D05	-	55823874	55863652	39779	intronic
ghi_circ_000479	0.017601645	0.016916426	0.003230585	0.006340189	0.047012505	0.046060486	0.027614568	0.042004874	20	19.66666667	3.666666667	5.666666667	46	43.66666667	25	45.66666667	Gh_D05G3434	D05	-	55849268	55932141	82874	intronic
ghi_circ_000480	0	0.004167585	0.027319904	0	0	0	0.045564428	0.007991815	0	0.333333333	2.333333333	0	0	0	3	0.666666667	Gh_D05G3434	D05	-	55857348	55863652	6305	intronic
ghi_circ_000481	0.003161859	0.003800448	0.003154954	0.003169761	0	0	0	0	4	5	4	3	0	0	0	0	Gh_D05G3506	D05	+	57742854	57833831	90978	antisense
ghi_circ_000482	0.085821458	0.079974431	0.069514861	0.174206253	0.004694406	0.001582322	0.012708728	0.009565108	43.66666667	41	35	70.66666667	2	0.666666667	5	4.666666667	Gh_D05G3507	D05	-	57834249	57871913	36978	exon_intron
ghi_circ_000483	0.001893122	0.000755632	0.001497119	0.002188567	0	0	0	0	1.666666667	0.666666667	1.333333333	1.666666667	0	0	0	0	Gh_D05G3507	D05	+	57834334	57899258	64925	antisense
ghi_circ_000484	0.008576268	0.001997463	0.004667096	0.019341187	0	0	0	0	3	0.666666667	1.666666667	5.666666667	0	0	0	0	Gh_D05G3507	D05	-	57834875	57899727	26310	exon_intron
ghi_circ_000485	0.011159985	0.006770042	0.006008221	0.014425288	0	0.000557379	0.001560768	0.000443716	8.666666667	5.333333333	4.666666667	9	0	0.333333333	1	0.333333333	Gh_D05G3507	D05	-	57835618	57930592	56780	exon_intron
ghi_circ_000486	0.100203657	0.067477394	0.060400413	0.21788188	0	0	0	0.001914385	36.66666667	25	22	64.33333333	0	0	0	0.666666667	Gh_D05G3507	D05	-	57835916	57900763	26754	exon_intron
ghi_circ_000487	0.007139104	0.007685471	0.010950886	0.026733941	0.016671652	0.008268893	0.005055465	0.011036786	0.666666667	0.666666667	1	2	1.333333333	0.666666667	0.333333333	1	Gh_D05G3516	D05	+	58081874	58088711	6838	exon_intron
ghi_circ_000488	0.018034081	0.014466495	0.010950886	0.031997346	0.012006808	0.016537786	0.005055465	0.014842467	1.666666667	1.333333333	1	2.333333333	1	1.333333333	0.333333333	1.333333333	Gh_D05G3516	D05	-	58081939	58088776	6838	antisense
ghi_circ_000489	1.292276637	2.168813554	0.545734826	1.487139675	0.860102211	0.6557819	0.991145437	1.228070996	4	6.666666667	1.666666667	3.666666667	2.333333333	1.666666667	2.333333333	3.666666667	Gh_D05G3516	D05	+	58082467	58082694	228	one_exon
ghi_circ_000490	0	0.082248324	0	0	0.49633257	0.425524442	0.787527748	0.093946748	0	0.333333333	0	0	1.666666667	1.333333333	2.333333333	0.333333333	Gh_D05G3571	D05	-	59107147	59107423	277	intronic
ghi_circ_000491	0.128933742	0.414080025	0.219976715	0.398346533	0.497166615	0.464955427	0.409957616	0.391067352	7.666666667	24.33333333	13	18.33333333	25.33333333	22.66666667	19	22	Gh_D05G3611	D05	-	59775896	59780184	4289	exon_intron
ghi_circ_000492	0	0	0.001282005	0.001482105	0.000630851	0	0.008908587	0.010194065	0	0	0.666666667	0.666666667	0.333333333	0	4	5.333333333	Gh_D05G3662	D05	+	60745907	60785697	39791	antisense
ghi_circ_000493	0.126555864	0.130565057	0.248947521	0	0.413973347	0.199400012	0.048932644	0.439318926	1	1	2	0	3	1.333333333	0.333333333	3.333333333	Gh_D05G3713	D05	+	61735384	61736461	577	annot_exons
ghi_circ_000494	0.008816131	0.022052804	0.015523719	0.026862768	0.02717737	0.033304088	0.036878397	0.02933113	1.333333333	3.333333333	2.333333333	3.333333333	3.666666667	4.333333333	4.333333333	4.333333333	Gh_D05G3722	D05	+	61812342	61824588	11196	exon_intron
ghi_circ_000495	0.002307103	0.004407062	0.017633062	0.010275477	0.002865451	0.00266615	0.002536304	0	0.333333333	0.666666667	2.666666667	1.333333333	0.333333333	0.333333333	0.333333333	0	Gh_D06G0105	D06	+	1105889	1117020	11132	antisense
ghi_circ_000496	0.135273341	0.191634478	0.280457307	0.39667616	0.29181053	0.302746002	0.268228925	0.387948863	12.66666667	18	26	29.66666667	23.66666667	23.66666667	19.66666667	34.66666667	Gh_D06G0205	D06	+	2029118	2038279	6804	exon_intron
ghi_circ_000497	0.004851402	0.002521033	0.008319146	0.00301987	0.000840015	0.005676407	0.003779291	0.009282869	2	1	3.333333333	1	0.333333333	2	1.333333333	3.666666667	Gh_D06G0235	D06	-	2426825	2457600	29883	exon_intron
ghi_circ_000498	0.011665679	0.004284465	0	0	0	0.010320562	0.010240242	0.020926968	1	0.333333333	0	0	0	0.666666667	0.666666667	1.666666667	Gh_D06G0551	D06	-	8426373	8433505	6133	exon_intron
ghi_circ_000499	0.320080577	0.197233257	0.510734055	0.238029538	0.220549904	0.069956024	0.073526395	0.65982806	1.666666667	1	2.666666667	1	1	0.333333333	0.333333333	3.333333333	Gh_D06G0655	D06	-	11307588	11308085	384	annot_exons
ghi_circ_000500	0	0.001000976	0.001884145	0	0.003127597	0.004382835	0	0.002906502	0	0.333333333	0.666666667	0	1	1.333333333	0	1	Gh_D06G0735	D06	-	12757686	12785449	26251	exon_intron
ghi_circ_000501	0.009955139	0.001881045	0	0.013488653	0.004492914	0.01043509	0.006813897	0.009246489	3.333333333	0.666666667	0	3.666666667	1.333333333	3	1.666666667	3	Gh_D06G0902	D06	-	17839088	17863713	24437	exon_intron
ghi_circ_000502	0.053014665	0.052141281	0.084676579	0.085189475	0.060524321	0.070770223	0.083885831	0.052192984	11	11	17.33333333	14	10.66666667	12.33333333	13.33333333	10.33333333	NA	D06	-	24011740	24026802	15063	intergenic
ghi_circ_000503	0.002432803	0.000666828	0.000370008	0.000401922	0.000364148	0	0.000409582	0.001093169	2.333333333	0.666666667	0.333333333	0.333333333	0.333333333	0	0.333333333	1	Gh_D06G1335	D06	+	40659308	40728241	68934	intronic
ghi_circ_000504	0.055880496	0	0	0	0.194405181	0.076444451	0.563363758	0.123713635	0.333333333	0	0	0	1	0.333333333	2.333333333	0.666666667	Gh_D06G1413	D06	-	45136053	45136681	414	exon_intron
ghi_circ_000505	0	0.003847415	0.002765627	0	0.003450394	0.001193589	0.001303763	0.00189611	0	1.333333333	1	0	1	0.333333333	0.333333333	0.666666667	NA	D06	-	57892546	57919060	26515	intergenic
ghi_circ_000506	0.020999592	0	0	0.034960208	0.008127616	0.007884683	0.009437077	0.014789666	1	0	0	1.333333333	0.333333333	0.333333333	0.333333333	0.666666667	Gh_D06G2057	D06	-	62392308	62395714	3407	exon_intron
ghi_circ_000507	0	0.009260994	0.001810382	0.011763413	0.004323123	0.0020374	0	0	0	1.666666667	0.333333333	1.666666667	0.666666667	0.333333333	0	0	Gh_D07G0209	D07	+	2180632	2195941	13185	exon_intron
ghi_circ_000508	0.022321192	0.035247649	0.02418752	0.045274271	0.023558344	0.030941222	0.01689352	0.034148563	5.333333333	8.666666667	5.666666667	8.333333333	4.666666667	6	3	7.666666667	Gh_D07G0210	D07	-	2183611	2200739	17129	antisense
ghi_circ_000509	0.015970772	0.029186098	0.024062569	0.039089404	0.019339295	0.024737616	0.032941526	0.017374673	2.333333333	4	3.333333333	4.333333333	2.333333333	3	3.333333333	2.333333333	Gh_D07G0210	D07	+	2186318	2203338	10274	exon_intron
ghi_circ_000510	0.007417531	0.002662629	0.006974196	0.005273347	0	0.005038407	0.002020059	0.004513568	1.666666667	0.666666667	1.666666667	1	0	1	0.333333333	1	Gh_D07G0210	D07	-	2186394	2203506	17113	antisense
ghi_circ_000511	0.164922941	0.167097786	0.080641503	0	0.201314157	0.554037649	0.43758376	0.172649999	0.666666667	0.666666667	0.333333333	0	0.666666667	2	1.333333333	0.666666667	Gh_D07G0739	D07	-	9004370	9004748	296	annot_exons
ghi_circ_000512	0.005174974	0.002349336	0.012551496	0.289326521	0.005958774	0.004751895	0.020778667	0.011692872	1.333333333	0.666666667	3.333333333	62	1.333333333	1	4.333333333	3	Gh_D07G0841	D07	+	10784762	10804327	19566	exon_intron
ghi_circ_000513	0.005876127	0.004562224	0.003584015	0.001324573	0	0	0	0	1.666666667	1.333333333	1	0.333333333	0	0	0	0	Gh_D07G1140	D07	-	16770721	16791637	20917	antisense
ghi_circ_000514	0	0	0.046254411	0	0.03844451	0.056897221	0.24757425	0.130423568	0	0	1	0	0.666666667	1	4	2.666666667	Gh_D07G1341	D07	-	21551389	21553037	1550	exon_intron
ghi_circ_000515	0.421125897	0.535835116	0.63552157	0.485993223	0.360631746	0.316770738	0.400385128	0.409533232	49.33333333	64.66666667	74.66666667	45.66666667	36.33333333	31	37	46.33333333	NA	D07	-	24723579	24732197	8619	intergenic
ghi_circ_000516	0.002804814	0.012179201	0.002765919	0.010044093	0	0.006551876	0.003725623	0.008937155	0.333333333	1.333333333	0.333333333	1	0	0.666666667	0.333333333	1	NA	D07	-	24723579	24732208	8630	intergenic
ghi_circ_000517	0.051163922	0.031645435	0.043735947	0.034651635	0.029808422	0.031525194	0.030748602	0.023425331	18.33333333	11.66666667	15.66666667	10	10	9.333333333	8.666666667	8	Gh_D07G1513	D07	-	27283017	27311307	26208	exon_intron
ghi_circ_000518	0.031427677	0.018066304	0.014632472	0.014740816	0.015980235	0.029871351	0.009150918	0.018887205	11.66666667	6.666666667	5.333333333	4.333333333	5	9.333333333	2.666666667	6.666666667	Gh_D07G1513	D07	-	27284185	27312383	26924	exon_intron
ghi_circ_000519	0.232792365	0.086106777	0.191559034	0.385625113	0.008446873	0.00506368	0.04620553	0.008176704	20	7.333333333	16.33333333	26.33333333	0.666666667	0.333333333	3	0.666666667	Gh_D07G2008	D07	+	49753148	49759626	6250	exon_intron
ghi_circ_000520	0.074085169	0	0.018038001	0	0.027252081	0.021135524	0.026269854	0.018481264	8.333333333	0	2	0	2.666666667	2	2.333333333	2	Gh_D08G0020	D08	-	218535	227168	8212	exon_intron
ghi_circ_000521	0.012462705	0	0.005984154	0	0.014037216	0	0.008333923	0.003146914	1.333333333	0	0.666666667	0	1.333333333	0	0.666666667	0.333333333	Gh_D08G0020	D08	-	219172	227888	8006	exon_intron
ghi_circ_000522	0.504766014	0.394105475	0.40920632	0.224338722	0.540927908	0.753028251	0.64255707	0.674654644	40	31.66666667	32.33333333	14.33333333	36.66666667	49.66666667	39.66666667	51.33333333	Gh_D08G0035	D08	-	297702	303502	5801	exon_intron
ghi_circ_000523	0.188685203	0.111163995	0.07017774	0.06966173	0.13950368	0.13797716	0.143243672	0.160508615	15	9	5.666666667	4.333333333	9.666666667	9.333333333	9	12.33333333	Gh_D08G0035	D08	+	297955	303838	5884	antisense
ghi_circ_000524	0.069957185	0.045182166	0.046962782	0.03883106	0.068857533	0	0.07801708	0.056306848	3	2	2	1.333333333	2.666666667	0	2.666666667	2.333333333	Gh_D08G0082	D08	-	650982	654170	3189	exon_intron
ghi_circ_000525	0.576068226	0.672096483	0.322042324	0.041755753	0.466573251	0.5960901	0.251170147	0.336872951	17.33333333	20	9.666666667	1	12.33333333	15	6	9.666666667	Gh_D08G0082	D08	-	652139	654443	2189	exon_intron
ghi_circ_000526	0.900087681	0.659126193	1.493089177	0	0.133128779	0	0.332396804	0.496461266	2.666666667	2	4.333333333	0	0.333333333	0	0.666666667	1.333333333	NA	D08	+	1378299	1378506	208	intergenic
ghi_circ_000527	0.031849399	0.065080191	0.033560705	0	0.069464419	0.153976622	0.084610848	0.066003028	0.333333333	0.666666667	0.333333333	0	0.666666667	1.333333333	0.666666667	0.666666667	Gh_D08G0241	D08	-	2298618	2300520	760	exon_intron
ghi_circ_000528	0.187114199	0.024363155	0.11988483	0.02500271	0.011452441	0	0.013582462	0.024931439	18.33333333	2.333333333	11.66666667	2	1	0	1	2.333333333	Gh_D08G0270	D08	-	2593801	2600969	7169	intronic
ghi_circ_000529	0.00179593	0.00172016	0.001892427	0.002055653	0.001862455	0.004404152	0.011636936	0.005669361	0.333333333	0.333333333	0.333333333	0.333333333	0.333333333	0.666666667	1.666666667	1	Gh_D08G0326	D08	+	3185101	3198671	13478	exon_intron
ghi_circ_000530	0.003676089	0.005065941	0.003524018	0	0.008400321	0.00197945	0	0.013223012	0.666666667	1	0.666666667	0	1.333333333	0.333333333	0	2.333333333	Gh_D08G0326	D08	-	3185404	3198974	13571	antisense
ghi_circ_000531	0.228527164	0.080603147	0.303180131	0.099475181	0.280635567	0	0.271841697	0.316760562	1	0.333333333	1.333333333	0.333333333	1	0	1	1.333333333	Gh_D08G0360	D08	-	3696983	3697391	326	annot_exons
ghi_circ_000532	0.005083473	0.00448695	0.006267654	0.004037515	0.005937816	0.005079644	0.003447233	0.003549479	3	2.666666667	3.666666667	2	3	2.333333333	1.666666667	2	Gh_D08G0823	D08	+	13357827	13409850	43225	exon_intron
ghi_circ_000533	0.163443573	0.218656602	0.134935911	0.071812013	0.33939146	0.680753351	0.364547723	0.655624827	2	2.666666667	1.666666667	0.666666667	3.666666667	7	3.333333333	7.666666667	Gh_D08G0824	D08	+	13397789	13400973	887	exon_intron
ghi_circ_000534	0.624624493	0.679030986	0.624549711	0.456006468	0.311437641	0.354781539	0.346607196	0.307730426	33.33333333	36.33333333	33	19.33333333	14.33333333	15.66666667	14.33333333	15.66666667	Gh_D08G1647	D08	+	51957682	51963001	3869	exon_intron
ghi_circ_000535	0.010424341	0.032260006	0.005115218	0.018757438	0.01127332	0	0	0.021648462	0.666666667	2	0.333333333	1	0.666666667	0	0	1.333333333	Gh_D08G1656	D08	+	52044865	52049547	4683	intronic
ghi_circ_000536	0.336007334	0.358854025	0.272542152	0.48350642	0.218772245	0.197280093	0.277186608	0.257468704	22	23.66666667	17.33333333	25.33333333	12.66666667	10.66666667	14.33333333	16	Gh_D08G1685	D08	+	52719629	52724392	4764	exon_intron
ghi_circ_000537	0.430701595	0.573309386	0.488467291	0.367280507	0.162261771	0.152030675	0.293032788	0.35464739	6	8	6.666666667	4	2	1.666666667	3	4.666666667	Gh_D08G1755	D08	+	53859578	53860579	1002	exon_intron
ghi_circ_000538	0.145988403	0.176890844	0.256052642	0.357685976	1.517005101	0.698198372	0.520651164	0.914519212	1.333333333	1.666666667	2.333333333	2.666666667	12.33333333	5.333333333	3.666666667	8	NA	D08	-	55857073	55857738	666	intergenic
ghi_circ_000539	0.156601617	0.603182254	0.155525216	0.3883979	0.363347503	0.163799472	0.196049526	0.305867691	0.333333333	1.333333333	0.333333333	0.666666667	0.666666667	0.333333333	0.333333333	0.666666667	NA	D08	-	56881996	56882159	164	intergenic
ghi_circ_000540	0.309429701	0.158292927	0.153651418	0.717526686	0.46924778	0.88374584	0.193687483	0.303544529	0.666666667	0.333333333	0.333333333	1.333333333	1	1.666666667	0.333333333	0.666666667	Gh_D08G1949	D08	-	57742779	57742944	166	one_exon
ghi_circ_000541	0.003840965	0.004254178	0.002218911	0.001962534	0.011642507	0.006294765	0.007071806	0.013870568	1.666666667	2	1	0.666666667	4.666666667	2.333333333	2.666666667	6	Gh_D08G2006	D08	-	58512788	58548043	33048	exon_intron
ghi_circ_000542	0.010584111	0.021272362	0.010310859	0.00981902	0.003383707	0.012294669	0.008985086	0.008105616	1.333333333	2.666666667	1.333333333	1	0.333333333	1.333333333	1	1	Gh_D08G2032	D08	+	58840462	58849967	9427	exon_intron
ghi_circ_000543	0.031161393	0.042669329	0.023252693	0.009719016	0.025861786	0.027070429	0.023569962	0.005266936	4	5.666666667	3	1	3	3	2.333333333	0.666666667	Gh_D08G2032	D08	-	58840812	58850335	9524	antisense
ghi_circ_000544	0.031422034	0.043026225	0.020910967	0.009800308	0.026078099	0.027296852	0.023767106	0.00531099	4	5.666666667	2.666666667	1	3	3	2.333333333	0.666666667	Gh_D08G2032	D08	+	58840831	58850354	9445	exon_intron
ghi_circ_000545	0.014331379	0.008158525	0.005672318	0.002815441	0.017081166	0.00973966	0.007866101	0.011758539	4.333333333	2.333333333	1.666666667	0.666666667	4.333333333	2.333333333	1.666666667	3.333333333	Gh_D08G2210	D08	-	61637631	61659332	21359	exon_intron
ghi_circ_000546	0.069368891	0.221861021	0.074153977	0.097238108	0.047823395	0	0.103655975	0.039015366	0.666666667	2	0.666666667	0.666666667	0.333333333	0	0.666666667	0.333333333	Gh_D08G2448	D08	-	64373085	64375511	667	annot_exons
ghi_circ_000547	0.097104699	0.061660423	0	0.073686402	0.075798374	0.149251786	0.196151343	0	1	0.666666667	0	0.666666667	0.666666667	1.333333333	1.666666667	0	Gh_D08G2448	D08	-	64373085	64376143	752	annot_exons
ghi_circ_000548	0.002515123	0.004734577	0.005300527	0.003369587	0.017331018	0.011954884	0.010117692	0.005223955	0.333333333	0.666666667	0.666666667	0.333333333	2	1.333333333	1	0.666666667	Gh_D08G2453	D08	+	64413132	64422844	9624	exon_intron
ghi_circ_000549	0.138955576	0.170824907	0.142827634	0	0	0.045734108	0.183681572	0	1.333333333	1.666666667	1.333333333	0	0	0.333333333	1.333333333	0	Gh_D08G2542	D08	-	65152055	65155268	692	exon_intron
ghi_circ_000550	0.007010134	0.00756029	0.000431729	0	0.008584528	0.008097574	0.004087272	0.002319305	5.333333333	6	0.333333333	0	5.666666667	5	2.333333333	1.666666667	Gh_D09G0037	D09	+	908438	967439	55289	exon_intron
ghi_circ_000551	0.847649732	0.228056381	0.225197116	0.150133838	0.842284318	0.401770655	0.701036095	0.116639796	5	1.333333333	1.333333333	0.666666667	4.333333333	2	3.333333333	0.666666667	Gh_D09G0168	D09	+	5408337	5408768	432	intronic
ghi_circ_000552	0.00517709	0.009341243	0.005707395	0.002769085	0.009709155	0.004100558	0.005931362	0.005296895	3	5.666666667	3.333333333	1.333333333	5	2	2.666666667	3	Gh_D09G0231	D09	+	7134441	7177454	43014	exon_intron
ghi_circ_000553	0.002794304	0.003212311	0.002862307	0.005412087	0.010667442	0.004622973	0.00221192	0.007720742	1.666666667	2	1.666666667	2.666666667	5.333333333	2.333333333	1	4.333333333	Gh_D09G0231	D09	+	7134441	7178135	42929	exon_intron
ghi_circ_000554	0.000357009	0.005094667	0.001409481	0.003852482	0	0	0	0	0.333333333	4.666666667	1.333333333	3	0	0	0	0	NA	D09	-	10311747	10379547	67801	intergenic
ghi_circ_000555	0.119688943	0.119285062	0.061825878	0.121608408	0.031377716	0.141356726	0.205117576	0.095373245	1.333333333	1.333333333	0.666666667	1	0.333333333	1.333333333	1.666666667	1	Gh_D09G0626	D09	+	29193908	29194707	800	exon_intron
ghi_circ_000556	0.036689522	0	0.068199671	0	0.198718467	0.130010224	0.049384668	0.143805341	0.333333333	0	0.666666667	0	1.666666667	1	0.333333333	1.333333333	NA	D09	+	30525608	30526307	700	intergenic
ghi_circ_000557	0.064531927	0.062717229	0.081102108	0.028053018	0.0717723	0.077808549	0.078838772	0.073097111	8.333333333	8	10.33333333	3	8.333333333	8.333333333	7.666666667	9	Gh_D09G0839	D09	+	33191876	33201392	9438	exon_intron
ghi_circ_000558	0.045373889	0.030292971	0.045979992	0.017825772	0.037013696	0.048079312	0.027996118	0.046182752	10.66666667	7.333333333	10.66666667	3.333333333	7.333333333	9.333333333	5.333333333	10.33333333	Gh_D09G0839	D09	+	33191876	33209794	17202	exon_intron
ghi_circ_000559	0.012658825	0.004922059	0.005120939	0	0.002687887	0.002876444	0.009748104	0.00539548	1.666666667	0.666666667	0.666666667	0	0.333333333	0.333333333	1	0.666666667	Gh_D09G0839	D09	+	33192248	33201750	9339	exon_intron
ghi_circ_000560	0.005187643	0.016231798	0.005466381	0.009794615	0.01697159	0.022081115	0.014138656	0.024475554	0.666666667	2	0.666666667	1	2	2.333333333	1.333333333	3	Gh_D09G0839	D09	+	33192562	33202057	9332	exon_intron
ghi_circ_000561	0.00995017	0.014293189	0.015844445	0.011952024	0.009593153	0.009851787	0.007890575	0.013403414	2.333333333	3.333333333	3.666666667	2.333333333	2	2	1.333333333	3	Gh_D09G0839	D09	+	33192562	33210496	17218	exon_intron
ghi_circ_000562	0.002203196	0.003380894	0.005710737	0	0.004137319	0.001381281	0.001608846	0.003512335	0.666666667	1	1.666666667	0	1	0.333333333	0.333333333	1	Gh_D09G0897	D09	+	34129574	34151147	21487	exon_intron
ghi_circ_000563	0.005248859	0.012120618	0.02018231	0.024105634	0.015919708	0.01175698	0.007065045	0.018133277	0.666666667	1.666666667	2.666666667	2.666666667	2	1.333333333	0.666666667	2.333333333	Gh_D09G1049	D09	+	36567360	36578537	9786	exon_intron
ghi_circ_000564	0.229631237	0.300088206	0	0.17425212	0.340171481	0.283519242	0.217416777	0.078871543	1	1.333333333	0	0.666666667	1.333333333	1	0.666666667	0.333333333	Gh_D09G1539	D09	+	42992259	42992576	318	antisense
ghi_circ_000565	0.048828899	0.011417508	0.022917291	0.005822956	0.022757265	0.026985363	0.011023382	0.023823772	10	2.333333333	4.666666667	1	4	4.666666667	1.666666667	4.666666667	Gh_D09G1575	D09	+	43339191	43354268	14886	exon_intron
ghi_circ_000566	0.028616742	0.03704805	0.047821576	0.043700548	0.057799926	0.040114765	0.036618498	0.040507643	10	13.33333333	16.66666667	12.33333333	17.66666667	11.66666667	10	13.66666667	Gh_D09G1610	D09	+	43674721	43700453	25733	antisense
ghi_circ_000567	0.003056899	0.002911026	0.001008401	0.003798896	0.001165682	0.001332267	0.001188555	0.002151311	1	1	0.333333333	1	0.333333333	0.333333333	0.333333333	0.666666667	Gh_D09G1610	D09	-	43674924	43700656	23755	exon_intron
ghi_circ_000568	0.000998044	0.00394873	0.006690526	0.002291782	0.001239584	0.006744838	0.006376795	0.004914347	0.333333333	1.333333333	2.333333333	0.666666667	0.333333333	2	1.666666667	1.666666667	Gh_D09G1610	D09	+	43675651	43701383	25733	antisense
ghi_circ_000569	0.007342236	0.010999845	0.015366873	0.021508669	0.030580448	0.018381419	0.022611095	0.018079236	2.333333333	3.666666667	5	5.666666667	8.666666667	5	5.666666667	5.666666667	Gh_D09G1610	D09	-	43677604	43703328	23882	exon_intron
ghi_circ_000570	0.023216331	0.012713285	0.020121498	0.053322816	0.040315789	0.039155608	0.063847571	0.030960748	2.333333333	1.333333333	2	4.333333333	3.666666667	3.333333333	4.666666667	3	Gh_D09G1648	D09	+	44100543	44109533	7443	exon_intron
ghi_circ_000571	0.011099118	0.016140999	0	0.006732241	0.009667941	0.003612786	0.011286931	0.005739195	1.333333333	2	0	0.666666667	1	0.333333333	1	0.666666667	Gh_D09G1649	D09	-	44101810	44112546	8760	exon_intron
ghi_circ_000572	0.160107983	0.113750356	0.145964026	0.21885869	0.196301489	0.235549688	0.21873574	0.197433532	15.33333333	11	13.66666667	17	16	18.66666667	16.33333333	18	Gh_D09G1649	D09	-	44104075	44114883	6959	exon_intron
ghi_circ_000573	0.025238126	0	0.012959585	0.01671844	0.008372232	0.016096478	0.009073299	0	1.333333333	0	0.666666667	0.666666667	0.333333333	0.666666667	0.333333333	0	Gh_D09G2016	D09	+	47601484	47605293	3810	antisense
ghi_circ_000574	0.028102286	0.006988973	0.008935127	0	0	0	0	0.00317086	6.333333333	1.666666667	2	0	0	0	0	0.666666667	Gh_D09G2022	D09	+	47625264	47641677	16414	exon_intron
ghi_circ_000575	0.036804151	0.025933449	0.07992803	0.007615012	0.001687022	0.007472594	0	0	8.333333333	6	18	1.333333333	0.333333333	1.333333333	0	0	Gh_D09G2022	D09	-	47625352	47641765	16414	antisense
ghi_circ_000576	0.20020313	0.121234201	0.286685339	0.007902664	0.004507211	0.050411657	0.002951359	0.008726099	32.33333333	20	46	1	0.666666667	6.666666667	0.333333333	1.333333333	Gh_D09G2023	D09	+	47630022	47641734	11713	exon_intron
ghi_circ_000577	0.318493986	0.530270216	0.671214091	0.421605985	0.121450816	0.130173584	0	0.228274115	1	1.666666667	2	1	0.333333333	0.333333333	0	0.666666667	Gh_D10G0150	D10	-	1201679	1201906	228	one_exon
ghi_circ_000578	4.592558441	10.36822045	10.72330569	9.073402583	3.710692611	2.651248117	1.635930121	2.644293381	9.666666667	21.66666667	22	15.33333333	6.666666667	4.666666667	2.666666667	5.333333333	Gh_D10G0257	D10	-	2196692	2196844	153	one_exon
ghi_circ_000579	0.297736278	0.45183772	0.45144037	0.522756361	0.200617638	0.38570805	0.355146359	0.158454062	0.666666667	1	1	1	0.333333333	0.666666667	0.666666667	0.333333333	Gh_D10G0674	D10	-	7568357	7568515	159	antisense
ghi_circ_000580	0.119085459	0.10996465	0.108445801	0.106198456	0.103668914	0.142116383	0.146646599	0.115618689	12.33333333	11.66666667	11.33333333	9	9.666666667	12.66666667	12	11.66666667	NA	D10	-	10083998	10091687	7690	intergenic
ghi_circ_000581	0.002618514	0.015964925	0.013274189	0.025384747	0.013067588	0.022504261	0.01748993	0.022138002	0.333333333	2	1.666666667	2.666666667	1.333333333	2.333333333	1.666666667	2.666666667	NA	D10	+	10513811	10523054	9244	intergenic
ghi_circ_000582	0.006301262	0.018936758	0.014201786	0.016387038	0.020172756	0.009613487	0.015065475	0.01665072	1.333333333	4	3	2.666666667	3.666666667	1.666666667	2.333333333	3.333333333	Gh_D10G1076	D10	-	16867513	16882772	15260	antisense
ghi_circ_000583	0.015194942	0.014553873	0.030074786	0	0.035781781	0.075228309	0.065102199	0.112648772	0.333333333	0.333333333	0.666666667	0	0.666666667	1.333333333	1	2.333333333	Gh_D10G1081	D10	-	17038258	17040336	1593	annot_exons
ghi_circ_000584	0.007822277	0.004619261	0.006541382	0.014064266	0.009654785	0.007498284	0.005546472	0.007332804	9.666666667	5.666666667	8	14	10.33333333	7.666666667	5.333333333	8.666666667	Gh_D10G1207	D10	+	20983845	21073828	89984	exon_intron
ghi_circ_000585	0.002354084	0.000510836	0.00054872	0	0	0.000329832	0.001482961	0	3	0.666666667	0.666666667	0	0	0.333333333	1.333333333	0	Gh_D10G1207	D10	+	20984125	21074108	89984	exon_intron
ghi_circ_000586	0.281854283	0	0.278960566	6.979949838	0.611155541	0	0	0	0.666666667	0	0.666666667	13.66666667	1.333333333	0	0	0	Gh_D10G1540	D10	+	40248262	40248438	177	antisense
ghi_circ_000587	0.120425587	0.244076675	0.126896196	3.106536311	0	0	0	0	0.333333333	0.666666667	0.333333333	7	0	0	0	0	Gh_D10G1540	D10	+	40248727	40248927	201	antisense
ghi_circ_000588	0.15357857	0.190071178	0.234422043	0.175061874	0.288367116	0.295102517	0.327084771	0.312713546	8.333333333	10.33333333	12.66666667	7.666666667	13.33333333	13.33333333	13.66666667	16.33333333	Gh_D10G1780	D10	+	50188032	50193049	3978	exon_intron
ghi_circ_000589	0.004928062	0.001596936	0.00494414	0.006295863	0.00410449	0.001850332	0	0.006975251	1	0.333333333	1	1	0.666666667	0.333333333	0	1.333333333	Gh_D10G2009	D10	+	55606943	55621741	14518	exon_intron
ghi_circ_000590	0.260193353	0.418929118	0.194821567	0.343027035	0	0.166651032	0	0	1.333333333	2	1	1.333333333	0	0.666666667	0	0	Gh_D10G2129	D10	-	58263088	58263455	368	one_exon
ghi_circ_000591	0	0	0	0	0.01084134	0.019309269	0.000770979	0.00182686	0	0	0	0	5.333333333	9	0.333333333	1	Gh_D10G2218	D10	+	59647021	59688723	41703	exon_intron
ghi_circ_000592	0	0.00088647	0.000904836	0.002553589	0	0.000781018	0.000348385	0.000621749	0	1	1	2.333333333	0	0.666666667	0.333333333	0.666666667	Gh_D10G2262	D10	+	60340118	60424037	81043	exon_intron
ghi_circ_000593	0.000289942	0.00141116	0.005059707	0.002952709	0.000964062	0.001022642	0.001242248	0.002138223	0.333333333	1.666666667	5.666666667	2.666666667	1	1	1	2.333333333	Gh_D10G2262	D10	+	60348469	60431952	83484	exon_intron
ghi_circ_000594	0	0.002327003	0.002435954	0.001619353	0	0.000754534	0.000717787	0.000640503	0	1.333333333	1.333333333	0.666666667	0	0.333333333	0.333333333	0.333333333	Gh_D10G2262	D10	+	60372896	60412230	39335	intronic
ghi_circ_000595	0	0	0.001307136	0.001558562	0.002306609	0.003092635	0.001659753	0.001350575	0	0	0.666666667	0.666666667	1	1.333333333	0.666666667	0.666666667	Gh_D10G2262	D10	+	60419372	60477972	37839	exon_intron
ghi_circ_000596	0.004336773	0.001767652	0	0	0.000997722	0.001140304	0.001158468	0.001841335	1.666666667	0.666666667	0	0	0.333333333	0.333333333	0.333333333	0.666666667	Gh_D10G2262	D10	+	60426426	60474941	27754	exon_intron
ghi_circ_000597	0.002642288	0.000788136	0	0.000302257	0.00062184	0.000647573	0.000350761	0	3.333333333	1	0	0.333333333	0.666666667	0.666666667	0.333333333	0	Gh_D10G2263	D10	+	60426426	60518459	91664	exon_intron
ghi_circ_000598	0	0.002183464	0.004472668	0.004200425	0.001849308	0.006299071	0.010853622	0.009390511	0	1.333333333	2.666666667	2	1	3	5	5.333333333	Gh_D10G2263	D10	-	60475345	60518865	43521	antisense
ghi_circ_000599	0.003735169	0.001143058	0.002117841	0.000680102	0	0	0	0	2.333333333	0.666666667	1.333333333	0.333333333	0	0	0	0	Gh_D10G2263	D10	+	60516454	60565596	45976	exon_intron
ghi_circ_000600	0	0	0.000852076	0	0.001061681	0.000957226	0.001231823	0.001823041	0	0	0.666666667	0	0.666666667	0.666666667	0.666666667	1.333333333	Gh_D10G2281	D10	+	60885581	60942219	56127	exon_intron
ghi_circ_000601	0.006337216	0.016877514	0.006494508	0.004961882	0.017795155	0.019000742	0.015189801	0.032738027	1.666666667	4.333333333	1.666666667	1	4	4	3	8	Gh_D10G2325	D10	+	61532122	61551612	18655	exon_intron
ghi_circ_000602	0.006440186	0.013785687	0.015536294	0.006366839	0.002766202	0	0	0.001363545	1.666666667	3.666666667	4	1.333333333	0.666666667	0	0	0.333333333	Gh_D10G2335	D10	-	61746179	61765424	19085	exon_intron
ghi_circ_000603	0.002731671	0	0.005743603	0.001846047	0.008021332	0.014888761	0.012647727	0.003023819	0.666666667	0	1.333333333	0.333333333	1.666666667	3	2.333333333	0.666666667	Gh_D10G2346	D10	+	61924600	61941787	16938	exon_intron
ghi_circ_000604	0.207520489	0.128042074	0.26666737	0.354859363	0.630592489	0.157500531	0.235939851	0.070178819	1	0.666666667	1.333333333	1.333333333	2.666666667	0.666666667	1	0.333333333	Gh_D10G2389	D10	-	62897535	62897989	359	annot_exons
ghi_circ_000605	0.007486067	0.009674636	0.006543009	0.005527732	0.007185407	0.005349464	0.008410419	0.003368875	2.333333333	3	2	1.333333333	2	1.333333333	2	1	Gh_D10G2422	D10	-	63261957	63289423	22402	exon_intron
ghi_circ_000606	0.007210067	0.012922564	0.005316774	0.002756145	0.008415235	0.0100418	0.016434689	0.007723915	2.333333333	4	1.666666667	0.666666667	2.333333333	2.666666667	4	2.333333333	Gh_D10G2422	D10	+	63274722	63297832	23111	antisense
ghi_circ_000607	0	0	0.156565797	0.211953653	1.117654454	0.206849692	1.040913528	0.164667947	0	0	0.333333333	0.333333333	2	0.333333333	1.666666667	0.333333333	Gh_D11G0042	D11	+	397934	398086	153	exon_intron
ghi_circ_000608	0.057996376	0.057046797	0.074660585	0.038864793	0.010885591	0.012686712	0.026710681	0.033266749	3.666666667	3.666666667	4.666666667	2	0.666666667	0.666666667	1.333333333	2	Gh_D11G0172	D11	+	1520392	1526907	4612	exon_intron
ghi_circ_000609	0.007335527	0.004081807	0.00332867	0.004364884	0.004626291	0.006905341	0.008767428	0.006802494	3	1.666666667	1.333333333	1.333333333	1.666666667	2.333333333	2.666666667	2.666666667	Gh_D11G0174	D11	+	1520392	1550942	29718	exon_intron
ghi_circ_000610	0.029748548	0.054416822	0.05551703	0.048216991	0.005608969	0.02614212	0.011307235	0.017700675	2.333333333	4.333333333	4.333333333	3	0.333333333	1.666666667	0.666666667	1.333333333	Gh_D11G0174	D11	+	1523252	1529771	5687	exon_intron
ghi_circ_000611	0.085972282	0.069430188	0.050046108	0.029221897	0.033573784	0.055347799	0.019436677	0.056513566	7.333333333	6	4.333333333	2	2.666666667	4	1.333333333	4.666666667	Gh_D11G0592	D11	-	5035782	5043935	6338	exon_intron
ghi_circ_000612	0.206849624	0.266687929	0.257420736	0.168985923	0.298635156	0.275782755	0.240964827	0.295565758	17.66666667	23.33333333	22	11.66666667	22	20	16.66666667	24.33333333	Gh_D11G0593	D11	-	5037992	5044421	6264	exon_intron
ghi_circ_000613	1.209300966	1.610129496	1.565441478	1.124373687	1.24301228	1.269740268	1.266730196	1.461384149	93	124.3333333	119.3333333	69.33333333	83.66666667	80.66666667	75.66666667	107.3333333	Gh_D11G0593	D11	-	5038732	5044970	5595	exon_intron
ghi_circ_000614	0.005182094	0.001263519	0.001305497	0.00327729	0.004245198	0.001617504	0.001883986	0.001373056	1.333333333	0.333333333	0.333333333	0.666666667	1	0.333333333	0.333333333	0.333333333	Gh_D11G0665	D11	+	5759033	5777381	18349	antisense
ghi_circ_000615	0	0	0	0	0.023626785	0.026893763	0.004743955	0.010982429	0	0	0	0	5.666666667	6.333333333	1	3	Gh_D11G0765	D11	+	6577640	6599165	20842	exon_intron
ghi_circ_000616	0.022718938	0.012770824	0.008333873	0.012727671	0.004329877	0.003837566	0.014641512	0.013776679	4.666666667	2.666666667	1.666666667	2	0.666666667	0.666666667	2.333333333	2.666666667	Gh_D11G1158	D11	-	10693824	10711351	14734	exon_intron
ghi_circ_000617	0.00820212	0.010890883	0.013689624	0.00915097	0.005812282	0.006751908	0.003539813	0.016800307	1	1.333333333	1.666666667	1	0.666666667	0.666666667	0.333333333	2	NA	D11	-	18075534	18084616	9083	intergenic
ghi_circ_000618	0.102478122	0.114061402	0.131652006	0.105602621	0.107700643	0.13382112	0.128113932	0.144134513	6	6.666666667	7.666666667	5	5.333333333	6.666666667	6	8	NA	D11	+	18904098	18908358	4261	intergenic
ghi_circ_000619	0.121657438	0.211020115	0.195356268	0.18224318	0.255111793	0.200732415	0.218906284	0.234192995	6.666666667	11.66666667	10.66666667	8	12.33333333	9	9	12.33333333	NA	D11	+	18905324	18909329	4006	intergenic
ghi_circ_000620	0.002986781	0.002937162	0.001527039	0.005755024	0.00657327	0	0.005450371	0.003009959	0.666666667	0.666666667	0.333333333	1	1.333333333	0	1	0.666666667	Gh_D11G1976	D11	+	25571576	25593362	16703	exon_intron
ghi_circ_000621	0.049404612	0.061841807	0.038049876	0.0653227	0.059242565	0.108137337	0.066578066	0.102721814	1.333333333	1.666666667	1	1.333333333	1.333333333	2.333333333	1.333333333	2.666666667	Gh_D11G2143	D11	+	32422721	32424688	1968	antisense
ghi_circ_000622	0.0014237	0.000999191	0.000967842	0.001191379	0.00347409	0.002420935	0.000698355	0.003572641	1	0.666666667	0.666666667	0.666666667	2	1.333333333	0.333333333	2.333333333	Gh_D11G2672	D11	-	55598255	55647870	49501	exon_intron
ghi_circ_000623	0.001623842	0.001576411	0.005135893	0.003477538	0.004352162	0.000443762	0.003394316	0.00424036	1.333333333	1.333333333	4.333333333	2.333333333	3	0.333333333	2.333333333	3.333333333	Gh_D11G2672	D11	-	55643726	55704260	60535	intronic
ghi_circ_000624	0.00436132	0.001015533	0.008102192	0.0012242	0.006929624	0.001354886	0.002184374	0.002814665	2.666666667	0.666666667	5	0.666666667	3.666666667	0.666666667	1	1.666666667	Gh_D11G2850	D11	-	58455328	58500591	45264	antisense
ghi_circ_000625	0.001313964	0.000636303	0.003718905	0.003778826	0.001162191	0.001656147	0.002164877	0.002436674	1.333333333	0.666666667	3.666666667	3	1	1.333333333	1.666666667	2.333333333	Gh_D11G2852	D11	-	58455328	58528199	72872	antisense
ghi_circ_000626	0.007277017	0.002245155	0.00414604	0.011322481	0.000514221	0.00503854	0.004956092	0.001869336	5.333333333	1.666666667	3	6.666666667	0.333333333	3	2.666666667	1.333333333	Gh_D11G2925	D11	-	59533878	59591136	53850	exon_intron
ghi_circ_000627	0.004635649	0.001266771	0.008146338	0.005570418	0.002545098	0.002820764	0.001550023	0.00605659	1.333333333	0.333333333	2.333333333	1.333333333	0.666666667	0.666666667	0.333333333	1.666666667	Gh_D11G2982	D11	-	60699668	60721320	20743	exon_intron
ghi_circ_000628	0	0.618893583	0.487140506	0.466343585	1.261619683	1.222843837	1.222284326	1.433379007	0	1.666666667	1.333333333	1	3	2.666666667	2.333333333	3.666666667	Gh_D11G3086	D11	-	62851177	62851372	196	antisense
ghi_circ_000629	0.076588673	0.135378975	0.094241561	0.047475419	0.133974304	0.102938748	0.086838853	0.10486401	4	7.333333333	5	2	6	4.666666667	3.666666667	5.333333333	Gh_D11G3103	D11	-	63176371	63181141	3875	exon_intron
ghi_circ_000630	0.029263385	0.048793203	0.057584222	0.028498715	0.055644372	0.127893177	0.135254098	0.074838979	1.333333333	2.333333333	2.666666667	1	2.333333333	5	4.666666667	3.333333333	Gh_D11G3104	D11	-	63177004	63181247	3373	exon_intron
ghi_circ_000631	0.010478515	0.01103828	0.016071919	0.018206369	0.028877152	0	0.013191221	0.016049494	0.666666667	0.666666667	1	1	1.666666667	0	0.666666667	1	Gh_D11G3104	D11	+	63178047	63182807	4761	antisense
ghi_circ_000632	0.000245584	0.001050104	0.003113759	0.000344249	0.000293951	0.000621124	0.00034131	0	0.333333333	1.333333333	4	0.333333333	0.333333333	0.666666667	0.333333333	0	Gh_D11G3106	D11	+	63191911	63286112	94202	antisense
ghi_circ_000633	0.001818667	0	0.000254289	0	0.001120846	0.000335959	0	0.000267449	2.333333333	0	0.333333333	0	1.333333333	0.333333333	0	0.333333333	Gh_D11G3106	D11	-	63192498	63286699	94202	exon_intron
ghi_circ_000634	0	0.000878739	0.001431281	0.001389323	0.000292798	0	0	0.000292553	0	1	1.666666667	1.333333333	0.333333333	0	0	0.333333333	Gh_D11G3107	D11	+	63286872	63372603	85732	antisense
ghi_circ_000635	0.419449911	0.32165396	0.444264154	0.137264019	0	0	0	0	11.66666667	9	12.33333333	3	0	0	0	0	Gh_D11G3108	D11	-	63453652	63456790	2049	annot_exons
ghi_circ_000636	0.144916664	0.149965225	0.332756096	0.233985794	0	0	0	0	4.333333333	4.333333333	10	5.666666667	0	0	0	0	Gh_D11G3108	D11	-	63458630	63461248	2190	exon_intron
ghi_circ_000637	0.000614025	0.00216958	0.001859824	0.000405566	0.000359163	0.001851734	0.001345143	0.000664316	0.666666667	2.333333333	2	0.333333333	0.333333333	1.666666667	1	0.666666667	Gh_D11G3152	D11	-	64032497	64109647	77098	exon_intron
ghi_circ_000638	0.020196222	0.047019878	0.017349176	0.002779541	0.024372408	0.024979446	0.010222994	0.024018709	3.333333333	7.666666667	2.666666667	0.333333333	3.333333333	3.333333333	1.333333333	3.666666667	Gh_D11G3153	D11	-	64082192	64093911	11667	exon_intron
ghi_circ_000639	0.000858912	0.001250715	0.001234343	0.001096659	0	0.003070603	0.00218838	0.002179191	0.666666667	1	1	0.666666667	0	2	1.333333333	1.666666667	Gh_D11G3157	D11	-	64082192	64144477	58083	exon_intron
ghi_circ_000640	0	0.001919682	0.008465872	0	0.009251208	0	0.008000971	0.006428935	0	0.333333333	1.333333333	0	1.333333333	0	1	1	Gh_D11G3153	D11	-	64082850	64094770	11868	exon_intron
ghi_circ_000641	0.001172564	0.001640008	0	0.000713791	0.004225445	0.005490696	0.002722725	0.007598862	0.666666667	1	0	0.333333333	2.333333333	2.666666667	1.333333333	4.333333333	Gh_D11G3153	D11	-	64082850	64126708	43806	exon_intron
ghi_circ_000642	0.009525533	0.012448219	0.006451957	0.010842455	0.018483112	0.026255684	0.023435681	0.013239341	1	1.333333333	0.666666667	1	1.666666667	2.333333333	2	1.333333333	Gh_D11G3209	D11	+	65024336	65032001	7666	exon_intron
ghi_circ_000643	0.0036774	0.010992119	0.015710813	0.009374413	0.020362339	0.065707283	0.016485106	0.031930583	0.333333333	1	1.333333333	0.666666667	1.666666667	5	1	2.666666667	Gh_D11G3214	D11	-	65130143	65136759	6291	exon_intron
ghi_circ_000644	0.014234418	0.008468378	0.011585596	0.013961954	0.042842062	0.014146845	0.009928778	0.017971305	1.666666667	1	1.333333333	1.333333333	4.333333333	1.333333333	1	2	Gh_D11G3223	D11	+	65193103	65201633	8531	exon_intron
ghi_circ_000645	0.025726577	0	0.026368424	0.021623515	0.011470048	0.030699112	0.024861034	0.01871503	1	0	1	0.666666667	0.333333333	1	0.666666667	0.666666667	Gh_D11G3223	D11	+	65198853	65201633	2781	exon_intron
ghi_circ_000646	0.003988703	0.001332558	0.000946196	0.000601504	0.000591661	0	0	0.000465215	3	1	0.666666667	0.333333333	0.333333333	0	0	0.333333333	Gh_D11G3244	D11	+	65421307	65479205	53913	exon_intron
ghi_circ_000647	0.018729998	0.012591297	0.016053404	0	0.003326113	0.01573053	0.004580531	0.003323327	2	1.333333333	1.666666667	0	0.333333333	1.333333333	0.333333333	0.333333333	Gh_D11G3246	D11	+	65481571	65489117	7547	exon_intron
ghi_circ_000648	0.329650159	0.091750708	0.194181945	0.187235609	0.266021364	0.352058656	0.138001068	0.404483927	2.333333333	0.666666667	1.333333333	1	1.666666667	2	0.666666667	2.666666667	Gh_D12G0150	D12	+	1921532	1922515	501	annot_exons
ghi_circ_000649	0.007438842	0.011102151	0.005120483	0.012438079	0	0	0	0	5.333333333	8	3.666666667	7.333333333	0	0	0	0	Gh_D12G0339	D12	+	4837958	4890293	52336	antisense
ghi_circ_000650	0.002713624	0.003690487	0.002799064	0.005904934	0	0	0	0	2	2.666666667	2	3.333333333	0	0	0	0	Gh_D12G0339	D12	-	4838071	4890406	52336	exon_intron
ghi_circ_000651	0.002351822	0.004479975	0.001891178	0.001680783	0	0	0	0	1.666666667	3.333333333	1.333333333	1	0	0	0	0	Gh_D12G0339	D12	-	4838229	4890490	52262	intronic
ghi_circ_000652	0.025401042	0.014601075	0.021759286	0.005901052	0.041728458	0.01387998	0.030230338	0.073978025	5.333333333	3.333333333	4.666666667	1	8	2.666666667	5	15	Gh_D12G0467	D12	-	7701876	7717561	15686	exon_intron
ghi_circ_000653	0.014263225	0.019232244	0.00516214	0	0	0	0.025421333	0.015441934	1	1.333333333	0.333333333	0	0	0	1.333333333	1	Gh_D12G0691	D12	+	14920896	14925836	4941	antisense
ghi_circ_000654	0.238453187	0.11717203	0.119852617	0.106881037	0.068288005	0.184362852	0.112253439	0.063014056	2.666666667	1.333333333	1.333333333	1	0.666666667	1.666666667	1	0.666666667	Gh_D12G0909	D12	+	31954397	31955207	811	exon_intron
ghi_circ_000655	0.020874675	0.008968644	0.031701858	0.004800095	0.015290078	0.006709776	0.011524087	0.034790732	3.666666667	1.666666667	5.666666667	0.666666667	2.333333333	1	1.666666667	6	NA	D12	+	34852600	34865869	13270	intergenic
ghi_circ_000656	0.009044273	0.02626704	0	0	0.005782851	0.015477562	0	0	0.666666667	2	0	0	0.333333333	1	0	0	Gh_D12G1013	D12	+	35864777	35870649	5516	exon_intron
ghi_circ_000657	0.258337866	0.079932409	0.093218491	0.053013981	0.00807754	0	0.017507859	0	14	4.333333333	5	2.333333333	0.333333333	0	0.666666667	0	Gh_D12G1051	D12	-	36593978	36597926	3949	exon_intron
ghi_circ_000658	0.842167295	0.158878397	0.267980742	0.096305788	0.03415941	0	0.03279939	0.012731159	45.66666667	8.666666667	14.33333333	4.333333333	1.666666667	0	1.333333333	0.666666667	Gh_D12G1051	D12	+	36594059	36598007	3949	antisense
ghi_circ_000659	0.036454131	0	0	0	0.371642769	0.217971963	0.357154492	0.075715883	0.333333333	0	0	0	2.666666667	1.666666667	2.333333333	0.666666667	Gh_D12G1168	D12	-	38954976	38955639	664	exon_intron
ghi_circ_000660	0.022105519	0.066342707	0	0.107715861	0.104110278	0.054209273	0.060932776	0.045913559	0.333333333	1	0	1.333333333	1.333333333	0.666666667	0.666666667	0.666666667	Gh_D12G1225	D12	+	40125692	40126786	1095	exon_intron
ghi_circ_000661	0.00579958	0.012298674	0	0.015968227	0.023989625	0.014174653	0.024786541	0.01909891	0.333333333	0.666666667	0	0.666666667	1	0.666666667	1	1	Gh_D12G1838	D12	-	50963525	50967609	3989	exon_intron
ghi_circ_000662	0.14153489	0.016630646	0.035166596	0.033069227	0	0	0	0	5.333333333	0.666666667	1.333333333	1	0	0	0	0	Gh_D12G2094	D12	-	53959735	53962662	2764	exon_intron
ghi_circ_000663	1.075862098	1.034171675	1.447752693	1.744489351	1.853817052	1.809298219	2.763673846	3.695456275	5	4.666666667	6.666666667	6.333333333	7.333333333	7	10.33333333	16.33333333	NA	D12	+	57046006	57046342	337	intergenic
ghi_circ_000664	0.019429402	0.024169087	0.03841868	0.017833087	0.047282292	0.026311004	0.043275708	0.049138695	3.666666667	4.666666667	7.333333333	2.666666667	8	4	6	9	NA	D12	+	58398842	58412794	13953	intergenic
ghi_circ_000665	0.025301213	0.01255467	0.003140361	0.011556517	0.006945528	0.003534155	0.012492504	0.019966865	2.666666667	1.333333333	0.333333333	1	0.666666667	0.333333333	1	2	Gh_D13G0150	D13	-	1411383	1420171	7601	exon_intron
ghi_circ_000666	0	0	0.015587329	0.019560827	0	0	0.003000758	0	0	0	2	2	0	0	0.333333333	0	Gh_D13G0377	D13	+	4050792	4060200	9409	intronic
ghi_circ_000667	0	0	0.008384518	0.189462911	0	0	0	0	0	0	0.333333333	6	0	0	0	0	Gh_D13G0378	D13	+	4060513	4063476	2857	exon_intron
ghi_circ_000668	0.004303728	0.002008533	0.002111837	0.002442571	0.009308465	0.02028631	0.005536754	0	0.666666667	0.333333333	0.333333333	0.333333333	1.333333333	2.666666667	0.666666667	0	Gh_D13G0448	D13	-	5184627	5195969	11343	antisense
ghi_circ_000669	0.002470054	0.01010303	0.007654744	0.005916312	0.008316798	0.018321215	0.003432855	0.010735714	0.333333333	1.333333333	1	0.666666667	1	2	0.333333333	1.333333333	Gh_D13G0449	D13	+	5187720	5199529	9366	exon_intron
ghi_circ_000670	0	0	0.005883863	0.012730712	0.004573568	0.004536844	0.002579806	0.012234947	0	0	1	1.666666667	0.666666667	0.666666667	0.333333333	2	Gh_D13G0449	D13	-	5187974	5200436	12463	antisense
ghi_circ_000671	0.003900323	0.003122026	0.004396484	0.002559326	0.00488207	0.006218846	0.006881663	0.003677028	3.333333333	2.666666667	3.666666667	1.666666667	3.666666667	4.333333333	4.666666667	3	Gh_D13G0686	D13	+	10043175	10105168	61994	intronic
ghi_circ_000672	0.021806759	0.019023373	0.022776817	0.024501469	0.014579107	0.022609057	0.016440203	0.023839724	18.66666667	16.66666667	19.33333333	17	11	16.33333333	10.66666667	19.66666667	Gh_D13G0686	D13	+	10045139	10107928	62790	intronic
ghi_circ_000673	0.001608986	0.002599774	0.001563091	0.001331474	0.000589567	0.000673821	0.000684554	0.001090475	1	1.666666667	1	0.666666667	0.333333333	0.333333333	0.333333333	0.666666667	Gh_D13G0686	D13	+	10106621	10153588	46968	exon_intron
ghi_circ_000674	0.004897231	0.004913982	0.004872267	0.002039525	0.010475115	0.005859596	0.006356359	0.003988162	3	3	3	1	5.666666667	3	3	2.333333333	Gh_D13G0686	D13	+	10109583	10156592	44816	exon_intron
ghi_circ_000675	0.21880793	0.115248359	0.425946447	1.751243048	0.220194498	0.471282691	0.557489683	0.559776693	0.666666667	0.333333333	1.333333333	4.333333333	0.666666667	1.333333333	1.333333333	1.666666667	Gh_D13G1489	D13	-	46472986	46473213	228	one_exon
ghi_circ_000676	0.001331442	0.000686953	0.001385143	0.003939377	0.002818423	0.000831174	0.002726915	0.001432758	1.333333333	0.666666667	1.333333333	3	2.333333333	0.666666667	2	1.333333333	Gh_D13G1659	D13	+	49997899	50070335	71416	exon_intron
ghi_circ_000677	0.003253488	0.001231668	0	0.004845099	0	0	0	0	1.666666667	0.666666667	0	2	0	0	0	0	Gh_D13G1699	D13	+	50987795	51024789	36995	exon_intron
ghi_circ_000678	0.071768519	0.006260812	0	0.04270775	0	0	0	0	4	0.333333333	0	2	0	0	0	0	Gh_D13G1731	D13	-	51840059	51844255	4197	antisense
ghi_circ_000679	0.002282465	0	0.003380214	0.010370505	0.00248906	0.001492126	0	0.002370361	0.666666667	0	1	2.333333333	0.666666667	0.333333333	0	0.666666667	Gh_D13G1830	D13	+	53383129	53405689	21210	exon_intron
ghi_circ_000680	0.01110102	0	0.023340968	0.015560897	0	0.007593091	0.038790047	0.012035101	0.666666667	0	1.333333333	0.666666667	0	0.333333333	1.666666667	0.666666667	Gh_D13G1884	D13	-	53953876	53959298	4168	exon_intron
ghi_circ_000681	0.449917155	0.084694371	0.088735631	0.567653907	0.42739986	1.140372126	0.443389123	0	1.666666667	0.333333333	0.333333333	1.666666667	1.333333333	3.666666667	1.333333333	0	Gh_D13G1929	D13	+	54670252	54672815	269	annot_exons
ghi_circ_000682	0.002950967	0.000806403	0.010416629	0.005645765	0	0	0.001853192	0.001542898	1.333333333	0.333333333	4.666666667	2	0	0	0.666666667	0.666666667	Gh_D13G2157	D13	-	57355067	57388153	32585	exon_intron
ghi_circ_000683	0.005241087	0.002440774	0.017002638	0.011741039	0.004136098	0	0	0.00138179	1.333333333	0.666666667	4.333333333	2.333333333	1	0	0	0.333333333	Gh_D13G2163	D13	-	57540986	57562158	18833	exon_intron
ghi_circ_000684	0.00113147	0.007674377	0.006928095	0.005842697	0	0.00138735	0.001615915	0.004705452	0.333333333	2.333333333	2	1.333333333	0	0.333333333	0.333333333	1.333333333	Gh_D13G2196	D13	+	58054560	58076437	21393	exon_intron
ghi_circ_000685	0.413116523	0.101708865	0.320820094	0.279181667	0.112063271	0	0.882799215	0.116175219	1.333333333	0.333333333	1	0.666666667	0.333333333	0	2	0.333333333	Gh_D13G2219	D13	-	58314787	58315010	224	one_exon
ghi_circ_000686	0.079068295	0.175991747	0.047695271	0.466152777	0.013978186	0	0	0.003165213	8.666666667	19	5	41.33333333	1.333333333	0	0	0.333333333	Gh_D13G2344	D13	-	59677885	59685808	7924	exon_intron
