# Supplementary material for: Identification of circularRNAs and their targets in Gossypium under Verticillium wilt stress based on RNA-seq
Source: PeerJ. 2018 Mar 16;6:e4500. doi: 10.7717/peerj.4500 (PMC5858604; doi:10.7717/peerj.4500)
Supplement: Table S9 [file peerj-06-4500-s009.xls]

id	C-SRI_count	C-RRI_count	C-SRI_rpm	C-RRI_rpm	log2(FC)	Pvalue	FDR	significant	source_gene	chr	strand	genomic_start	genomic_end	spliced_length	annot_type
ghi_circ_000006	0	2.333333333	0.001	0.003517292	1.814465138	0.037159465	0.153881222	no	Gh_A01G0351	A01	+	4938608	4986402	47795	antisense
ghi_circ_000012	4.333333333	0	0.037331429	0.001	-5.222318834	0.000747871	0.005736509	yes	Gh_A01G0396	A01	-	6259654	6277824	10137	exon_intron
ghi_circ_000023	0	3	0.001	0.022500033	4.491855204	0.00783936	0.045227075	yes	Gh_A01G1834	A01	-	98166203	98176004	9802	antisense
ghi_circ_000034	0	53.66666667	0.001	0.423484645	8.726165849	1.07E-27	2.40E-25	yes	Gh_A02G0219	A02	+	2526477	2535727	9251	intronic
ghi_circ_000046	0	2.333333333	0.001	0.008213751	3.038041294	0.032616699	0.139343494	no	Gh_A03G0154	A03	+	2321034	2341810	20777	exon_intron
ghi_circ_000047	1.666666667	9	0.010503797	0.046605986	2.149604359	0.013545752	0.072566531	no	Gh_A03G0154	A03	+	2328075	2341810	13736	exon_intron
ghi_circ_000049	2.333333333	9.333333333	0.028619772	0.101410535	1.825123425	0.030901213	0.13722454	no	Gh_A03G0155	A03	-	2351464	2358021	6558	exon_intron
ghi_circ_000051	0.333333333	24.66666667	0.011671498	0.658669768	5.818493674	8.10E-15	3.90E-13	yes	Gh_A03G0247	A03	-	3812621	3816471	2733	exon_intron
ghi_circ_000052	0	4	0.001	0.101360427	6.6633507	0.001319953	0.009280917	yes	Gh_A03G0247	A03	-	3812912	3816674	2846	exon_intron
ghi_circ_000054	7.666666667	0.666666667	3.647969728	0.271206614	-3.749629493	1.27E-06	2.31E-05	yes	Gh_A03G0342	A03	-	6153625	6153804	180	one_exon
ghi_circ_000056	43	107	0.406734062	0.886619611	1.12422946	0.00030461	0.002705421	yes	Gh_A03G1168	A03	-	83638985	83647749	8765	exon_intron
ghi_circ_000061	7	0	0.798396161	0.001	-9.640960973	6.80E-07	1.35E-05	yes	NA	A03	+	86538298	86539014	717	intergenic
ghi_circ_000063	1.666666667	0	0.002349878	0.001	-1.2325858	0.031307525	0.13722454	no	Gh_A03G1416	A03	-	93642309	93703707	61399	exon_intron
ghi_circ_000064	2	0	0.002837213	0.001	-1.504474654	0.037987287	0.156350115	no	Gh_A03G1416	A03	-	93642690	93704214	61525	intronic
ghi_circ_000065	2.333333333	0	0.003030056	0.001	-1.599344329	0.032074305	0.137899083	no	Gh_A03G1416	A03	-	93642807	93704214	61408	intronic
ghi_circ_000068	0.333333333	4.333333333	0.002891384	0.033096104	3.516829198	0.016683107	0.082802188	no	NA	A03	+	96146330	96155906	9577	intergenic
ghi_circ_000076	0	18.33333333	0.001	0.1111759	6.796700273	1.18E-11	4.96E-10	yes	Gh_A04G0224	A04	-	4552177	4564173	11997	intronic
ghi_circ_000077	0	15	0.001	0.036412423	5.186358855	6.97E-09	1.81E-07	yes	Gh_A04G0224	A04	-	4552177	4582447	30258	exon_intron
ghi_circ_000082	6	0.666666667	0.010464302	0.001050804	-3.315910908	0.000122934	0.001207551	yes	Gh_A04G0311	A04	-	7184251	7232677	46457	exon_intron
ghi_circ_000088	3	0	0.008856831	0.001	-3.146790575	0.001963925	0.012625235	yes	Gh_A04G1093	A04	+	61017164	61047197	28979	exon_intron
ghi_circ_000091	36.66666667	16.66666667	0.105858315	0.042688834	-1.310203945	5.45E-07	1.15E-05	yes	Gh_A05G0671	A05	-	7080562	7110112	28698	exon_intron
ghi_circ_000092	37	15.33333333	0.105403084	0.039288532	-1.42373693	1.18E-05	0.000166136	yes	Gh_A05G0673	A05	-	7082007	7111162	28707	exon_intron
ghi_circ_000096	13.66666667	1	4.023854331	0.251921166	-3.997533834	1.50E-10	5.07E-09	yes	NA	A05	-	21289072	21289355	284	intergenic
ghi_circ_000102	13.33333333	5	3.789354536	1.236551185	-1.615630167	0.000110097	0.001109189	yes	Gh_A05G2727	A05	-	49265698	49266093	297	exon_intron
ghi_circ_000105	0.333333333	4	0.004844434	0.052063212	3.425864221	0.016226115	0.081736027	no	Gh_A05G3343	A05	+	87393943	87399658	5716	exon_intron
ghi_circ_000107	0	5	0.001	0.113947103	6.832220431	0.000332342	0.002876038	yes	Gh_A05G3362	A05	+	88054705	88057940	3236	intronic
ghi_circ_000108	0.666666667	4.666666667	0.001241489	0.00704946	2.505441248	0.036071397	0.150297485	no	Gh_A05G3362	A05	+	88054705	88102702	47998	intronic
ghi_circ_000109	0	5.333333333	0.001	0.016812934	4.071499599	0.001429588	0.009719249	yes	Gh_A05G3362	A05	+	88075402	88097887	22486	intronic
ghi_circ_000110	16	7.666666667	0.214102057	0.088986811	-1.266635222	0.000514545	0.004086089	yes	Gh_A05G3458	A05	+	89897002	89907299	6326	exon_intron
ghi_circ_000111	15.33333333	6.333333333	0.199296535	0.072091742	-1.467010723	0.000109592	0.001109189	yes	Gh_A05G3458	A05	+	89897233	89907561	6445	exon_intron
ghi_circ_000112	2	0	0.02648104	0.001	-4.726887869	0.017820357	0.08780103	no	Gh_A05G3458	A05	+	89898212	89907913	6653	exon_intron
ghi_circ_000115	14	6	0.144504984	0.05538108	-1.383654158	0.000670741	0.005264533	yes	Gh_A05G3458	A05	+	89900135	89910558	8064	exon_intron
ghi_circ_000124	0	6.333333333	0.001	0.01569619	3.972342541	5.23E-05	0.000588249	yes	Gh_A05G3468	A05	+	90140742	90170843	29738	exon_intron
ghi_circ_000131	6.333333333	2.666666667	0.022748005	0.007906077	-1.524706134	0.027292815	0.122817668	no	Gh_A06G0224	A06	+	2569153	2594563	24409	exon_intron
ghi_circ_000137	5.333333333	2	0.020686146	0.006798756	-1.60532224	0.022381477	0.104189633	no	Gh_A06G1509	A06	+	98725155	98747010	21856	intronic
ghi_circ_000138	3.666666667	0.333333333	0.05424278	0.004055132	-3.741610519	0.003626724	0.022667024	yes	Gh_A06G1515	A06	-	98833697	98839401	5705	antisense
ghi_circ_000140	1.666666667	8.666666667	0.578332818	2.620299195	2.179759678	0.015683149	0.079630826	no	Gh_A06G1591	A06	+	100542792	100543036	245	intronic
ghi_circ_000145	3.333333333	0.333333333	0.038732727	0.003458945	-3.485149188	0.015255042	0.079630826	no	Gh_A06G1691	A06	-	102161465	102168889	7425	exon_intron
ghi_circ_000161	3.666666667	0.666666667	0.103543972	0.016562123	-2.644284036	0.015546678	0.079630826	no	Gh_A08G0041	A08	-	297445	300367	2923	exon_intron
ghi_circ_000164	4.333333333	1.333333333	0.157970359	0.04204515	-1.90964258	0.015690222	0.079630826	no	Gh_A08G0041	A08	-	298084	300370	2287	exon_intron
ghi_circ_000166	4	15.33333333	0.010296474	0.03448721	1.743911015	0.000900276	0.006619444	yes	Gh_A08G0193	A08	-	1974470	2006710	32241	exon_intron
ghi_circ_000170	42	102.3333333	0.162204035	0.351438781	1.115463691	0.000288706	0.002598354	yes	NA	A08	-	4941141	4962389	21249	intergenic
ghi_circ_000171	2.666666667	0	0.021339767	0.001	-4.415472534	0.014843287	0.078891487	no	NA	A08	+	14196399	14206415	10017	intergenic
ghi_circ_000176	20.33333333	6.333333333	0.193207874	0.05265884	-1.875406235	1.84E-07	4.13E-06	yes	NA	A08	-	77709007	77717814	8808	intergenic
ghi_circ_000180	0.666666667	7	0.003725758	0.033244721	3.157519276	0.001017094	0.007226723	yes	NA	A08	+	98781857	98797155	15299	intergenic
ghi_circ_000183	46.66666667	7.666666667	0.460689708	0.067365159	-2.773720835	2.69E-21	2.59E-19	yes	Gh_A08G1907	A08	-	99772028	99780447	8420	intronic
ghi_circ_000185	6.666666667	1	0.053693877	0.006848436	-2.970911129	3.95E-05	0.000467852	yes	Gh_A08G1957	A08	+	100650750	100661196	10447	antisense
ghi_circ_000186	6	2.333333333	0.116174358	0.037341988	-1.637421019	0.011850012	0.064506112	no	Gh_A08G2236	A08	-	103255745	103260235	4491	antisense
ghi_circ_000211	0	2.666666667	0.001	0.014806334	3.888142622	0.015665277	0.079630826	no	Gh_A10G0192	A10	-	1683642	1696702	13061	exon_intron
ghi_circ_000212	3.666666667	11.66666667	0.033026395	0.096331938	1.544394697	0.025986594	0.118519938	no	Gh_A10G0501	A10	-	5441019	5450473	8880	exon_intron
ghi_circ_000219	0.333333333	5.333333333	0.000867553	0.010409753	3.584839455	0.010755159	0.059293531	no	Gh_A10G1106	A10	-	54644339	54681106	36768	antisense
ghi_circ_000220	2.666666667	0	0.015471952	0.001	-3.951583283	0.010804599	0.059293531	no	Gh_A10G1331	A10	-	70924676	70940018	15343	antisense
ghi_circ_000221	769.3333333	20.66666667	4.230815958	0.098313334	-5.427405017	0	0	yes	Gh_A10G1332	A10	+	70925091	70940353	15263	exon_intron
ghi_circ_000228	3	0.333333333	0.137334814	0.011869946	-3.532312083	0.026984459	0.122245033	no	Gh_A10G1739	A10	-	91489144	91492138	1949	exon_intron
ghi_circ_000230	5	0	0.01651781	0.001	-4.045950522	0.001458084	0.009744618	yes	Gh_A10G1847	A10	-	94535410	94562581	24206	exon_intron
ghi_circ_000234	0	6.666666667	0.001	0.038211636	5.255940119	0.001439889	0.009719249	yes	Gh_A10G1948	A10	-	96951121	96963593	12473	antisense
ghi_circ_000236	0	21.66666667	0.001	0.100813248	6.65554143	7.08E-15	3.68E-13	yes	Gh_A10G2024	A10	+	98027902	98043567	15666	exon_intron
ghi_circ_000237	0	6.666666667	0.001	0.013990105	3.806334902	1.08E-05	0.000155039	yes	Gh_A10G2024	A10	+	98045797	98087691	34807	exon_intron
ghi_circ_000238	0	7.333333333	0.001	0.008748378	3.129015506	9.15E-06	0.000134206	yes	Gh_A10G2025	A10	+	98045797	98111317	61732	exon_intron
ghi_circ_000239	0.333333333	25	0.000934062	0.052718763	5.818654967	1.37E-11	5.44E-10	yes	Gh_A10G2025	A10	+	98054335	98089673	34150	exon_intron
ghi_circ_000240	0	57.33333333	0.001	0.217836666	7.767102994	2.15E-31	7.26E-29	yes	Gh_A10G2025	A10	+	98087254	98109696	19266	exon_intron
ghi_circ_000241	0	7.333333333	0.001	0.025738198	4.685839135	6.07E-06	9.32E-05	yes	Gh_A10G2025	A10	+	98087771	98111317	20545	exon_intron
ghi_circ_000248	0	5	0.001	0.026317381	4.717944016	0.000328269	0.002876038	yes	NA	A10	+	99474267	99488277	14011	intergenic
ghi_circ_000264	2.333333333	0	0.061638313	0.001	-5.945755473	0.016401011	0.082005053	no	Gh_A11G1569	A11	-	22916737	22919739	3003	antisense
ghi_circ_000265	6	0	0.033405074	0.001	-5.061995331	2.50E-05	0.00032436	yes	Gh_A11G2287	A11	+	78648703	78665015	15822	exon_intron
ghi_circ_000268	0.666666667	8	0.001667234	0.018402171	3.464347629	0.00039794	0.003302099	yes	NA	A11	-	85338786	85370450	31665	intergenic
ghi_circ_000269	1.666666667	0	0.00694681	0.001	-2.796350677	0.045894441	0.185501482	no	Gh_A11G2604	A11	+	86905627	86925650	20024	intronic
ghi_circ_000270	3	0	0.012567332	0.001	-3.651606473	0.001963925	0.012625235	yes	Gh_A11G2604	A11	+	86905640	86925650	20011	intronic
ghi_circ_000274	0	5.666666667	0.001	0.016039652	4.003570901	0.000401144	0.003302099	yes	Gh_A11G2684	A11	+	89234996	89261617	26258	exon_intron
ghi_circ_000292	5.666666667	0.666666667	0.048964945	0.005066902	-3.272573359	0.000243087	0.002231996	yes	Gh_A12G0465	A12	-	10013350	10024095	9343	exon_intron
ghi_circ_000293	0	4	0.001	1.056725524	10.04538498	0.000983166	0.007059969	yes	Gh_A12G0784	A12	-	43501854	43502127	274	one_exon
ghi_circ_000294	9	3	2.182590103	0.637498821	-1.775546635	0.000453831	0.00364686	yes	NA	A12	-	60588939	60589281	343	intergenic
ghi_circ_000305	4.333333333	0.666666667	0.009852568	0.001323792	-2.895822944	0.031868716	0.137893482	no	Gh_A13G0043	A13	-	441316	477885	36570	exon_intron
ghi_circ_000306	8.333333333	1.666666667	0.019327118	0.003512638	-2.45999966	3.41E-05	0.00041829	yes	Gh_A13G0042	A13	+	442638	479207	36137	exon_intron
ghi_circ_000322	3	0	0.350155059	0.001	-8.451850121	0.009920784	0.055804409	no	Gh_A13G0974	A13	-	52699572	52701014	672	exon_intron
ghi_circ_000325	11.33333333	4.666666667	0.425586441	0.15634348	-1.444733129	0.001395305	0.009610517	yes	NA	A13	-	68561309	68563540	2232	intergenic
ghi_circ_000328	0	19.66666667	0.001	0.062204754	5.958952949	2.62E-13	1.18E-11	yes	Gh_A13G1798	A13	-	77382843	77407215	23076	exon_intron
ghi_circ_000337	6	25.66666667	0.011252147	0.041422034	1.880198046	1.52E-05	0.000204875	yes	Gh_D01G0335	D01	-	3604063	3649222	45160	antisense
ghi_circ_000338	5.666666667	25.66666667	0.010942211	0.042979025	1.973728515	7.84E-06	0.000117638	yes	Gh_D01G0335	D01	+	3604086	3649245	43524	exon_intron
ghi_circ_000339	4	21.33333333	0.014533175	0.070318894	2.274562452	3.10E-06	4.98E-05	yes	Gh_D01G0522	D01	-	6430125	6452209	22085	exon_intron
ghi_circ_000349	10.66666667	2	0.073972843	0.012055399	-2.61731633	1.95E-06	3.29E-05	yes	Gh_D02G0073	D02	-	455993	469887	11992	exon_intron
ghi_circ_000355	0.333333333	6.333333333	0.002059254	0.03457203	4.069411739	0.000230952	0.002165171	yes	Gh_D02G0094	D02	-	665130	679650	13447	exon_intron
ghi_circ_000356	0.333333333	6.666666667	0.000863805	0.016581463	4.262721845	0.000144749	0.001395796	yes	Gh_D02G0094	D02	-	665130	695730	29060	exon_intron
ghi_circ_000358	0.333333333	8.666666667	0.000573224	0.011401804	4.314018881	4.26E-05	0.000495922	yes	Gh_D02G0094	D02	-	665130	722317	55647	exon_intron
ghi_circ_000361	1	6.666666667	0.000990264	0.006152977	2.635400031	0.005367511	0.032348837	yes	Gh_D02G0131	D02	-	1080914	1162125	78661	exon_intron
ghi_circ_000362	2.333333333	12.33333333	1.296563327	6.04257888	2.220471728	0.000934761	0.006784556	yes	Gh_D02G0169	D02	-	1692589	1692738	150	antisense
ghi_circ_000364	0	9	0.001	0.081644743	6.351288097	7.47E-07	1.44E-05	yes	NA	D02	+	3813346	3821324	7979	intergenic
ghi_circ_000367	0	2.666666667	0.001	0.012867669	3.685678804	0.018583224	0.089597686	no	NA	D02	+	3843386	3858299	14914	intergenic
ghi_circ_000369	0.666666667	22.33333333	0.011875079	0.336822222	4.825978358	5.03E-11	1.79E-09	yes	Gh_D02G0328	D02	-	4393576	4398630	4800	exon_intron
ghi_circ_000372	0.333333333	35.66666667	0.000735595	0.076085422	6.692564963	6.71E-20	4.53E-18	yes	Gh_D02G0719	D02	+	10540339	10574463	34125	exon_intron
ghi_circ_000373	0.333333333	32	0.000735595	0.068172531	6.534135438	4.55E-18	2.79E-16	yes	Gh_D02G0719	D02	+	10540366	10574490	34125	exon_intron
ghi_circ_000387	1	8.666666667	0.01610319	0.126569218	2.974508145	0.000437752	0.00356003	yes	Gh_D03G1321	D03	+	41616259	41622324	4998	exon_intron
ghi_circ_000388	0	6.666666667	0.001	0.098136218	6.616713767	1.35E-05	0.000185798	yes	Gh_D03G1322	D03	+	41617879	41624008	4921	exon_intron
ghi_circ_000391	3.333333333	18	0.029862913	0.142682786	2.25638448	8.39E-05	0.000884619	yes	NA	D03	-	43189906	43199026	9121	intergenic
ghi_circ_000393	0	3.666666667	0.001	0.031275918	4.966980318	0.001963925	0.012625235	yes	Gh_D03G1513	D03	+	44249809	44258326	8518	exon_intron
ghi_circ_000395	5	0	0.046923796	0.001	-5.552247835	3.86E-05	0.000465085	yes	Gh_D03G1527	D03	+	44464933	44478074	8845	exon_intron
ghi_circ_000404	4.666666667	0	0.022884876	0.001	-4.516322589	6.18E-05	0.00068413	yes	Gh_D03G1606	D03	-	45973078	45995480	17223	exon_intron
ghi_circ_000419	0	2.666666667	0.001	0.013985922	3.805903476	0.025358147	0.116440469	no	Gh_D04G1407	D04	-	45378996	45392942	13674	exon_intron
ghi_circ_000422	6	0	0.043102439	0.001	-5.429697596	1.95E-06	3.29E-05	yes	Gh_D04G1655	D04	-	48749206	48761647	11534	exon_intron
ghi_circ_000425	7.333333333	0.333333333	0.048772949	0.001897581	-4.683847841	2.12E-07	4.62E-06	yes	Gh_D04G1832	D04	+	50652126	50665324	12756	exon_intron
ghi_circ_000427	2.333333333	0	0.008502654	0.001	-3.087913181	0.009834667	0.055784876	no	Gh_D04G1846	D04	-	50849584	50872266	22683	antisense
ghi_circ_000434	1	5.333333333	0.001732979	0.007788767	2.168140397	0.041842888	0.170144273	no	Gh_D05G0079	D05	-	830772	882115	50364	exon_intron
ghi_circ_000438	16	50.33333333	0.027480398	0.075706135	1.462007304	5.18E-06	8.13E-05	yes	Gh_D05G0084	D05	-	833509	884533	48627	exon_intron
ghi_circ_000442	20	8.666666667	0.125976239	0.049491506	-1.347898792	0.000902206	0.006619444	yes	Gh_D05G0819	D05	-	6870121	6883567	12996	exon_intron
ghi_circ_000444	2	0	0.025067267	0.001	-4.647732816	0.015665277	0.079630826	no	NA	D05	-	9629422	9635907	6486	intergenic
ghi_circ_000448	0.666666667	17.33333333	0.002361644	0.050232849	4.410767945	1.06E-09	3.41E-08	yes	Gh_D05G1182	D05	-	10178207	10204978	25232	exon_intron
ghi_circ_000449	0	5.666666667	0.001	0.015381244	3.943100311	7.84E-05	0.00084007	yes	Gh_D05G1184	D05	-	10178889	10205773	26885	exon_intron
ghi_circ_000451	0	9.333333333	0.001	0.025554326	4.675495662	1.65E-06	2.93E-05	yes	Gh_D05G1184	D05	-	10179316	10206090	26775	exon_intron
ghi_circ_000453	0	7	0.001	0.019166392	4.260506846	8.65E-05	0.000898123	yes	Gh_D05G1184	D05	-	10180075	10206863	26789	exon_intron
ghi_circ_000458	0	13	0.001	0.131947996	7.043825631	1.18E-08	2.94E-07	yes	Gh_D05G2085	D05	-	19386725	19393893	7169	antisense
ghi_circ_000459	0	3	0.001	0.032508648	5.022751647	0.011946937	0.06451346	no	Gh_D05G2086	D05	+	19387269	19394349	6582	exon_intron
ghi_circ_000462	0.666666667	4	0.001001602	0.005243863	2.388320745	0.03569341	0.149646282	no	Gh_D05G2354	D05	-	23306369	23361661	55293	exon_intron
ghi_circ_000463	0	3.333333333	0.001	0.003551225	1.828316644	0.004753774	0.028908088	yes	Gh_D05G2354	D05	-	23306369	23374269	67901	exon_intron
ghi_circ_000467	0	3	0.001	0.01720152	4.104464179	0.010027004	0.055935766	no	Gh_D05G2355	D05	-	23361176	23373700	12525	antisense
ghi_circ_000468	0	9	0.001	0.052846873	5.723746212	8.87E-07	1.66E-05	yes	Gh_D05G2355	D05	-	23361943	23374269	12327	antisense
ghi_circ_000469	0	14	0.001	0.050548902	5.659607857	4.92E-09	1.38E-07	yes	Gh_D05G2356	D05	-	23374536	23395187	20190	exon_intron
ghi_circ_000476	5	0.333333333	0.010589719	0.000609052	-4.119955729	0.000170148	0.001617605	yes	Gh_D05G3434	D05	-	55821984	55861726	39743	intronic
ghi_circ_000479	46	20	0.047012505	0.017601645	-1.417334273	3.83E-09	1.12E-07	yes	Gh_D05G3434	D05	-	55849268	55932141	82874	intronic
ghi_circ_000481	0	4	0.001	0.003161859	1.660772826	0.003566628	0.022499755	yes	Gh_D05G3506	D05	+	57742854	57833831	90978	antisense
ghi_circ_000482	2	43.66666667	0.004694406	0.085821458	4.192323894	4.89E-20	3.67E-18	yes	Gh_D05G3507	D05	-	57834249	57871913	36978	exon_intron
ghi_circ_000484	0	3	0.001	0.008576268	3.100349931	0.019601683	0.093837842	no	Gh_D05G3507	D05	-	57834875	57899727	26310	exon_intron
ghi_circ_000485	0	8.666666667	0.001	0.011159985	3.480263233	6.15E-07	1.26E-05	yes	Gh_D05G3507	D05	-	57835618	57930592	56780	exon_intron
ghi_circ_000486	0	36.66666667	0.001	0.100203657	6.646791354	5.46E-24	7.37E-22	yes	Gh_D05G3507	D05	-	57835916	57900763	26754	exon_intron
ghi_circ_000491	25.33333333	7.666666667	0.497166615	0.128933742	-1.94709956	1.99E-09	6.10E-08	yes	Gh_D05G3611	D05	-	59775896	59780184	4289	exon_intron
ghi_circ_000494	3.666666667	1.333333333	0.02717737	0.008816131	-1.624188348	0.035319896	0.149005812	no	Gh_D05G3722	D05	+	61812342	61824588	11196	exon_intron
ghi_circ_000496	23.66666667	12.66666667	0.29181053	0.135273341	-1.109154389	4.34E-05	0.000496974	yes	Gh_D06G0205	D06	+	2029118	2038279	6804	exon_intron
ghi_circ_000519	0.666666667	20	0.008446873	0.232792365	4.784482505	1.71E-11	6.43E-10	yes	Gh_D07G2008	D07	+	49753148	49759626	6250	exon_intron
ghi_circ_000528	1	18.33333333	0.011452441	0.187114199	4.030191997	6.15E-09	1.66E-07	yes	Gh_D08G0270	D08	-	2593801	2600969	7169	intronic
ghi_circ_000534	14.33333333	33.33333333	0.311437641	0.624624493	1.00404582	0.018265814	0.088700896	no	Gh_D08G1647	D08	+	51957682	51963001	3869	exon_intron
ghi_circ_000538	12.33333333	1.333333333	1.517005101	0.145988403	-3.377300264	2.55E-06	4.19E-05	yes	NA	D08	-	55857073	55857738	666	intergenic
ghi_circ_000541	4.666666667	1.666666667	0.011642507	0.003840965	-1.599861148	0.019947985	0.09482317	no	Gh_D08G2006	D08	-	58512788	58548043	33048	exon_intron
ghi_circ_000553	5.333333333	1.666666667	0.010667442	0.002794304	-1.932653181	0.007831393	0.045227075	yes	Gh_D09G0231	D09	+	7134441	7178135	42929	exon_intron
ghi_circ_000566	17.66666667	10	0.057799926	0.028616742	-1.014208207	0.000807215	0.006054116	yes	Gh_D09G1610	D09	+	43674721	43700453	25733	antisense
ghi_circ_000569	8.666666667	2.333333333	0.030580448	0.007342236	-2.058318084	0.00038065	0.003252387	yes	Gh_D09G1610	D09	-	43677604	43703328	23882	exon_intron
ghi_circ_000574	0	6.333333333	0.001	0.028102286	4.812615596	1.60E-05	0.000211602	yes	Gh_D09G2022	D09	+	47625264	47641677	16414	exon_intron
ghi_circ_000575	0.333333333	8.333333333	0.001687022	0.036804151	4.44731745	3.07E-05	0.000384343	yes	Gh_D09G2022	D09	-	47625352	47641765	16414	antisense
ghi_circ_000576	0.666666667	32.33333333	0.004507211	0.20020313	5.473085828	1.71E-17	9.60E-16	yes	Gh_D09G2023	D09	+	47630022	47641734	11713	exon_intron
ghi_circ_000585	0	3	0.001	0.002354084	1.235165735	0.027950413	0.124943898	no	Gh_D10G1207	D10	+	20984125	21074108	89984	exon_intron
ghi_circ_000591	5.333333333	0	0.01084134	0.001	-3.438471207	6.68E-05	0.000727471	yes	Gh_D10G2218	D10	+	59647021	59688723	41703	exon_intron
ghi_circ_000599	0	2.333333333	0.001	0.003735169	1.901173536	0.031307525	0.13722454	no	Gh_D10G2263	D10	+	60516454	60565596	45976	exon_intron
ghi_circ_000607	2	0	1.117654454	0.001	-10.1262585	0.03411075	0.144809789	no	Gh_D11G0042	D11	+	397934	398086	153	exon_intron
ghi_circ_000608	0.666666667	3.666666667	0.010885591	0.057996376	2.413543022	0.047680429	0.191573152	no	Gh_D11G0172	D11	+	1520392	1526907	4612	exon_intron
ghi_circ_000615	5.666666667	0	0.023626785	0.001	-4.562351419	2.92E-05	0.000372133	yes	Gh_D11G0765	D11	+	6577640	6599165	20842	exon_intron
ghi_circ_000619	12.33333333	6.666666667	0.255111793	0.121657438	-1.06830507	0.005642326	0.033704158	yes	NA	D11	+	18905324	18909329	4006	intergenic
ghi_circ_000626	0.333333333	5.333333333	0.000514221	0.007277017	3.822887461	0.001367485	0.009516002	yes	Gh_D11G2925	D11	-	59533878	59591136	53850	exon_intron
ghi_circ_000628	3	0	1.261619683	0.001	-10.30106136	0.001963925	0.012625235	yes	Gh_D11G3086	D11	-	62851177	62851372	196	antisense
ghi_circ_000635	0	11.66666667	0.001	0.419449911	8.712354731	1.10E-07	2.56E-06	yes	Gh_D11G3108	D11	-	63453652	63456790	2049	annot_exons
ghi_circ_000636	0	4.333333333	0.001	0.144916664	7.179079689	0.00068047	0.005279509	yes	Gh_D11G3108	D11	-	63458630	63461248	2190	exon_intron
ghi_circ_000644	4.333333333	1.666666667	0.042842062	0.014234418	-1.58964442	0.031511138	0.137225924	no	Gh_D11G3223	D11	+	65193103	65201633	8531	exon_intron
ghi_circ_000649	0	5.333333333	0.001	0.007438842	2.895077962	0.000123439	0.001207551	yes	Gh_D12G0339	D12	+	4837958	4890293	52336	antisense
ghi_circ_000657	0.333333333	14	0.00807754	0.258337866	4.999199369	2.05E-08	4.95E-07	yes	Gh_D12G1051	D12	-	36593978	36597926	3949	exon_intron
ghi_circ_000658	1.666666667	45.66666667	0.03415941	0.842167295	4.623751904	1.67E-23	1.88E-21	yes	Gh_D12G1051	D12	+	36594059	36598007	3949	antisense
ghi_circ_000662	0	5.333333333	0.001	0.14153489	7.14501393	0.000244693	0.002231996	yes	Gh_D12G2094	D12	-	53959735	53962662	2764	exon_intron
ghi_circ_000664	8	3.666666667	0.047282292	0.019429402	-1.283058495	0.008611081	0.049258305	yes	NA	D12	+	58398842	58412794	13953	intergenic
ghi_circ_000678	0	4	0.001	0.071768519	6.165279249	0.006280381	0.037186466	yes	Gh_D13G1731	D13	-	51840059	51844255	4197	antisense
