# Supplementary material for: Identification of circularRNAs and their targets in Gossypium under Verticillium wilt stress based on RNA-seq
Source: PeerJ. 2018 Mar 16;6:e4500. doi: 10.7717/peerj.4500 (PMC5858604; doi:10.7717/peerj.4500)
Supplement: Table S10 [file peerj-06-4500-s010.xls]

id	C-SRM_count	C-RRM_count	C-SRM_rpm	C-RRM_rpm	log2(FC)	Pvalue	FDR	significant	source_gene	chr	strand	genomic_start	genomic_end	spliced_length	annot_type
ghi_circ_000009	8.333333333	39.33333333	0.155791082	0.593131755	1.928739962	1.68E-09	6.18E-08	yes	Gh_A01G0389	A01	-	5987406	5992144	4739	antisense
ghi_circ_000012	3	0	0.02751571	0.001	-4.782183629	0.010445689	0.064494945	no	Gh_A01G0396	A01	-	6259654	6277824	10137	exon_intron
ghi_circ_000018	1.666666667	0	0.006075262	0.001	-2.602946628	0.031273709	0.151418748	no	NA	A01	+	86603203	86627813	24611	intergenic
ghi_circ_000021	0	4.333333333	0.001	0.049758372	5.636867378	0.002241315	0.020663082	yes	Gh_A01G1833	A01	+	98159661	98165863	6125	exon_intron
ghi_circ_000023	0	10.66666667	0.001	0.079502904	6.312935652	4.01E-07	9.31E-06	yes	Gh_A01G1834	A01	-	98166203	98176004	9802	antisense
ghi_circ_000028	0	2.666666667	0.001	0.026313003	4.717704014	0.025541008	0.127326654	no	Gh_A02G0075	A02	-	606381	615506	7090	exon_intron
ghi_circ_000030	0.333333333	7.333333333	0.001463995	0.025286136	4.110363742	0.002205219	0.020612675	yes	NA	A02	-	612962	633234	20273	intergenic
ghi_circ_000034	0	13	0.001	0.101056274	6.659015085	1.75E-09	6.18E-08	yes	Gh_A02G0219	A02	+	2526477	2535727	9251	intronic
ghi_circ_000037	3.333333333	0.333333333	1.655089769	0.128801772	-3.683685125	0.018818577	0.102966687	no	Gh_A02G0378	A02	+	4708427	4708606	180	antisense
ghi_circ_000043	5	2	0.027185413	0.009646485	-1.494757454	0.042189712	0.194477236	no	Gh_A02G1359	A02	-	78266787	78282447	15661	exon_intron
ghi_circ_000048	3	10.33333333	0.041073036	0.111093925	1.435516432	0.019425663	0.104759359	no	NA	A03	+	2351296	2357853	6558	intergenic
ghi_circ_000049	0.666666667	7.333333333	0.008621941	0.078045558	3.178231883	0.005245166	0.038571405	yes	Gh_A03G0155	A03	-	2351464	2358021	6558	exon_intron
ghi_circ_000051	0	16.33333333	0.001	0.43452538	8.763296635	1.41E-11	7.32E-10	yes	Gh_A03G0247	A03	-	3812621	3816471	2733	exon_intron
ghi_circ_000054	9.666666667	2.333333333	4.639201242	0.914330407	-2.343088926	1.17E-05	0.000201228	yes	Gh_A03G0342	A03	-	6153625	6153804	180	one_exon
ghi_circ_000056	58.33333333	156.3333333	0.587734524	1.27079437	1.112494053	2.76E-06	5.63E-05	yes	Gh_A03G1168	A03	-	83638985	83647749	8765	exon_intron
ghi_circ_000061	15.33333333	0	1.868732753	0.001	-10.86784455	6.04E-14	4.52E-12	yes	NA	A03	+	86538298	86539014	717	intergenic
ghi_circ_000065	1.666666667	0	0.002466889	0.001	-1.302692603	0.033320506	0.159040431	no	Gh_A03G1416	A03	-	93642807	93704214	61408	intronic
ghi_circ_000072	0	13	0.001	0.013851734	3.791994638	1.91E-09	6.42E-08	yes	Gh_A04G0169	A04	+	3037783	3106030	68248	exon_intron
ghi_circ_000076	0	6	0.001	0.036455594	5.188068289	8.05E-05	0.001128306	yes	Gh_A04G0224	A04	-	4552177	4564173	11997	intronic
ghi_circ_000077	0	6.333333333	0.001	0.015642568	3.967405514	0.000268388	0.00334491	yes	Gh_A04G0224	A04	-	4552177	4582447	30258	exon_intron
ghi_circ_000079	4.666666667	0.333333333	0.007995935	0.000547601	-3.868070201	0.014359727	0.086286576	no	Gh_A04G0311	A04	-	7181777	7230267	47985	exon_intron
ghi_circ_000085	0.333333333	5.333333333	0.086469953	1.058730271	3.613992369	0.006178115	0.041998701	yes	NA	A04	+	7893391	7893756	366	intergenic
ghi_circ_000087	3.333333333	0	0.009718784	0.001	-3.280775823	0.00128128	0.013473456	yes	Gh_A04G1093	A04	+	61014818	61044514	29697	intronic
ghi_circ_000088	3.666666667	0	0.011110211	0.001	-3.473814327	0.001370127	0.014186088	yes	Gh_A04G1093	A04	+	61017164	61047197	28979	exon_intron
ghi_circ_000089	3	0	0.00648132	0.001	-2.696287729	0.002153397	0.020590989	yes	Gh_A04G1093	A04	+	61017164	61058930	40517	exon_intron
ghi_circ_000096	6.666666667	2	2.035512313	0.486981857	-2.06345202	0.002426806	0.021776541	yes	NA	A05	-	21289072	21289355	284	intergenic
ghi_circ_000102	7	3.333333333	2.069085485	0.805092406	-1.361766966	0.007803102	0.050145336	no	Gh_A05G2727	A05	-	49265698	49266093	297	exon_intron
ghi_circ_000107	1	24.33333333	0.026644706	0.541760964	4.345735646	4.51E-14	4.07E-12	yes	Gh_A05G3362	A05	+	88054705	88057940	3236	intronic
ghi_circ_000108	0.333333333	17.66666667	0.000559672	0.026802778	5.581658421	2.29E-11	1.10E-09	yes	Gh_A05G3362	A05	+	88054705	88102702	47998	intronic
ghi_circ_000109	0	19.33333333	0.001	0.061471199	5.941838713	4.83E-14	4.07E-12	yes	Gh_A05G3362	A05	+	88075402	88097887	22486	intronic
ghi_circ_000140	3.333333333	0.666666667	1.20448855	0.201881407	-2.576840725	0.043972532	0.201316422	no	Gh_A06G1591	A06	+	100542792	100543036	245	intronic
ghi_circ_000145	1.666666667	0	0.019872033	0.001	-4.312667592	0.032149715	0.154548272	no	Gh_A06G1691	A06	-	102161465	102168889	7425	exon_intron
ghi_circ_000166	6	17.66666667	0.016377401	0.040506083	1.306432188	0.041309539	0.193662507	no	Gh_A08G0193	A08	-	1974470	2006710	32241	exon_intron
ghi_circ_000183	29.33333333	10.66666667	0.304093678	0.093191094	-1.706251831	1.15E-10	5.18E-09	yes	Gh_A08G1907	A08	-	99772028	99780447	8420	intronic
ghi_circ_000186	2	0	0.038208973	0.001	-5.25583957	0.015641598	0.088460464	no	Gh_A08G2236	A08	-	103255745	103260235	4491	antisense
ghi_circ_000195	0	6.333333333	0.001	0.05891801	5.8806368	7.82E-05	0.001119379	yes	Gh_A09G1053	A09	-	60889670	60897577	7908	antisense
ghi_circ_000203	0	3.666666667	0.001	0.015174582	3.923584859	0.00475032	0.036329156	yes	Gh_A10G0061	A10	-	557946	575921	17976	exon_intron
ghi_circ_000204	0.333333333	5.666666667	0.001494471	0.022719909	3.926250376	0.00197637	0.019276767	yes	Gh_A10G0061	A10	+	558486	576460	17975	antisense
ghi_circ_000210	0	3	0.001	0.019120073	4.257016103	0.021774841	0.114418636	no	Gh_A10G0192	A10	-	1682051	1694539	11455	exon_intron
ghi_circ_000221	683.6666667	37.66666667	3.930070804	0.177208164	-4.471038331	2.36E-245	1.59E-242	yes	Gh_A10G1332	A10	+	70925091	70940353	15263	exon_intron
ghi_circ_000230	4.333333333	0	0.015369104	0.001	-3.941961162	0.000321292	0.003931451	yes	Gh_A10G1847	A10	-	94535410	94562581	24206	exon_intron
ghi_circ_000232	0	3	0.001	0.598437587	9.225056981	0.008271663	0.052026444	no	Gh_A10G1864	A10	-	94962159	94962526	368	one_exon
ghi_circ_000236	0	7	0.001	0.032426615	5.019106537	1.89E-05	0.000310149	yes	Gh_A10G2024	A10	+	98027902	98043567	15666	exon_intron
ghi_circ_000237	0	3	0.001	0.006137814	2.61772488	0.007823567	0.050145336	no	Gh_A10G2024	A10	+	98045797	98087691	34807	exon_intron
ghi_circ_000238	0	3	0.001	0.003460748	1.791083821	0.007823567	0.050145336	no	Gh_A10G2025	A10	+	98045797	98111317	61732	exon_intron
ghi_circ_000239	0.333333333	16.33333333	0.000869094	0.033901008	5.285671326	1.01E-09	3.99E-08	yes	Gh_A10G2025	A10	+	98054335	98089673	34150	exon_intron
ghi_circ_000240	0	30.33333333	0.001	0.114402059	6.837969205	6.82E-22	9.19E-20	yes	Gh_A10G2025	A10	+	98087254	98109696	19266	exon_intron
ghi_circ_000241	0	5.666666667	0.001	0.020178874	4.334773784	0.000248451	0.003215535	yes	Gh_A10G2025	A10	+	98087771	98111317	20545	exon_intron
ghi_circ_000243	2	0	0.004039793	0.001	-2.014281243	0.015641598	0.088460464	no	Gh_A10G2067	A10	+	98884466	98928846	43661	exon_intron
ghi_circ_000244	2.333333333	0	0.013073266	0.001	-3.708547675	0.02218628	0.114856663	no	Gh_A10G2067	A10	-	98926831	98941860	15030	antisense
ghi_circ_000254	1.666666667	0	0.203703369	0.001	-7.670326033	0.031273709	0.151418748	no	Gh_A10G2190	A10	+	100819783	100824236	734	annot_exons
ghi_circ_000257	0	2.666666667	0.001	0.009168047	3.196614441	0.041855445	0.194266997	no	Gh_A11G0160	A11	+	1524250	1551945	21917	exon_intron
ghi_circ_000265	7.333333333	0	0.04059092	0.001	-5.343085144	2.28E-07	5.67E-06	yes	Gh_A11G2287	A11	+	78648703	78665015	15822	exon_intron
ghi_circ_000266	0	38	0.001	0.11732141	6.874322501	4.32E-27	1.45E-24	yes	NA	A11	+	84855236	84878552	23317	intergenic
ghi_circ_000267	4.333333333	16.33333333	0.010397998	0.031991239	1.621371124	0.000789233	0.009002612	yes	NA	A11	-	85269389	85306547	37159	intergenic
ghi_circ_000270	3.666666667	0	0.016426771	0.001	-4.037977052	0.001059818	0.011585686	yes	Gh_A11G2604	A11	+	86905640	86925650	20011	intronic
ghi_circ_000272	0	3.333333333	0.001	0.00624159	2.641913622	0.007052434	0.046992953	yes	NA	A11	-	88267361	88304743	37383	intergenic
ghi_circ_000279	1.333333333	6.333333333	0.008952358	0.033614188	1.908730696	0.025398568	0.127326654	no	Gh_A11G2805	A11	-	91397774	91411254	13481	exon_intron
ghi_circ_000285	4.333333333	0.666666667	1.028304977	0.14138159	-2.86260203	0.040679776	0.19279922	no	NA	A12	-	7676981	7677327	347	intergenic
ghi_circ_000306	8.333333333	4	0.020243535	0.008082221	-1.324637484	0.005725252	0.040558889	yes	Gh_A13G0042	A13	+	442638	479207	36137	exon_intron
ghi_circ_000308	50	19	0.044434479	0.014125656	-1.653361747	3.22E-12	1.81E-10	yes	NA	A13	+	4227265	4326083	98819	intergenic
ghi_circ_000309	8	1	0.040467527	0.004241896	-3.253983535	6.96E-06	0.000126662	yes	NA	A13	+	4227727	4244757	17031	intergenic
ghi_circ_000314	4.333333333	1.333333333	0.597197086	0.14979973	-1.995172097	0.019457533	0.104759359	no	Gh_A13G0447	A13	+	6615883	6616537	655	antisense
ghi_circ_000318	0.666666667	4.333333333	0.008597572	0.048771008	2.504022606	0.045227159	0.205661339	no	Gh_A13G0648	A13	-	18135874	18142122	6249	exon_intron
ghi_circ_000322	3	0	0.390779247	0.001	-8.610210043	0.002172303	0.020590989	yes	Gh_A13G0974	A13	-	52699572	52701014	672	exon_intron
ghi_circ_000328	0	4.333333333	0.001	0.013090625	3.710462035	0.003216024	0.027054805	yes	Gh_A13G1798	A13	-	77382843	77407215	23076	exon_intron
ghi_circ_000339	1	39.33333333	0.004209897	0.128430741	4.931061699	8.75E-24	1.47E-21	yes	Gh_D01G0522	D01	-	6430125	6452209	22085	exon_intron
ghi_circ_000349	11	4	0.080496392	0.023256749	-1.791274678	5.06E-05	0.000740339	yes	Gh_D02G0073	D02	-	455993	469887	11992	exon_intron
ghi_circ_000353	0	2.333333333	0.001	0.012328492	3.623924437	0.041437446	0.193662507	no	Gh_D02G0093	D02	-	659731	673832	14102	exon_intron
ghi_circ_000355	0.333333333	14.33333333	0.002207152	0.076159368	5.108763423	2.34E-09	7.51E-08	yes	Gh_D02G0094	D02	-	665130	679650	13447	exon_intron
ghi_circ_000356	0.666666667	8.333333333	0.001945722	0.020084823	3.367728031	0.001067329	0.011585686	yes	Gh_D02G0094	D02	-	665130	695730	29060	exon_intron
ghi_circ_000358	0.333333333	10.66666667	0.000482741	0.013550192	4.810918749	3.99E-06	7.46E-05	yes	Gh_D02G0094	D02	-	665130	722317	55647	exon_intron
ghi_circ_000362	1.333333333	11.66666667	0.767025378	5.666167084	2.885026928	1.94E-05	0.000310635	yes	Gh_D02G0169	D02	-	1692589	1692738	150	antisense
ghi_circ_000364	0	6.333333333	0.001	0.058056505	5.859385808	4.09E-05	0.000625781	yes	NA	D02	+	3813346	3821324	7979	intergenic
ghi_circ_000366	0	3.666666667	0.001	0.00679175	2.763783289	0.005504003	0.039830046	yes	NA	D02	+	3813346	3853112	39767	intergenic
ghi_circ_000367	0	2.333333333	0.001	0.011242576	3.490900746	0.031273709	0.151418748	no	NA	D02	+	3843386	3858299	14914	intergenic
ghi_circ_000369	0.333333333	6.333333333	0.006183245	0.09513473	3.943535978	0.000965549	0.010830243	yes	Gh_D02G0328	D02	-	4393576	4398630	4800	exon_intron
ghi_circ_000378	0	3.333333333	0.001	0.008685268	3.118570309	0.004233053	0.033706883	yes	Gh_D02G1447	D02	+	49715531	49742751	27221	exon_intron
ghi_circ_000379	0	3	0.001	0.007831679	2.969321585	0.01756026	0.098483793	no	Gh_D02G1447	D02	+	49715531	49772297	27125	exon_intron
ghi_circ_000385	2	0	0.23711055	0.001	-7.889416047	0.015641598	0.088460464	no	Gh_D03G0608	D03	+	15623365	15625747	732	annot_exons
ghi_circ_000387	0.333333333	6.333333333	0.005374773	0.091205209	4.08484061	0.000256963	0.003262942	yes	Gh_D03G1321	D03	+	41616259	41622324	4998	exon_intron
ghi_circ_000388	0	6	0.001	0.087129434	6.445088265	0.000237638	0.003198606	yes	Gh_D03G1322	D03	+	41617879	41624008	4921	exon_intron
ghi_circ_000393	0	4.333333333	0.001	0.036647011	5.195623637	0.000545373	0.00643923	yes	Gh_D03G1513	D03	+	44249809	44258326	8518	exon_intron
ghi_circ_000395	9.666666667	0	0.094728399	0.001	-6.565725093	2.46E-09	7.54E-08	yes	Gh_D03G1527	D03	+	44464933	44478074	8845	exon_intron
ghi_circ_000404	10.33333333	0.333333333	0.052536329	0.001525671	-5.105799916	1.87E-10	7.89E-09	yes	Gh_D03G1606	D03	-	45973078	45995480	17223	exon_intron
ghi_circ_000414	2.666666667	0	0.009384854	0.001	-3.230334298	0.003913365	0.03211823	yes	Gh_D04G0694	D04	-	13732587	13757998	25329	exon_intron
ghi_circ_000420	0	3.333333333	0.001	0.002504184	1.324340685	0.004868001	0.036810838	yes	Gh_D04G1407	D04	-	45378996	45473904	94571	exon_intron
ghi_circ_000421	1.333333333	10	0.014635919	0.09112694	2.638364266	0.000244696	0.003215535	yes	Gh_D04G1458	D04	+	46435558	46443476	7919	exon_intron
ghi_circ_000425	3	0	0.020895305	0.001	-4.385106885	0.002274938	0.020689639	yes	Gh_D04G1832	D04	+	50652126	50665324	12756	exon_intron
ghi_circ_000430	8	20.66666667	0.014540233	0.03083189	1.084372896	0.015441516	0.088460464	no	Gh_D05G0077	D05	-	828706	879992	48716	exon_intron
ghi_circ_000438	18	47.33333333	0.032488764	0.071259675	1.133145048	0.001273646	0.013473456	yes	Gh_D05G0084	D05	-	833509	884533	48627	exon_intron
ghi_circ_000444	3	0.333333333	0.040487767	0.00351261	-3.526870918	0.01341248	0.081320711	no	NA	D05	-	9629422	9635907	6486	intergenic
ghi_circ_000445	2	0	0.011217726	0.001	-3.487708353	0.015641598	0.088460464	no	NA	D05	-	9629422	9645571	16150	intergenic
ghi_circ_000448	0.333333333	9	0.001176267	0.02576861	4.453326863	1.38E-05	0.000232264	yes	Gh_D05G1182	D05	-	10178207	10204978	25232	exon_intron
ghi_circ_000451	0	2.666666667	0.001	0.007374127	2.882472232	0.022524509	0.115717514	no	Gh_D05G1184	D05	-	10179316	10206090	26775	exon_intron
ghi_circ_000453	0.666666667	6	0.002005533	0.015949747	2.991475834	0.002610168	0.022813544	yes	Gh_D05G1184	D05	-	10180075	10206863	26789	exon_intron
ghi_circ_000458	0	3.666666667	0.001	0.036811675	5.202091479	0.007262159	0.047916007	yes	Gh_D05G2085	D05	-	19386725	19393893	7169	antisense
ghi_circ_000462	0	3.333333333	0.001	0.004458099	2.156428595	0.005877033	0.040775701	yes	Gh_D05G2354	D05	-	23306369	23361661	55293	exon_intron
ghi_circ_000469	0	8	0.001	0.028971646	4.856569729	3.53E-06	6.78E-05	yes	Gh_D05G2356	D05	-	23374536	23395187	20190	exon_intron
ghi_circ_000476	2	0	0.004508916	0.001	-2.172780646	0.015641598	0.088460464	no	Gh_D05G3434	D05	-	55821984	55861726	39743	intronic
ghi_circ_000479	43.66666667	19.66666667	0.046060486	0.016916426	-1.445104867	7.96E-13	5.36E-11	yes	Gh_D05G3434	D05	-	55849268	55932141	82874	intronic
ghi_circ_000481	0	5	0.001	0.003800448	1.926169328	0.005272763	0.038571405	yes	Gh_D05G3506	D05	+	57742854	57833831	90978	antisense
ghi_circ_000482	0.666666667	41	0.001582322	0.079974431	5.659423378	1.06E-25	2.37E-23	yes	Gh_D05G3507	D05	-	57834249	57871913	36978	exon_intron
ghi_circ_000485	0.333333333	5.333333333	0.000557379	0.006770042	3.602433126	0.005847292	0.040775701	yes	Gh_D05G3507	D05	-	57835618	57930592	56780	exon_intron
ghi_circ_000486	0	25	0.001	0.067477394	6.076332353	1.25E-18	1.40E-16	yes	Gh_D05G3507	D05	-	57835916	57900763	26754	exon_intron
ghi_circ_000501	3	0.666666667	0.01043509	0.001881045	-2.47183656	0.018519787	0.102162434	no	Gh_D06G0902	D06	-	17839088	17863713	24437	exon_intron
ghi_circ_000519	0.333333333	7.333333333	0.00506368	0.086106777	4.087868514	0.000522077	0.006274249	yes	Gh_D07G2008	D07	+	49753148	49759626	6250	exon_intron
ghi_circ_000520	2	0	0.021135524	0.001	-4.401597974	0.015641598	0.088460464	no	Gh_D08G0020	D08	-	218535	227168	8212	exon_intron
ghi_circ_000533	7	2.666666667	0.680753351	0.218656602	-1.63846527	0.003144394	0.026787051	yes	Gh_D08G0824	D08	+	13397789	13400973	887	exon_intron
ghi_circ_000537	1.666666667	8	0.152030675	0.573309386	1.914951451	0.008208744	0.052026444	no	Gh_D08G1755	D08	+	53859578	53860579	1002	exon_intron
ghi_circ_000538	5.333333333	1.666666667	0.698198372	0.176890844	-1.980777616	0.005972713	0.041016695	yes	NA	D08	-	55857073	55857738	666	intergenic
ghi_circ_000554	0	4.666666667	0.001	0.005094667	2.348987977	0.001809679	0.017910501	yes	NA	D09	-	10311747	10379547	67801	intergenic
ghi_circ_000572	18.66666667	11	0.235549688	0.113750356	-1.050160357	0.000162995	0.002238684	yes	Gh_D09G1649	D09	-	44104075	44114883	6959	exon_intron
ghi_circ_000576	6.666666667	20	0.050411657	0.121234201	1.26596747	0.004065662	0.03296615	yes	Gh_D09G2023	D09	+	47630022	47641734	11713	exon_intron
ghi_circ_000578	4.666666667	21.66666667	2.651248117	10.36822045	1.967424702	4.69E-05	0.000701788	yes	Gh_D10G0257	D10	-	2196692	2196844	153	one_exon
ghi_circ_000591	9	0	0.019309269	0.001	-4.271221641	1.64E-08	4.59E-07	yes	Gh_D10G2218	D10	+	59647021	59688723	41703	exon_intron
ghi_circ_000602	0	3.666666667	0.001	0.013785687	3.785099223	0.002463258	0.021812798	yes	Gh_D10G2335	D10	-	61746179	61765424	19085	exon_intron
ghi_circ_000603	3	0	0.014888761	0.001	-3.896151817	0.005586765	0.039998863	yes	Gh_D10G2346	D10	+	61924600	61941787	16938	exon_intron
ghi_circ_000615	6.333333333	0	0.026893763	0.001	-4.749199738	2.21E-05	0.000345957	yes	Gh_D11G0765	D11	+	6577640	6599165	20842	exon_intron
ghi_circ_000630	5	2.333333333	0.127893177	0.048793203	-1.390187213	0.049195113	0.222203432	no	Gh_D11G3104	D11	-	63177004	63181247	3373	exon_intron
ghi_circ_000635	0	9	0.001	0.32165396	8.329365639	1.32E-06	2.86E-05	yes	Gh_D11G3108	D11	-	63453652	63456790	2049	annot_exons
ghi_circ_000636	0	4.333333333	0.001	0.149965225	7.228484186	0.00473229	0.036329156	yes	Gh_D11G3108	D11	-	63458630	63461248	2190	exon_intron
ghi_circ_000643	5	1	0.065707283	0.010992119	-2.579583698	0.018111696	0.100736956	no	Gh_D11G3214	D11	-	65130143	65136759	6291	exon_intron
ghi_circ_000649	0	8	0.001	0.011102151	3.472767259	2.31E-06	4.85E-05	yes	Gh_D12G0339	D12	+	4837958	4890293	52336	antisense
ghi_circ_000650	0	2.666666667	0.001	0.003690487	1.8838113	0.020736055	0.109884766	no	Gh_D12G0339	D12	-	4838071	4890406	52336	exon_intron
ghi_circ_000651	0	3.333333333	0.001	0.004479975	2.163490536	0.013191117	0.080705654	no	Gh_D12G0339	D12	-	4838229	4890490	52262	intronic
ghi_circ_000657	0	4.333333333	0.001	0.079932409	6.320708657	0.00075635	0.008776265	yes	Gh_D12G1051	D12	-	36593978	36597926	3949	exon_intron
ghi_circ_000658	0	8.666666667	0.001	0.158878397	7.311779162	4.48E-07	1.01E-05	yes	Gh_D12G1051	D12	+	36594059	36598007	3949	antisense
ghi_circ_000659	1.666666667	0	0.217971963	0.001	-7.767998771	0.031273709	0.151418748	no	Gh_D12G1168	D12	-	38954976	38955639	664	exon_intron
ghi_circ_000668	2.666666667	0.333333333	0.02028631	0.002008533	-3.336292644	0.022888675	0.11669756	no	Gh_D13G0448	D13	-	5184627	5195969	11343	antisense
ghi_circ_000681	3.666666667	0.333333333	1.140372126	0.084694371	-3.751094782	0.023495928	0.118892928	no	Gh_D13G1929	D13	+	54670252	54672815	269	annot_exons
ghi_circ_000686	0	19	0.001	0.175991747	7.459363969	6.45E-08	1.67E-06	yes	Gh_D13G2344	D13	-	59677885	59685808	7924	exon_intron
