# Supplementary material for: Identification of circularRNAs and their targets in Gossypium under Verticillium wilt stress based on RNA-seq
Source: PeerJ. 2018 Mar 16;6:e4500. doi: 10.7717/peerj.4500 (PMC5858604; doi:10.7717/peerj.4500)
Supplement: Table S11 [file peerj-06-4500-s011.xls]

id	C-SSI_count	C-RSI_count	C-SSI_rpm	C-RSI_rpm	log2(FC)	Pvalue	FDR	significant	source_gene	chr	strand	genomic_start	genomic_end	spliced_length	annot_type
ghi_circ_000009	12	41.66666667	0.236944092	0.65138936	1.458973464	0.004901131	0.049523373	yes	Gh_A01G0389	A01	-	5987406	5992144	4739	antisense
ghi_circ_000012	1.666666667	0	0.014937733	0.001	-3.900889283	0.033394101	0.180862449	no	Gh_A01G0396	A01	-	6259654	6277824	10137	exon_intron
ghi_circ_000013	3.666666667	1.333333333	0.367817723	0.104741888	-1.812152483	0.02700533	0.161792996	no	NA	A01	-	6467364	6468291	928	intergenic
ghi_circ_000021	0	3	0.001	0.03617034	5.176735239	0.009370834	0.077366521	no	Gh_A01G1833	A01	+	98159661	98165863	6125	exon_intron
ghi_circ_000022	0	3	0.001	0.022276628	4.477458987	0.009214105	0.077366521	no	Gh_A01G1833	A01	-	98165480	98175281	9802	antisense
ghi_circ_000023	0	8	0.001	0.060508572	5.919067622	2.46E-05	0.000505607	yes	Gh_A01G1834	A01	-	98166203	98176004	9802	antisense
ghi_circ_000026	3	0.333333333	0.385777623	0.033060782	-3.544576698	0.01181008	0.091901431	no	Gh_A01G1959	A01	-	99533242	99535478	722	exon_intron
ghi_circ_000027	0.666666667	5	0.003334783	0.020333803	2.608215102	0.03162872	0.17408653	no	Gh_A02G0075	A02	-	606036	626179	18108	exon_intron
ghi_circ_000030	0.666666667	6	0.003097884	0.02201742	2.829290396	0.025141328	0.15759888	no	NA	A02	-	612962	633234	20273	intergenic
ghi_circ_000034	0	3.666666667	0.001	0.029126847	4.864277646	0.0039992	0.044384566	yes	Gh_A02G0219	A02	+	2526477	2535727	9251	intronic
ghi_circ_000051	2.666666667	19.33333333	0.095884109	0.512896937	2.419305322	0.007510639	0.070620865	no	Gh_A03G0247	A03	-	3812621	3816471	2733	exon_intron
ghi_circ_000054	6.666666667	0.333333333	3.460377633	0.132610471	-4.705662887	9.13E-06	0.000228971	yes	Gh_A03G0342	A03	-	6153625	6153804	180	one_exon
ghi_circ_000056	44.66666667	138	0.476335203	1.147867056	1.268906483	0.000204477	0.003549503	yes	Gh_A03G1168	A03	-	83638985	83647749	8765	exon_intron
ghi_circ_000057	4.666666667	19	0.016410349	0.052896427	1.688564327	0.004385655	0.046772789	yes	NA	A03	-	83644111	83670549	26439	intergenic
ghi_circ_000061	3.666666667	0	0.460481763	0.001	-8.847000212	0.004167428	0.045505629	yes	NA	A03	+	86538298	86539014	717	intergenic
ghi_circ_000063	3.666666667	0	0.005225307	0.001	-2.385515734	0.006097989	0.060710865	no	Gh_A03G1416	A03	-	93642309	93703707	61399	exon_intron
ghi_circ_000065	2	0	0.003235138	0.001	-1.693827065	0.031335807	0.173964066	no	Gh_A03G1416	A03	-	93642807	93704214	61408	intronic
ghi_circ_000067	2.333333333	0	0.03253111	0.001	-5.023748124	0.009313074	0.077366521	no	Gh_A03G1536	A03	-	96024560	96031495	6511	exon_intron
ghi_circ_000072	0	11	0.001	0.011724536	3.551458935	2.11E-06	6.50E-05	yes	Gh_A04G0169	A04	+	3037783	3106030	68248	exon_intron
ghi_circ_000075	1.666666667	0	0.006813535	0.001	-2.76840348	0.031349507	0.173964066	no	Gh_A04G0217	A04	-	4389463	4412261	22799	antisense
ghi_circ_000076	0.333333333	3	0.002353433	0.018337231	2.961937134	0.042410945	0.215881278	no	Gh_A04G0224	A04	-	4552177	4564173	11997	intronic
ghi_circ_000077	0	3.333333333	0.001	0.008053813	3.009672024	0.018794761	0.132542222	no	Gh_A04G0224	A04	-	4552177	4582447	30258	exon_intron
ghi_circ_000083	0	2.333333333	0.001	0.002051452	1.036645473	0.031349507	0.173964066	no	NA	A04	+	7439068	7522194	83127	intergenic
ghi_circ_000088	2.333333333	0	0.007475908	0.001	-2.902248862	0.024013328	0.152732019	no	Gh_A04G1093	A04	+	61017164	61047197	28979	exon_intron
ghi_circ_000096	8.666666667	2.666666667	2.868350819	0.696033259	-2.042993338	0.00031888	0.005020504	yes	NA	A05	-	21289072	21289355	284	intergenic
ghi_circ_000097	1.333333333	6.666666667	0.001767348	0.006831681	1.950654778	0.049732177	0.241202574	no	Gh_A05G2112	A05	-	23947676	24019595	71920	intronic
ghi_circ_000102	8.333333333	2.666666667	2.682257966	0.655404009	-2.032991592	0.000402106	0.006049458	yes	Gh_A05G2727	A05	-	49265698	49266093	297	exon_intron
ghi_circ_000107	0	10	0.001	0.226129266	7.821003908	4.69E-06	0.000132206	yes	Gh_A05G3362	A05	+	88054705	88057940	3236	intronic
ghi_circ_000108	0	10	0.001	0.015304875	3.935919365	1.20E-05	0.000280761	yes	Gh_A05G3362	A05	+	88054705	88102702	47998	intronic
ghi_circ_000109	0	10.33333333	0.001	0.033393436	5.06149264	7.11E-06	0.000185256	yes	Gh_A05G3362	A05	+	88075402	88097887	22486	intronic
ghi_circ_000117	7.333333333	22	0.06852891	0.154873472	1.176305414	0.037419177	0.197912365	no	Gh_A05G3459	A05	-	89900277	89910700	10424	antisense
ghi_circ_000126	2.666666667	0	1.955333347	0.001	-10.93319887	0.007895518	0.071270206	no	Gh_A05G3581	A05	-	91664861	91665070	124	annot_exons
ghi_circ_000141	2.666666667	0.333333333	0.053721807	0.004967718	-3.434852657	0.032701208	0.178538044	no	Gh_A06G1626	A06	-	101173547	101178351	4805	exon_intron
ghi_circ_000145	4	0	0.050301275	0.001	-5.652523074	0.000184485	0.003310954	yes	Gh_A06G1691	A06	-	102161465	102168889	7425	exon_intron
ghi_circ_000165	2	0	0.673985536	0.001	-9.39657382	0.031131276	0.173964066	no	NA	A08	-	1254287	1254570	284	intergenic
ghi_circ_000166	2	21.33333333	0.005768837	0.04876547	3.07950763	1.31E-06	4.43E-05	yes	Gh_A08G0193	A08	-	1974470	2006710	32241	exon_intron
ghi_circ_000170	38.66666667	131.3333333	0.171530733	0.452009927	1.397887376	3.97E-09	2.07E-07	yes	NA	A08	-	4941141	4962389	21249	intergenic
ghi_circ_000183	64.66666667	13.66666667	0.717172793	0.119531384	-2.584931304	4.12E-15	5.58E-13	yes	Gh_A08G1907	A08	-	99772028	99780447	8420	intronic
ghi_circ_000186	5.333333333	0.333333333	0.116366443	0.005333905	-4.447339166	0.002156362	0.027034394	yes	Gh_A08G2236	A08	-	103255745	103260235	4491	antisense
ghi_circ_000188	12	6.333333333	0.039197528	0.015848948	-1.30637556	0.008851381	0.077366521	no	Gh_A09G0199	A09	-	5919969	5949746	29778	exon_intron
ghi_circ_000195	0.333333333	4.333333333	0.004065772	0.0403065	3.309411417	0.034522208	0.184027831	no	Gh_A09G1053	A09	-	60889670	60897577	7908	antisense
ghi_circ_000201	7.666666667	4.333333333	0.074069175	0.032300849	-1.197301183	0.022234992	0.146146499	no	NA	A09	-	74060433	74070148	9716	intergenic
ghi_circ_000203	0	5.333333333	0.001	0.022165667	4.470254863	0.002310745	0.0283399	yes	Gh_A10G0061	A10	-	557946	575921	17976	exon_intron
ghi_circ_000212	13.33333333	8	0.143786832	0.066082665	-1.121587795	0.003688124	0.04198739	yes	Gh_A10G0501	A10	-	5441019	5450473	8880	exon_intron
ghi_circ_000221	691.6666667	27.33333333	4.253225579	0.131144034	-5.019333286	1.31E-57	8.84E-55	yes	Gh_A10G1332	A10	+	70925091	70940353	15263	exon_intron
ghi_circ_000232	0	2.333333333	0.001	0.468076066	8.870599187	0.034233842	0.183938979	no	Gh_A10G1864	A10	-	94962159	94962526	368	one_exon
ghi_circ_000236	0	7.666666667	0.001	0.035725244	5.158871969	2.08E-05	0.000454834	yes	Gh_A10G2024	A10	+	98027902	98043567	15666	exon_intron
ghi_circ_000239	0	10	0.001	0.021240957	4.408776831	1.81E-06	5.83E-05	yes	Gh_A10G2025	A10	+	98054335	98089673	34150	exon_intron
ghi_circ_000240	0	22	0.001	0.083821715	6.389252142	3.25E-13	3.14E-11	yes	Gh_A10G2025	A10	+	98087254	98109696	19266	exon_intron
ghi_circ_000241	0	5.333333333	0.001	0.018785729	4.231565181	0.001588837	0.020685431	yes	Gh_A10G2025	A10	+	98087771	98111317	20545	exon_intron
ghi_circ_000243	4	0.333333333	0.008768095	0.000548649	-3.998307824	0.009104152	0.077366521	no	Gh_A10G2067	A10	+	98884466	98928846	43661	exon_intron
ghi_circ_000245	0	2.666666667	0.001	0.013490949	3.753919902	0.021588405	0.14594455	no	Gh_A10G2068	A10	+	99056494	99072360	14301	exon_intron
ghi_circ_000250	4.666666667	2	0.092991278	0.030022754	-1.631039092	0.038959787	0.204463376	no	Gh_A10G2126	A10	+	100072593	100079420	4776	exon_intron
ghi_circ_000265	9	0.666666667	0.054224066	0.003126071	-4.116510649	4.82E-07	2.02E-05	yes	Gh_A11G2287	A11	+	78648703	78665015	15822	exon_intron
ghi_circ_000266	80	35.33333333	0.331556446	0.110778459	-1.58157713	6.08E-06	0.000164643	yes	NA	A11	+	84855236	84878552	23317	intergenic
ghi_circ_000306	5	1.333333333	0.013163625	0.002735056	-2.26691454	0.00672805	0.066012899	no	Gh_A13G0042	A13	+	442638	479207	36137	exon_intron
ghi_circ_000307	4.333333333	1.333333333	0.023761098	0.005797689	-2.035051617	0.028424079	0.166629977	no	NA	A13	+	4227265	4244297	17033	intergenic
ghi_circ_000308	36.66666667	17.66666667	0.035282903	0.013148819	-1.424035976	3.56E-08	1.72E-06	yes	NA	A13	+	4227265	4326083	98819	intergenic
ghi_circ_000309	6.666666667	1.333333333	0.038628212	0.005707267	-2.758782834	0.001196954	0.016206761	yes	NA	A13	+	4227727	4244757	17031	intergenic
ghi_circ_000312	2.666666667	0.666666667	0.011074506	0.002154681	-2.3616962	0.026664114	0.161475432	no	NA	A13	+	5324167	5347121	22955	intergenic
ghi_circ_000322	11	3	1.504961722	0.327368693	-2.200738528	2.32E-05	0.00049049	yes	Gh_A13G0974	A13	-	52699572	52701014	672	exon_intron
ghi_circ_000328	0	4.666666667	0.001	0.014638136	3.87165991	0.002489573	0.029569136	yes	Gh_A13G1798	A13	-	77382843	77407215	23076	exon_intron
ghi_circ_000330	3.333333333	0.666666667	0.034759741	0.005347776	-2.700406245	0.007753065	0.071270206	no	Gh_A13G1829	A13	+	77917826	77927058	9233	intronic
ghi_circ_000335	3.333333333	0	0.008704429	0.001	-3.121749705	0.002344216	0.0283399	yes	Gh_D01G0260	D01	+	2339748	2423517	37876	exon_intron
ghi_circ_000336	3	14.33333333	0.00602751	0.023506465	1.963423613	0.004675791	0.048700157	yes	Gh_D01G0335	D01	-	3602882	3648040	45159	antisense
ghi_circ_000337	10.66666667	34	0.022430097	0.055298979	1.301816968	0.009774	0.078773787	no	Gh_D01G0335	D01	-	3604063	3649222	45160	antisense
ghi_circ_000338	11	33.66666667	0.024011932	0.056793503	1.241974439	0.01389534	0.103375225	no	Gh_D01G0335	D01	+	3604086	3649245	43524	exon_intron
ghi_circ_000339	9	194.3333333	0.039092235	0.647517145	4.049964425	5.04E-34	1.71E-31	yes	Gh_D01G0522	D01	-	6430125	6452209	22085	exon_intron
ghi_circ_000349	10.66666667	4.666666667	0.081979665	0.028304359	-1.534241864	0.001785108	0.022802226	yes	Gh_D02G0073	D02	-	455993	469887	11992	exon_intron
ghi_circ_000352	0	3.666666667	0.001	0.008973744	3.165709992	0.007067052	0.067385834	no	Gh_D02G0093	D02	-	659336	689717	30382	exon_intron
ghi_circ_000354	0	2.666666667	0.001	0.006452266	2.689805931	0.040340994	0.210083487	no	Gh_D02G0093	D02	-	659731	690633	30903	exon_intron
ghi_circ_000355	0.666666667	5.666666667	0.004961805	0.030944719	2.640756329	0.020141405	0.137734661	no	Gh_D02G0094	D02	-	665130	679650	13447	exon_intron
ghi_circ_000356	0.666666667	9.666666667	0.002077985	0.024240969	3.544189886	0.000286804	0.004623005	yes	Gh_D02G0094	D02	-	665130	695730	29060	exon_intron
ghi_circ_000358	0.333333333	8.666666667	0.000507379	0.011344391	4.482770721	0.000210084	0.003555675	yes	Gh_D02G0094	D02	-	665130	722317	55647	exon_intron
ghi_circ_000362	1	18.33333333	0.590802622	9.010521983	3.930862551	5.07E-07	2.02E-05	yes	Gh_D02G0169	D02	-	1692589	1692738	150	antisense
ghi_circ_000364	0	6.666666667	0.001	0.060973863	5.930119047	0.000185844	0.003310954	yes	NA	D02	+	3813346	3821324	7979	intergenic
ghi_circ_000365	0	2.666666667	0.001	0.009387874	3.230798424	0.021988691	0.14594455	no	NA	D02	+	3813346	3834245	20900	intergenic
ghi_circ_000366	0	2.666666667	0.001	0.004847353	2.277197198	0.029032605	0.167992083	no	NA	D02	+	3813346	3853112	39767	intergenic
ghi_circ_000379	0	3	0.001	0.008227819	3.040509996	0.012847455	0.098837807	no	Gh_D02G1447	D02	+	49715531	49772297	27125	exon_intron
ghi_circ_000382	2.333333333	0.333333333	0.036132728	0.004071969	-3.149507565	0.049437325	0.241202574	no	Gh_D03G0370	D03	-	4815412	4821467	5862	exon_intron
ghi_circ_000392	0	2.666666667	0.001	0.020642458	4.367542834	0.021778505	0.14594455	no	Gh_D03G1513	D03	-	44248596	44258100	9505	antisense
ghi_circ_000393	0	2.333333333	0.001	0.020030024	4.32409222	0.031349507	0.173964066	no	Gh_D03G1513	D03	+	44249809	44258326	8518	exon_intron
ghi_circ_000395	5	0.333333333	0.052961277	0.002698687	-4.294608448	2.54E-05	0.00050661	yes	Gh_D03G1527	D03	+	44464933	44478074	8845	exon_intron
ghi_circ_000402	42.33333333	6.666666667	0.231886344	0.028088308	-3.045376235	1.69E-17	2.87E-15	yes	Gh_D03G1606	D03	-	45972342	45989888	17379	exon_intron
ghi_circ_000403	20.33333333	2	0.111312525	0.008386337	-3.730431341	9.84E-15	1.11E-12	yes	Gh_D03G1606	D03	-	45972544	45990320	17293	exon_intron
ghi_circ_000404	6.333333333	0	0.034859457	0.001	-5.123478204	2.42E-06	7.11E-05	yes	Gh_D03G1606	D03	-	45973078	45995480	17223	exon_intron
ghi_circ_000406	0.333333333	4.666666667	0.003245067	0.034605141	3.41466627	0.022924584	0.147808986	no	Gh_D04G0134	D04	+	1861772	1871679	9908	intronic
ghi_circ_000414	1.666666667	0	0.006478505	0.001	-2.695660996	0.041162987	0.212727802	no	Gh_D04G0694	D04	-	13732587	13757998	25329	exon_intron
ghi_circ_000419	0	2.666666667	0.001	0.014342685	3.842243238	0.015934515	0.117257248	no	Gh_D04G1407	D04	-	45378996	45392942	13674	exon_intron
ghi_circ_000421	1	6.666666667	0.011685614	0.06220887	2.412386728	0.017593021	0.12537342	no	Gh_D04G1458	D04	+	46435558	46443476	7919	exon_intron
ghi_circ_000422	2.666666667	0.333333333	0.021910391	0.002076866	-3.39913554	0.022487956	0.146387942	no	Gh_D04G1655	D04	-	48749206	48761647	11534	exon_intron
ghi_circ_000425	15.66666667	0.333333333	0.114191729	0.00199954	-5.835646027	2.38E-09	1.34E-07	yes	Gh_D04G1832	D04	+	50652126	50665324	12756	exon_intron
ghi_circ_000427	2.333333333	0	0.010002974	0.001	-3.322357117	0.013047145	0.099246258	no	Gh_D04G1846	D04	-	50849584	50872266	22683	antisense
ghi_circ_000429	9	25	0.017575262	0.03729792	1.085548943	0.026713808	0.161475432	no	Gh_D05G0080	D05	+	827606	879016	49071	exon_intron
ghi_circ_000438	23	63.33333333	0.044249427	0.096396081	1.123315724	0.017532563	0.12537342	no	Gh_D05G0084	D05	-	833509	884533	48627	exon_intron
ghi_circ_000444	3.333333333	0	0.048273314	0.001	-5.593153954	0.000495151	0.006983688	yes	NA	D05	-	9629422	9635907	6486	intergenic
ghi_circ_000447	2.333333333	0	0.008391223	0.001	-3.068881032	0.028551074	0.166629977	no	Gh_D05G1182	D05	-	10177479	10204335	25063	exon_intron
ghi_circ_000448	0.333333333	7	0.001370057	0.02091734	3.932392013	0.019136973	0.132985198	no	Gh_D05G1182	D05	-	10178207	10204978	25232	exon_intron
ghi_circ_000451	0	4	0.001	0.011196365	3.484958503	0.009603424	0.078331546	no	Gh_D05G1184	D05	-	10179316	10206090	26775	exon_intron
ghi_circ_000453	0	5	0.001	0.013802534	3.78686121	0.000813082	0.011233812	yes	Gh_D05G1184	D05	-	10180075	10206863	26789	exon_intron
ghi_circ_000462	0	3	0.001	0.004005184	2.001868581	0.013863604	0.103375225	no	Gh_D05G2354	D05	-	23306369	23361661	55293	exon_intron
ghi_circ_000465	0	4.666666667	0.001	0.005294133	2.404394563	0.003721187	0.04198739	yes	Gh_D05G2355	D05	+	23312271	23378222	65952	exon_intron
ghi_circ_000469	0	8.666666667	0.001	0.031104944	4.959072026	1.30E-05	0.000293961	yes	Gh_D05G2356	D05	-	23374536	23395187	20190	exon_intron
ghi_circ_000476	3.666666667	17	0.008649372	0.031245651	1.852988108	0.001295734	0.017200239	yes	Gh_D05G3434	D05	-	55821984	55861726	39743	intronic
ghi_circ_000479	25	3.666666667	0.027614568	0.003230585	-3.095562073	6.65E-10	4.09E-08	yes	Gh_D05G3434	D05	-	55849268	55932141	82874	intronic
ghi_circ_000481	0	4	0.001	0.003154954	1.65761891	0.011288877	0.088867093	no	Gh_D05G3506	D05	+	57742854	57833831	90978	antisense
ghi_circ_000482	5	35	0.012708728	0.069514861	2.451501807	7.64E-07	2.72E-05	yes	Gh_D05G3507	D05	-	57834249	57871913	36978	exon_intron
ghi_circ_000486	0	22	0.001	0.060400413	5.916486505	2.03E-11	1.53E-09	yes	Gh_D05G3507	D05	-	57835916	57900763	26754	exon_intron
ghi_circ_000490	2.333333333	0	0.787527748	0.001	-9.621186947	0.007858981	0.071270206	no	Gh_D05G3571	D05	-	59107147	59107423	277	intronic
ghi_circ_000492	4	0.666666667	0.008908587	0.001282005	-2.796794402	0.019250442	0.132985198	no	Gh_D05G3662	D05	+	60745907	60785697	39791	antisense
ghi_circ_000504	2.333333333	0	0.563363758	0.001	-9.137922946	0.024139329	0.152732019	no	Gh_D06G1413	D06	-	45136053	45136681	414	exon_intron
ghi_circ_000514	4	1	0.24757425	0.046254411	-2.420198423	0.008141588	0.07252441	no	Gh_D07G1341	D07	-	21551389	21553037	1550	exon_intron
ghi_circ_000519	3	16.33333333	0.04620553	0.191559034	2.051651632	0.000458051	0.006597878	yes	Gh_D07G2008	D07	+	49753148	49759626	6250	exon_intron
ghi_circ_000523	9	5.666666667	0.143243672	0.07017774	-1.029386027	0.016479544	0.119963994	no	Gh_D08G0035	D08	+	297955	303838	5884	antisense
ghi_circ_000528	1	11.66666667	0.013582462	0.11988483	3.141832188	8.99E-05	0.001691128	yes	Gh_D08G0270	D08	-	2593801	2600969	7169	intronic
ghi_circ_000575	0	18	0.001	0.07992803	6.320629623	3.90E-10	2.64E-08	yes	Gh_D09G2022	D09	-	47625352	47641765	16414	antisense
ghi_circ_000576	0.333333333	46	0.002951359	0.286685339	6.601944912	6.95E-19	1.57E-16	yes	Gh_D09G2023	D09	+	47630022	47641734	11713	exon_intron
ghi_circ_000578	2.666666667	22	1.635930121	10.72330569	2.712566686	0.000428978	0.006313434	yes	Gh_D10G0257	D10	-	2196692	2196844	153	one_exon
ghi_circ_000598	5	2.666666667	0.010853622	0.004472668	-1.278968937	0.043991047	0.220168459	no	Gh_D10G2263	D10	-	60475345	60518865	43521	antisense
ghi_circ_000602	0	4	0.001	0.015536294	3.957570488	0.003262017	0.03807561	yes	Gh_D10G2335	D10	-	61746179	61765424	19085	exon_intron
ghi_circ_000606	4	1.666666667	0.016434689	0.005316774	-1.628121029	0.0439853	0.220168459	no	Gh_D10G2422	D10	+	63274722	63297832	23111	antisense
ghi_circ_000632	0.333333333	4	0.00034131	0.003113759	3.189501125	0.047031766	0.232412451	no	Gh_D11G3106	D11	+	63191911	63286112	94202	antisense
ghi_circ_000635	0	12.33333333	0.001	0.444264154	8.795273931	2.80E-07	1.26E-05	yes	Gh_D11G3108	D11	-	63453652	63456790	2049	annot_exons
ghi_circ_000636	0	10	0.001	0.332756096	8.378321284	1.04E-05	0.000252498	yes	Gh_D11G3108	D11	-	63458630	63461248	2190	exon_intron
ghi_circ_000649	0	3.666666667	0.001	0.005120483	2.356279792	0.006944865	0.06716677	no	Gh_D12G0339	D12	+	4837958	4890293	52336	antisense
ghi_circ_000657	0.666666667	5	0.017507859	0.093218491	2.412613494	0.044228819	0.220168459	no	Gh_D12G1051	D12	-	36593978	36597926	3949	exon_intron
ghi_circ_000658	1.333333333	14.33333333	0.03279939	0.267980742	3.030388415	7.60E-05	0.001470922	yes	Gh_D12G1051	D12	+	36594059	36598007	3949	antisense
ghi_circ_000659	2.333333333	0	0.357154492	0.001	-8.480404455	0.025666646	0.159415776	no	Gh_D12G1168	D12	-	38954976	38955639	664	exon_intron
ghi_circ_000683	0	4.333333333	0.001	0.017002638	4.087686728	0.004421652	0.046772789	yes	Gh_D13G2163	D13	-	57540986	57562158	18833	exon_intron
ghi_circ_000686	0	5	0.001	0.047695271	5.575774321	0.01040273	0.082854682	no	Gh_D13G2344	D13	-	59677885	59685808	7924	exon_intron
