# Supplementary material for: Identification of circularRNAs and their targets in Gossypium under Verticillium wilt stress based on RNA-seq
Source: PeerJ. 2018 Mar 16;6:e4500. doi: 10.7717/peerj.4500 (PMC5858604; doi:10.7717/peerj.4500)
Supplement: Table S12 [file peerj-06-4500-s012.xls]

id	C-SSM_count	C-RSM_count	C-SSM_rpm	C-RSM_rpm	log2(FC)	Pvalue	FDR	significant	source_gene	chr	strand	genomic_start	genomic_end	spliced_length	annot_type
ghi_circ_000007	0.666666667	7.333333333	0.010783794	0.142100205	3.719971884	0.000114923	0.000882816	yes	Gh_A01G0388	A01	+	5986619	5991357	4739	exon_intron
ghi_circ_000009	2.666666667	132.6666667	0.042785291	2.559159845	5.902411556	9.11E-92	1.54E-89	yes	Gh_A01G0389	A01	-	5987406	5992144	4739	antisense
ghi_circ_000012	4.666666667	0	0.034914143	0.001	-5.125739659	0.000465339	0.003151077	yes	Gh_A01G0396	A01	-	6259654	6277824	10137	exon_intron
ghi_circ_000019	0	5	0.001	0.020552386	4.361233995	6.18E-05	0.000491104	yes	Gh_A01G1712	A01	-	95988750	96011159	22410	intronic
ghi_circ_000020	0	18	0.001	0.047734885	5.576972087	2.85E-14	6.64E-13	yes	Gh_A01G1712	A01	-	96010941	96045851	34911	exon_intron
ghi_circ_000030	1	4.666666667	0.003763557	0.021348213	2.503946466	0.024977205	0.094857249	no	NA	A02	-	612962	633234	20273	intergenic
ghi_circ_000033	5	15	1.297136391	4.631545466	1.836163492	0.009840973	0.043766431	yes	Gh_A02G0212	A02	-	2401168	2401460	293	exon_intron
ghi_circ_000034	0	26.66666667	0.001	0.258159456	8.012118632	2.24E-18	6.05E-17	yes	Gh_A02G0219	A02	+	2526477	2535727	9251	intronic
ghi_circ_000036	2.666666667	0	1.116601896	0.001	-10.1248992	0.027139384	0.10136035	no	Gh_A02G0378	A02	+	4708382	4708561	180	antisense
ghi_circ_000037	2.666666667	0	1.121835776	0.001	-10.13164578	0.011098812	0.049037886	yes	Gh_A02G0378	A02	+	4708427	4708606	180	antisense
ghi_circ_000042	3.333333333	0.333333333	0.009061249	0.001170001	-2.953200577	0.038751282	0.130830299	no	Gh_A02G1261	A02	-	74456817	74484533	27717	antisense
ghi_circ_000043	4.333333333	0.333333333	0.021096263	0.001769114	-3.575888934	0.001835657	0.010790473	yes	Gh_A02G1359	A02	-	78266787	78282447	15661	exon_intron
ghi_circ_000051	1.333333333	47.33333333	0.037742736	1.581083188	5.388570449	6.76E-27	2.28E-25	yes	Gh_A03G0247	A03	-	3812621	3816471	2733	exon_intron
ghi_circ_000052	0	2	0.001	0.065892308	6.042038145	0.034378742	0.119793966	no	Gh_A03G0247	A03	-	3812912	3816674	2846	exon_intron
ghi_circ_000054	11.33333333	1	4.786958076	0.501348781	-3.255222652	2.54E-07	3.28E-06	yes	Gh_A03G0342	A03	-	6153625	6153804	180	one_exon
ghi_circ_000056	55	100.3333333	0.479196055	1.053138477	1.136007212	6.42E-05	0.00050447	yes	Gh_A03G1168	A03	-	83638985	83647749	8765	exon_intron
ghi_circ_000061	17	0.333333333	1.799624347	0.038641684	-5.541394028	1.08E-11	1.92E-10	yes	NA	A03	+	86538298	86539014	717	intergenic
ghi_circ_000065	2.666666667	0.333333333	0.003319024	0.000528089	-2.65190527	0.039094261	0.130830299	no	Gh_A03G1416	A03	-	93642807	93704214	61408	intronic
ghi_circ_000066	2.333333333	0	0.251542238	0.001	-7.97465686	0.036092876	0.124483592	no	Gh_A03G1528	A03	+	95945172	95946020	711	annot_exons
ghi_circ_000071	3	0	0.634286727	0.001	-9.308991342	0.006773512	0.032474427	yes	Gh_A04G0017	A04	-	145301	145761	362	annot_exons
ghi_circ_000072	0	25.66666667	0.001	0.034293983	5.099883562	4.62E-22	1.42E-20	yes	Gh_A04G0169	A04	+	3037783	3106030	68248	exon_intron
ghi_circ_000075	2.333333333	0	0.007715566	0.001	-2.947772005	0.03661244	0.125634565	no	Gh_A04G0217	A04	-	4389463	4412261	22799	antisense
ghi_circ_000076	0	5	0.001	0.038197703	5.255413999	0.000301428	0.002122558	yes	Gh_A04G0224	A04	-	4552177	4564173	11997	intronic
ghi_circ_000077	0	7.333333333	0.001	0.022296715	4.478759273	1.97E-06	2.22E-05	yes	Gh_A04G0224	A04	-	4552177	4582447	30258	exon_intron
ghi_circ_000079	6.666666667	0	0.010473379	0.001	-3.388655125	0.003329729	0.018007172	yes	Gh_A04G0311	A04	-	7181777	7230267	47985	exon_intron
ghi_circ_000081	4.666666667	0.333333333	0.007567687	0.000693845	-3.447168029	0.001220605	0.007711484	yes	Gh_A04G0311	A04	-	7183693	7232152	46738	exon_intron
ghi_circ_000082	6.333333333	0.666666667	0.010376126	0.00134612	-2.946389012	0.000218191	0.001603232	yes	Gh_A04G0311	A04	-	7184251	7232677	46457	exon_intron
ghi_circ_000091	35.33333333	13	0.093609743	0.041693795	-1.166825998	1.11E-06	1.32E-05	yes	Gh_A05G0671	A05	-	7080562	7110112	28698	exon_intron
ghi_circ_000092	43	14.33333333	0.114245086	0.04574901	-1.320319673	3.30E-12	6.20E-11	yes	Gh_A05G0673	A05	-	7082007	7111162	28707	exon_intron
ghi_circ_000096	15.33333333	3.666666667	4.126926923	1.139925417	-1.856128457	1.22E-06	1.39E-05	yes	NA	A05	-	21289072	21289355	284	intergenic
ghi_circ_000098	0.333333333	3.333333333	0.001555677	0.018350929	3.560238242	0.01353572	0.057912321	no	Gh_A05G2246	A05	-	26205005	26221199	16195	intronic
ghi_circ_000099	7.666666667	3	0.059408543	0.028335316	-1.06806912	0.023123004	0.088813357	no	NA	A05	-	33009644	33019487	9844	intergenic
ghi_circ_000102	15	2.333333333	3.842171672	0.764317718	-2.329677601	0.000466136	0.003151077	yes	Gh_A05G2727	A05	-	49265698	49266093	297	exon_intron
ghi_circ_000107	0.333333333	16	0.008041795	0.447554085	5.798400638	1.72E-12	3.42E-11	yes	Gh_A05G3362	A05	+	88054705	88057940	3236	intronic
ghi_circ_000108	1	9	0.001606893	0.016917869	3.396202113	3.27E-05	0.000276618	yes	Gh_A05G3362	A05	+	88054705	88102702	47998	intronic
ghi_circ_000109	0	3	0.001	0.012666381	3.662932429	0.013214996	0.056900239	no	Gh_A05G3362	A05	+	88075402	88097887	22486	intronic
ghi_circ_000110	23	6.666666667	0.276821786	0.096578683	-1.519180789	5.99E-07	7.50E-06	yes	Gh_A05G3458	A05	+	89897002	89907299	6326	exon_intron
ghi_circ_000115	24.33333333	5.666666667	0.23043709	0.064428746	-1.838596523	3.94E-10	5.92E-09	yes	Gh_A05G3458	A05	+	89900135	89910558	8064	exon_intron
ghi_circ_000124	0.333333333	3.333333333	0.000875084	0.010353086	3.564495486	0.021608411	0.083949918	no	Gh_A05G3468	A05	+	90140742	90170843	29738	exon_intron
ghi_circ_000140	0.333333333	8.333333333	0.102372044	3.079065931	4.910599065	0.000333748	0.002325914	yes	Gh_A06G1591	A06	+	100542792	100543036	245	intronic
ghi_circ_000145	14.33333333	0	0.147509594	0.001	-7.204664977	2.46E-13	5.20E-12	yes	Gh_A06G1691	A06	-	102161465	102168889	7425	exon_intron
ghi_circ_000148	0.333333333	3.333333333	0.00102108	0.011706578	3.519151416	0.013873477	0.058251371	no	Gh_A07G0468	A07	+	6041511	6066996	25486	intronic
ghi_circ_000152	7	2	0.040175843	0.01384149	-1.537328998	0.004912434	0.024598559	yes	NA	A07	-	14752430	14765720	13291	intergenic
ghi_circ_000158	6	2	0.049061363	0.019591328	-1.324372078	0.016333907	0.066919521	no	NA	A07	-	27713304	27722634	9331	intergenic
ghi_circ_000166	4.666666667	107	0.010989161	0.299716731	4.769446468	3.95E-41	2.43E-39	yes	Gh_A08G0193	A08	-	1974470	2006710	32241	exon_intron
ghi_circ_000180	2	6.666666667	0.009858555	0.03939288	1.998486717	0.019160993	0.076643971	no	NA	A08	+	98781857	98797155	15299	intergenic
ghi_circ_000185	1.666666667	15	0.01204728	0.133736625	3.47261525	8.56E-07	1.03E-05	yes	Gh_A08G1957	A08	+	100650750	100661196	10447	antisense
ghi_circ_000189	3.333333333	0.333333333	0.656633911	0.083151048	-2.981282897	0.038424236	0.13052655	no	Gh_A09G0599	A09	-	48183043	48183566	390	annot_exons
ghi_circ_000193	0	2	0.001	0.735868991	9.523305131	0.032750178	0.114710467	no	Gh_A09G0740	A09	+	53347700	53348722	250	annot_exons
ghi_circ_000201	6.666666667	2	0.052194815	0.018328928	-1.509784094	0.007794578	0.036847095	yes	NA	A09	-	74060433	74070148	9716	intergenic
ghi_circ_000203	0	10	0.001	0.051769225	5.694022818	3.16E-08	4.36E-07	yes	Gh_A10G0061	A10	-	557946	575921	17976	exon_intron
ghi_circ_000204	0	6.333333333	0.001	0.032056006	5.002522801	4.30E-05	0.000354083	yes	Gh_A10G0061	A10	+	558486	576460	17975	antisense
ghi_circ_000210	0	13	0.001	0.102805522	6.683773942	1.83E-11	3.17E-10	yes	Gh_A10G0192	A10	-	1682051	1694539	11455	exon_intron
ghi_circ_000211	0	4.666666667	0.001	0.033586685	5.069817518	0.002482487	0.013869101	yes	Gh_A10G0192	A10	-	1683642	1696702	13061	exon_intron
ghi_circ_000216	0	2	0.001	1.030140379	10.00862523	0.031267645	0.111246988	no	Gh_A10G0742	A10	-	13187755	13187928	174	one_exon
ghi_circ_000217	0	3	0.001	1.34073237	10.38880557	0.003911545	0.020340033	yes	Gh_A10G1006	A10	-	28566130	28566330	201	antisense
ghi_circ_000218	0	8.333333333	0.001	4.403797924	12.10453255	2.57E-07	3.28E-06	yes	Gh_A10G1006	A10	-	28566427	28566597	171	antisense
ghi_circ_000221	935	3.666666667	4.682587109	0.022605766	-7.694471233	5.30E-201	3.58E-198	yes	Gh_A10G1332	A10	+	70925091	70940353	15263	exon_intron
ghi_circ_000226	4.666666667	0	0.522163863	0.001	-9.028358807	0.000292254	0.002079619	yes	Gh_A10G1729	A10	+	91271983	91273642	683	annot_exons
ghi_circ_000230	2	0	0.006338356	0.001	-2.664108686	0.032718288	0.114710467	no	Gh_A10G1847	A10	-	94535410	94562581	24206	exon_intron
ghi_circ_000236	0	3	0.001	0.016974655	4.085310356	0.00602601	0.029518716	yes	Gh_A10G2024	A10	+	98027902	98043567	15666	exon_intron
ghi_circ_000239	0.666666667	6.666666667	0.001496469	0.018307637	3.612811725	0.002321936	0.013301936	yes	Gh_A10G2025	A10	+	98054335	98089673	34150	exon_intron
ghi_circ_000240	0	7	0.001	0.033824911	5.080014243	7.92E-06	8.24E-05	yes	Gh_A10G2025	A10	+	98087254	98109696	19266	exon_intron
ghi_circ_000241	0	2.333333333	0.001	0.010302912	3.364980304	0.016756172	0.068235978	no	Gh_A10G2025	A10	+	98087771	98111317	20545	exon_intron
ghi_circ_000242	0	2.333333333	0.001	0.015595917	3.963096433	0.039457993	0.13139706	no	Gh_A10G2067	A10	+	98876148	98891950	14332	exon_intron
ghi_circ_000243	3.666666667	0	0.006437217	0.001	-2.686437099	0.001063474	0.00691258	yes	Gh_A10G2067	A10	+	98884466	98928846	43661	exon_intron
ghi_circ_000246	0.333333333	4	0.001372896	0.019725584	3.844773494	0.006300888	0.030424288	yes	Gh_A10G2068	A10	+	99068654	99087608	18955	exon_intron
ghi_circ_000247	0	3.666666667	0.001	0.016525917	4.046658465	0.001203979	0.007678204	yes	Gh_A10G2073	A10	+	99286965	99306980	20016	exon_intron
ghi_circ_000249	0	3	0.001	0.01927828	4.268904413	0.003911545	0.020340033	yes	NA	A10	+	99478039	99492077	14039	intergenic
ghi_circ_000250	2	7.666666667	0.031950836	0.142115993	2.153143346	0.012496473	0.054500745	no	Gh_A10G2126	A10	+	100072593	100079420	4776	exon_intron
ghi_circ_000258	2.333333333	0	0.360916916	0.001	-8.495522954	0.017216098	0.069596977	no	Gh_A11G0556	A11	+	5258773	5259450	490	annot_exons
ghi_circ_000261	4.666666667	0.666666667	0.037584352	0.006835053	-2.459107712	0.008338279	0.037830043	yes	Gh_A11G0691	A11	+	6731712	6741200	9489	antisense
ghi_circ_000265	9.333333333	1	0.044971712	0.005776978	-2.96063094	6.44E-06	6.91E-05	yes	Gh_A11G2287	A11	+	78648703	78665015	15822	exon_intron
ghi_circ_000266	81.66666667	1.333333333	0.267850061	0.005364043	-5.641961055	3.15E-51	2.66E-49	yes	NA	A11	+	84855236	84878552	23317	intergenic
ghi_circ_000267	7	17.33333333	0.014446121	0.042785005	1.566423068	0.001727143	0.01033229	yes	NA	A11	-	85269389	85306547	37159	intergenic
ghi_circ_000269	2.333333333	0	0.008826221	0.001	-3.141795826	0.022145074	0.085543256	no	Gh_A11G2604	A11	+	86905627	86925650	20024	intronic
ghi_circ_000270	4.333333333	0.333333333	0.016527296	0.001562558	-3.402869102	0.008012458	0.037354631	yes	Gh_A11G2604	A11	+	86905640	86925650	20011	intronic
ghi_circ_000292	8.666666667	0.666666667	0.070788839	0.006436369	-3.459202954	3.45E-06	3.83E-05	yes	Gh_A12G0465	A12	-	10013350	10024095	9343	exon_intron
ghi_circ_000300	77.33333333	28.33333333	17.83797252	7.722843068	-1.207747686	4.18E-14	9.12E-13	yes	NA	A12	+	85186316	85186646	331	intergenic
ghi_circ_000306	10.33333333	1	0.021818191	0.002398664	-3.185228525	9.17E-06	9.39E-05	yes	Gh_A13G0042	A13	+	442638	479207	36137	exon_intron
ghi_circ_000307	5	16.66666667	0.02235525	0.087590584	1.970162125	0.000361336	0.002492478	yes	NA	A13	+	4227265	4244297	17033	intergenic
ghi_circ_000308	56	171.3333333	0.043337002	0.156963215	1.856755232	2.91E-16	7.28E-15	yes	NA	A13	+	4227265	4326083	98819	intergenic
ghi_circ_000310	0	20.33333333	0.001	0.583193429	9.187830655	1.02E-17	2.65E-16	yes	Gh_A13G0337	A13	+	4332165	4335439	3172	exon_intron
ghi_circ_000311	0	3	0.001	1.300518329	10.34487102	0.006916748	0.032927619	yes	Gh_A13G0342	A13	+	4425393	4425601	209	exon_intron
ghi_circ_000314	0	7	0.001	0.951654671	9.894294344	3.32E-05	0.000277076	yes	Gh_A13G0447	A13	+	6615883	6616537	655	antisense
ghi_circ_000321	3.333333333	0	0.107151384	0.001	-6.743506674	0.002080553	0.012124599	yes	NA	A13	-	35131082	35133459	2378	intergenic
ghi_circ_000326	1.333333333	8.666666667	0.002501477	0.019192994	2.939727813	0.000264095	0.001899234	yes	Gh_A13G1326	A13	-	68623816	68665051	41236	intronic
ghi_circ_000328	0	116.3333333	0.001	0.457872127	8.838800932	1.30E-66	1.25E-64	yes	Gh_A13G1798	A13	-	77382843	77407215	23076	exon_intron
ghi_circ_000331	3	0	0.022832979	0.001	-4.51304719	0.006179675	0.030053672	yes	Gh_A13G1829	A13	+	77918202	77928272	10071	intronic
ghi_circ_000335	0	3	0.001	0.007209036	2.849806451	0.003911545	0.020340033	yes	Gh_D01G0260	D01	+	2339748	2423517	37876	exon_intron
ghi_circ_000339	4.333333333	13.66666667	0.014922324	0.055291895	1.88959579	0.002843267	0.015500389	yes	Gh_D01G0522	D01	-	6430125	6452209	22085	exon_intron
ghi_circ_000346	2	0	0.590100941	0.001	-9.204817949	0.032492774	0.114710467	no	Gh_D01G2067	D01	+	59703364	59703623	260	one_exon
ghi_circ_000349	12.66666667	0.666666667	0.080551329	0.004620762	-4.123705804	1.46E-09	2.14E-08	yes	Gh_D02G0073	D02	-	455993	469887	11992	exon_intron
ghi_circ_000358	0	2	0.001	0.003285113	1.715943015	0.031267645	0.111246988	no	Gh_D02G0094	D02	-	665130	722317	55647	exon_intron
ghi_circ_000360	16	5	0.026532614	0.010045459	-1.401223297	1.85E-05	0.000173523	yes	Gh_D02G0127	D02	-	1027176	1079101	45965	exon_intron
ghi_circ_000362	1.333333333	9.666666667	0.687672654	5.916586016	3.104971072	3.05E-05	0.000269133	yes	Gh_D02G0169	D02	-	1692589	1692738	150	antisense
ghi_circ_000364	0.333333333	3	0.003143395	0.033920011	3.43174105	0.023349631	0.089177121	no	NA	D02	+	3813346	3821324	7979	intergenic
ghi_circ_000367	0	11.66666667	0.001	0.072242129	6.174768498	2.91E-10	4.47E-09	yes	NA	D02	+	3843386	3858299	14914	intergenic
ghi_circ_000369	0.333333333	46.66666667	0.00542151	0.882314728	7.346454768	2.13E-35	9.60E-34	yes	Gh_D02G0328	D02	-	4393576	4398630	4800	exon_intron
ghi_circ_000381	0	7	0.001	0.015616922	3.965038194	3.23E-05	0.000276618	yes	Gh_D03G0325	D03	+	3757816	3806034	39914	exon_intron
ghi_circ_000387	0.333333333	38	0.005018237	0.691179734	7.105736374	1.47E-28	5.53E-27	yes	Gh_D03G1321	D03	+	41616259	41622324	4998	exon_intron
ghi_circ_000388	2	18.33333333	0.031200831	0.34425891	3.463837629	4.68E-08	6.20E-07	yes	Gh_D03G1322	D03	+	41617879	41624008	4921	exon_intron
ghi_circ_000392	0.666666667	13	0.005475697	0.12725265	4.538509324	1.28E-08	1.81E-07	yes	Gh_D03G1513	D03	-	44248596	44258100	9505	antisense
ghi_circ_000393	0.666666667	8.333333333	0.005999577	0.088543086	3.883446883	1.80E-05	0.000171585	yes	Gh_D03G1513	D03	+	44249809	44258326	8518	exon_intron
ghi_circ_000394	0	2	0.001	0.021879425	4.451502941	0.031267645	0.111246988	no	Gh_D03G1513	D03	+	44250075	44258592	8518	exon_intron
ghi_circ_000395	5.666666667	0.333333333	0.048721229	0.003535144	-3.784709734	0.000127244	0.000966479	yes	Gh_D03G1527	D03	+	44464933	44478074	8845	exon_intron
ghi_circ_000401	5.333333333	0	0.023686229	0.001	-4.565976656	1.53E-05	0.000152468	yes	Gh_D03G1605	D03	-	45971888	45989672	17165	exon_intron
ghi_circ_000402	106	4	0.465737815	0.021175848	-4.459026351	1.84E-68	2.08E-66	yes	Gh_D03G1606	D03	-	45972342	45989888	17379	exon_intron
ghi_circ_000403	53.66666667	1.333333333	0.236284868	0.006614619	-5.158725346	3.59E-37	1.87E-35	yes	Gh_D03G1606	D03	-	45972544	45990320	17293	exon_intron
ghi_circ_000404	15.33333333	0	0.068318219	0.001	-6.094198469	1.29E-12	2.65E-11	yes	Gh_D03G1606	D03	-	45973078	45995480	17223	exon_intron
ghi_circ_000407	0	3.333333333	0.001	0.026234012	4.713366569	0.005616953	0.027715769	yes	Gh_D04G0233	D04	+	3307900	3319136	11237	exon_intron
ghi_circ_000408	0	2.333333333	0.001	0.004798379	2.262547172	0.034803414	0.120651837	no	Gh_D04G0233	D04	+	3307900	3350044	42145	exon_intron
ghi_circ_000409	6.333333333	2.333333333	0.054218293	0.025233742	-1.10342553	0.031251395	0.111246988	no	Gh_D04G0255	D04	+	3820913	3830267	8904	exon_intron
ghi_circ_000419	0	6	0.001	0.040197542	5.329035387	3.25E-05	0.000276618	yes	Gh_D04G1407	D04	-	45378996	45392942	13674	exon_intron
ghi_circ_000420	0	3	0.001	0.002736573	1.452370244	0.026469556	0.099407888	no	Gh_D04G1407	D04	-	45378996	45473904	94571	exon_intron
ghi_circ_000425	5.333333333	0	0.031938161	0.001	-4.997209342	1.60E-05	0.000154068	yes	Gh_D04G1832	D04	+	50652126	50665324	12756	exon_intron
ghi_circ_000427	3	0.333333333	0.010137589	0.001378493	-2.878551193	0.029775801	0.110595833	no	Gh_D04G1846	D04	-	50849584	50872266	22683	antisense
ghi_circ_000429	20.33333333	6.666666667	0.031629078	0.012450465	-1.345051906	2.33E-05	0.000213138	yes	Gh_D05G0080	D05	+	827606	879016	49071	exon_intron
ghi_circ_000431	7.666666667	1.666666667	0.01163749	0.003073207	-1.920962824	0.001587514	0.009581778	yes	Gh_D05G0079	D05	-	830021	881091	50091	exon_intron
ghi_circ_000433	5	0.666666667	0.007765957	0.001226819	-2.662241128	0.00131683	0.008166763	yes	Gh_D05G0080	D05	+	830098	881454	49017	exon_intron
ghi_circ_000434	2.666666667	0.333333333	0.004028126	0.000643891	-2.645221198	0.039094261	0.130830299	no	Gh_D05G0079	D05	-	830772	882115	50364	exon_intron
ghi_circ_000435	5	0.666666667	0.007580668	0.001268112	-2.579643107	0.002534447	0.01404333	yes	Gh_D05G0079	D05	-	831252	882461	50230	exon_intron
ghi_circ_000442	24.33333333	5.666666667	0.142820611	0.039251136	-1.863397886	2.38E-09	3.43E-08	yes	Gh_D05G0819	D05	-	6870121	6883567	12996	exon_intron
ghi_circ_000445	6	1.333333333	0.028462896	0.007447058	-1.934339898	0.004192606	0.021309785	yes	NA	D05	-	9629422	9645571	16150	intergenic
ghi_circ_000446	0	2	0.001	0.006873785	2.781104823	0.031267645	0.111246988	no	Gh_D05G1182	D05	+	10175883	10202995	27113	antisense
ghi_circ_000448	0.333333333	44.66666667	0.000994022	0.161544042	7.344434758	3.34E-34	1.33E-32	yes	Gh_D05G1182	D05	-	10178207	10204978	25232	exon_intron
ghi_circ_000449	0	19.33333333	0.001	0.064261373	6.005879901	3.13E-14	7.05E-13	yes	Gh_D05G1184	D05	-	10178889	10205773	26885	exon_intron
ghi_circ_000451	0	13.66666667	0.001	0.047506725	5.570059847	5.81E-11	9.58E-10	yes	Gh_D05G1184	D05	-	10179316	10206090	26775	exon_intron
ghi_circ_000453	0.333333333	13	0.000971415	0.044222673	5.508553964	2.89E-10	4.47E-09	yes	Gh_D05G1184	D05	-	10180075	10206863	26789	exon_intron
ghi_circ_000454	0	2.666666667	0.001	0.009148459	3.193528783	0.008220238	0.037688906	yes	Gh_D05G1184	D05	-	10181263	10208080	26818	exon_intron
ghi_circ_000456	0.333333333	5.333333333	0.00149707	0.027818209	4.21581567	0.002396603	0.013614319	yes	Gh_D05G1184	D05	-	10202626	10219454	16829	exon_intron
ghi_circ_000462	0	190.6666667	0.001	0.315984985	8.303712196	3.88E-128	8.73E-126	yes	Gh_D05G2354	D05	-	23306369	23361661	55293	exon_intron
ghi_circ_000463	0	185	0.001	0.249364103	7.962109987	2.05E-137	6.94E-135	yes	Gh_D05G2354	D05	-	23306369	23374269	67901	exon_intron
ghi_circ_000464	0	57.33333333	0.001	0.059453198	5.893682512	1.19E-45	8.95E-44	yes	Gh_D05G2356	D05	-	23306369	23395187	88357	exon_intron
ghi_circ_000465	0	15.66666667	0.001	0.021774459	4.444564954	3.27E-12	6.20E-11	yes	Gh_D05G2355	D05	+	23312271	23378222	65952	exon_intron
ghi_circ_000466	0	12	0.001	0.012122758	3.599646049	2.37E-10	3.82E-09	yes	Gh_D05G2355	D05	+	23312573	23404915	90874	exon_intron
ghi_circ_000467	0	35.33333333	0.001	0.256406711	8.002290212	2.93E-28	1.04E-26	yes	Gh_D05G2355	D05	-	23361176	23373700	12525	antisense
ghi_circ_000468	0	87.66666667	0.001	0.64758732	9.338930927	2.59E-70	3.51E-68	yes	Gh_D05G2355	D05	-	23361943	23374269	12327	antisense
ghi_circ_000469	0	43.33333333	0.001	0.19656543	7.618865806	1.12E-34	4.72E-33	yes	Gh_D05G2356	D05	-	23374536	23395187	20190	exon_intron
ghi_circ_000477	2.333333333	0	0.004445795	0.001	-2.152441504	0.01729629	0.069596977	no	Gh_D05G3434	D05	+	55823750	55863528	39779	antisense
ghi_circ_000479	45.66666667	5.666666667	0.042004874	0.006340189	-2.727959084	1.70E-25	5.47E-24	yes	Gh_D05G3434	D05	-	55849268	55932141	82874	intronic
ghi_circ_000481	0	3	0.001	0.003169761	1.664373951	0.020096174	0.079911843	no	Gh_D05G3506	D05	+	57742854	57833831	90978	antisense
ghi_circ_000482	4.666666667	70.66666667	0.009565108	0.174206253	4.186871283	2.00E-40	1.13E-38	yes	Gh_D05G3507	D05	-	57834249	57871913	36978	exon_intron
ghi_circ_000484	0	5.666666667	0.001	0.019341187	4.273604428	4.39E-05	0.000357361	yes	Gh_D05G3507	D05	-	57834875	57899727	26310	exon_intron
ghi_circ_000485	0.333333333	9	0.000443716	0.014425288	5.022819605	7.04E-07	8.65E-06	yes	Gh_D05G3507	D05	-	57835618	57930592	56780	exon_intron
ghi_circ_000486	0.666666667	64.33333333	0.001914385	0.21788188	6.830521729	5.55E-42	3.75E-40	yes	Gh_D05G3507	D05	-	57835916	57900763	26754	exon_intron
ghi_circ_000492	5.333333333	0.666666667	0.010194065	0.001482105	-2.782010012	0.001107741	0.007131739	yes	Gh_D05G3662	D05	+	60745907	60785697	39791	antisense
ghi_circ_000493	3.333333333	0	0.439318926	0.001	-8.779124843	0.007955204	0.037345263	yes	Gh_D05G3713	D05	+	61735384	61736461	577	annot_exons
ghi_circ_000512	3	62	0.011692872	0.289326521	4.62899729	2.41E-36	1.16E-34	yes	Gh_D07G0841	D07	+	10784762	10804327	19566	exon_intron
ghi_circ_000514	2.666666667	0	0.130423568	0.001	-7.027060781	0.014227451	0.059368868	no	Gh_D07G1341	D07	-	21551389	21553037	1550	exon_intron
ghi_circ_000519	0.666666667	26.33333333	0.008176704	0.385625113	5.559535786	1.36E-18	3.82E-17	yes	Gh_D07G2008	D07	+	49753148	49759626	6250	exon_intron
ghi_circ_000520	2	0	0.018481264	0.001	-4.20799151	0.031267645	0.111246988	no	Gh_D08G0020	D08	-	218535	227168	8212	exon_intron
ghi_circ_000522	51.33333333	14.33333333	0.674654644	0.224338722	-1.588470515	8.30E-16	2.00E-14	yes	Gh_D08G0035	D08	-	297702	303502	5801	exon_intron
ghi_circ_000523	12.33333333	4.333333333	0.160508615	0.06966173	-1.204212525	0.000593515	0.00397244	yes	Gh_D08G0035	D08	+	297955	303838	5884	antisense
ghi_circ_000525	9.666666667	1	0.336872951	0.041755753	-3.012157714	5.40E-06	5.88E-05	yes	Gh_D08G0082	D08	-	652139	654443	2189	exon_intron
ghi_circ_000530	2.333333333	0	0.013223012	0.001	-3.724978916	0.020390387	0.080513814	no	Gh_D08G0326	D08	-	3185404	3198974	13571	antisense
ghi_circ_000533	7.666666667	0.666666667	0.655624827	0.071812013	-3.190573376	5.91E-05	0.000475809	yes	Gh_D08G0824	D08	+	13397789	13400973	887	exon_intron
ghi_circ_000538	8	2.666666667	0.914519212	0.357685976	-1.354319925	0.005011682	0.024911009	yes	NA	D08	-	55857073	55857738	666	intergenic
ghi_circ_000541	6	0.666666667	0.013870568	0.001962534	-2.821237462	0.000908653	0.005963585	yes	Gh_D08G2006	D08	-	58512788	58548043	33048	exon_intron
ghi_circ_000554	0	3	0.001	0.003852482	1.945788177	0.011626171	0.051034359	no	NA	D09	-	10311747	10379547	67801	intergenic
ghi_circ_000557	9	3	0.073097111	0.028053018	-1.381658387	0.004326252	0.021824972	yes	Gh_D09G0839	D09	+	33191876	33201392	9438	exon_intron
ghi_circ_000558	10.33333333	3.333333333	0.046182752	0.017825772	-1.373389565	0.001453202	0.008850132	yes	Gh_D09G0839	D09	+	33191876	33209794	17202	exon_intron
ghi_circ_000565	4.666666667	1	0.023823772	0.005822956	-2.03257829	0.01373268	0.058020571	no	Gh_D09G1575	D09	+	43339191	43354268	14886	exon_intron
ghi_circ_000578	5.333333333	15.33333333	2.644293381	9.073402583	1.778761421	0.002463502	0.013869101	yes	Gh_D10G0257	D10	-	2196692	2196844	153	one_exon
ghi_circ_000583	2.333333333	0	0.112648772	0.001	-6.815687776	0.020485763	0.080513814	no	Gh_D10G1081	D10	-	17038258	17040336	1593	annot_exons
ghi_circ_000586	0	13.66666667	0.001	6.979949838	12.76900095	8.42E-12	1.54E-10	yes	Gh_D10G1540	D10	+	40248262	40248438	177	antisense
ghi_circ_000587	0	7	0.001	3.106536311	11.6010912	1.22E-05	0.00012357	yes	Gh_D10G1540	D10	+	40248727	40248927	201	antisense
ghi_circ_000601	8	1	0.032738027	0.004961882	-2.722008124	7.63E-05	0.000592542	yes	Gh_D10G2325	D10	+	61532122	61551612	18655	exon_intron
ghi_circ_000615	3	0	0.010982429	0.001	-3.45712528	0.003911545	0.020340033	yes	Gh_D11G0765	D11	+	6577640	6599165	20842	exon_intron
ghi_circ_000626	1.333333333	6.666666667	0.001869336	0.011322481	2.598592411	0.004158345	0.021295766	yes	Gh_D11G2925	D11	-	59533878	59591136	53850	exon_intron
ghi_circ_000635	0	3	0.001	0.137264019	7.100809688	0.013114617	0.056830005	no	Gh_D11G3108	D11	-	63453652	63456790	2049	annot_exons
ghi_circ_000636	0	5.666666667	0.001	0.233985794	7.870277129	3.07E-05	0.000269133	yes	Gh_D11G3108	D11	-	63458630	63461248	2190	exon_intron
ghi_circ_000638	3.666666667	0.333333333	0.024018709	0.002779541	-3.111239858	0.008929727	0.040243302	yes	Gh_D11G3153	D11	-	64082192	64093911	11667	exon_intron
ghi_circ_000641	4.333333333	0.333333333	0.007598862	0.000713791	-3.412208879	0.00407195	0.021012503	yes	Gh_D11G3153	D11	-	64082850	64126708	43806	exon_intron
ghi_circ_000649	0	7.333333333	0.001	0.012438079	3.636691827	7.84E-06	8.24E-05	yes	Gh_D12G0339	D12	+	4837958	4890293	52336	antisense
ghi_circ_000650	0	3.333333333	0.001	0.005904934	2.561920975	0.002670603	0.014677459	yes	Gh_D12G0339	D12	-	4838071	4890406	52336	exon_intron
ghi_circ_000652	15	1	0.073978025	0.005901052	-3.648052659	2.43E-05	0.0002186	yes	Gh_D12G0467	D12	-	7701876	7717561	15686	exon_intron
ghi_circ_000655	6	0.666666667	0.034790732	0.004800095	-2.857568283	0.003814756	0.020340033	yes	NA	D12	+	34852600	34865869	13270	intergenic
ghi_circ_000657	0	2.333333333	0.001	0.053013981	5.728300972	0.015637352	0.064456403	no	Gh_D12G1051	D12	-	36593978	36597926	3949	exon_intron
ghi_circ_000658	0.666666667	4.333333333	0.012731159	0.096305788	2.919258745	0.026267593	0.099200518	no	Gh_D12G1051	D12	+	36594059	36598007	3949	antisense
ghi_circ_000663	16.33333333	6.333333333	3.695456275	1.744489351	-1.082947713	0.000164128	0.001232787	yes	NA	D12	+	57046006	57046342	337	intergenic
ghi_circ_000664	9	2.666666667	0.049138695	0.017833087	-1.46230308	0.001755231	0.010408211	yes	NA	D12	+	58398842	58412794	13953	intergenic
ghi_circ_000667	0	6	0.001	0.189462911	7.565771647	1.96E-05	0.000181685	yes	Gh_D13G0378	D13	+	4060513	4063476	2857	exon_intron
ghi_circ_000677	0	2	0.001	0.004845099	2.276526051	0.031267645	0.111246988	no	Gh_D13G1699	D13	+	50987795	51024789	36995	exon_intron
ghi_circ_000678	0	2	0.001	0.04270775	5.416425981	0.031267645	0.111246988	no	Gh_D13G1731	D13	-	51840059	51844255	4197	antisense
ghi_circ_000686	0.333333333	41.33333333	0.003165213	0.466152777	7.202356299	3.36E-20	9.87E-19	yes	Gh_D13G2344	D13	-	59677885	59685808	7924	exon_intron
