# Supplementary material for: Identification of circularRNAs and their targets in Gossypium under Verticillium wilt stress based on RNA-seq
Source: PeerJ. 2018 Mar 16;6:e4500. doi: 10.7717/peerj.4500 (PMC5858604; doi:10.7717/peerj.4500)
Supplement: Table S13 [file peerj-06-4500-s013.xls]

id	C-RRM_count	C-RRI_count	C-RRM_rpm	C-RRI_rpm	log2(FC)	Pvalue	FDR	significant	source_gene	chr	strand	genomic_start	genomic_end	spliced_length	annot_type
ghi_circ_000008	6.666666667	1.333333333	0.098955047	0.020064621	-2.302119356	0.007523684	0.098198434	no	Gh_A01G0389	A01	+	5987290	5992028	4739	exon_intron
ghi_circ_000009	39.33333333	12	0.593131755	0.185187302	-1.67936743	4.41E-08	3.16E-06	yes	Gh_A01G0389	A01	-	5987406	5992144	4739	antisense
ghi_circ_000021	4.333333333	0.333333333	0.049758372	0.003951925	-3.654311673	0.004555795	0.068230972	no	Gh_A01G1833	A01	+	98159661	98165863	6125	exon_intron
ghi_circ_000023	10.66666667	3	0.079502904	0.022500033	-1.821080448	0.001692071	0.033021016	yes	Gh_A01G1834	A01	-	98166203	98176004	9802	antisense
ghi_circ_000030	7.333333333	1.666666667	0.025286136	0.006135652	-2.043058131	0.010412003	0.125084311	no	NA	A02	-	612962	633234	20273	intergenic
ghi_circ_000034	13	53.66666667	0.101056274	0.423484645	2.067150764	5.00E-13	5.36E-11	yes	Gh_A02G0219	A02	+	2526477	2535727	9251	intronic
ghi_circ_000044	2.666666667	0	0.027112971	0.001	-4.760911312	0.0259836	0.232408863	no	Gh_A02G1480	A02	+	80946858	80953723	6866	exon_intron
ghi_circ_000052	0.333333333	4	0.008005195	0.101360427	3.6624141	0.005523429	0.077328006	no	Gh_A03G0247	A03	-	3812912	3816674	2846	exon_intron
ghi_circ_000072	13	1.666666667	0.013851734	0.001822589	-2.926005261	1.18E-06	6.33E-05	yes	Gh_A04G0169	A04	+	3037783	3106030	68248	exon_intron
ghi_circ_000076	6	18.33333333	0.036455594	0.1111759	1.608631984	0.000133129	0.003727622	yes	Gh_A04G0224	A04	-	4552177	4564173	11997	intronic
ghi_circ_000077	6.333333333	15	0.015642568	0.036412423	1.218953341	0.018522023	0.184970627	no	Gh_A04G0224	A04	-	4552177	4582447	30258	exon_intron
ghi_circ_000085	5.333333333	0.666666667	1.058730271	0.133380302	-2.988717562	0.002220868	0.04086398	yes	NA	A04	+	7893391	7893756	366	intergenic
ghi_circ_000105	0	4	0.001	0.052063212	5.702192405	0.002082545	0.039445861	yes	Gh_A05G3343	A05	+	87393943	87399658	5716	exon_intron
ghi_circ_000107	24.33333333	5	0.541760964	0.113947103	-2.249292205	1.95E-09	1.79E-07	yes	Gh_A05G3362	A05	+	88054705	88057940	3236	intronic
ghi_circ_000108	17.66666667	4.666666667	0.026802778	0.00704946	-1.926797888	1.66E-05	0.000630084	yes	Gh_A05G3362	A05	+	88054705	88102702	47998	intronic
ghi_circ_000109	19.33333333	5.333333333	0.061471199	0.016812934	-1.870339114	2.85E-05	0.000966013	yes	Gh_A05G3362	A05	+	88075402	88097887	22486	intronic
ghi_circ_000110	16	7.666666667	0.180404872	0.088986811	-1.019574866	0.01534597	0.165574761	no	Gh_A05G3458	A05	+	89897002	89907299	6326	exon_intron
ghi_circ_000111	15	6.333333333	0.165908311	0.072091742	-1.202480254	0.007624102	0.098198434	no	Gh_A05G3458	A05	+	89897233	89907561	6445	exon_intron
ghi_circ_000115	19	6	0.171516915	0.05538108	-1.630885769	0.000341357	0.008455156	yes	Gh_A05G3458	A05	+	89900135	89910558	8064	exon_intron
ghi_circ_000124	1.666666667	6.333333333	0.004079062	0.01569619	1.944105145	0.01482216	0.164577083	no	Gh_A05G3468	A05	+	90140742	90170843	29738	exon_intron
ghi_circ_000137	6	2	0.02011562	0.006798756	-1.564973574	0.039902517	0.33373014	no	Gh_A06G1509	A06	+	98725155	98747010	21856	intronic
ghi_circ_000140	0.666666667	8.666666667	0.201881407	2.620299195	3.698151599	0.000441128	0.010521728	yes	Gh_A06G1591	A06	+	100542792	100543036	245	intronic
ghi_circ_000167	0	2	0.001	0.004595804	2.200317343	0.031302554	0.272416817	no	Gh_A08G0219	A08	-	2276957	2309272	31778	exon_intron
ghi_circ_000186	0	2.333333333	0.001	0.037341988	5.222726844	0.015661796	0.165574761	no	Gh_A08G2236	A08	-	103255745	103260235	4491	antisense
ghi_circ_000219	1	5.333333333	0.002048957	0.010409753	2.344974515	0.014636107	0.164577083	no	Gh_A10G1106	A10	-	54644339	54681106	36768	antisense
ghi_circ_000234	0.333333333	6.666666667	0.001826568	0.038211636	4.386804455	0.003588193	0.062453954	no	Gh_A10G1948	A10	-	96951121	96963593	12473	antisense
ghi_circ_000236	7	21.66666667	0.032426615	0.100813248	1.636434893	8.90E-06	0.000363016	yes	Gh_A10G2024	A10	+	98027902	98043567	15666	exon_intron
ghi_circ_000248	0.333333333	5	0.001875428	0.026317381	3.810723909	0.00155346	0.031263378	yes	NA	A10	+	99474267	99488277	14011	intergenic
ghi_circ_000252	10	20.33333333	1.048524788	2.142574703	1.030984539	0.014795614	0.164577083	no	Gh_A10G2163	A10	+	100533853	100535295	699	annot_exons
ghi_circ_000268	3	8	0.006844503	0.018402171	1.426858257	0.018669396	0.184970627	no	NA	A11	-	85338786	85370450	31665	intergenic
ghi_circ_000274	0.666666667	5.666666667	0.001750594	0.016039652	3.195726136	0.004290346	0.067389825	no	Gh_A11G2684	A11	+	89234996	89261617	26258	exon_intron
ghi_circ_000278	18.33333333	4.666666667	0.097285081	0.025205776	-1.948464198	2.93E-06	0.000145192	yes	Gh_A11G2805	A11	-	91397327	91410851	13525	exon_intron
ghi_circ_000279	6.333333333	1.333333333	0.033614188	0.007401262	-2.183227043	0.004502316	0.068230972	no	Gh_A11G2805	A11	-	91397774	91411254	13481	exon_intron
ghi_circ_000292	6	0.666666667	0.045113421	0.005066902	-3.154380763	0.004040646	0.065585384	no	Gh_A12G0465	A12	-	10013350	10024095	9343	exon_intron
ghi_circ_000309	1	5.333333333	0.004241896	0.022922331	2.433972638	0.007028393	0.094297599	no	NA	A13	+	4227727	4244757	17031	intergenic
ghi_circ_000328	4.333333333	19.66666667	0.013090625	0.062204754	2.248490914	4.85E-07	2.84E-05	yes	Gh_A13G1798	A13	-	77382843	77407215	23076	exon_intron
ghi_circ_000336	0	6	0.001	0.009749517	3.285330739	3.67E-05	0.001181308	yes	Gh_D01G0335	D01	-	3602882	3648040	45159	antisense
ghi_circ_000337	0.333333333	25.66666667	0.000581856	0.041422034	6.153591955	3.06E-19	6.56E-17	yes	Gh_D01G0335	D01	-	3604063	3649222	45160	antisense
ghi_circ_000338	0.333333333	25.66666667	0.000603727	0.042979025	6.153591955	2.95E-19	6.56E-17	yes	Gh_D01G0335	D01	+	3604086	3649245	43524	exon_intron
ghi_circ_000342	2.333333333	0	0.209496871	0.001	-7.710784886	0.035412256	0.304073241	no	Gh_D01G1284	D01	-	35149881	35153087	767	annot_exons
ghi_circ_000353	2.333333333	0	0.012328492	0.001	-3.623924437	0.024732792	0.224336874	no	Gh_D02G0093	D02	-	659731	673832	14102	exon_intron
ghi_circ_000355	14.33333333	6.333333333	0.076159368	0.03457203	-1.139416211	0.005417183	0.077328006	no	Gh_D02G0094	D02	-	665130	679650	13447	exon_intron
ghi_circ_000361	0	6.666666667	0.001	0.006152977	2.621284666	6.46E-06	0.000297372	yes	Gh_D02G0131	D02	-	1080914	1162125	78661	exon_intron
ghi_circ_000369	6.333333333	22.33333333	0.09513473	0.336822222	1.823943312	9.02E-06	0.000363016	yes	Gh_D02G0328	D02	-	4393576	4398630	4800	exon_intron
ghi_circ_000372	1.666666667	35.66666667	0.003554671	0.076085422	4.419832188	5.44E-21	3.50E-18	yes	Gh_D02G0719	D02	+	10540339	10574463	34125	exon_intron
ghi_circ_000373	1.666666667	32	0.003554671	0.068172531	4.261402663	7.35E-19	1.18E-16	yes	Gh_D02G0719	D02	+	10540366	10574490	34125	exon_intron
ghi_circ_000378	3.333333333	0.666666667	0.008685268	0.00183271	-2.244591526	0.041719952	0.34445704	no	Gh_D02G1447	D02	+	49715531	49742751	27221	exon_intron
ghi_circ_000451	2.666666667	9.333333333	0.007374127	0.025554326	1.79302343	0.008518243	0.1075637	no	Gh_D05G1184	D05	-	10179316	10206090	26775	exon_intron
ghi_circ_000458	3.666666667	13	0.036811675	0.131947996	1.841734152	0.000590227	0.013132643	yes	Gh_D05G2085	D05	-	19386725	19393893	7169	antisense
ghi_circ_000467	0	3	0.001	0.01720152	4.104464179	0.006161288	0.084422749	no	Gh_D05G2355	D05	-	23361176	23373700	12525	antisense
ghi_circ_000468	1.666666667	9	0.009589587	0.052846873	2.462277572	0.000591377	0.013132643	yes	Gh_D05G2355	D05	-	23361943	23374269	12327	antisense
ghi_circ_000491	24.33333333	7.666666667	0.414080025	0.128933742	-1.68327975	2.11E-05	0.000755118	yes	Gh_D05G3611	D05	-	59775896	59780184	4289	exon_intron
ghi_circ_000501	0.666666667	3.333333333	0.001881045	0.009955139	2.40390691	0.039137721	0.331640692	no	Gh_D06G0902	D06	-	17839088	17863713	24437	exon_intron
ghi_circ_000519	7.333333333	20	0.086106777	0.232792365	1.434845055	0.000125663	0.003678513	yes	Gh_D07G2008	D07	+	49753148	49759626	6250	exon_intron
ghi_circ_000520	0	8.333333333	0.001	0.074085169	6.21111286	1.41E-07	9.07E-06	yes	Gh_D08G0020	D08	-	218535	227168	8212	exon_intron
ghi_circ_000528	2.333333333	18.33333333	0.024363155	0.187114199	2.941146144	2.91E-08	2.34E-06	yes	Gh_D08G0270	D08	-	2593801	2600969	7169	intronic
ghi_circ_000551	1.333333333	5	0.228056381	0.847649732	1.894077698	0.026639528	0.235011723	no	Gh_D09G0168	D09	+	5408337	5408768	432	intronic
ghi_circ_000554	4.666666667	0.333333333	0.005094667	0.000357009	-3.834957076	0.004677729	0.068464943	no	NA	D09	-	10311747	10379547	67801	intergenic
ghi_circ_000565	2.333333333	10	0.011417508	0.048828899	2.096487462	0.001280108	0.026593208	yes	Gh_D09G1575	D09	+	43339191	43354268	14886	exon_intron
ghi_circ_000574	1.666666667	6.333333333	0.006988973	0.028102286	2.007535218	0.010994792	0.128739021	no	Gh_D09G2022	D09	+	47625264	47641677	16414	exon_intron
ghi_circ_000578	21.66666667	9.666666667	10.36822045	4.592558441	-1.174798314	0.002618362	0.046839582	yes	Gh_D10G0257	D10	-	2196692	2196844	153	one_exon
ghi_circ_000626	1.666666667	5.333333333	0.002245155	0.007277017	1.696531924	0.042508344	0.346523713	no	Gh_D11G2925	D11	-	59533878	59591136	53850	exon_intron
ghi_circ_000657	4.333333333	14	0.079932409	0.258337866	1.692406654	0.000262746	0.006768339	yes	Gh_D12G1051	D12	-	36593978	36597926	3949	exon_intron
ghi_circ_000658	8.666666667	45.66666667	0.158878397	0.842167295	2.406183879	4.16E-18	5.36E-16	yes	Gh_D12G1051	D12	+	36594059	36598007	3949	antisense
ghi_circ_000662	0.666666667	5.333333333	0.016630646	0.14153489	3.08924165	0.003976837	0.065585384	no	Gh_D12G2094	D12	-	53959735	53962662	2764	exon_intron
ghi_circ_000678	0.333333333	4	0.006260812	0.071768519	3.518929583	0.019101642	0.186385716	no	Gh_D13G1731	D13	-	51840059	51844255	4197	antisense
