# Supplementary material for: Identification of circularRNAs and their targets in Gossypium under Verticillium wilt stress based on RNA-seq
Source: PeerJ. 2018 Mar 16;6:e4500. doi: 10.7717/peerj.4500 (PMC5858604; doi:10.7717/peerj.4500)
Supplement: Table S14 [file peerj-06-4500-s014.xls]

id	C-RSI_count	C-RRI_count	C-RSI_rpm	C-RRI_rpm	log2(FC)	Pvalue	FDR	significant	source_gene	chr	strand	genomic_start	genomic_end	spliced_length	annot_type
ghi_circ_000009	41.66666667	12	0.65138936	0.185187302	-1.814534973	0.000143817	0.004649912	yes	Gh_A01G0389	A01	-	5987406	5992144	4739	antisense
ghi_circ_000021	3	0.333333333	0.03617034	0.003951925	-3.194179535	0.022133319	0.21753943	no	Gh_A01G1833	A01	+	98159661	98165863	6125	exon_intron
ghi_circ_000022	3	0.333333333	0.022276628	0.002469449	-3.173269585	0.021588993	0.21753943	no	Gh_A01G1833	A01	-	98165480	98175281	9802	antisense
ghi_circ_000023	8	3	0.060508572	0.022500033	-1.427212418	0.047640909	0.350581006	no	Gh_A01G1834	A01	-	98166203	98176004	9802	antisense
ghi_circ_000030	6	1.666666667	0.02201742	0.006135652	-1.843356988	0.032917351	0.280866226	no	NA	A02	-	612962	633234	20273	intergenic
ghi_circ_000031	5.333333333	1.333333333	0.073384559	0.018501872	-1.987805258	0.027631426	0.248682834	no	Gh_A02G0092	A02	-	848594	853870	5277	exon_intron
ghi_circ_000034	3.666666667	53.66666667	0.029126847	0.423484645	3.861888203	4.83E-23	1.59E-20	yes	Gh_A02G0219	A02	+	2526477	2535727	9251	intronic
ghi_circ_000057	19	9	0.052896427	0.024751226	-1.095670321	0.036086376	0.289131082	no	NA	A03	-	83644111	83670549	26439	intergenic
ghi_circ_000068	0.666666667	4.333333333	0.004984835	0.033096104	2.731043601	0.02638883	0.240798074	no	NA	A03	+	96146330	96155906	9577	intergenic
ghi_circ_000072	11	1.666666667	0.011724536	0.001822589	-2.685469559	0.000110171	0.004021259	yes	Gh_A04G0169	A04	+	3037783	3106030	68248	exon_intron
ghi_circ_000076	3	18.33333333	0.018337231	0.1111759	2.599996367	2.12E-07	1.55E-05	yes	Gh_A04G0224	A04	-	4552177	4564173	11997	intronic
ghi_circ_000077	3.333333333	15	0.008053813	0.036412423	2.17668683	0.000148627	0.004649912	yes	Gh_A04G0224	A04	-	4552177	4582447	30258	exon_intron
ghi_circ_000083	2.333333333	0	0.002051452	0.001	-1.036645473	0.015680787	0.194382587	no	NA	A04	+	7439068	7522194	83127	intergenic
ghi_circ_000085	3.666666667	0.666666667	0.727267658	0.133380302	-2.446940803	0.031326982	0.270836742	no	NA	A04	+	7893391	7893756	366	intergenic
ghi_circ_000097	6.666666667	0	0.006831681	0.001	-2.772240687	0.000107349	0.004021259	yes	Gh_A05G2112	A05	-	23947676	24019595	71920	intronic
ghi_circ_000112	5.333333333	0	0.057507232	0.001	-5.845671492	0.001964269	0.039182899	yes	Gh_A05G3458	A05	+	89898212	89907913	6653	exon_intron
ghi_circ_000115	14.66666667	6	0.133230158	0.05538108	-1.266455591	0.018514398	0.205563491	no	Gh_A05G3458	A05	+	89900135	89910558	8064	exon_intron
ghi_circ_000124	2	6.333333333	0.004931777	0.01569619	1.670235072	0.021755915	0.21753943	no	Gh_A05G3468	A05	+	90140742	90170843	29738	exon_intron
ghi_circ_000136	5	0.666666667	0.021610731	0.002851401	-2.922005003	0.010373325	0.133632838	no	NA	A06	-	98399697	98416674	16978	intergenic
ghi_circ_000140	2	8.666666667	0.604949971	2.620299195	2.11484381	0.008522018	0.116421532	no	Gh_A06G1591	A06	+	100542792	100543036	245	intronic
ghi_circ_000185	9.666666667	1	0.067891895	0.006848436	-3.309392884	2.44E-05	0.001003231	yes	Gh_A08G1957	A08	+	100650750	100661196	10447	antisense
ghi_circ_000196	5	1.333333333	0.06442419	0.017274308	-1.898974541	0.031273991	0.270836742	no	Gh_A09G1053	A09	+	60889925	60897659	5714	exon_intron
ghi_circ_000197	42.66666667	20.66666667	0.628267985	0.301960863	-1.057018488	0.000781534	0.019748769	yes	Gh_A09G1053	A09	+	60890862	60898739	4992	exon_intron
ghi_circ_000211	0	2.666666667	0.001	0.014806334	3.888142622	0.007849707	0.112114296	no	Gh_A10G0192	A10	-	1683642	1696702	13061	exon_intron
ghi_circ_000219	0.666666667	5.333333333	0.001342907	0.010409753	2.954504112	0.004437714	0.066926621	no	Gh_A10G1106	A10	-	54644339	54681106	36768	antisense
ghi_circ_000234	1.333333333	6.666666667	0.007924054	0.038211636	2.269701449	0.03370815	0.281153619	no	Gh_A10G1948	A10	-	96951121	96963593	12473	antisense
ghi_circ_000236	7.666666667	21.66666667	0.035725244	0.100813248	1.496669461	2.31E-05	0.001003231	yes	Gh_A10G2024	A10	+	98027902	98043567	15666	exon_intron
ghi_circ_000237	2	6.666666667	0.004168978	0.013990105	1.746641255	0.010954997	0.138412174	no	Gh_A10G2024	A10	+	98045797	98087691	34807	exon_intron
ghi_circ_000238	1	7.333333333	0.00121302	0.008748378	2.850412071	0.000724628	0.019043231	yes	Gh_A10G2025	A10	+	98045797	98111317	61732	exon_intron
ghi_circ_000239	10	25	0.021240957	0.052718763	1.311467773	0.002601069	0.048825777	yes	Gh_A10G2025	A10	+	98054335	98089673	34150	exon_intron
ghi_circ_000240	22	57.33333333	0.083821715	0.217836666	1.377850852	1.53E-08	1.44E-06	yes	Gh_A10G2025	A10	+	98087254	98109696	19266	exon_intron
ghi_circ_000248	0.333333333	5	0.001820436	0.026317381	3.853659617	0.001056416	0.025706114	yes	NA	A10	+	99474267	99488277	14011	intergenic
ghi_circ_000267	20	8.333333333	0.039542941	0.016567338	-1.255078343	0.008705065	0.116421532	no	NA	A11	-	85269389	85306547	37159	intergenic
ghi_circ_000268	2.666666667	8	0.006144649	0.018402171	1.582473486	0.008640084	0.116421532	no	NA	A11	-	85338786	85370450	31665	intergenic
ghi_circ_000274	0	5.666666667	0.001	0.016039652	4.003570901	0.000127331	0.00440298	yes	Gh_A11G2684	A11	+	89234996	89261617	26258	exon_intron
ghi_circ_000292	4	0.666666667	0.031745141	0.005066902	-2.647359859	0.023528317	0.224030497	no	Gh_A12G0465	A12	-	10013350	10024095	9343	exon_intron
ghi_circ_000300	38.66666667	15.33333333	8.505060937	3.333335295	-1.351355129	0.003286143	0.056815674	no	NA	A12	+	85186316	85186646	331	intergenic
ghi_circ_000308	17.66666667	35.66666667	0.013148819	0.026553987	1.013995238	0.002862399	0.052238785	no	NA	A13	+	4227265	4326083	98819	intergenic
ghi_circ_000309	1.333333333	5.333333333	0.005707267	0.022922331	2.005881713	0.017804253	0.204430295	no	NA	A13	+	4227727	4244757	17031	intergenic
ghi_circ_000310	4	0	0.092063312	0.001	-6.524554447	0.004204482	0.065770108	no	Gh_A13G0337	A13	+	4332165	4335439	3172	exon_intron
ghi_circ_000322	3	0	0.327368693	0.001	-8.35477255	0.003930181	0.062978755	no	Gh_A13G0974	A13	-	52699572	52701014	672	exon_intron
ghi_circ_000328	4.666666667	19.66666667	0.014638136	0.062204754	2.087293039	1.73E-06	0.00010339	yes	Gh_A13G1798	A13	-	77382843	77407215	23076	exon_intron
ghi_circ_000335	0	2.333333333	0.001	0.004371128	2.128005541	0.035613429	0.288864482	no	Gh_D01G0260	D01	+	2339748	2423517	37876	exon_intron
ghi_circ_000336	14.33333333	6	0.023506465	0.009749517	-1.269654949	0.023984255	0.225109363	no	Gh_D01G0335	D01	-	3602882	3648040	45159	antisense
ghi_circ_000339	194.3333333	21.33333333	0.647517145	0.070318894	-3.202934113	9.69E-36	6.36E-33	yes	Gh_D01G0522	D01	-	6430125	6452209	22085	exon_intron
ghi_circ_000361	2	6.666666667	0.001884196	0.006152977	1.707335606	0.01676214	0.200231377	no	Gh_D02G0131	D02	-	1080914	1162125	78661	exon_intron
ghi_circ_000363	4.333333333	0.333333333	0.028861473	0.002290232	-3.655579063	0.008860086	0.116421532	no	Gh_D02G0236	D02	+	2769345	2780558	11214	exon_intron
ghi_circ_000372	2	35.66666667	0.004252296	0.076085422	4.161306085	1.43E-18	3.13E-16	yes	Gh_D02G0719	D02	+	10540339	10574463	34125	exon_intron
ghi_circ_000373	2	32	0.004252296	0.068172531	4.00287656	4.24E-16	6.97E-14	yes	Gh_D02G0719	D02	+	10540366	10574490	34125	exon_intron
ghi_circ_000402	6.666666667	24.33333333	0.028088308	0.102822009	1.872107488	5.19E-06	0.000262468	yes	Gh_D03G1606	D03	-	45972342	45989888	17379	exon_intron
ghi_circ_000403	2	13	0.008386337	0.05510407	2.716046202	3.62E-06	0.000198315	yes	Gh_D03G1606	D03	-	45972544	45990320	17293	exon_intron
ghi_circ_000413	3	0.333333333	0.015531045	0.001696254	-3.194730882	0.021805275	0.21753943	no	Gh_D04G0588	D04	+	10473594	10487863	14270	antisense
ghi_circ_000448	7	17.33333333	0.02091734	0.050232849	1.263931698	0.018772922	0.205563491	no	Gh_D05G1182	D05	-	10178207	10204978	25232	exon_intron
ghi_circ_000449	2	5.666666667	0.00545513	0.015381244	1.49548669	0.048558404	0.350581006	no	Gh_D05G1184	D05	-	10178889	10205773	26885	exon_intron
ghi_circ_000458	1.333333333	13	0.014014922	0.131947996	3.234933856	9.26E-07	6.08E-05	yes	Gh_D05G2085	D05	-	19386725	19393893	7169	antisense
ghi_circ_000459	0.333333333	3	0.003639406	0.032508648	3.159048842	0.035438605	0.288864482	no	Gh_D05G2086	D05	+	19387269	19394349	6582	exon_intron
ghi_circ_000465	4.666666667	1	0.005294133	0.00112345	-2.236459102	0.046023133	0.347554007	no	Gh_D05G2355	D05	+	23312271	23378222	65952	exon_intron
ghi_circ_000468	1.333333333	9	0.007759301	0.052846873	2.767819517	0.000230653	0.006588639	yes	Gh_D05G2355	D05	-	23361943	23374269	12327	antisense
ghi_circ_000474	14	7	0.149687653	0.073770488	-1.020839553	0.049615589	0.354320019	no	Gh_D05G3257	D05	-	51025910	51032798	6889	intronic
ghi_circ_000476	17	0.333333333	0.031245651	0.000609052	-5.680946825	5.05E-12	6.64E-10	yes	Gh_D05G3434	D05	-	55821984	55861726	39743	intronic
ghi_circ_000477	3.666666667	0	0.006695727	0.001	-2.743240723	0.00217014	0.041934762	yes	Gh_D05G3434	D05	+	55823750	55863528	39779	antisense
ghi_circ_000478	4.666666667	0	0.008656191	0.001	-3.113732325	0.000188405	0.005626467	yes	Gh_D05G3434	D05	-	55823874	55863652	39779	intronic
ghi_circ_000479	3.666666667	20	0.003230585	0.017601645	2.445842773	3.37E-08	2.76E-06	yes	Gh_D05G3434	D05	-	55849268	55932141	82874	intronic
ghi_circ_000480	2.333333333	0	0.027319904	0.001	-4.771880488	0.018047119	0.204430295	no	Gh_D05G3434	D05	-	55857348	55863652	6305	intronic
ghi_circ_000496	26	12.66666667	0.280457307	0.135273341	-1.05190362	0.003691084	0.060626056	no	Gh_D06G0205	D06	+	2029118	2038279	6804	exon_intron
ghi_circ_000501	0	3.333333333	0.001	0.009955139	3.315441526	0.001968091	0.039182899	yes	Gh_D06G0902	D06	-	17839088	17863713	24437	exon_intron
ghi_circ_000518	5.333333333	11.66666667	0.014632472	0.031427677	1.102862069	0.015985702	0.194492713	no	Gh_D07G1513	D07	-	27284185	27312383	26924	exon_intron
ghi_circ_000520	2	8.333333333	0.018038001	0.074085169	2.038145333	0.001590932	0.036042834	yes	Gh_D08G0020	D08	-	218535	227168	8212	exon_intron
ghi_circ_000523	5.666666667	15	0.07017774	0.188685203	1.426895905	0.003270215	0.056815674	no	Gh_D08G0035	D08	+	297955	303838	5884	antisense
ghi_circ_000550	0.333333333	5.333333333	0.000431729	0.007010134	4.021242824	0.00170638	0.037369715	yes	Gh_D09G0037	D09	+	908438	967439	55289	exon_intron
ghi_circ_000551	1.333333333	5	0.225197116	0.847649732	1.912279881	0.025095211	0.232219066	no	Gh_D09G0168	D09	+	5408337	5408768	432	intronic
ghi_circ_000565	4.666666667	10	0.022917291	0.048828899	1.09129869	0.023345201	0.224030497	no	Gh_D09G1575	D09	+	43339191	43354268	14886	exon_intron
ghi_circ_000574	2	6.333333333	0.008935127	0.028102286	1.653127362	0.022184386	0.21753943	no	Gh_D09G2022	D09	+	47625264	47641677	16414	exon_intron
ghi_circ_000575	18	8.333333333	0.07992803	0.036804151	-1.118833025	0.019653896	0.211682121	no	Gh_D09G2022	D09	-	47625352	47641765	16414	antisense
ghi_circ_000578	22	9.666666667	10.72330569	4.592558441	-1.22337973	0.045399667	0.346832342	no	Gh_D10G0257	D10	-	2196692	2196844	153	one_exon
ghi_circ_000593	5.666666667	0.333333333	0.005059707	0.000289942	-4.125216169	0.001479426	0.034713679	yes	Gh_D10G2262	D10	+	60348469	60431952	83484	exon_intron
ghi_circ_000597	0	3.333333333	0.001	0.002642288	1.401787951	0.001968091	0.039182899	yes	Gh_D10G2263	D10	+	60426426	60518459	91664	exon_intron
ghi_circ_000598	2.666666667	0	0.004472668	0.001	-2.161135723	0.017501813	0.204430295	no	Gh_D10G2263	D10	-	60475345	60518865	43521	antisense
ghi_circ_000632	4	0.333333333	0.003113759	0.000245584	-3.664367597	0.003513514	0.059189202	no	Gh_D11G3106	D11	+	63191911	63286112	94202	antisense
ghi_circ_000636	10	4.333333333	0.332756096	0.144916664	-1.199241595	0.044548188	0.344331285	no	Gh_D11G3108	D11	-	63458630	63461248	2190	exon_intron
ghi_circ_000657	5	14	0.093218491	0.258337866	1.470571051	0.000692259	0.01895059	yes	Gh_D12G1051	D12	-	36593978	36597926	3949	exon_intron
ghi_circ_000658	14.33333333	45.66666667	0.267980742	0.842167295	1.651977526	4.19E-09	4.59E-07	yes	Gh_D12G1051	D12	+	36594059	36598007	3949	antisense
ghi_circ_000662	1.333333333	5.333333333	0.035166596	0.14153489	2.008880131	0.021687118	0.21753943	no	Gh_D12G2094	D12	-	53959735	53962662	2764	exon_intron
ghi_circ_000665	0.333333333	2.666666667	0.003140361	0.025301213	3.010204164	0.040631843	0.317799056	no	Gh_D13G0150	D13	-	1411383	1420171	7601	exon_intron
ghi_circ_000666	2	0	0.015587329	0.001	-3.962301788	0.031329669	0.270836742	no	Gh_D13G0377	D13	+	4050792	4060200	9409	intronic
ghi_circ_000678	0	4	0.001	0.071768519	6.165279249	0.004482148	0.066926621	no	Gh_D13G1731	D13	-	51840059	51844255	4197	antisense
ghi_circ_000682	4.666666667	1.333333333	0.010416629	0.002950967	-1.819628846	0.047272779	0.350581006	no	Gh_D13G2157	D13	-	57355067	57388153	32585	exon_intron
