# Supplementary material for: Identification of circularRNAs and their targets in Gossypium under Verticillium wilt stress based on RNA-seq
Source: PeerJ. 2018 Mar 16;6:e4500. doi: 10.7717/peerj.4500 (PMC5858604; doi:10.7717/peerj.4500)
Supplement: Table S15 [file peerj-06-4500-s015.xls]

id	C-RSM_count	C-RRM_count	C-RSM_rpm	C-RRM_rpm	log2(FC)	Pvalue	FDR	significant	source_gene	chr	strand	genomic_start	genomic_end	spliced_length	annot_type
ghi_circ_000001	1.666666667	5.333333333	0.005772669	0.015012054	1.378810916	0.041170438	0.172434626	no	Gh_A01G0125	A01	+	1081611	1108098	26251	exon_intron
ghi_circ_000008	1.666666667	6.666666667	0.030980274	0.098955047	1.675423404	0.010224916	0.057187904	no	Gh_A01G0389	A01	+	5987290	5992028	4739	exon_intron
ghi_circ_000009	132.6666667	39.33333333	2.559159845	0.593131755	-2.109245744	5.98E-32	4.82E-30	yes	Gh_A01G0389	A01	-	5987406	5992144	4739	antisense
ghi_circ_000018	2.333333333	0	0.008553605	0.001	-3.096532585	0.015642479	0.082699991	no	NA	A01	+	86603203	86627813	24611	intergenic
ghi_circ_000019	5	0.333333333	0.020552386	0.001016635	-4.337432477	0.000617494	0.005531715	yes	Gh_A01G1712	A01	-	95988750	96011159	22410	intronic
ghi_circ_000020	18	0.333333333	0.047734885	0.000752675	-5.986873735	4.64E-13	1.50E-11	yes	Gh_A01G1712	A01	-	96010941	96045851	34911	exon_intron
ghi_circ_000021	0.666666667	4.333333333	0.010399552	0.049758372	2.258417912	0.012978225	0.070344161	no	Gh_A01G1833	A01	+	98159661	98165863	6125	exon_intron
ghi_circ_000023	1	10.66666667	0.009443369	0.079502904	3.073633976	2.34E-06	3.78E-05	yes	Gh_A01G1834	A01	-	98166203	98176004	9802	antisense
ghi_circ_000031	0.333333333	3.666666667	0.00614533	0.049857842	3.020257926	0.006363113	0.039846676	yes	Gh_A02G0092	A02	-	848594	853870	5277	exon_intron
ghi_circ_000032	4.333333333	1	1.3638547	0.239013597	-2.512525355	0.028349199	0.13060881	no	Gh_A02G0212	A02	-	2401168	2401458	291	exon_intron
ghi_circ_000034	26.66666667	13	0.258159456	0.101056274	-1.353103548	0.005614251	0.035853384	yes	Gh_A02G0219	A02	+	2526477	2535727	9251	intronic
ghi_circ_000042	0.333333333	3.666666667	0.001170001	0.00950685	3.022458034	0.009615338	0.054884007	no	Gh_A02G1261	A02	-	74456817	74484533	27717	antisense
ghi_circ_000047	0.333333333	7.333333333	0.00236087	0.037173716	3.976892478	0.000282845	0.00268287	yes	Gh_A03G0154	A03	+	2328075	2341810	13736	exon_intron
ghi_circ_000048	2.666666667	10.33333333	0.036324925	0.111093925	1.612748189	0.001027298	0.0085566	yes	NA	A03	+	2351296	2357853	6558	intergenic
ghi_circ_000049	0.333333333	7.333333333	0.00476797	0.078045558	4.032869476	0.000116326	0.001210165	yes	Gh_A03G0155	A03	-	2351464	2358021	6558	exon_intron
ghi_circ_000051	47.33333333	16.33333333	1.581083188	0.43452538	-1.863400925	9.83E-08	1.90E-06	yes	Gh_A03G0247	A03	-	3812621	3816471	2733	exon_intron
ghi_circ_000072	25.66666667	13	0.034293983	0.013851734	-1.307888924	0.001571433	0.011661156	yes	Gh_A04G0169	A04	+	3037783	3106030	68248	exon_intron
ghi_circ_000081	0.333333333	6.666666667	0.000693845	0.010200238	3.877846398	4.18E-05	0.000464848	yes	Gh_A04G0311	A04	-	7183693	7232152	46738	exon_intron
ghi_circ_000085	1	5.333333333	0.236832024	1.058730271	2.160399005	0.005082804	0.033453148	yes	NA	A04	+	7893391	7893756	366	intergenic
ghi_circ_000097	5	0	0.006239316	0.001	-2.641387961	8.94E-05	0.000945271	yes	Gh_A05G2112	A05	-	23947676	24019595	71920	intronic
ghi_circ_000098	3.333333333	0.666666667	0.018350929	0.003029294	-2.598799721	0.039684882	0.168399665	no	Gh_A05G2246	A05	-	26205005	26221199	16195	intronic
ghi_circ_000099	3	8.333333333	0.028335316	0.061188416	1.110657255	0.01479485	0.079522319	no	NA	A05	-	33009644	33019487	9844	intergenic
ghi_circ_000109	3	19.33333333	0.012666381	0.061471199	2.278906284	3.71E-09	8.25E-08	yes	Gh_A05G3362	A05	+	88075402	88097887	22486	intronic
ghi_circ_000115	5.666666667	19	0.064428746	0.171516915	1.412574443	6.87E-06	9.85E-05	yes	Gh_A05G3458	A05	+	89900135	89910558	8064	exon_intron
ghi_circ_000140	8.333333333	0.666666667	3.079065931	0.201881407	-3.930912806	0.001311804	0.010445846	yes	Gh_A06G1591	A06	+	100542792	100543036	245	intronic
ghi_circ_000148	3.333333333	0.333333333	0.011706578	0.000909688	-3.685803172	0.01262545	0.069011994	no	Gh_A07G0468	A07	+	6041511	6066996	25486	intronic
ghi_circ_000152	2	6.333333333	0.01384149	0.033831843	1.289382476	0.019589395	0.099393882	no	NA	A07	-	14752430	14765720	13291	intergenic
ghi_circ_000166	107	17.66666667	0.299716731	0.040506083	-2.887389137	2.64E-14	8.97E-13	yes	Gh_A08G0193	A08	-	1974470	2006710	32241	exon_intron
ghi_circ_000170	37	105.3333333	0.1579363	0.355262799	1.169543826	6.17E-19	3.06E-17	yes	NA	A08	-	4941141	4962389	21249	intergenic
ghi_circ_000183	39.33333333	10.66666667	0.415280084	0.093191094	-2.155820692	1.85E-05	0.000221466	yes	Gh_A08G1907	A08	-	99772028	99780447	8420	intronic
ghi_circ_000185	15	0.666666667	0.133736625	0.004696029	-4.831809581	4.67E-09	1.01E-07	yes	Gh_A08G1957	A08	+	100650750	100661196	10447	antisense
ghi_circ_000195	0.333333333	6.333333333	0.003503552	0.05891801	4.0718186	0.000174701	0.00173357	yes	Gh_A09G1053	A09	-	60889670	60897577	7908	antisense
ghi_circ_000200	0	4.333333333	0.001	1.421835306	10.47353865	0.003326624	0.023840805	yes	NA	A09	-	72210246	72210455	210	intergenic
ghi_circ_000203	10	3.666666667	0.051769225	0.015174582	-1.770437959	0.009745243	0.05513756	no	Gh_A10G0061	A10	-	557946	575921	17976	exon_intron
ghi_circ_000210	13	3	0.102805522	0.019120073	-2.426757839	5.86E-05	0.000629707	yes	Gh_A10G0192	A10	-	1682051	1694539	11455	exon_intron
ghi_circ_000211	4.666666667	0.666666667	0.033586685	0.00355016	-3.241933532	0.033004973	0.143839238	no	Gh_A10G0192	A10	-	1683642	1696702	13061	exon_intron
ghi_circ_000217	3	0.333333333	1.34073237	0.113347193	-3.564200712	0.02151715	0.106175978	no	Gh_A10G1006	A10	-	28566130	28566330	201	antisense
ghi_circ_000218	8.333333333	0.666666667	4.403797924	0.268813478	-4.03407089	1.18E-05	0.000152289	yes	Gh_A10G1006	A10	-	28566427	28566597	171	antisense
ghi_circ_000221	3.666666667	37.66666667	0.022605766	0.177208164	2.970682373	9.21E-20	4.95E-18	yes	Gh_A10G1332	A10	+	70925091	70940353	15263	exon_intron
ghi_circ_000224	0.333333333	2.666666667	0.046176812	0.328401188	2.830218872	0.04108918	0.172434626	no	Gh_A10G1580	A10	-	85820899	85821498	600	antisense
ghi_circ_000238	0	3	0.001	0.003460748	1.791083821	0.003913743	0.027438743	yes	Gh_A10G2025	A10	+	98045797	98111317	61732	exon_intron
ghi_circ_000240	7	30.33333333	0.033824911	0.114402059	1.757954962	3.56E-10	8.51E-09	yes	Gh_A10G2025	A10	+	98087254	98109696	19266	exon_intron
ghi_circ_000250	7.666666667	2.333333333	0.142115993	0.034291543	-2.051144213	0.029377215	0.134385132	no	Gh_A10G2126	A10	+	100072593	100079420	4776	exon_intron
ghi_circ_000258	0	4.333333333	0.001	0.618127185	9.271759905	0.001395733	0.010978629	yes	Gh_A11G0556	A11	+	5258773	5259450	490	annot_exons
ghi_circ_000261	0.666666667	4	0.006835053	0.030127792	2.140070504	0.015067394	0.080317924	no	Gh_A11G0691	A11	+	6731712	6741200	9489	antisense
ghi_circ_000266	1.333333333	38	0.005364043	0.11732141	4.451001743	6.72E-28	4.34E-26	yes	NA	A11	+	84855236	84878552	23317	intergenic
ghi_circ_000279	1	6.333333333	0.006429829	0.033614188	2.386218069	0.001034752	0.0085566	yes	Gh_A11G2805	A11	-	91397774	91411254	13481	exon_intron
ghi_circ_000292	0.666666667	6	0.006436369	0.045113421	2.809237725	0.003038645	0.022021642	yes	Gh_A12G0465	A12	-	10013350	10024095	9343	exon_intron
ghi_circ_000300	28.33333333	10.33333333	7.722843068	2.212837858	-1.803234311	7.09E-06	9.94E-05	yes	NA	A12	+	85186316	85186646	331	intergenic
ghi_circ_000301	2	0	0.05759504	0.001	-5.847872669	0.031274967	0.138381417	no	Gh_A12G2364	A12	+	86146592	86149683	3092	antisense
ghi_circ_000306	1	4	0.002398664	0.008082221	1.752520765	0.041960725	0.174610761	no	Gh_A13G0042	A13	+	442638	479207	36137	exon_intron
ghi_circ_000307	16.66666667	3.333333333	0.087590584	0.013698665	-2.676740475	7.98E-06	0.000109558	yes	NA	A13	+	4227265	4244297	17033	intergenic
ghi_circ_000308	171.3333333	19	0.156963215	0.014125656	-3.47403676	1.32E-36	1.22E-34	yes	NA	A13	+	4227265	4326083	98819	intergenic
ghi_circ_000309	6.333333333	1	0.033969106	0.004241896	-3.001442089	0.001086473	0.008870571	yes	NA	A13	+	4227727	4244757	17031	intergenic
ghi_circ_000310	20.33333333	0.333333333	0.583193429	0.00828393	-6.137515296	2.29E-16	9.86E-15	yes	Gh_A13G0337	A13	+	4332165	4335439	3172	exon_intron
ghi_circ_000311	3	0	1.300518329	0.001	-10.34487102	0.005558856	0.035853384	yes	Gh_A13G0342	A13	+	4425393	4425601	209	exon_intron
ghi_circ_000314	7	1.333333333	0.951654671	0.14979973	-2.667403126	0.006017592	0.038052421	yes	Gh_A13G0447	A13	+	6615883	6616537	655	antisense
ghi_circ_000322	13	0	1.759344492	0.001	-10.78082228	2.76E-11	7.13E-10	yes	Gh_A13G0974	A13	-	52699572	52701014	672	exon_intron
ghi_circ_000326	8.666666667	0.666666667	0.019192994	0.001274451	-3.912632254	1.36E-05	0.000171567	yes	Gh_A13G1326	A13	-	68623816	68665051	41236	intronic
ghi_circ_000328	116.3333333	4.333333333	0.457872127	0.013090625	-5.128338897	6.04E-51	9.74E-49	yes	Gh_A13G1798	A13	-	77382843	77407215	23076	exon_intron
ghi_circ_000334	0.666666667	4	0.009717354	0.042791925	2.138703142	0.048452364	0.199055889	no	Gh_D01G0203	D01	+	1723352	1729906	6555	antisense
ghi_circ_000336	2.666666667	0	0.005379696	0.001	-2.42752459	0.007824154	0.047164294	yes	Gh_D01G0335	D01	-	3602882	3648040	45159	antisense
ghi_circ_000337	8.333333333	0.333333333	0.016726541	0.000581856	-4.845332635	1.55E-06	2.56E-05	yes	Gh_D01G0335	D01	-	3604063	3649222	45160	antisense
ghi_circ_000338	8.333333333	0.333333333	0.017355265	0.000603727	-4.845332635	1.52E-06	2.56E-05	yes	Gh_D01G0335	D01	+	3604086	3649245	43524	exon_intron
ghi_circ_000339	13.66666667	39.33333333	0.055291895	0.128430741	1.215850628	1.21E-08	2.51E-07	yes	Gh_D01G0522	D01	-	6430125	6452209	22085	exon_intron
ghi_circ_000349	0.666666667	4	0.004620762	0.023256749	2.331446855	0.029917097	0.134940754	no	Gh_D02G0073	D02	-	455993	469887	11992	exon_intron
ghi_circ_000355	3.333333333	14.33333333	0.022452303	0.076159368	1.762158096	9.83E-06	0.000132029	yes	Gh_D02G0094	D02	-	665130	679650	13447	exon_intron
ghi_circ_000356	2.333333333	8.333333333	0.00728401	0.020084823	1.463300929	0.008262202	0.04889101	yes	Gh_D02G0094	D02	-	665130	695730	29060	exon_intron
ghi_circ_000358	2	10.66666667	0.003285113	0.013550192	2.044298342	0.000120998	0.001238791	yes	Gh_D02G0094	D02	-	665130	722317	55647	exon_intron
ghi_circ_000367	11.66666667	2.333333333	0.072242129	0.011242576	-2.683867752	3.38E-05	0.000382302	yes	NA	D02	+	3843386	3858299	14914	intergenic
ghi_circ_000369	46.66666667	6.333333333	0.882314728	0.09513473	-3.213249357	4.30E-21	2.52E-19	yes	Gh_D02G0328	D02	-	4393576	4398630	4800	exon_intron
ghi_circ_000381	7	0.666666667	0.015616922	0.001141594	-3.773988893	0.000867528	0.007362572	yes	Gh_D03G0325	D03	+	3757816	3806034	39914	exon_intron
ghi_circ_000387	38	6.333333333	0.691179734	0.091205209	-2.921872782	5.49E-16	2.08E-14	yes	Gh_D03G1321	D03	+	41616259	41622324	4998	exon_intron
ghi_circ_000388	18.33333333	6	0.34425891	0.087129434	-1.982261917	0.000806157	0.007026641	yes	Gh_D03G1322	D03	+	41617879	41624008	4921	exon_intron
ghi_circ_000391	3.666666667	10.33333333	0.036656619	0.079537512	1.117561706	0.008237684	0.04889101	yes	NA	D03	-	43189906	43199026	9121	intergenic
ghi_circ_000392	13	2.333333333	0.12725265	0.017513643	-2.861144552	2.39E-05	0.000275704	yes	Gh_D03G1513	D03	-	44248596	44258100	9505	antisense
ghi_circ_000402	4	30.66666667	0.021175848	0.127910552	2.594643608	2.51E-15	8.99E-14	yes	Gh_D03G1606	D03	-	45972342	45989888	17379	exon_intron
ghi_circ_000403	1.333333333	17.66666667	0.006614619	0.072985765	3.46388512	6.41E-11	1.59E-09	yes	Gh_D03G1606	D03	-	45972544	45990320	17293	exon_intron
ghi_circ_000407	3.333333333	0.333333333	0.026234012	0.002338402	-3.487843457	0.02390643	0.113379758	no	Gh_D04G0233	D04	+	3307900	3319136	11237	exon_intron
ghi_circ_000409	2.333333333	7	0.025233742	0.056190989	1.154984636	0.032005516	0.140432368	no	Gh_D04G0255	D04	+	3820913	3830267	8904	exon_intron
ghi_circ_000410	6.333333333	19	0.065511428	0.155722804	1.249161721	1.73E-05	0.000210607	yes	Gh_D04G0255	D04	+	3821478	3830740	8812	exon_intron
ghi_circ_000419	6	1.666666667	0.040197542	0.008389425	-2.26046348	0.019724677	0.099393882	no	Gh_D04G1407	D04	-	45378996	45392942	13674	exon_intron
ghi_circ_000421	2	10	0.023231121	0.09112694	1.971818852	0.000126312	0.001272987	yes	Gh_D04G1458	D04	+	46435558	46443476	7919	exon_intron
ghi_circ_000429	6.666666667	18.66666667	0.012450465	0.027949181	1.16660641	0.000514767	0.004676404	yes	Gh_D05G0080	D05	+	827606	879016	49071	exon_intron
ghi_circ_000430	8	20.66666667	0.014839922	0.03083189	1.054939773	0.000235802	0.002304428	yes	Gh_D05G0077	D05	-	828706	879992	48716	exon_intron
ghi_circ_000431	1.666666667	5.666666667	0.003073207	0.008021485	1.38412419	0.038753181	0.166169297	no	Gh_D05G0079	D05	-	830021	881091	50091	exon_intron
ghi_circ_000432	0.666666667	3.333333333	0.001226819	0.004965815	2.017107864	0.038901649	0.166169297	no	Gh_D05G0080	D05	+	830065	881421	49017	exon_intron
ghi_circ_000433	0.666666667	3.666666667	0.001226819	0.005430608	2.146191227	0.022505577	0.109143588	no	Gh_D05G0080	D05	+	830098	881454	49017	exon_intron
ghi_circ_000434	0.333333333	3	0.000643891	0.004172525	2.69603305	0.023272909	0.111192786	no	Gh_D05G0079	D05	-	830772	882115	50364	exon_intron
ghi_circ_000435	0.666666667	6.666666667	0.001268112	0.009320026	2.877652028	0.001114826	0.008988287	yes	Gh_D05G0079	D05	-	831252	882461	50230	exon_intron
ghi_circ_000437	1.333333333	4.666666667	0.002402517	0.00689217	1.520411689	0.049098143	0.19947254	no	Gh_D05G0079	D05	-	831825	882864	50060	exon_intron
ghi_circ_000448	44.66666667	9	0.161544042	0.02576861	-2.648240901	2.59E-16	1.05E-14	yes	Gh_D05G1182	D05	-	10178207	10204978	25232	exon_intron
ghi_circ_000449	19.33333333	4.333333333	0.064261373	0.011840947	-2.44016736	5.44E-06	7.98E-05	yes	Gh_D05G1184	D05	-	10178889	10205773	26885	exon_intron
ghi_circ_000451	13.66666667	2.666666667	0.047506725	0.007374127	-2.687587616	2.08E-05	0.000243668	yes	Gh_D05G1184	D05	-	10179316	10206090	26775	exon_intron
ghi_circ_000453	13	6	0.044222673	0.015949747	-1.47125271	0.009288835	0.053975663	no	Gh_D05G1184	D05	-	10180075	10206863	26789	exon_intron
ghi_circ_000456	5.333333333	1.333333333	0.027818209	0.005854201	-2.248485234	0.031323546	0.138381417	no	Gh_D05G1184	D05	-	10202626	10219454	16829	exon_intron
ghi_circ_000462	190.6666667	3.333333333	0.315984985	0.004458099	-6.147283601	1.22E-114	3.93E-112	yes	Gh_D05G2354	D05	-	23306369	23361661	55293	exon_intron
ghi_circ_000463	185	2.333333333	0.249364103	0.002605981	-6.580283542	6.96E-129	4.49E-126	yes	Gh_D05G2354	D05	-	23306369	23374269	67901	exon_intron
ghi_circ_000464	57.33333333	2	0.059453198	0.001630725	-5.188169407	8.03E-40	8.63E-38	yes	Gh_D05G2356	D05	-	23306369	23395187	88357	exon_intron
ghi_circ_000465	15.66666667	1.666666667	0.021774459	0.001739401	-3.645974127	1.02E-07	1.90E-06	yes	Gh_D05G2355	D05	+	23312271	23378222	65952	exon_intron
ghi_circ_000466	12	1.333333333	0.012122758	0.001088561	-3.477223834	1.01E-06	1.76E-05	yes	Gh_D05G2355	D05	+	23312573	23404915	90874	exon_intron
ghi_circ_000467	35.33333333	0	0.256406711	0.001	-8.002290212	1.51E-30	1.08E-28	yes	Gh_D05G2355	D05	-	23361176	23373700	12525	antisense
ghi_circ_000468	87.66666667	1.666666667	0.64758732	0.009589587	-6.077462288	1.02E-65	2.20E-63	yes	Gh_D05G2355	D05	-	23361943	23374269	12327	antisense
ghi_circ_000469	43.33333333	8	0.19656543	0.028971646	-2.762296077	1.27E-16	5.84E-15	yes	Gh_D05G2356	D05	-	23374536	23395187	20190	exon_intron
ghi_circ_000471	3	0.333333333	0.863139377	0.072326304	-3.577001201	0.029587043	0.134391851	no	Gh_D05G2838	D05	-	31908237	31908857	315	annot_exons
ghi_circ_000476	4.666666667	0	0.0105353	0.001	-3.397159467	0.000299635	0.002800934	yes	Gh_D05G3434	D05	-	55821984	55861726	39743	intronic
ghi_circ_000479	5.666666667	19.66666667	0.006340189	0.016916426	1.415827096	4.11E-06	6.47E-05	yes	Gh_D05G3434	D05	-	55849268	55932141	82874	intronic
ghi_circ_000482	70.66666667	41	0.174206253	0.079974431	-1.123185678	1.10E-05	0.000144562	yes	Gh_D05G3507	D05	-	57834249	57871913	36978	exon_intron
ghi_circ_000484	5.666666667	0.666666667	0.019341187	0.001997463	-3.275435642	0.001454495	0.011247633	yes	Gh_D05G3507	D05	-	57834875	57899727	26310	exon_intron
ghi_circ_000486	64.33333333	25	0.21788188	0.067477394	-1.691070057	9.03E-10	2.08E-08	yes	Gh_D05G3507	D05	-	57835916	57900763	26754	exon_intron
ghi_circ_000496	29.66666667	18	0.39667616	0.191634478	-1.049604545	0.009587693	0.054884007	no	Gh_D06G0205	D06	+	2029118	2038279	6804	exon_intron
ghi_circ_000501	3.666666667	0.666666667	0.013488653	0.001881045	-2.842139716	0.022505577	0.109143588	no	Gh_D06G0902	D06	-	17839088	17863713	24437	exon_intron
ghi_circ_000512	62	0.666666667	0.289326521	0.002349336	-6.944301812	4.32E-46	5.57E-44	yes	Gh_D07G0841	D07	+	10784762	10804327	19566	exon_intron
ghi_circ_000519	26.33333333	7.333333333	0.385625113	0.086106777	-2.163000318	1.27E-07	2.27E-06	yes	Gh_D07G2008	D07	+	49753148	49759626	6250	exon_intron
ghi_circ_000525	1	20	0.041755753	0.672096483	4.008621476	1.94E-11	5.43E-10	yes	Gh_D08G0082	D08	-	652139	654443	2189	exon_intron
ghi_circ_000543	1	5.666666667	0.009719016	0.042669329	2.134317325	0.004408447	0.03011914	yes	Gh_D08G2032	D08	-	58840812	58850335	9524	antisense
ghi_circ_000544	1	5.666666667	0.009800308	0.043026225	2.134317325	0.004349078	0.03011914	yes	Gh_D08G2032	D08	+	58840831	58850354	9445	exon_intron
ghi_circ_000550	0	6	0.001	0.00756029	2.918441489	0.000280144	0.00268287	yes	Gh_D09G0037	D09	+	908438	967439	55289	exon_intron
ghi_circ_000552	1.333333333	5.666666667	0.002769085	0.009341243	1.754205045	0.018088857	0.092597721	no	Gh_D09G0231	D09	+	7134441	7177454	43014	exon_intron
ghi_circ_000557	3	8	0.028053018	0.062717229	1.160705823	0.026455779	0.124114869	no	Gh_D09G0839	D09	+	33191876	33201392	9438	exon_intron
ghi_circ_000575	1.333333333	6	0.007615012	0.025933449	1.767895814	0.012550844	0.069011994	no	Gh_D09G2022	D09	-	47625352	47641765	16414	antisense
ghi_circ_000576	1	20	0.007902664	0.121234201	3.93931385	2.90E-12	8.89E-11	yes	Gh_D09G2023	D09	+	47630022	47641734	11713	exon_intron
ghi_circ_000584	14	5.666666667	0.014064266	0.004619261	-1.606300178	0.017384462	0.089703822	no	Gh_D10G1207	D10	+	20983845	21073828	89984	exon_intron
ghi_circ_000586	13.66666667	0	6.979949838	0.001	-12.76900095	1.92E-11	5.43E-10	yes	Gh_D10G1540	D10	+	40248262	40248438	177	antisense
ghi_circ_000587	7	0.666666667	3.106536311	0.244076675	-3.669900579	0.000305118	0.002811448	yes	Gh_D10G1540	D10	+	40248727	40248927	201	antisense
ghi_circ_000601	1	4.333333333	0.004961882	0.016877514	1.766143105	0.026554809	0.124114869	no	Gh_D10G2325	D10	+	61532122	61551612	18655	exon_intron
ghi_circ_000606	0.666666667	4	0.002756145	0.012922564	2.229168912	0.028053176	0.13017481	no	Gh_D10G2422	D10	+	63274722	63297832	23111	antisense
ghi_circ_000611	2	6	0.029221897	0.069430188	1.248513242	0.036333123	0.157280967	no	Gh_D11G0592	D11	-	5035782	5043935	6338	exon_intron
ghi_circ_000626	6.666666667	1.666666667	0.011322481	0.002245155	-2.334303045	0.006712202	0.041628563	yes	Gh_D11G2925	D11	-	59533878	59591136	53850	exon_intron
ghi_circ_000629	2	7.333333333	0.047475419	0.135378975	1.511751066	0.005569022	0.035853384	yes	Gh_D11G3103	D11	-	63176371	63181141	3875	exon_intron
ghi_circ_000635	3	9	0.137264019	0.32165396	1.228555951	0.010284956	0.057187904	no	Gh_D11G3108	D11	-	63453652	63456790	2049	annot_exons
ghi_circ_000638	0.333333333	7.666666667	0.002779541	0.047019878	4.080352036	5.12E-06	7.67E-05	yes	Gh_D11G3153	D11	-	64082192	64093911	11667	exon_intron
ghi_circ_000656	0	2	0.001	0.02626704	4.715181746	0.031274967	0.138381417	no	Gh_D12G1013	D12	+	35864777	35870649	5516	exon_intron
ghi_circ_000667	6	0	0.189462911	0.001	-7.565771647	1.64E-05	0.000203157	yes	Gh_D13G0378	D13	+	4060513	4063476	2857	exon_intron
ghi_circ_000675	4.333333333	0.333333333	1.751243048	0.115248359	-3.925561208	0.00363833	0.025788167	yes	Gh_D13G1489	D13	-	46472986	46473213	228	one_exon
ghi_circ_000679	2.333333333	0	0.010370505	0.001	-3.374414277	0.022677499	0.109156619	no	Gh_D13G1830	D13	+	53383129	53405689	21210	exon_intron
ghi_circ_000686	41.33333333	19	0.466152777	0.175991747	-1.405295083	0.048436215	0.199055889	no	Gh_D13G2344	D13	-	59677885	59685808	7924	exon_intron
