# Supplementary material for: Identification of circularRNAs and their targets in Gossypium under Verticillium wilt stress based on RNA-seq
Source: PeerJ. 2018 Mar 16;6:e4500. doi: 10.7717/peerj.4500 (PMC5858604; doi:10.7717/peerj.4500)
Supplement: Table S16 [file peerj-06-4500-s016.xls]

id	C-RSM_count	C-RSI_count	C-RSM_rpm	C-RSI_rpm	log2(FC)	Pvalue	FDR	significant	source_gene	chr	strand	genomic_start	genomic_end	spliced_length	annot_type
ghi_circ_000007	7.333333333	2	0.142100205	0.030947705	-2.199004296	0.005385255	0.037986314	yes	Gh_A01G0388	A01	+	5986619	5991357	4739	exon_intron
ghi_circ_000009	132.6666667	41.66666667	2.559159845	0.65138936	-1.974078201	3.31E-08	9.05E-07	yes	Gh_A01G0389	A01	-	5987406	5992144	4739	antisense
ghi_circ_000019	5	0.333333333	0.020552386	0.001065144	-4.270185042	0.000523809	0.005924459	yes	Gh_A01G1712	A01	-	95988750	96011159	22410	intronic
ghi_circ_000020	18	0	0.047734885	0.001	-5.576972087	1.03E-13	4.23E-12	yes	Gh_A01G1712	A01	-	96010941	96045851	34911	exon_intron
ghi_circ_000023	1	8	0.009443369	0.060508572	2.679765946	0.000299661	0.003574136	yes	Gh_A01G1834	A01	-	98166203	98176004	9802	antisense
ghi_circ_000031	0.333333333	5.333333333	0.00614533	0.073384559	3.577914041	0.000655125	0.006931644	yes	Gh_A02G0092	A02	-	848594	853870	5277	exon_intron
ghi_circ_000034	26.66666667	3.666666667	0.258159456	0.029126847	-3.147840986	2.13E-09	7.34E-08	yes	Gh_A02G0219	A02	+	2526477	2535727	9251	intronic
ghi_circ_000042	0.333333333	5	0.001170001	0.013346518	3.511882121	0.00085352	0.008857169	yes	Gh_A02G1261	A02	-	74456817	74484533	27717	antisense
ghi_circ_000046	0	2.666666667	0.001	0.009281868	3.214415212	0.009610914	0.061811365	no	Gh_A03G0154	A03	+	2321034	2341810	20777	exon_intron
ghi_circ_000047	0.333333333	10.33333333	0.00236087	0.054433385	4.527101321	1.87E-06	3.50E-05	yes	Gh_A03G0154	A03	+	2328075	2341810	13736	exon_intron
ghi_circ_000049	0.333333333	11.66666667	0.00476797	0.128886274	4.756579683	1.03E-06	2.11E-05	yes	Gh_A03G0155	A03	-	2351464	2358021	6558	exon_intron
ghi_circ_000051	47.33333333	19.33333333	1.581083188	0.512896937	-1.624172416	0.003971704	0.02927458	yes	Gh_A03G0247	A03	-	3812621	3816471	2733	exon_intron
ghi_circ_000060	2	0	0.01275836	0.001	-3.673370968	0.046296704	0.221683486	no	Gh_A03G1169	A03	-	83690671	83704349	13679	exon_intron
ghi_circ_000072	25.66666667	11	0.034293983	0.011724536	-1.548424627	9.26E-05	0.001240229	yes	Gh_A04G0169	A04	+	3037783	3106030	68248	exon_intron
ghi_circ_000082	0.666666667	3.333333333	0.00134612	0.00521397	1.953575286	0.047513586	0.225861685	no	Gh_A04G0311	A04	-	7184251	7232677	46457	exon_intron
ghi_circ_000105	0.666666667	3.666666667	0.011346714	0.047169669	2.055584913	0.048253408	0.227728315	no	Gh_A05G3343	A05	+	87393943	87399658	5716	exon_intron
ghi_circ_000106	0.333333333	3.666666667	0.000429351	0.003676267	3.098012214	0.006378118	0.043583809	yes	Gh_A05G3350	A05	+	87489133	87561959	72827	antisense
ghi_circ_000109	3	10.33333333	0.012666381	0.033393436	1.398560211	0.004183918	0.030496116	yes	Gh_A05G3362	A05	+	88075402	88097887	22486	intronic
ghi_circ_000115	5.666666667	14.66666667	0.064428746	0.133230158	1.048144265	0.002128652	0.018373627	yes	Gh_A05G3458	A05	+	89900135	89910558	8064	exon_intron
ghi_circ_000116	2.666666667	7.333333333	0.029084229	0.062087324	1.094061694	0.030677584	0.159164837	no	Gh_A05G3459	A05	+	89900241	89910664	8598	exon_intron
ghi_circ_000117	8.666666667	22	0.075583274	0.154873472	1.03495113	0.000620747	0.006786836	yes	Gh_A05G3459	A05	-	89900277	89910700	10424	antisense
ghi_circ_000136	0.333333333	5	0.001631882	0.021610731	3.727139481	0.0017291	0.015975913	yes	NA	A06	-	98399697	98416674	16978	intergenic
ghi_circ_000140	8.333333333	2	3.079065931	0.604949971	-2.347605017	0.018359384	0.103825481	no	Gh_A06G1591	A06	+	100542792	100543036	245	intronic
ghi_circ_000152	2	6.333333333	0.01384149	0.035022922	1.339300177	0.018326411	0.103825481	no	NA	A07	-	14752430	14765720	13291	intergenic
ghi_circ_000166	107	21.33333333	0.299716731	0.04876547	-2.619667755	4.24E-17	2.14E-15	yes	Gh_A08G0193	A08	-	1974470	2006710	32241	exon_intron
ghi_circ_000170	37	131.3333333	0.1579363	0.452009927	1.517011657	1.25E-22	7.44E-21	yes	NA	A08	-	4941141	4962389	21249	intergenic
ghi_circ_000183	39.33333333	13.66666667	0.415280084	0.119531384	-1.796695232	0.00063133	0.006789389	yes	Gh_A08G1907	A08	-	99772028	99780447	8420	intronic
ghi_circ_000188	0.666666667	6.333333333	0.001860843	0.015848948	3.090359079	0.002021777	0.017683806	yes	Gh_A09G0199	A09	-	5919969	5949746	29778	exon_intron
ghi_circ_000193	2	0	0.735868991	0.001	-9.523305131	0.031929462	0.16112098	no	Gh_A09G0740	A09	+	53347700	53348722	250	annot_exons
ghi_circ_000195	0.333333333	4.333333333	0.003503552	0.0403065	3.524122409	0.0018439	0.016569839	yes	Gh_A09G1053	A09	-	60889670	60897577	7908	antisense
ghi_circ_000196	0.666666667	5	0.011350686	0.06442419	2.504823049	0.003864032	0.029229395	yes	Gh_A09G1053	A09	+	60889925	60897659	5714	exon_intron
ghi_circ_000200	0	3	0.001	1.024204808	10.00028852	0.021564657	0.11788679	no	NA	A09	-	72210246	72210455	210	intergenic
ghi_circ_000204	6.333333333	1.666666667	0.032056006	0.006917544	-2.212262831	0.016369854	0.097623859	no	Gh_A10G0061	A10	+	558486	576460	17975	antisense
ghi_circ_000210	13	2	0.102805522	0.012946087	-2.989329757	2.99E-06	5.44E-05	yes	Gh_A10G0192	A10	-	1682051	1694539	11455	exon_intron
ghi_circ_000211	4.666666667	0	0.033586685	0.001	-5.069817518	0.002243953	0.01887222	yes	Gh_A10G0192	A10	-	1683642	1696702	13061	exon_intron
ghi_circ_000217	3	0.333333333	1.34073237	0.118755646	-3.496953277	0.021548948	0.11788679	no	Gh_A10G1006	A10	-	28566130	28566330	201	antisense
ghi_circ_000218	8.333333333	1.333333333	4.403797924	0.578487748	-2.92838996	0.000205045	0.002490914	yes	Gh_A10G1006	A10	-	28566427	28566597	171	antisense
ghi_circ_000221	3.666666667	27.33333333	0.022605766	0.131144034	2.536389487	5.06E-10	1.84E-08	yes	Gh_A10G1332	A10	+	70925091	70940353	15263	exon_intron
ghi_circ_000235	0	2.333333333	0.001	0.005804626	2.537203056	0.036791665	0.183067426	no	Gh_A10G2023	A10	+	98014313	98043567	29082	exon_intron
ghi_circ_000236	3	7.666666667	0.016974655	0.035725244	1.073561613	0.030930108	0.159164837	no	Gh_A10G2024	A10	+	98027902	98043567	15666	exon_intron
ghi_circ_000240	7	22	0.033824911	0.083821715	1.309237899	2.82E-05	0.000473991	yes	Gh_A10G2025	A10	+	98087254	98109696	19266	exon_intron
ghi_circ_000247	3.666666667	0.666666667	0.016525917	0.002466828	-2.744001601	0.024718911	0.132914798	no	Gh_A10G2073	A10	+	99286965	99306980	20016	exon_intron
ghi_circ_000250	7.666666667	2	0.142115993	0.030022754	-2.242940692	0.017453483	0.102947617	no	Gh_A10G2126	A10	+	100072593	100079420	4776	exon_intron
ghi_circ_000263	2.333333333	0	0.74941513	0.001	-9.549621295	0.036869752	0.183067426	no	Gh_A11G1394	A11	+	18201883	18202166	284	exon_intron
ghi_circ_000266	1.333333333	35.33333333	0.005364043	0.110778459	4.368212804	3.70E-19	2.02E-17	yes	NA	A11	+	84855236	84878552	23317	intergenic
ghi_circ_000292	0.666666667	4	0.006436369	0.031745141	2.302216821	0.0177134	0.102947617	no	Gh_A12G0465	A12	-	10013350	10024095	9343	exon_intron
ghi_circ_000307	16.66666667	1.333333333	0.087590584	0.005797689	-3.917225889	2.27E-08	6.49E-07	yes	NA	A13	+	4227265	4244297	17033	intergenic
ghi_circ_000308	171.3333333	17.66666667	0.156963215	0.013148819	-3.577421318	2.88E-43	3.77E-41	yes	NA	A13	+	4227265	4326083	98819	intergenic
ghi_circ_000309	6.333333333	1.333333333	0.033969106	0.005707267	-2.573351164	0.003782187	0.029229395	yes	NA	A13	+	4227727	4244757	17031	intergenic
ghi_circ_000310	20.33333333	4	0.583193429	0.092063312	-2.663276208	1.14E-07	2.68E-06	yes	Gh_A13G0337	A13	+	4332165	4335439	3172	exon_intron
ghi_circ_000311	3	0	1.300518329	0.001	-10.34487102	0.00629944	0.04349929	yes	Gh_A13G0342	A13	+	4425393	4425601	209	exon_intron
ghi_circ_000314	7	1.333333333	0.951654671	0.155762659	-2.611088734	0.010303958	0.065625208	no	Gh_A13G0447	A13	+	6615883	6616537	655	antisense
ghi_circ_000322	13	3	1.759344492	0.327368693	-2.426049734	3.50E-05	0.000547243	yes	Gh_A13G0974	A13	-	52699572	52701014	672	exon_intron
ghi_circ_000326	8.666666667	0.666666667	0.019192994	0.001199454	-4.00012956	1.23E-05	0.000218578	yes	Gh_A13G1326	A13	-	68623816	68665051	41236	intronic
ghi_circ_000328	116.3333333	4.666666667	0.457872127	0.014638136	-4.967141022	1.59E-42	1.74E-40	yes	Gh_A13G1798	A13	-	77382843	77407215	23076	exon_intron
ghi_circ_000335	3	0	0.007209036	0.001	-2.849806451	0.003921016	0.029229395	yes	Gh_D01G0260	D01	+	2339748	2423517	37876	exon_intron
ghi_circ_000336	2.666666667	14.33333333	0.005379696	0.023506465	2.127461098	2.33E-05	0.000402195	yes	Gh_D01G0335	D01	-	3602882	3648040	45159	antisense
ghi_circ_000337	8.333333333	34	0.016726541	0.055298979	1.725113758	9.37E-08	2.28E-06	yes	Gh_D01G0335	D01	-	3604063	3649222	45160	antisense
ghi_circ_000338	8.333333333	33.66666667	0.017355265	0.056793503	1.710352486	4.99E-08	1.31E-06	yes	Gh_D01G0335	D01	+	3604086	3649245	43524	exon_intron
ghi_circ_000339	13.66666667	194.3333333	0.055291895	0.647517145	3.549778459	1.36E-36	1.28E-34	yes	Gh_D01G0522	D01	-	6430125	6452209	22085	exon_intron
ghi_circ_000349	0.666666667	4.666666667	0.004620762	0.028304359	2.614821636	0.007001469	0.046866979	yes	Gh_D02G0073	D02	-	455993	469887	11992	exon_intron
ghi_circ_000356	2.333333333	9.666666667	0.00728401	0.024240969	1.734642522	0.001089616	0.010830124	yes	Gh_D02G0094	D02	-	665130	695730	29060	exon_intron
ghi_circ_000358	2	8.666666667	0.003285113	0.011344391	1.787964253	0.001214016	0.011886484	yes	Gh_D02G0094	D02	-	665130	722317	55647	exon_intron
ghi_circ_000363	0	4.333333333	0.001	0.028861473	4.85107301	0.001254412	0.012101386	yes	Gh_D02G0236	D02	+	2769345	2780558	11214	exon_intron
ghi_circ_000367	11.66666667	1.333333333	0.072242129	0.006413364	-3.493687314	1.81E-06	3.50E-05	yes	NA	D02	+	3843386	3858299	14914	intergenic
ghi_circ_000381	7	2.333333333	0.015616922	0.004276706	-1.868538327	0.037115804	0.183067426	no	Gh_D03G0325	D03	+	3757816	3806034	39914	exon_intron
ghi_circ_000387	38	7.333333333	0.691179734	0.107496734	-2.684768085	8.23E-14	3.60E-12	yes	Gh_D03G1321	D03	+	41616259	41622324	4998	exon_intron
ghi_circ_000388	18.33333333	6.666666667	0.34425891	0.097849425	-1.814858719	0.003866834	0.029229395	yes	Gh_D03G1322	D03	+	41617879	41624008	4921	exon_intron
ghi_circ_000391	3.666666667	12.33333333	0.036656619	0.097912579	1.417420484	0.00435047	0.031361629	yes	NA	D03	-	43189906	43199026	9121	intergenic
ghi_circ_000392	13	2.666666667	0.12725265	0.020642458	-2.624009058	4.48E-05	0.000653624	yes	Gh_D03G1513	D03	-	44248596	44258100	9505	antisense
ghi_circ_000393	8.333333333	2.333333333	0.088543086	0.020030024	-2.144215533	0.003557057	0.028113609	yes	Gh_D03G1513	D03	+	44249809	44258326	8518	exon_intron
ghi_circ_000407	3.333333333	0.333333333	0.026234012	0.002269835	-3.530779165	0.022730254	0.123231792	no	Gh_D04G0233	D04	+	3307900	3319136	11237	exon_intron
ghi_circ_000409	2.333333333	8	0.025233742	0.065885523	1.384607341	0.007503955	0.049225942	yes	Gh_D04G0255	D04	+	3820913	3830267	8904	exon_intron
ghi_circ_000410	6.333333333	19.66666667	0.065511428	0.163919972	1.323173136	4.27E-05	0.00063685	yes	Gh_D04G0255	D04	+	3821478	3830740	8812	exon_intron
ghi_circ_000413	0	3	0.001	0.015531045	3.957083001	0.003921016	0.029229395	yes	Gh_D04G0588	D04	+	10473594	10487863	14270	antisense
ghi_circ_000421	2	6.666666667	0.023231121	0.06220887	1.421061535	0.014381296	0.088810972	no	Gh_D04G1458	D04	+	46435558	46443476	7919	exon_intron
ghi_circ_000423	5.333333333	1.333333333	0.032524731	0.0067029	-2.278679708	0.015510228	0.094210273	no	Gh_D04G1666	D04	-	48845483	48860305	14758	exon_intron
ghi_circ_000429	6.666666667	25	0.012450465	0.03729792	1.582895591	2.16E-07	4.89E-06	yes	Gh_D05G0080	D05	+	827606	879016	49071	exon_intron
ghi_circ_000431	1.666666667	6	0.003073207	0.008812969	1.519882891	0.014485936	0.088810972	no	Gh_D05G0079	D05	-	830021	881091	50091	exon_intron
ghi_circ_000433	0.666666667	3.333333333	0.001226819	0.004943389	2.010577682	0.038692583	0.189420409	no	Gh_D05G0080	D05	+	830098	881454	49017	exon_intron
ghi_circ_000434	0.333333333	4.333333333	0.000643891	0.006397142	3.31253993	0.006954725	0.046866979	yes	Gh_D05G0079	D05	-	830772	882115	50364	exon_intron
ghi_circ_000435	0.666666667	5	0.001268112	0.007299481	2.525111972	0.002369494	0.019675798	yes	Gh_D05G0079	D05	-	831252	882461	50230	exon_intron
ghi_circ_000438	25	63.33333333	0.046893293	0.096396081	1.039592894	0.000168007	0.002079489	yes	Gh_D05G0084	D05	-	833509	884533	48627	exon_intron
ghi_circ_000448	44.66666667	7	0.161544042	0.02091734	-2.949156244	7.77E-08	1.96E-06	yes	Gh_D05G1182	D05	-	10178207	10204978	25232	exon_intron
ghi_circ_000449	19.33333333	2	0.064261373	0.00545513	-3.55826628	1.28E-08	3.81E-07	yes	Gh_D05G1184	D05	-	10178889	10205773	26885	exon_intron
ghi_circ_000451	13.66666667	4	0.047506725	0.011196365	-2.085101344	0.001533051	0.014366876	yes	Gh_D05G1184	D05	-	10179316	10206090	26775	exon_intron
ghi_circ_000453	13	5	0.044222673	0.013802534	-1.679853126	0.002180952	0.018580576	yes	Gh_D05G1184	D05	-	10180075	10206863	26789	exon_intron
ghi_circ_000460	0	2	0.001	0.027524984	4.782669797	0.048889452	0.229082003	no	Gh_D05G2224	D05	+	21218828	21224480	5275	exon_intron
ghi_circ_000462	190.6666667	3	0.315984985	0.004005184	-6.301843615	8.42E-98	2.76E-95	yes	Gh_D05G2354	D05	-	23306369	23361661	55293	exon_intron
ghi_circ_000463	185	1	0.249364103	0.001055866	-7.88368365	1.79E-119	1.17E-116	yes	Gh_D05G2354	D05	-	23306369	23374269	67901	exon_intron
ghi_circ_000464	57.33333333	0	0.059453198	0.001	-5.893682512	1.34E-43	2.19E-41	yes	Gh_D05G2356	D05	-	23306369	23395187	88357	exon_intron
ghi_circ_000465	15.66666667	4.666666667	0.021774459	0.005294133	-2.040170391	0.000864114	0.008857169	yes	Gh_D05G2355	D05	+	23312271	23378222	65952	exon_intron
ghi_circ_000466	12	3.333333333	0.012122758	0.002719525	-2.156291168	0.00059209	0.006583242	yes	Gh_D05G2355	D05	+	23312573	23404915	90874	exon_intron
ghi_circ_000467	35.33333333	1.333333333	0.256406711	0.007636639	-5.069352385	3.22E-23	2.11E-21	yes	Gh_D05G2355	D05	-	23361176	23373700	12525	antisense
ghi_circ_000468	87.66666667	1.333333333	0.64758732	0.007759301	-6.383004233	2.34E-61	5.12E-59	yes	Gh_D05G2355	D05	-	23361943	23374269	12327	antisense
ghi_circ_000469	43.33333333	8.666666667	0.19656543	0.031104944	-2.65979378	7.95E-14	3.60E-12	yes	Gh_D05G2356	D05	-	23374536	23395187	20190	exon_intron
ghi_circ_000474	5	14	0.065654506	0.149687653	1.188989295	0.00196078	0.017382049	yes	Gh_D05G3257	D05	-	51025910	51032798	6889	intronic
ghi_circ_000476	4.666666667	17	0.0105353	0.031245651	1.568424034	3.97E-05	0.000606342	yes	Gh_D05G3434	D05	-	55821984	55861726	39743	intronic
ghi_circ_000477	0	3.666666667	0.001	0.006695727	2.743240723	0.001755629	0.015995735	yes	Gh_D05G3434	D05	+	55823750	55863528	39779	antisense
ghi_circ_000478	0	4.666666667	0.001	0.008656191	3.113732325	0.00012324	0.001616902	yes	Gh_D05G3434	D05	-	55823874	55863652	39779	intronic
ghi_circ_000480	0	2.333333333	0.001	0.027319904	4.771880488	0.016182694	0.097393095	no	Gh_D05G3434	D05	-	55857348	55863652	6305	intronic
ghi_circ_000482	70.66666667	35	0.174206253	0.069514861	-1.325403082	1.69E-06	3.35E-05	yes	Gh_D05G3507	D05	-	57834249	57871913	36978	exon_intron
ghi_circ_000484	5.666666667	1.666666667	0.019341187	0.004667096	-2.051079356	0.021028828	0.116906027	no	Gh_D05G3507	D05	-	57834875	57899727	26310	exon_intron
ghi_circ_000486	64.33333333	22	0.21788188	0.060400413	-1.850915904	9.61E-09	3.00E-07	yes	Gh_D05G3507	D05	-	57835916	57900763	26754	exon_intron
ghi_circ_000501	3.666666667	0	0.013488653	0.001	-3.753674332	0.000982207	0.009912734	yes	Gh_D06G0902	D06	-	17839088	17863713	24437	exon_intron
ghi_circ_000512	62	3.333333333	0.289326521	0.012551496	-4.526767292	8.70E-33	7.13E-31	yes	Gh_D07G0841	D07	+	10784762	10804327	19566	exon_intron
ghi_circ_000519	26.33333333	16.33333333	0.385625113	0.191559034	-1.00940994	0.011444678	0.072189506	no	Gh_D07G2008	D07	+	49753148	49759626	6250	exon_intron
ghi_circ_000525	1	9.666666667	0.041755753	0.322042324	2.947203426	3.17E-05	0.000520061	yes	Gh_D08G0082	D08	-	652139	654443	2189	exon_intron
ghi_circ_000526	0	4.333333333	0.001	1.493089177	10.54408462	0.007502623	0.049225942	yes	NA	D08	+	1378299	1378506	208	intergenic
ghi_circ_000528	2	11.66666667	0.02500271	0.11988483	2.261492751	3.40E-05	0.000544095	yes	Gh_D08G0270	D08	-	2593801	2600969	7169	intronic
ghi_circ_000557	3	10.33333333	0.028053018	0.081102108	1.531583418	0.00523504	0.037328108	yes	Gh_D09G0839	D09	+	33191876	33201392	9438	exon_intron
ghi_circ_000558	3.333333333	10.66666667	0.017825772	0.045979992	1.367041634	0.005748021	0.040113845	yes	Gh_D09G0839	D09	+	33191876	33209794	17202	exon_intron
ghi_circ_000565	1	4.666666667	0.005822956	0.022917291	1.976612958	0.012802122	0.079982779	no	Gh_D09G1575	D09	+	43339191	43354268	14886	exon_intron
ghi_circ_000574	0	2	0.001	0.008935127	3.159488234	0.031299183	0.159164837	no	Gh_D09G2022	D09	+	47625264	47641677	16414	exon_intron
ghi_circ_000575	1.333333333	18	0.007615012	0.07992803	3.391783234	4.93E-10	1.84E-08	yes	Gh_D09G2022	D09	-	47625352	47641765	16414	antisense
ghi_circ_000576	1	46	0.007902664	0.286685339	5.180985224	4.60E-24	3.35E-22	yes	Gh_D09G2023	D09	+	47630022	47641734	11713	exon_intron
ghi_circ_000586	13.66666667	0.666666667	6.979949838	0.278960566	-4.645083565	5.71E-09	1.87E-07	yes	Gh_D10G1540	D10	+	40248262	40248438	177	antisense
ghi_circ_000587	7	0.333333333	3.106536311	0.126896196	-4.613586187	5.99E-05	0.000835746	yes	Gh_D10G1540	D10	+	40248727	40248927	201	antisense
ghi_circ_000624	0.666666667	5	0.0012242	0.008102192	2.726473378	0.00249306	0.020443092	yes	Gh_D11G2850	D11	-	58455328	58500591	45264	antisense
ghi_circ_000632	0.333333333	4	0.000344249	0.003113759	3.177134609	0.003437978	0.02750382	yes	Gh_D11G3106	D11	+	63191911	63286112	94202	antisense
ghi_circ_000635	3	12.33333333	0.137264019	0.444264154	1.694464243	0.000313296	0.003670042	yes	Gh_D11G3108	D11	-	63453652	63456790	2049	annot_exons
ghi_circ_000652	1	4.666666667	0.005901052	0.021759286	1.882587111	0.018629726	0.10445385	no	Gh_D12G0467	D12	-	7701876	7717561	15686	exon_intron
ghi_circ_000655	0.666666667	5.666666667	0.004800095	0.031701858	2.723432669	0.003340927	0.027057387	yes	NA	D12	+	34852600	34865869	13270	intergenic
ghi_circ_000658	4.333333333	14.33333333	0.096305788	0.267980742	1.47643492	0.00134607	0.012797421	yes	Gh_D12G1051	D12	+	36594059	36598007	3949	antisense
ghi_circ_000667	6	0.333333333	0.189462911	0.008384518	-4.498043853	0.000133618	0.001718694	yes	Gh_D13G0378	D13	+	4060513	4063476	2857	exon_intron
ghi_circ_000677	2	0	0.004845099	0.001	-2.276526051	0.031299183	0.159164837	no	Gh_D13G1699	D13	+	50987795	51024789	36995	exon_intron
ghi_circ_000678	2	0	0.04270775	0.001	-5.416425981	0.031299183	0.159164837	no	Gh_D13G1731	D13	-	51840059	51844255	4197	antisense
ghi_circ_000686	41.33333333	5	0.466152777	0.047695271	-3.288884731	6.52E-07	1.38E-05	yes	Gh_D13G2344	D13	-	59677885	59685808	7924	exon_intron
