# Supplementary material for: Identification of circularRNAs and their targets in Gossypium under Verticillium wilt stress based on RNA-seq
Source: PeerJ. 2018 Mar 16;6:e4500. doi: 10.7717/peerj.4500 (PMC5858604; doi:10.7717/peerj.4500)
Supplement: Table S17 [file peerj-06-4500-s017.xls]

id	C-SRM_count	C-SRI_count	C-SRM_rpm	C-SRI_rpm	log2(FC)	Pvalue	FDR	significant	source_gene	chr	strand	genomic_start	genomic_end	spliced_length	annot_type
ghi_circ_000043	5	0.333333333	0.027185413	0.002036792	-3.738461985	0.001652074	0.079750483	no	Gh_A02G1359	A02	-	78266787	78282447	15661	exon_intron
ghi_circ_000061	15.33333333	7	1.868732753	0.798396161	-1.226883576	0.005094179	0.178595922	no	NA	A03	+	86538298	86539014	717	intergenic
ghi_circ_000062	0.333333333	2.666666667	0.001876047	0.015516117	3.047999914	0.039120175	0.59570822	no	NA	A03	-	88575913	88590231	14319	intergenic
ghi_circ_000092	10.33333333	37	0.031097617	0.105403084	1.761041129	4.31E-06	0.00085691	yes	Gh_A05G0673	A05	-	7082007	7111162	28707	exon_intron
ghi_circ_000129	1.666666667	6.333333333	0.030037226	0.110905813	1.884511514	0.009759967	0.30615477	no	Gh_A06G0031	A06	+	226535	232645	4884	exon_intron
ghi_circ_000185	1.333333333	6.666666667	0.011094271	0.053693877	2.274942777	0.001911725	0.079750483	no	Gh_A08G1957	A08	+	100650750	100661196	10447	antisense
ghi_circ_000186	2	6	0.038208973	0.116174358	1.604308293	0.031750597	0.540667309	no	Gh_A08G2236	A08	-	103255745	103260235	4491	antisense
ghi_circ_000228	0.333333333	3	0.016238072	0.137334814	3.080245119	0.039980417	0.59570822	no	Gh_A10G1739	A10	-	91489144	91492138	1949	exon_intron
ghi_circ_000266	0	50.33333333	0.001	0.171442173	7.42157823	9.95E-08	5.93E-05	yes	NA	A11	+	84855236	84878552	23317	intergenic
ghi_circ_000278	17	4.666666667	0.110413051	0.02938143	-1.909934207	1.43E-05	0.00212829	yes	Gh_A11G2805	A11	-	91397327	91410851	13525	exon_intron
ghi_circ_000292	1.333333333	5.666666667	0.011802303	0.048964945	2.052680869	0.025218339	0.501004326	no	Gh_A12G0465	A12	-	10013350	10024095	9343	exon_intron
ghi_circ_000309	8	3	0.040467527	0.014120218	-1.519002364	0.019466298	0.437876067	no	NA	A13	+	4227727	4244757	17031	intergenic
ghi_circ_000337	0.666666667	6	0.001252052	0.011252147	3.167833413	0.000405804	0.034551286	yes	Gh_D01G0335	D01	-	3604063	3649222	45160	antisense
ghi_circ_000338	0.666666667	5.666666667	0.001299115	0.010942211	3.074302943	0.000733925	0.048602152	yes	Gh_D01G0335	D01	+	3604086	3649245	43524	exon_intron
ghi_circ_000404	10.33333333	4.666666667	0.052536329	0.022884876	-1.198920901	0.018701198	0.437876067	no	Gh_D03G1606	D03	-	45973078	45995480	17223	exon_intron
ghi_circ_000422	1	6	0.007475487	0.043102439	2.52753002	0.00169747	0.079750483	no	Gh_D04G1655	D04	-	48749206	48761647	11534	exon_intron
ghi_circ_000425	3	7.333333333	0.020895305	0.048772949	1.222902406	0.038159328	0.59570822	no	Gh_D04G1832	D04	+	50652126	50665324	12756	exon_intron
ghi_circ_000429	17.66666667	8.333333333	0.031630086	0.013975705	-1.178376472	0.002007143	0.079750483	no	Gh_D05G0080	D05	+	827606	879016	49071	exon_intron
ghi_circ_000442	5	20	0.033279784	0.125976239	1.920433668	6.90E-05	0.008224998	yes	Gh_D05G0819	D05	-	6870121	6883567	12996	exon_intron
ghi_circ_000470	0	3.333333333	0.001	0.512248922	9.000701232	0.001959137	0.079750483	no	Gh_D05G2834	D05	-	31823221	31825061	545	annot_exons
ghi_circ_000524	0	2.666666667	0.001	0.068857533	6.105542583	0.007827457	0.259175796	no	Gh_D08G0082	D08	-	650982	654170	3189	exon_intron
ghi_circ_000538	5.333333333	12.33333333	0.698198372	1.517005101	1.119517037	0.037596031	0.59570822	no	NA	D08	-	55857073	55857738	666	intergenic
ghi_circ_000576	6.666666667	0.666666667	0.050411657	0.004507211	-3.483450584	0.000169223	0.016809532	yes	Gh_D09G2023	D09	+	47630022	47641734	11713	exon_intron
ghi_circ_000623	0.333333333	3	0.000443762	0.004352162	3.293875299	0.032986192	0.546104729	no	Gh_D11G2672	D11	-	55643726	55704260	60535	intronic
ghi_circ_000624	0.666666667	3.666666667	0.001354886	0.006929624	2.35460504	0.022518228	0.479316566	no	Gh_D11G2850	D11	-	58455328	58500591	45264	antisense
ghi_circ_000626	3	0.333333333	0.00503854	0.000514221	-3.292546173	0.030964316	0.540667309	no	Gh_D11G2925	D11	-	59533878	59591136	53850	exon_intron
ghi_circ_000639	2	0	0.003070603	0.001	-1.618521821	0.031282041	0.540667309	no	Gh_D11G3157	D11	-	64082192	64144477	58083	exon_intron
ghi_circ_000652	2.666666667	8	0.01387998	0.041728458	1.588026101	0.028788414	0.536184212	no	Gh_D12G0467	D12	-	7701876	7717561	15686	exon_intron
