# Supplementary material for: Identification of circularRNAs and their targets in Gossypium under Verticillium wilt stress based on RNA-seq
Source: PeerJ. 2018 Mar 16;6:e4500. doi: 10.7717/peerj.4500 (PMC5858604; doi:10.7717/peerj.4500)
Supplement: Table S18 [file peerj-06-4500-s018.xls]

id	C-SSI_count	C-SRI_count	C-SSI_rpm	C-SRI_rpm	log2(FC)	Pvalue	FDR	significant	source_gene	chr	strand	genomic_start	genomic_end	spliced_length	annot_type
ghi_circ_000009	12	6.666666667	0.236944092	0.117478903	-1.012144997	0.037315529	0.728273237	no	Gh_A01G0389	A01	-	5987406	5992144	4739	antisense
ghi_circ_000057	4.666666667	10.33333333	0.016410349	0.033496194	1.029391216	0.040658933	0.728273237	no	NA	A03	-	83644111	83670549	26439	intergenic
ghi_circ_000188	12	3.666666667	0.039197528	0.010729018	-1.8692446	0.003371763	0.234581183	no	Gh_A09G0199	A09	-	5919969	5949746	29778	exon_intron
ghi_circ_000212	13.33333333	3.666666667	0.143786832	0.033026395	-2.12224017	0.000119638	0.020326034	yes	Gh_A10G0501	A10	-	5441019	5450473	8880	exon_intron
ghi_circ_000228	0	3	0.001	0.137334814	7.101553583	0.010426651	0.396864403	no	Gh_A10G1739	A10	-	91489144	91492138	1949	exon_intron
ghi_circ_000267	10.33333333	4.333333333	0.026573857	0.009975049	-1.413611789	0.019787029	0.54070314	no	NA	A11	-	85269389	85306547	37159	intergenic
ghi_circ_000300	46.33333333	25.33333333	13.10651302	6.385432992	-1.037427552	0.000133504	0.020326034	yes	NA	A12	+	85186316	85186646	331	intergenic
ghi_circ_000322	11	3	1.504961722	0.350155059	-2.103660957	0.001542912	0.141527119	no	Gh_A13G0974	A13	-	52699572	52701014	672	exon_intron
ghi_circ_000327	0	3	0.001	0.011159197	3.480161368	0.024546988	0.574965985	no	Gh_A13G1549	A13	-	74072187	74095437	21405	exon_intron
ghi_circ_000330	3.333333333	0	0.034759741	0.001	-5.119345411	0.003466717	0.234581183	no	Gh_A13G1829	A13	+	77917826	77927058	9233	intronic
ghi_circ_000338	11	5.666666667	0.024011932	0.010942211	-1.133847241	0.040000225	0.728273237	no	Gh_D01G0335	D01	+	3604086	3649245	43524	exon_intron
ghi_circ_000339	9	4	0.039092235	0.014533175	-1.427532141	0.021224264	0.54070314	no	Gh_D01G0522	D01	-	6430125	6452209	22085	exon_intron
ghi_circ_000369	13.33333333	0.666666667	0.257774049	0.011875079	-4.440098068	8.35E-09	5.08E-06	yes	Gh_D02G0328	D02	-	4393576	4398630	4800	exon_intron
ghi_circ_000375	35.66666667	84	0.140416274	0.293428022	1.063296499	2.31E-05	0.007047766	yes	Gh_D02G0733	D02	-	10867995	10893225	24152	exon_intron
ghi_circ_000380	3.666666667	0.333333333	0.029145098	0.002119042	-3.781769108	0.006393777	0.335910607	no	NA	D02	+	65454802	65466647	11846	intergenic
ghi_circ_000382	2.333333333	0	0.036132728	0.001	-5.175234294	0.019530215	0.54070314	no	Gh_D03G0370	D03	-	4815412	4821467	5862	exon_intron
ghi_circ_000391	8	3.333333333	0.081137405	0.029862913	-1.442012252	0.034210788	0.694479002	no	NA	D03	-	43189906	43199026	9121	intergenic
ghi_circ_000401	0	2.333333333	0.001	0.012122142	3.599572708	0.028713721	0.624523428	no	Gh_D03G1605	D03	-	45971888	45989672	17165	exon_intron
ghi_circ_000425	15.66666667	7.333333333	0.114191729	0.048772949	-1.22730506	0.039236342	0.728273237	no	Gh_D04G1832	D04	+	50652126	50665324	12756	exon_intron
ghi_circ_000428	0	2	0.001	0.082184535	6.360795034	0.031324426	0.657812941	no	Gh_D04G1917	D04	+	51451609	51453669	2061	exon_intron
ghi_circ_000430	4.333333333	11.33333333	0.008177758	0.019465681	1.251155577	0.021487626	0.54070314	no	Gh_D05G0077	D05	-	828706	879992	48716	exon_intron
ghi_circ_000475	0	2.333333333	0.001	0.003215899	1.685221921	0.022196352	0.54070314	no	Gh_D05G3336	D05	-	53902542	53962212	59671	intronic
ghi_circ_000477	2.666666667	0	0.006413726	0.001	-2.681162681	0.011781212	0.422044598	no	Gh_D05G3434	D05	+	55823750	55863528	39779	antisense
ghi_circ_000478	4.666666667	0.333333333	0.011005586	0.000801886	-3.778695881	0.001626748	0.141527119	no	Gh_D05G3434	D05	-	55823874	55863652	39779	intronic
ghi_circ_000480	3	0	0.045564428	0.001	-5.509836066	0.003928604	0.239252002	no	Gh_D05G3434	D05	-	55857348	55863652	6305	intronic
ghi_circ_000492	4	0.333333333	0.008908587	0.000630851	-3.819826486	0.027181267	0.613088583	no	Gh_D05G3662	D05	+	60745907	60785697	39791	antisense
ghi_circ_000514	4	0.666666667	0.24757425	0.03844451	-2.687011777	0.016475118	0.54070314	no	Gh_D07G1341	D07	-	21551389	21553037	1550	exon_intron
ghi_circ_000538	3.666666667	12.33333333	0.520651164	1.517005101	1.54283694	0.018358672	0.54070314	no	NA	D08	-	55857073	55857738	666	intergenic
ghi_circ_000553	1	5.333333333	0.00221192	0.010667442	2.269843026	0.006646245	0.335910607	no	Gh_D09G0231	D09	+	7134441	7178135	42929	exon_intron
ghi_circ_000591	0.333333333	5.333333333	0.000770979	0.01084134	3.81370841	0.001381274	0.141527119	no	Gh_D10G2218	D10	+	59647021	59688723	41703	exon_intron
ghi_circ_000598	5	1	0.010853622	0.001849308	-2.553118933	0.009797368	0.396864403	no	Gh_D10G2263	D10	-	60475345	60518865	43521	antisense
ghi_circ_000615	1	5.666666667	0.004743955	0.023626785	2.316261065	0.007170506	0.335910607	no	Gh_D11G0765	D11	+	6577640	6599165	20842	exon_intron
ghi_circ_000644	1	4.333333333	0.009928778	0.042842062	2.109339821	0.049824124	0.855240653	no	Gh_D11G3223	D11	+	65193103	65201633	8531	exon_intron
