# Supplementary material for: Identification of circularRNAs and their targets in Gossypium under Verticillium wilt stress based on RNA-seq
Source: PeerJ. 2018 Mar 16;6:e4500. doi: 10.7717/peerj.4500 (PMC5858604; doi:10.7717/peerj.4500)
Supplement: Table S19 [file peerj-06-4500-s019.xls]

id	C-SSM_count	C-SRM_count	C-SSM_rpm	C-SRM_rpm	log2(FC)	Pvalue	FDR	significant	source_gene	chr	strand	genomic_start	genomic_end	spliced_length	annot_type
ghi_circ_000007	0.666666667	3	0.010783794	0.055234357	2.356701082	0.038605059	0.447670205	no	Gh_A01G0388	A01	+	5986619	5991357	4739	exon_intron
ghi_circ_000008	0.333333333	4	0.005292499	0.071824547	3.762456121	0.004393246	0.098115819	no	Gh_A01G0389	A01	+	5987290	5992028	4739	exon_intron
ghi_circ_000009	2.666666667	8.333333333	0.042785291	0.155791082	1.86442585	0.000930168	0.028044578	yes	Gh_A01G0389	A01	-	5987406	5992144	4739	antisense
ghi_circ_000015	0.666666667	3.666666667	0.005870867	0.037033837	2.657198524	0.012955858	0.223210917	no	NA	A01	+	9351448	9360171	8724	intergenic
ghi_circ_000088	0.666666667	3.666666667	0.001734889	0.011110211	2.678971016	0.022950264	0.321837424	no	Gh_A04G1093	A04	+	61017164	61047197	28979	exon_intron
ghi_circ_000089	0.666666667	3	0.001261308	0.00648132	2.361367581	0.038605059	0.447670205	no	Gh_A04G1093	A04	+	61017164	61058930	40517	exon_intron
ghi_circ_000092	43	10.33333333	0.114245086	0.031097617	-1.877256162	2.55E-10	5.13E-08	yes	Gh_A05G0673	A05	-	7082007	7111162	28707	exon_intron
ghi_circ_000096	15.33333333	6.666666667	4.126926923	2.035512313	-1.019675944	0.03654657	0.447199502	no	NA	A05	-	21289072	21289355	284	intergenic
ghi_circ_000097	5.333333333	0	0.005664672	0.001	-2.501992324	9.21E-05	0.003964862	yes	Gh_A05G2112	A05	-	23947676	24019595	71920	intronic
ghi_circ_000140	0.333333333	3.333333333	0.102372044	1.20448855	3.556526985	0.014801244	0.234872368	no	Gh_A06G1591	A06	+	100542792	100543036	245	intronic
ghi_circ_000145	14.33333333	1.666666667	0.147509594	0.019872033	-2.891997384	2.47E-06	0.000135393	yes	Gh_A06G1691	A06	-	102161465	102168889	7425	exon_intron
ghi_circ_000151	3.333333333	0.333333333	1.217309735	0.141331319	-3.106543186	0.03677311	0.447199502	no	Gh_A07G0780	A07	-	13191777	13192064	210	annot_exons
ghi_circ_000226	4.666666667	0.333333333	0.522163863	0.039331059	-3.730761676	0.003806464	0.090684142	no	Gh_A10G1729	A10	+	91271983	91273642	683	annot_exons
ghi_circ_000266	81.66666667	0	0.267850061	0.001	-8.065281813	4.65E-49	2.80E-46	yes	NA	A11	+	84855236	84878552	23317	intergenic
ghi_circ_000278	5.333333333	17	0.029885399	0.110413051	1.885398019	4.17E-07	3.14E-05	yes	Gh_A11G2805	A11	-	91397327	91410851	13525	exon_intron
ghi_circ_000292	8.666666667	1.333333333	0.070788839	0.011802303	-2.584453503	0.000889931	0.028044578	yes	Gh_A12G0465	A12	-	10013350	10024095	9343	exon_intron
ghi_circ_000295	0	2	0.001	0.002507561	1.326284945	0.015633972	0.241725258	no	Gh_A12G1085	A12	+	63588387	63659849	71463	intronic
ghi_circ_000300	77.33333333	14	17.83797252	3.673119329	-2.279873976	1.50E-18	4.53E-16	yes	NA	A12	+	85186316	85186646	331	intergenic
ghi_circ_000314	0	4.333333333	0.001	0.597197086	9.222063315	0.000472943	0.015843588	yes	Gh_A13G0447	A13	+	6615883	6616537	655	antisense
ghi_circ_000322	17.33333333	3	1.975234654	0.390779247	-2.337598295	5.48E-06	0.00027523	yes	Gh_A13G0974	A13	-	52699572	52701014	672	exon_intron
ghi_circ_000336	6	0.666666667	0.010176548	0.001189712	-3.096563364	0.002673763	0.067178283	no	Gh_D01G0335	D01	-	3602882	3648040	45159	antisense
ghi_circ_000337	12	0.666666667	0.020310922	0.001252052	-4.019888808	3.07E-07	2.65E-05	yes	Gh_D01G0335	D01	-	3604063	3649222	45160	antisense
ghi_circ_000338	12	0.666666667	0.021074379	0.001299115	-4.019888808	3.07E-07	2.65E-05	yes	Gh_D01G0335	D01	+	3604086	3649245	43524	exon_intron
ghi_circ_000383	4	0	0.049019676	0.001	-5.615289041	0.007590447	0.143032489	no	Gh_D03G0371	D03	+	4816228	4822383	6156	antisense
ghi_circ_000402	106	44	0.465737815	0.220866959	-1.076340409	4.98E-09	7.51E-07	yes	Gh_D03G1606	D03	-	45972342	45989888	17379	exon_intron
ghi_circ_000403	53.66666667	22.33333333	0.236284868	0.113699782	-1.055297752	3.47E-05	0.001610068	yes	Gh_D03G1606	D03	-	45972544	45990320	17293	exon_intron
ghi_circ_000442	24.33333333	5	0.142820611	0.033279784	-2.101486217	4.74E-07	3.18E-05	yes	Gh_D05G0819	D05	-	6870121	6883567	12996	exon_intron
ghi_circ_000470	4	0	0.561718314	0.001	-9.133703031	0.000978032	0.02808348	yes	Gh_D05G2834	D05	-	31823221	31825061	545	annot_exons
ghi_circ_000476	8.666666667	2	0.016617719	0.004508916	-1.88186985	0.004563057	0.098268687	no	Gh_D05G3434	D05	-	55821984	55861726	39743	intronic
ghi_circ_000477	2.333333333	0	0.004445795	0.001	-2.152441504	0.031262816	0.418921738	no	Gh_D05G3434	D05	+	55823750	55863528	39779	antisense
ghi_circ_000482	4.666666667	0.666666667	0.009565108	0.001582322	-2.595737773	0.014540383	0.234872368	no	Gh_D05G3507	D05	-	57834249	57871913	36978	exon_intron
ghi_circ_000492	5.333333333	0	0.010194065	0.001	-3.349657518	0.000117586	0.004726975	yes	Gh_D05G3662	D05	+	60745907	60785697	39791	antisense
ghi_circ_000499	3.333333333	0.333333333	0.65982806	0.069956024	-3.237569923	0.035878683	0.447199502	no	Gh_D06G0655	D06	-	11307588	11308085	384	annot_exons
ghi_circ_000524	2.333333333	0	0.056306848	0.001	-5.815238493	0.037081219	0.447199502	no	Gh_D08G0082	D08	-	650982	654170	3189	exon_intron
ghi_circ_000528	2.333333333	0	0.024931439	0.001	-4.639894247	0.031262816	0.418921738	no	Gh_D08G0270	D08	-	2593801	2600969	7169	intronic
ghi_circ_000550	1.666666667	5	0.002319305	0.008097574	1.803797295	0.014301664	0.234872368	no	Gh_D09G0037	D09	+	908438	967439	55289	exon_intron
ghi_circ_000576	1.333333333	6.666666667	0.008726099	0.050411657	2.530348603	0.000271266	0.00962196	yes	Gh_D09G2023	D09	+	47630022	47641734	11713	exon_intron
ghi_circ_000591	1	9	0.00182686	0.019309269	3.401855413	1.17E-06	7.06E-05	yes	Gh_D10G2218	D10	+	59647021	59688723	41703	exon_intron
ghi_circ_000623	3.333333333	0.333333333	0.00424036	0.000443762	-3.256329724	0.036805772	0.447199502	no	Gh_D11G2672	D11	-	55643726	55704260	60535	intronic
ghi_circ_000652	15	2.666666667	0.073978025	0.01387998	-2.414091267	0.017479735	0.263507008	no	Gh_D12G0467	D12	-	7701876	7717561	15686	exon_intron
ghi_circ_000663	16.33333333	7	3.695456275	1.809298219	-1.030322283	0.022874555	0.321837424	no	NA	D12	+	57046006	57046342	337	intergenic
ghi_circ_000668	0	2.666666667	0.001	0.02028631	4.342434557	0.003910096	0.090684142	no	Gh_D13G0448	D13	-	5184627	5195969	11343	antisense
ghi_circ_000681	0	3.666666667	0.001	1.140372126	10.15528897	0.005375761	0.111778745	no	Gh_D13G1929	D13	+	54670252	54672815	269	annot_exons
