# Supplementary material for: Identification of circularRNAs and their targets in Gossypium under Verticillium wilt stress based on RNA-seq
Source: PeerJ. 2018 Mar 16;6:e4500. doi: 10.7717/peerj.4500 (PMC5858604; doi:10.7717/peerj.4500)
Supplement: Table S20 [file peerj-06-4500-s020.xls]

id	C-SSM_count	C-SSI_count	C-SSM_rpm	C-SSI_rpm	log2(FC)	Pvalue	FDR	significant	source_gene	chr	strand	genomic_start	genomic_end	spliced_length	annot_type
ghi_circ_000009	2.666666667	12	0.042785291	0.236944092	2.469359892	1.35E-06	0.000412223	yes	Gh_A01G0389	A01	-	5987406	5992144	4739	antisense
ghi_circ_000015	0.666666667	4	0.005870867	0.041913227	2.8357601	0.005401241	0.206259877	no	NA	A01	+	9351448	9360171	8724	intergenic
ghi_circ_000033	5	9.333333333	1.297136391	3.021334503	1.219855735	0.008082982	0.274372338	no	Gh_A02G0212	A02	-	2401168	2401460	293	exon_intron
ghi_circ_000043	4.333333333	0	0.021096263	0.001	-4.398915574	0.0005984	0.052231754	no	Gh_A02G1359	A02	-	78266787	78282447	15661	exon_intron
ghi_circ_000049	1.666666667	5.333333333	0.019444349	0.079002618	2.022549537	0.011909878	0.346520734	no	Gh_A03G0155	A03	-	2351464	2358021	6558	exon_intron
ghi_circ_000061	17	3.666666667	1.799624347	0.460481763	-1.966479863	0.002610574	0.145005517	no	NA	A03	+	86538298	86539014	717	intergenic
ghi_circ_000079	6.666666667	0.666666667	0.010473379	0.001308813	-3.000395882	0.0453762	0.776169586	no	Gh_A04G0311	A04	-	7181777	7230267	47985	exon_intron
ghi_circ_000126	0	2.666666667	0.001	1.955333347	10.93319887	0.008880782	0.285587239	no	Gh_A05G3581	A05	-	91664861	91665070	124	annot_exons
ghi_circ_000145	14.33333333	4	0.147509594	0.050301275	-1.552141903	0.004137534	0.194464099	no	Gh_A06G1691	A06	-	102161465	102168889	7425	exon_intron
ghi_circ_000185	1.666666667	5.333333333	0.01204728	0.049074408	2.026263416	0.036062035	0.773535218	no	Gh_A08G1957	A08	+	100650750	100661196	10447	antisense
ghi_circ_000188	3.333333333	12	0.008592287	0.039197528	2.189648502	7.43E-05	0.011348465	yes	Gh_A09G0199	A09	-	5919969	5949746	29778	exon_intron
ghi_circ_000194	1.333333333	6	0.021016151	0.113748843	2.436281489	0.001722678	0.105255603	no	Gh_A09G1052	A09	+	60889441	60895327	4953	exon_intron
ghi_circ_000196	1	3	0.013188046	0.049168462	1.898502344	0.04573176	0.776169586	no	Gh_A09G1053	A09	+	60889925	60897659	5714	exon_intron
ghi_circ_000212	8	13.33333333	0.068656842	0.143786832	1.066456156	0.005344072	0.206259877	no	Gh_A10G0501	A10	-	5441019	5450473	8880	exon_intron
ghi_circ_000250	2	4.666666667	0.031950836	0.092991278	1.541241746	0.040512483	0.773535218	no	Gh_A10G2126	A10	+	100072593	100079420	4776	exon_intron
ghi_circ_000285	3.333333333	0	0.73528855	0.001	-9.522166709	0.00947056	0.289325597	no	NA	A12	-	7676981	7677327	347	intergenic
ghi_circ_000315	2.333333333	0	0.272891397	0.001	-8.092183102	0.039470758	0.773535218	no	Gh_A13G0447	A13	+	6615883	6616540	658	antisense
ghi_circ_000330	0.666666667	3.333333333	0.00544518	0.034759741	2.67436568	0.036312199	0.773535218	no	Gh_A13G1829	A13	+	77917826	77927058	9233	intronic
ghi_circ_000335	0	3.333333333	0.001	0.008704429	3.121749705	0.003036055	0.154585813	no	Gh_D01G0260	D01	+	2339748	2423517	37876	exon_intron
ghi_circ_000339	4.333333333	9	0.014922324	0.039092235	1.389409824	0.005803129	0.208571299	no	Gh_D01G0522	D01	-	6430125	6452209	22085	exon_intron
ghi_circ_000369	0.333333333	13.33333333	0.00542151	0.257774049	5.571268433	3.85E-12	2.35E-09	yes	Gh_D02G0328	D02	-	4393576	4398630	4800	exon_intron
ghi_circ_000380	1	3.666666667	0.006520403	0.029145098	2.160220222	0.018469554	0.470204064	no	NA	D02	+	65454802	65466647	11846	intergenic
ghi_circ_000387	0.333333333	3	0.005018237	0.057479736	3.517800803	0.015246513	0.405026931	no	Gh_D03G1321	D03	+	41616259	41622324	4998	exon_intron
ghi_circ_000401	5.333333333	0	0.023686229	0.001	-4.565976656	0.000264159	0.026900221	yes	Gh_D03G1605	D03	-	45971888	45989672	17165	exon_intron
ghi_circ_000402	106	42.33333333	0.465737815	0.231886344	-1.006100164	3.06E-06	0.000623337	yes	Gh_D03G1606	D03	-	45972342	45989888	17379	exon_intron
ghi_circ_000403	53.66666667	20.33333333	0.236284868	0.111312525	-1.0859113	0.00012073	0.014753238	yes	Gh_D03G1606	D03	-	45972544	45990320	17293	exon_intron
ghi_circ_000425	5.333333333	15.66666667	0.031938161	0.114191729	1.838105009	0.000861557	0.058490135	no	Gh_D04G1832	D04	+	50652126	50665324	12756	exon_intron
ghi_circ_000478	0.666666667	4.666666667	0.00128755	0.011005586	3.09553581	0.00069943	0.053418993	no	Gh_D05G3434	D05	-	55823874	55863652	39779	intronic
ghi_circ_000490	0.333333333	2.333333333	0.093946748	0.787527748	3.067415633	0.039176605	0.773535218	no	Gh_D05G3571	D05	-	59107147	59107423	277	intronic
ghi_circ_000499	3.333333333	0.333333333	0.65982806	0.073526395	-3.165755984	0.042137601	0.776169586	no	Gh_D06G0655	D06	-	11307588	11308085	384	annot_exons
ghi_circ_000519	0.666666667	3	0.008176704	0.04620553	2.498474214	0.048857039	0.798295884	no	Gh_D07G2008	D07	+	49753148	49759626	6250	exon_intron
ghi_circ_000530	2.333333333	0	0.013223012	0.001	-3.724978916	0.039712048	0.773535218	no	Gh_D08G0326	D08	-	3185404	3198974	13571	antisense
ghi_circ_000551	0.666666667	3.333333333	0.116639796	0.701036095	2.587428626	0.040351237	0.773535218	no	Gh_D09G0168	D09	+	5408337	5408768	432	intronic
