# Supplementary material for: Identification of circularRNAs and their targets in Gossypium under Verticillium wilt stress based on RNA-seq
Source: PeerJ. 2018 Mar 16;6:e4500. doi: 10.7717/peerj.4500 (PMC5858604; doi:10.7717/peerj.4500)
Supplement: Dataset S1 [file peerj-06-4500-s023.fa]

Data S1. The nucleotide sequences of the 686 novel circRNAs identified from cotton.


>ghi_circ_000001
GTTTGGAGCTGTCTTCAAAAGGAACAAGTGGGAATTATTGGCATATATGGCTTAGGAGGGGTTGGCAAGA
CAACCCTCCTGAACCAAATCAATAACAAATTCCATGATACTACCCATGATTACCATGTAATTTGGGCAGT
TGCATCGCAAGATCGGCCAATTGAGAGAGTCCAGGATGAGATTGCCAAAAGAATAGGCCTCTCTAATGAA
GGTTGGAAATCTATTGAAGAGAAAGCCGCGGACATCTTCAACGTCTTACGTAAAAAGAAGTTTGCATTGT
TGTTAGATGATATATGGGAACGGTTTGATCTCACAAGAGCTGGGGTACCTCTTCCAACACAAGGAAATGG
CTCTAAAGTCATTTTCACAACTCGTCGTCGTGATGTGTGCTGTCAAATGCAACCGAACGTGGATAATAAT
ATCAGAGTGGAATGTTTACCACCCGGAGAAGCTTTCAAACTGTTCGAGGAGAAGGTTGGATCAGAGACCC
TTCGAATGCATCCAGATATTTGCAAGTTAGCTGAAGCGGTGGTTGATGAGTGTGCAGGACTACCTCTCGC
TCTCATTATAATTGGGCGGGCCATGGCATCCATGAAGACCCCTCCAGAGTGGGAATATGCTATTCAAGTT
TTAAGGCAATCAGCAGCTTCTGTGTTCCCAGGGAAAGGGCCTAGTAATGATAGTGTAAAGATGCACGATG
TGATTCGTGACATGGCCTTGTGGATTGCTGGTGAATCTGAGAAGGAGAAGTTTTTTGTAAAATCAGGTGT
TCAGTTAAAGGAACAACCAAAAGCTAATAAGTGGGAAGAGGTAATAAGAATATCGCTGATGGATAATCAA
ATTGAAAGTCTATATGAGATATTGGCATGCCCCAATCTGCAAACTTTATTTCTTGGAAGGAATCATTTGG
AGGTGATCATAAGTGATTTTTTTAACTTCATGCCGATGCTAAGGGTTCTGGACTTGTCCCACAATAGTAA
TTTGAGAAAACTGTCGGTTGGAATTGCAAAGTTGGTTTCACTAGAACATCTCAATCTGTCATCGACAGGA
ATAAGAAAGCTGCCAGTCGAATTGAAGGCCCTAAAAGAGCTGAAATATTTGAATCTAGAGTGGACAAACC
ATCTAGAAATGATCCCACAACAACTTATATCCAGTTTCTCCAAGTTGCAAGTACTGAAAATGGAGGGATG
TGACTGTGACTGTTCATTGGTTTTGGAGGAAATGAAGCATTTAAAATATTTGAATGTGTTGACCATTACT
TTTAGAAGCGCTTCAGAGTTGGAAAAAGCTTTGGTGTTCAACAAGTTCTTCAGCTGTGCCATTGAACATG
CAACCCTTCAACATTTCAGAGGTTCAAGATCATTGAATATTTTTGATTTAGCAAATTGGCAGCATCTAAA
AAGTTTAATACTTTTGGGTTGTATGGATCTAGAAGTGAAGATCGAAAGTAACGTAATTGAAGGTGCAGGA
TGCTTCCATAGCCTTCGATTTCTATACCTAAACGACTGCAATCAATTGAGGGATGCGAGTTGGGTAATTT
TTGCTCCACTCTTGCAACAATTACTGATAAATGGCTGCAAAAATTTAGAAGAAGTTATTAGTGAAGAAAA
ACTTGGTGAAGTCACTAAGTACAAGGCAAATACAAACTTATTTTCTAAGCTCGAGGTTTTGAATCTATAT
TTTTTGCCCAAAATGAAAACAATATACTGCCATGCTCTGCCTTTTCCGCAGTTGGAAAAAATCAAAATTC
TAGGATGTCGAATGTTGAAGAAGCTACCGTTAAACTCCAATAGTGCAAAAGGAAAAAGGCTCGTCATTGT
AGGAAGGGAGGAATGGTGGAATGATCTAGAATGGGAGGATGAATTCACTCGAATTGCTTTTCTCCCCTCT
TTCAAATCTCGTGATCTATGAAATGTTGGATATTAATCAAGGCTTAAAGCCCTCATTGTATCATAGCATA
CCTCACTATAAGTTGTATTTTGCCTATCCCTAAATTACATGCAGCTTGGTTCTTTGTTTTACACAATGAC
TTGTTCACTTACATAAAATAATGTGTTTGAATTTGAGCGTAAATTTAACTGTATTATGAATTACTGAGTG
TAAGCCTTCCGGAGGGAGGTATGGAAGGTTAACGGTACATCTAACCAATTGAGCATTCCGTGACTCAAGT
TGTTGAGAATCATCGACAATTGTCTATTAAATGTCATGATTTCGTGTTCTTTTATAAAGCGATGGGTCAT
GGTTTTAGTGGCATTATATGATGCCACTAAGAGTGCTTGTTTTGGTCATTGAATTAATGCGCTACCTGCG
GTCTTTAGGAAGGAACTCTACAGTACTGAAATACCCCCCTAAGGCGAGGGCTGCCTCTCACTCTGCTTCA
CCTCCCGAAAAAAGCTTTTAAGCCTCAATCAATTCTCCAACCATACAGCTTGGCCCGCAGCAGTACCTTG
ACCAACTCCAGGTCCAATAGAATTAAGCCCGACAGCCAACCCAGCAGCAATAACGGAAGCGGCAGAAATC
AGTGGATTCATGATAAGTTCCTGGCACCAAAATAAAGAAATGATTAATGATACAATCATCCAATGAATTT
TGACTTAATTATATTATGTATATTATGTTAAAGAATTATAATTTGAAATATTACTCTTAAAATATTAGAT
AATTTTCTTTTAATTTTGATTTATGATACATGTTTTCATTAAGATGAGGTGTTCCATAACATAATTGCAC
AAAGTTAAGCAAAATTTTAGCAACTAAGTATTATTTCGATATGAGTCCGAATTTCAGAACACTATTACAT
TTGCTTACCACAACCTTAGCTATAATTGCACAAACCATGAAAAGTTGGAAAAAAAGAAACCAATGTTCCT
CTGCATTTGAACAAAACTTTAACCCCATCTCTTTCAGATGCATTGGCATCTTCATCTTCATCATTCTCTC
CATTATCTTCAGCTGCAAGTTCGTCCCATCTTGACATTATACCAGCATATTCATCCTCCTCGTATGCACC
CATTTTATTGTCTGCTTCAGCCACACTAGGAGTCAGAAAATGGAGCATTTAAAATATTTGAATGTGTTGA
CAATTAATTAATTCTGAGTTAGAAAGAGATGTATTCTCGTACAAGTTCTTGAGTTGTGCCATTGAAGCCA
TGATCCTTTAAGATTTCATAGGTTCAAGGTCGTTGAACATATAGACTTTAGTAAATATGCAACATCTATA
TACTTTAGGACTTTCGAGTTGTATGGATCTAGAAGAAGTGAAGATCAATAGTGCATGGATTGCAAGTGCA
GGATGCTTCCATAGCCTTCGATTTCTATCCTTATTTAGCTGCCATAAACTGAGGGATGTGAGTTGGGTAA
CTTTTGCTCAACATTTGAAAGAACTATCTATATGGAAATGCCTAGGTTTAGAAGAAATTACCAGTTGGGA
AAAACATAGTGAAGTTGCTGAGTTGAAGGAAAAATGGCCAATGTTGAAGAAGCTCCCACTAAACTTCAAT
AGTGCCCTTTATCAACTCTCTCATGAGTCACATCAATTTCCATTCTTTTCCTATGATACTCATGTGAGTT
TTAGCCTTCAAATTTTTTGAATCAATGGGAATAAGAAGCTTAGCAGAGGAGGAATTTGAAGCTTCAAGAG
ACATGATTTTATTTTATTGGTGCTTAAAACTTAAAAATTTTAGAATGATATTAATATAATTTATTCCCTT
TAATTAAAAATAACATTTTTATTAAACAAACTTAAATAATTTTAGAAATTATGATTAATCATTTAAGGCT
TGTAATTCACGCTAGATCAAACTGGTTAAAAAGATGGTTAGTAGTCCTATCATTGGTGATTTTATATTTT
TATTAATACAATTTAACGAACTAACAAGAAATTGATTGTTGCCCCTAACAATGATTTTCCAGGCAATCAA
GACTCTCGAACATGATATATGAAGATTACCTTGAAATCTGAAGAACATGATGATATTTTGCAGCTTCTTT
ATTTTTTTTTTGGATTTGGTTTGATTTTAATTTAGATACCAGTTAAATCTATTTAGTTCAAGTATAATGA
CAAAATGTATTAATGATAAAAATTAACCTATCATGAACTCAAGAATAAAAAGTAGGGTTTATATTTTGTG
GTGGATATTGCAGGGTTCAGGAGGTAGAAAAATGGGAAGATGCAAAGAGTGAGGCAGAATTGACCAAATA
AACTAGTCTGAGCCAGTTCTTCTTTTTGTTCAACAAAATTGCTTAAGTAGTAATTCAATACCTTTCAATT
TCATCATCTAAGTAATTGTTTATTAGTAAGATATGTCAACTGTTGATGACAAAGTGAAAGCCACCTTTCA
ACAACATACATTATCAGCACTGCAATACAAATAAAAGATATTAAAATGAAGTATTCGCATTTGAATGAAT
TTTCAATAATAAATATAGTCATTAAATACCAAAGGATTATGAATATCTAAAATGACTAGACGAGGAAAGT
ACATGTGTAAAGCCCAAAATCTGCCCGGGGCCCGAAACTCAGAAGCCCAAAATCCAAACGCAGCATGCCT
AGGGCGCGCCGCTCCAGCCTCTGCCCAACCCCTCGCACGCCTCTACTCCGCGCCAGCCTCCACGACGCCC
ATACCGTCTGACACCCCACCACTGTCGGCCACGGTCACCTGCAAAGCCAAGAAGCAGGCGCAACAACAAA
GAAAATAATGTAAAAAAGGAAAAATAATTCGGTTATAAAAACCGAAAATCTCACTACACCAGGGGGGATT
TTTTCTTTGTAAAAACGCATATCAGAGAAAAAATTAAAAAACAAAAGGTTGTTGTTTTCTTCTTTTTTTT
TTTTTCGATTCATCTATTTATTTTATTTATCTTTTTTAAAGAAAAACTATTAATAAAGAGGATAAAAAAG
GGAAAGGAAAACTCACCTGAATCGGCCCCTGAAGCTGTCGTCGTCGTCGACCCTTCGCCGTCGTCGGACG
CGAGTTTAGGAAGGGGCGGAGACTTTCCGTTTTCCCCTCGTTTCACCGTTTCAGAGCCTTGGTCTCTGAA
CGCACTCCAAAGCGCTGGTGGGAGACGCCCTCGCATGGCTCCGGCCACCGGGCAGTAGGGAGGCGTGACG
GCGGCGGGGCTTCTAGCCTTAGAACCCTAGCAGAAAAGGGATTCTCCCTTTTATTTTTTGCTTTTTTTTT
GTGATATTCGCAGCAAAATGAAACTGCAGAAAGAAGTAANTTTTTTAAGCTTTATCTTAATTGAAACGGC
GCCGTTTGAGGAAGGGAGACCCGCGCATTGCCCTAATGGGTAATTTGCGCACTTGGTCCCTCCATCTTGC
GCTTGAAGCGCAATCTGACCTTTCATTTTTTTTGATTTGGGTTGCAAATTTTGATTTCGTTTCAATCTGG
TCTATAGACCATGCGCAGTCCCTCACCGCGTTTAGGGCTGTGGAATATTTCCCTATAGGTCCCTCACTCT
TTGAGCGCGTCCCAATTCGGTCCCGAACTACCCTCTTTTATTTATTTACAGTTTGGACCCCAAATTTTGG
TTTGATTTTAATTTCATCCTTTAGTTCATTTAATTTATTTATTTATTTTAAAAAAAAAAGGAAAAGGGGA
GTTCCTTTATTATTTATTTTAAGTTATATATATNNNNNNNNNNNNNNNNNNNNNNNNNNNNNNNNNNNNN
NNNNNNNNNNNNNNNNNNNNNNNNNNNNNNNNNNNNNNNNNNNNNNNNNNNNNNNNNNNNNNNNNNNNNN
NNNNNNNNNNNNNNNNNNNNCAAAAATAAAGGCAAGCTTACTCTCGAAAATACGATGTGTTGTATCCTAA
CTTACTGGATGTGGCATCTTGTTACTTCGAGATAAGAAGGCATTTTTCATTTTGATTTATTCGAGTAAAT
TTTAAAATAACACAATATAAAGAGGGATCGTATTTTTAAATTCTTTTCGAGTTTTTATTTTCGACATCAA
GACATTAAGTAATCAACTAGGTACCAATTTTGGGCGTATCGAGGGTGCTAATCCTTCCTCGTGCGTAACC
GACTCCCGAACTCATTTTTCTAAATTTCGTAGACCAAAATCATTGTTTTAATAAAAATTAAATCGTTTAT
TAAAAACAACCACTTTTCGAGGTGACCCGATCACACCTCATCAAAAAGGATTGGTGGCGACTCCCATTTT
TTATTTTATTTTCAAAATCTAAGTCGACCCCGTTTTCATCCAAAAAAATGGTGTCAACAACATGCATGGT
TTTGATCAACAAAACTTTGTGGTAGGTATAGCGTAGAGGTTCTAAAATAGAATAAGAAATTGCAGAAACT
ATTCACTGTCAGCTTCTGGACAAGGATGATGCTTTGCAATGGACCCATTGCGTCTATAATTAATACTGTT
ACGGCGTTTGCCAATGTTGGCCCGACCAGGATATTACATGAATGATTTTCACAAATGGACTTTTGTGTAA
TAATAGTGATTATAAATAATCTAATGTTTTAATTTGTTTTCAGGTATCAAAATAGATGTAAACTTCCAAC
AGTTTGTCTCTGTTTATCTGCAAATTCTTCTATCTCTCCGTTATTTTTCCCTTATATTATCCATTTTTCA
TATCAATTCATAAGTACTATCTTTTATTCCTTCATTGTCCCTGATTTCAGAAACTGTTGAATCTCAATGG
GTAACATCTTTTCATTTCCAATTGGCAATACCATCATTACCCGTTGCTGGGATTGTGCTACTGGACAGCT
AAGTTTTATATGCAACCTTGAAGATAACCTCCATGCTTTACAAACTGAAGTGGCAGAACTGAAGGAGCGC
AGGAGTGATCTAATGAGAAGGGTCAGAATCGCTGAAGATGAGCAGCAGCTTAAGCGGCTAAACCAAGTTG
AGGGTTGGCTTCAGAGGGCTGATCGTGTGATAACCGATGCTGATCAATTGATTCGGGAAAGTCTCTAGTA
AATTAATGAGTTATGTATGGGAGGTTGTTGTTCTAGGCATCCCAGGTCCAGCCACAAGTTCGGGAAGCAA
ATCGTCAAAAGGCTCCAAGAGGTGAAAGACCAGAAGCAAAAAGGAGATTTCGGAATTGTGGCTGAGAAGT
CACCACTTCCTTCCGTGACTAAACGTTCTACTGAGCCAACTGTTGGCTTAGAGTCCAATTTGAGTAAGGT
TTGGAGCTGTCTTCAAAAGCAACAAGTGGGAATTATTGGCCTATATGGGTTGGGAGGGGTTGGCAAAACA
ACTCTCCTAAACCAAATCAATAACAAATTCCTTGATATGCCCCATGATTACCATGTCATTTGGACAGTTG
CATCACAAGATCGGCCAATTGAGAAAGTTCAGGACCAGATTGCCAAAAGAATAGGCTTGCTTAACGAGGG
TTGGAAATCTAAGAGCCTTGATGAGAAAGCTGGAGATATCTCCAGCATATTATGTACAAAGAAGTTTGCA
CTATTGTTGGATGATATATGGGAGCGGTTTGATCTCGCGAGAGCTGGGGTACCTCTTCCAACACAACAAA
ATGGCTCTAAAGTCATTTTCACAACTCGTCGCCTTGACGTGTGCTGTCAAATGCAGCCGAACATGGATAA
TAACATCAAAGTGAAATGTTTATCACCAGGAGAAGCTTTGAAACTATTCGAGGAGAAGGTTGGAGCAGAA
ACCCTTCATACGCATCCTGATATTTACAAATTATCTGAAGAAGTGGCTAAAGAGTGTGCCGGACTACCTC
TTGCTCTCACAACAATTGGGCTGGCTATGGCATCCAAGAAGACCCCTCGAGAATGGGAATATGCTATTGA
AGCTTTAAGGCAATCAGCAGCTTCTACTTTCCCAAGGGTAGGGAAAGAGATGTATCCCAAGTTAAAATTC
AGTTATGACTGTCTAGCTGATGAAAAAGTGAAATCTTGTTTCCTGTATTGTTCTTTATATCCAGAAGATC
ATATCATCGAAAAAGATGAACTAATACATTGTTGGATCGGGGATGGAATTTTGGACAAACATGCCAATTT
GAACAGTGCCAGAAACGAGGGACATTTCATTATAGGTTCTCTTCTTGAGGCATGCTTATTGGAGAAAGGA
CCTAATAATAATGATGTAAAGATGCACGATGTGATTCGTGACATGGCTTTGTGGATTGGTGGTGAATCTA
AGAAGTTTTTTGTAAAATCAGGTGTTCAGTTAAAGGAACTACCGGAAGCTGATAAGTGGGAAGAGGTTAT
AATGTTGAAAGCTGGACTGCAATGCAACATGGAGCCAGAAGCATGCTACTGTCGAGACCAGCAGCTATCA
AGCTCAGCTCATTTTGCTTGGCGCGCACGAATGGTTTTTGGACCAAATGAAGCAACTGACATTGCTGTTT
TGTTTTGATGTAATTTAGTTCAGTTTGATTGTAACTAGCTTTAATAGTTAGCAGGATTAAGTTAGTGATT
AGATAGCTGATGTAAAAGCTGATATGGCAGCTCATTTTGTATTTGACTTTAACTTATATTGGTTGTAAAT
TAGTGGAGGCAGTTAGATTAGTAGGTAACTATCAAATGAACAAATTGTAACTCTTTTTTATTTTCAAATT
TTGAATGAAAAAATGTAATGTTCAGTTACAATTCTTGCTGTATATTCAAGTTTCTTGCTTGCTGCTCTGC
TTGTTTTTTCTTTTCTGCTTCGATTACTCTTGCTTCTGCTTGCAAATCTCTTTGTTGCTGCAGCCATTGT
TCCAACAAATGGTATCATGAGCCCGAGTCTTTGAGGGGCCTTTGCTTGCATTCTGTTGATTTCAATTTAA
AATCTACAGCAAAGCTTAAAACTAAAAAGGATCGAAGCACTTAAACTCAGTCTAGCAAGATGAGTTTCAC
TCCACCACCTCCACCAGTGTTCACTGGAGAAAACTATCACATTTGGATAGTTAAAATGAAGACTTATCTT
CAGGCACACGATCTTTGGAGTATGATTGAGAATGATGCTGAACCACCTCCATTGAGAGCCAATCCCACCA
TTGCACAGATGAGGCAGCATGCTGAGGAGCGAGCCAAGAAGCATAAGGCTATGGCCTGCTTGCAAAATGG
AGTCTCTGATGTGATATTCACTCGCATCATGGCCTGTGACTCACCAAAACAGGCCTGGGAGAAGCTGAAG
GAGGAGTTCATGGGGACTGACAAGACAAGGCAACAGCAAGTGATCAACCTCAGGAGAGATTTTGAAAATT
TGAGGATGAAGGAGTCTGAGACCATCAAGCAGTACTCAGACAGGATAATGGCCATTGTCAACAGCATTAG
GCTCCTGGGAGTGGACTTCACAGAGAGCAGAGTTGTTGAAAAGGTTATTACAACTCTCCCTGAGAAATTT
GAGTCTAAAATCTCTTCACTTGAGGACTCGAGGGACTTATCAGCCATTTCATTGTCTGAGCTGATAAACT
CCCTGTATGCACTTGAGCAAAGGAGGACAAATAGGCAGGAGGAGAATCCTGAAGCTGCTTTCCAGGCTAA
AGCCAGTGAAGGCTCAAGCATGAGTGCAAAAGGCAAGAAGCCTTGGCACAATAGAAAGGCCAAGTCAGGA
AGAGATGAAGCAAAAATGGTGTTTCCACCATGTGTTCACTGTAAGAAGACAACACATTCAGAAAAATATT
GCTGGTTTAGGCCAGATATTCAGTGCAGAAAGTGCAAGCAGTTTGGTCATGTAGAGAAGGTGTGCAAAGG
CAAACCAAGGGAGGCTGCTCTACAACAAGCTAGACCAGCTGAGGACATGCAAGCTCAGGAGGAGCATGTG
TTTACAGCAACCTGTTTTGTTGGCACAACAAAAACCAGCAATGATTGGCTACTAGACAGTGGCTGCTCAC
ACCATATGGCAGCAGATGAGAAGTTGTTCAAGGGCTTAGACAGAAGCTTCCACTCTAGGATCAGAATTGG
AGATGGCAAGCTGATTGAGGCTAAGGGCAAGGGCAGTGTGCTGGTTAGCACTGGTTCAGGTAACAAGCTG
ATCTCAGATGTGCTTTTTGTACCTGACTTAGACCAGAATTTGCTTAGTGTAGGCCAATTAGTTGAAAAGG
GCTATACATTGGTTTTTAAGGATGGTTGCTGTACTGTTCAAGACATGAATGGTCTAGAGTTAATCTCAGT
CTCCATGACCGATAGATGCTTCATGCTGGATGTTAGCCAAGTAGAAAGAAAGGCATACACTAGCCTTGCT
GACATCACTGACTTGTGGCATAGGAGACTAGGCCATGCCAATTTCAGATCGCTTGATCTGCTACATAGGC
TGAATTTGGTTGATTGCATTTCAAAAGTTGAGGTTAGTGGGAATGTTTGTGAGGTTTGTCAGCTTGGTAA
GCAGGCTAGACTGCCTTTTCCTGCTGACAGTGCTTGGAGAGCTCAAAACAAGCTCGAATTGGTGCACTCT
GATGTTTGTGGTCCTATGAGAACACCTTCAATCAGTGAGAACAGGTACTTTGCCCTGTTTATAGATGATT
TGACAAGGTTGTGCTGGGTCTACTTCTTGAGGCAAAAGTCAGAAGTGTTTGAAGCCTTCTGTAAATTCAA
GGCTTATGCTGAAAATCAGTCAGGCTGCAAAATTAGAGCTTTGAGGACTGATAATGGCTCTGAATATGTG
TCTGAGAGATTTCAAAAGCTTTGTGACAGTGATGGGATTCATCATCAGCTCACAACTGTCTATACTCCTC
AACAGAATGGAGTCTGTGAGAGGAAGAATAGGACTGTGCTGAACATGGCCAGGTGCCTCTTGTTTCAAGG
CAAGCTTCCAAGTCAGTTTTGGGCTGAGGCAGTTAACACCTCAGTGTATCTGCTCAATAGACTGCCAACT
AGAGCAGTCAAGGATAAGACTCCTTATGAGGCTTGGCATAGAGTTAAACCTGTAGTAACACACTTGAAAG
TGTTTGGTTGTGTGTGTTATGCTCTTGTTCCAGTGGAAAAGAGAACCAAGCTCGAGAGCAGGGCCACTCC
AGGAATCTTTGTTGGCTATAGCAGCAACAAGAAGGGCTATAGAGTTTATGATCCTATAGCAAAGAAAGTC
TTAGTCAGCAGGGATGTAAAATTTGATGAAGAAAAGGTGTGGAATTGGAATAGTGCTGAAGCTAACATGT
TTGAAATGGATCAGTTGGACTTGGTTGCTGAGCCTACAGAAGAGGAACCAAGTGAAGATGCTGTAGATGA
CACACCAGTGAGGGGCACCAGAACTTTGGCTGATGTCTATCAGAGGTGCAATGTTGCTGTGATTGAGCCC
TCAGACTTTGAAGAGGCTGCCAAGGACAGAAGCTGGATGGAAGCTATGGAAGCTGAGCTGGAAATGATCA
ATAAAAATGAAACATGGGAGTTGGTGAGCAGACCAAAAAAAATAAGAAGGTTATTGGGGTTAAATGGGTG
TACCGGACCAAGTACAATGCTGATGGCTCACTGAACAAGCACAAGGCCAGGCTTGTGGTGAAGGGTTACA
GTCAGCAGTATGGTGTGGACTTCTTGGAGACTTTTTCTCTATTAGTAAGACTGGACACAATCAAGCTACT
GTTTGCTTTAGCAGCTCAGAAGCAGTGGAAAGTTCACCAATTGGATGTCAAATCAGCATTCCTGAATGGT
TTTCTCAAGGAGGAGATCTTCATTGAGCAACCTGAAGGTTTTGAAGTTGCTGGACATGAAGACAAAGTGT
ACAAGTTAAGAAAGGCCCTCTATGGCCTGAAACAGGCACCAAGGGCCTGGTATGACAGAGTTGATGCTTA
TCTGACCAAGCTTGGATTTGTGAAGAGCCTTAGTGAACCTACTCTGTATGTTAAGAGGTCAGAATTTGAA
ACCTTGCTGATTGTCTCATTGTATGTTGATGACTTGTTAGTGACAGGGAGCAAAGTTGAGCTCATTGATG
AGTTCAAGATTCAAATGCAGCAAGTGTTTGAGATGACAGATTTAGGGGTCATGACTTACTTCCTTGGCAT
GGAAGTTCACCAGTCTGATCGGGGCATCTTCATCAGCCAACAAACATTTGCCTTGAAGATTCTTGGCAAA
TTTTGCATGCAAAATTGTAAAGCAGTAAGTACACCAGTGGCACAAGGTGAAAAATTAACCAGCAATGGTG
ATCAGCAAAGGGTTAATGACAGGCATTATCGAAGCCTAGTTGGTTGTCTGTTGTATCTAACAGCAACCAG
GCCAGACATCATGTTTGGTGTTAGTCTGTTATTGAGATTCATGCATTGTTGCAATGAGGCACATTTGAAA
GCTGCAAAAAGGGTCCTTAGATACATCAAAGGCACAGCTAACTTTGGTGTAATGTTTGAAAGTGGGAAGG
AACTGAAATTAGAAGGTTACTCTGATAGTGATTGGGCAGGATCCCTCGATGACATGAAGAGTACCTCTGG
ATACTTCTTCACACTTGGATCGGTCATGTTTTGTTGGAGTTCAAAGAAGCAACAAACTGTTGCTCAGTCC
ACAGCTGAAGCAGAGTACATTGCTGCAGCAGGAACAGTTAATCAGGCCATTTGGCTAAGGAAGCTGCTTC
ATGACCTTAATGAAACTCAAGATGAAGCAACTGAAATTTGGGTGGATAATCAGTCTGCAGTTGCGATAGC
CAAGAACCCTGTGTTCCATGGTAAGACTAAGCATTTTAAAATCAAACTGCATTTTGTTAGAGAGGCTGAA
CAAGCAAAGGAAGTCAGCCTTGTGCATTGCAGCTCAGGGGCACAATTGGCTGACATAATGACCAAGCCTT
TAGGGGCTGCTCGATTTGAATCTTTGAGAAGTGCAATTGGAATGTGTTGCATACAGTCCAAGGAGGAGTG
TTGAAAGCTGGACTGCAATGCAACATGGAGCCAGAAGCATGCTACTGTCGAGACCAGCAGCTATCAAGCT
CAGCTCATTTTGCTTGGCGCGCACGAATGGTTTTTGGACCAAATGAAGCAACTGACATTGCTGTTTTGTT
TTGATGTAATTTAGTTCAGTTTGATTGTAACTAGCTTTAATAGTTAGCAGGATTAAGTTAGTGATTAGAT
AGCTGATGTAAAAGCTGATATGGCAGCTCATTTTGTATTTGACTTTAACTTACATTGGTTGTAAATTAGT
GGAGGCAGTTAGATTAGTAGGTAACTATCAAATGAACAAATTGTAACTCCTTTTTATTTTCAAATTTTGA
ATGAAAAAATGTAATGTTTAGTTACAATTCTTGCTGTACATTCAAGTTTCTTACTTGCTGCTCTGCTTGT
TTTTTCTTTTTTGCTTCGATTACTCTTGCTTTTGCTTGCAAATCTCTTTGTTGCTGCAGCCATTGTTCCA
ACATATTATCCATTTTTCATATCACTTCATAAGTATCTTTGGTTCCTTCATTGTCCCTAATCTCAGAAAC
TGTTGAATCTCAATGGGTAACATCTTTTATTCCCAATTGGCAATGCCATCATTACCTGTTGCTGGGATTG
TGCTACTGGACAGTCAAGTTTTATATGCAACCTTGAAGGTAACCTCCATGCTTTACAAACTGAAGTGGCA
GAACTGAAGGAGCTCAGGAGTGATCTGATGAGAAGGGTTAAAATCACTGAAGATGAGCAGCAGCTTAAGC
GGCTAAACCAAGTTGAGGGTTGGCTTCAGAGGGCTGATCGTGTGATAAACGACGCTGATCAATTGATTTG
GGAAAGTCCTCAGCAAATTAATGAGTTATGTATGGGAGGTTGTTGTTCTAGGCATCCCAGGTCCAGCCAC
AAGTTCAGGAAGCAACTCGTCAAAAGGCTCCAAGAGGTGAAAGACCAGAAGCAAAAAGGAGATTTCAGAA
TTGTGGCTGAGAAGTCACCACTTCTTTCCGTGACTAAACGTTCTACTGAGCCAACTGTGGGCTTAGAGTC
CATTTTGAGTAAGGTTTGGAGCTGTCTTCAAAAGCAACAAGTGGGAATTATTGGTCTATATGGCTTGGGA
GGGGTTGGCAAAACAACCCTCCTAAACCAAATCAATAACAAATTCCATGATATGCCCCATGATTACCATG
TCATTTGGACAGTTGCATCACAAGATCGGCCAATTGAGAAAGTTCAGGACCAGATTGCCAAAAGAATAGG
TTTGCTTAACGAGGGTTGGAAATCCAAGAGCCTTGATGAGAAAGCTGGAGATATCTCCAGCATATTATGT
ACAAAGAAGTTTGCACTATTGTTGGATGATATATGGGAGTGGATTGATCTCACGAGAGCTGGGGTACCTC
TTCTAACACAACAAAATGGCTTTATAGTCATTTTCACAACTCGTCGCCTTAACGTGTACTGTCAAATGCA
GCTGAACATGGATAATAACATTAAAGTGAAATGTTTATTACCAGGAGAAGCTTTGAAACTATTCGAGGAA
AAGGTTGGAGCAGAAACCCTTCATACGCATCTTGATATTCACAAATTAGCTGAAGAAGTGGCTAAAGAGT
GTGCCGGACTACCTCTTGCTATCACAACAATTGGGCGGGCCATGGCATCCAAGAAGACCCCTCAAGAATG
GAAATACGCTATTCAAGTTTTAAGGCAATCAACAGCTTCGGTGTTCCCAGGGGTAGGGAAAGAGATGTAT
CCCAAGTTAAAATTCAGTTATGACTCTTTAACTAGTGAAAGAGTCAAATCTTGCTTCTTGTATTGTTCTT
TATATCCAGAAGATGAACCCATCAAAGAAGATGAACTAATACATTGTTGGATCGGGGATGGAATTTTGGA
CAAGCATACCAATTTGAGCAGTGCCAAGAACCAAGGACATTTCATTATAGGTTCTCTTATTGAGGCATGC
TTATTGGAGAAACAAGGTAATCAGCATATAAAGATGCACGATGTGATTCGTGATATGGCTTCGTGGATTA
CTGGTGAATCTGGAAAGGAAAAGTTTTTTTGTAAAAGCAGGTGTTCAATTGAAGGAACAGCCGGAAGCTG
AAAAGTGGGAAGAGGTCATAAGAATATCGCTGATAGATAATCGAATTGAAAATCTAACTGAGATATTGGT
ATGCCACAATCTCCAAACTTTATTTCTTGGGAAGAATCGTTTGAAGGTGATCATCAATGATTTCTTTAAT
TTCATGCCGATGTTAAGGGTTCTGGATTTGTCCTATAATATGAATTTGGAAGAATTGCCGGTTGGAATTG
CAAAGTTGGTTTCACTAGAGCATCTCAATCTGTCATTTACAAAAATAAGAAAGTTGCCTATCGAATTGAG
GGCCCTAGAAAAGCTGAAATATTTGAATCTAAAGAAGACACCCTATCTGAAAATGATCCCACAACAACTG
ATATCCAGTTTCTCAAAATTGCAAGTACTGAAAATGGAGGGATGTGGCTATGGATGTTTATTGATTTGGG
AGGAAATGGAGCATCTAAAATATTTGAATGTGTTGACCATTAGTTTTAGAAGCGCTTCGGAGTTGGAAAA
AGCTTTGGGGTTCAACAAGTTTTTTAGCTCTGCCATTGAACATATAAGTCTTCTAGATTTTAAAGATTCA
AGGTCATTGAATATTTTGGCATTAGCAAATCTGCAGCATCTATGTACTTTGCACTACTACAATTGTATGG
GACTGGAAGAAGTGAAGATCGAAAGTAACATAATTAGAGGTGCAGGATGCTTCCATAGCCTTCGATTTGT
ATCCCTATTCCTCTGCAATCAATTGAGGGATCTGAGTTGGGTAATTTTTGCTCCACATTTGGAACGTCTA
CTTATACGTAAATGCAGACGTTTAGAAGAAATTATCAGCAAGGAAAAACTTGGTGAACCGAAGAGAAATT
CAAACTTATTTTCTAAGCTCGAGCTTTTGTATCTACGTTGTTTGCCCAAAATGAAGACAATATATTACCA
TGCTCTACCTTTCCCACAGCTGAAGGAAATATCAATTGTAGAATGCCCAATGCTGAAGAAGCTGCCACTA
AACTCCAATAGTGCAAAAGGACAAAGGCTCATCATTGAAGGAGAGGAGGGATGGTGGAAAGATGTAGAAT
GGGAGGATGAATCCACTCGAATTGCTTTTCTCCATTTCTTCAAACCTCGATAATCTACGAAATGCTAGAT
ATTAATTAAAACTTAAAACCTTTGTTGTATCATAGCATATTTCACTATAAGTTCTATTTTGCTTATCCCT
AAATTACATGCAGCTTGGTTCTTTGTTTTAATTTTTTCATTTATATAAAATAAAATGTTTGAATTTGAGA
GCAAATCATGTTAATGGATTAAAAATTGTAGTATAACTCTTAACACGTTAGATAATTTTCTTTTAATTTT
ATAAGTAAAATTTTTAATAATTATGGTAAGGCTATAAATTTTTTTATAAATATGGTTAGCATAATTTCTT
TTCCCTTCTTAGATAAAATTGAGGAATTGTGTGATCTATAAATCAAACTCTGAAATGTGTTACAAGATGA
CCAACCATGCATTGGATAACATATTTGGTGAATAGACTAAGACTGACATATTGTCTAAACCCGGTGAATC
GACTAAGCCCACCGTATTAACTAAGTGCAAGCTGTCTTCCTGAGAGTGGAAAGTCAATGTTTTGGTTTTA
ATCTTTTGTTAAGATACTTAGTTAGGAACAAATTTGATAATGACCAGGGGCGTAGCTAGGGGGCTGGCAT
GGGCCCCGACCCCCCTAAAATAGAAAATTTCATTTTAGGCCTTTGAAATTTTTTAAAAATTTTAAATTAG
TAAAGATAAAATTACACTTTGGCCCCCCTAAAATTATAAAAATTTAATTTAATTCTTTATAAATTATAAA
AATATAAACTATAAAAAATTAAAATTTCATTCGGCTCTCCCTAATAAATTTTTCTGACTTTGCCCCTGCT
AATGACTTGATATGTTAGGTGCTGATTTGATTTCAGAATCAATTTATACACAAGTTAAGTTTCCCTATTT
CCAAGAATTTAGTTGGATTAGTTGAGTTATTTTGGAAAACAAACTAAGTTGGCTTTCTTTTTTTAATTTA
GTTGTTAGAATTGAAAATGAATCGAGCTTGAATGAATAAATTTCTGTTCATGTTTATTTATTTATTTTTA
AGTTTGTTTGTGTTCAATTTGTGTTCGTTAAAAATTATAAATTTTTTATTCATGTTCATTTTTTTAAAAT
TATGTGTGTTCATGTTCATTTGTTTAATGTTTACGAACATGTTTATTTAACTTAATCGAACATGTTCATG
AACATATAATTAAACATGTTCACAAACATTGTTAATGAATAATAAATAGACAAACAAACAAACGATAAAT
ACATACACATATATTATTTTAATATTTTTATAAGAAAATATTAATAATAAATAAACGAATCATAAACGGG
CTTATAAATGAGTTTGTTTGTGAACATAAACGAACCGAACACACCTCTGTTCATGTTTGTTCGTTTATTA
AACGAACATAAAAAATTTGTTCGTACTCGTTTATTTAGTTTAGTAAACGAACATAAACGAACATTATATG
AATAGTTTATCGAACGTTTTATTCATTTACACTCCTAGCAGTTTGCTACACTTTTCAAAAAAATTAAAAT
TAAAATATTTATTTTAAAATTAAAATATTTATTTTATAAATAATTTAATTAATATTAAATAGATTATAAA
AGATATTGTATATGAAATTAATTAGAGATGAGATTGTATGTGGATGTATGTATAATAAAATTTTTATATA
CCTAAAAATTGATGATATGGCTTTATTTTATTAGTGTCTAAAATTTAAGGATTTTAAAACGATCTCAATA
TAATTTTTTAGTGTTTAATTCAAGTTTTATAATTGATTTAATAAAACTTCATAATTATTTAACAACATTA
ACAATTAACTTGAATCAAATCAACTCTTAAACTTGAATCAAATCACATTTATTGAACTATATTTAACAAT
TAAACTCAAAATTAAACAAATTTACAATTAACAAAAAAAATTCTATTAATAAAATCACGAAAAATTCAAA
TATTATCATATTAGCAATTAACTTTCATTAAATCAATCATAAAACTTGAATTAAATACTAAAAAGTTAAC
ATTGTTACCTTTGGATACTAAAATATATAACTTTTGTCAAATATAGGTACCACGTTTAAAAAAATTATCA
AATTCGAGTACCAAAAAATATATTGAACCTTTAAATAAATATTAGTTTTAAAAATTTAAAAACAATTTTT
AATTAAATAAATATAAAACCACTTAAATTTAATACAATATATAAATTTTTTTCATTTTAAATACTTGTAT
ATATATATATATATAAATTTAAAACAGTTTTGAAAGAATATTTTTATTGAAAACATATTTATAAATATAA
ATAATTTTATTGAAGTCAATCCTTAATTATTAATAATTGAAAACATCCCTTTGGAAGGCTGTTGGAGCTT
TCAATTATTGCTTTTCTATATTTGTTTTTGATGAATTATTATGAAGTTGTGAGTTTCTACCCAACAAGCT
CATCTTACTCTTTATTTTTTGATAGGATATGTATATATAATTGAGGCTCCTTTATCTTAGGAAGTAGACC
CAACATGCTGATTTTTATAATATACCAACTTTACACCAACTATCTCTAAATTAAAGTAAGAAATTGCCTG
TCTTCCCACCAGGAAATCAAGTCAATGATTTTCACATCTACACACGTTTTCATCATATTCACTATCATCT
TTTTATTATTTTATATGTATTTTTGGCATCGTCTGAACTTCCAACAGTTTCTCTGTTCCCCCCTCCCCCA
TATTCTGAATCTTTCATATAACTCCATAAGCATCTTTGATTTATTCCTTGCTTCCATTTCCAGAAATTAT
TCAATCACTCTTCTAAAATCAAAACCAGGCATGGGTAATATCTTCTCAATCTCACTTTCACTCGATACTA
TCATTACCCGTTGCTGGGATTGTGCTACTGGACAGGCAAGTTATATATGCAACCTCGAAGATAACCTCCA
TGCTTTACAAACTGAACTAGCAGAACTGAAGGAGCTCAGGAGTGATCTGATGAGAAGGGTTAAAATTGCT
GAAGACGAGCAGCAACTTAAGCGGCTAGGCCAAGTTGAGGGTTGGCTTCAGAGGGCTGAAACTCTGATAA
CCGATGCTGATCAATTAATTCAGGAAAGTCCTCAGCATGTTGAAAAGTTATGTATGGGAGGTTGTTGTTC
CAGCCAGCCCAGGTCCACCCATAGGTTCGGGAAGCAAATCACCAGAATACTCCGAAAGGTGAAATACCTG
AAGGGGAAAGGAGATTTCAGTGATGTGGCCAGCAAGCCACCACTTCCTTCAGCAACTGAAAGACCTAGTG
ATCCAACTGTGGGTTTAGAGTCCTATTTGAAAAAGGTCTGGAGCTGTCTTCAAAAGGAACAAGTGGGAAT
TATTGGCATATATGGCCTAGGAGGGGTTGGCAAGACAACCCTCCTTAGCCAAATCAATAACAAATTCCAT
GATACTACCCATGATTACCATGTCATTTGGGCAGTTGCATCGCAAGATCGGCCAATTGAGAAAGTCCAGG
ATGAGATTGCCAAAAGAGTAGGCCTTTCCAATGAAGGTTGGAAATCTAAGAGCCTTGATGAGAAAGCTGG
AGACATACGCAGCATATTACATAAAAAGAAGTTTGCATTGTTGTTGGATGATATATGGGAATGGTTTGAT
CTCTCAAGAGCTGGGATACCTATTCCAACACAAGAAAATGGCTCTAAAGTCATTTTCACAACTCGTCGTC
TTGACGTGTGCTGTTAAATGCAACCGAACATGGCTAATAATATCAGAGTGGAATGTTTACCATCAGGAGA
AGCTTTGAAACTGTTCGAGGAGAAGGTTGGGTCAGAAACCCTTCATATGCATCCAGATATTCACAAGTTA
GCTGAAGCGGTGGCTGAAGAGTGTGCAGGACTACCTCTCGCTCTCATTACAATTGGGCGAGCCATGGCAT
CCAAGAAAACCCCTCAAGAATGGGAATATGCTATTGAAGTTCTAAGGAAATCAGCAGCCTCTGTGTTGCC
AGGGGTAGGGAAAGAGATGTATCCCAAGTTAAAATTCAGTTATGACTGTTTACCTGATGAAAGGTTCAGA
TCTTGTTTCTTGTATTGTTCTTTATATCCAGAAGATCATCCCATCGAAAAAGACCAATTAATACATTGTT
GGATCGGGGAAGGACTTTTGGACGAGCATACCAATTTGAGCAGTGCCAGAAACCAGGGACATTTCATTAG
AGGTTCTCTTATTGACGCATGCTTATTGGAGAATATACGAGGTAATTACTATGTAAAGATGCACGATGTG
GTTCGCGACATGGCTTTGTGGATTGTTTGTGAATTTGAGGAGAAGTTTTTTGTAAAATTAGGTGTTCAGT
TAAAGGAACTTCCGGAAGCTGAAAAGTGGGAAGAGGTAACAAGAATGTCGCTGATGGGTTATCAAATTGA
AAATCTAACTGAGATATTGGAATGTCCCAATCTCCAAACTTTGTTTCTTGGCAGCAATGATTTGAAGGTA
ATCATGAATGATTTCTTTAATTCTATGCCGATGCTAAGTGTTCTGGACTTGTCCCACAATATGAATTTGA
AAGAATTGCCGGTAGGAATTGCAAATTTGGTTTCACTAGAACATCTCAATTTGTCATGGACAGGAATACG
AAGGTTGCCAGTAGAATTGAAGACCTTGGCAAAGCTGAAATATTTGAATTTGGAGCTCACAATCGATCTG
AGAATGATCCCACAACAACTGATATCCAATTTCTCTAAGTTGCAAGTACTGAAAATGTTGGCTTGTAATG
TTGGATGTTCATTGGTTTTGAAGGAAATGGAGCATTTGAAATATTTGAATGTGTTGACTATTACTTTTAG
AAGCGCTTCAAAGTTGGAAAAAGCTTTGGGGTTCAAAAAGTTCTTTAACTGTGTCATTGAACGTCTAATG
CTTGAAGATTTCAACGATTCAAGATCATTGAATATTTTGGCTTTGGCAAATATGCAGCATCTATATAGTT
TAGGACTTCTGCGCTGTATGAATCTAGAAGAACTGAAGATCGAAAGTAACAAAATCGAAGGTGTAGGATT
CTTCCATAGCCTTCGATTTGTATACCTTTCCAAGTGCGATCAATTGAGGGATGCGAACTGGATAATTATT
GCTCCACATTTGGAAGATTTAGTGATAATTAATTGCAAAAGTTTAGAAGAAATTATTAGTGAAGAAAAAT
TTGGTGAAGTCACTAAGTCGAAGGCAAATACAAACTTATTTTCCAAGCTCAAGATTTTGCATCTAATTTG
TTTGCCTAAAATGAAGACAATATGCTCACATGCTCTACCTTTACCTCGGCTGAAGGAAATTAGAATTAAA
AGATGTGCAATGTTGAAGAAGCTCCCTCTAAAGTCCAATAGTGCAAAAGGACAAAGGGTCGTCATTAAAG
GAGAGGAGGAGTGGTGGAAAGAGGTAGAATGGGAGGATGAATCCACTCGACTTGCTTTTCTCCCCTCTTT
CAAACCTCATGTAATCTAAGAAATGTTGGATATTAATTTAGGCTTAAAGCCCTGATTGTATCATAGCATA
CCTTACTGTAAATTCTATTTTGCCAAGTCCCTAAATTACATGCAGCCTGATTTTTGTATTAACACAATGA
CTTATTTATTTACATAAAATAAAATGTTATGTTAAAAAATTAAAATTTGATGTATAACTCTCAGCACATC
AGATATTTTATCGGGTTAAAAAGTTTTTATTACTATTGATTAAGTCTTAACTCAATTATTACGGTTATTG
GGACAACAATAAGAGGATATAAGTTTGAGTATACTTAAACACCTATTATCCTTTAATTTACGGGTTTAGG
AGACGTTATAGTAGGAATTCTTGAAAAGAAGAGTGTGGAATATGATATGTCAAGTTGTAACAAACACTAC
TACATTTGCATACCACAACCTTGGCTATTATTGCACAAAGCCACAAACCATGAAAAGGAGTTGGAAAAAA
AAAGAAAAGCTTTGCATTTCCTGGTATTCAGACAGTAATGAAAACTGTCCCTGAAATCCATTTGAACAAG
ACTTTAACCCCACAATTAGGATCAGCAATTACTTATGGTTTGATCATATTATACCGTACTGAAATGTCTC
ATTTTTTACATCTATTTGTCTTACCTACTTCCTTTTTATTTTGAATCTACACACCGGCTTCCAAGGTTGC
CAACCAGATGACTGCAAAGGACTTCAAATCGTTGTGTCTTGTAATTCAACCATGTGAAATTTCACCTGAA
TAAGATAAAATAAAGGAATTGTCAATGATATTCACATCTATCAGTAGATAACATAATTTCTTTCCCCTTC
TTCAGACCACATGCCATAAGTCAGAATCATGAGTGACCATCTTCATGCACATAATTGCCAATGGTGAAGC
AGTATGTTCCAGACAGATTGTGACAGTTTCAAATATAGTCAAGGAAGAGTAATTGGACTATTTTACTCAT
TTGACCCAAAAAAATAATATTTATAAAAATAATTCTGGTTCAAAAAATTCACTCAAGTAACTTGAAATGA
ACACTAAAATTAGGTTATGAGAAATAGATGGTTGGCACCACTAATTTTCTCTATTAAAAAAATAATTTTT
AGAGTTTTAGACACTAAATGACTGACACCATGTATTTTTTTTCAAAAATTTTTTTTGGGGTGCTGGCATC
CTGATGGCCGGCACCCCTTTATTTGATTAAAAAAATATTTTTGGGGAATGTGGTGCCAGTCATTTTTGTA
AATATTAAATTTTTTTTGGATTATATGAGTAAAATAGCCGAGTAATTGCCTATGATAAGCAGTGTTATCT
GGTGGCATGGTTCACTGATTTTTCTTTCCGTAAGGTTTTGGAAATGATGGAGAAGAACGCATGGTTTATC
ATTAAACACATGGTCTTGAATTTAGTTGGCTTCATCTTCCAATGCTGTCTCTTTTGTTTCCTTTTCTGAT
CATTGCTTAAGTGGCAATAATGGTGCTTGTATGAATGCTACTGATTCAGTCCTATCAATAAGTGAGAAAA
GTTTTTTTTTGGAACTCTAGCTTTCATTGGATAACAAAAAGTCCAAGGCTGTAGGTGCTTTAGTTCTTTA
TTTCTCTTTACATTCGTAGAACAGGGATTTCATTTGCTGATGAATTGCTAGGAAGGTGGCAGAGTAATGT
TCAATGTTACTACCTAACATCTTACACATGCTGCTATTAGTATTCCTTTTTCTTTTTTTGATGGGATCTT
AGTTCTCCTCAATAATGCAAGTTGCCAATGGGGGGGTGGTTTCCACACAAAAGACAAGAATTTCCTTTCA
TCTGTCATAAATATCAGCATGCCAGACTTTGTTGAAAATTACCAATCATGCTGTTGATACGTTTTTGTTA
AAGTGCATGCTACATAATTTTGTTGAGTAGTGCATACAGTTTGTATGCATGCTGCAGCACTTGTGCATGT
TGCAGCAATAAATTTTCTATTTTAGTTGCAATGTAATTTAGTTTAGTTGAAAATGAACTTAATTGTTGAT
GTTTTGATGGATTTAGGTGATGATTGAGCTAATAAGTTAGTTTATTCATGTGTACAAGCAATTTTTTAAT
AGTTTCAATATTGATTAGTGGGATTAGTTGAATATTTGATGATGTATTTTGATTATAAATATATTATTTT
CATGTTGAATGAGTAAACATATCAGTTATGTAAAGCAGATTACTTATTGCACGTTTGTGAGCAAATAAAT
TATATCAAGCTTTTTACTCTTTGTTTTCTTCTTTTGTTGCTGTCAAAACCCCAACAGACTTACTGTCAAC
CCATAATGCCCTGCCCAAAGCTACCAACGAAAGTGGAACCCTTGAAAGAGAAAGAGGGATGTAGGTCCAA
CCTGTGAGTTCCTTTATTGGATTATTTTAAATACTTGTTCATATAGTTTTTTTTTTAGAATTTAAAACAG
TTTTGAAAAAAAAAATATTTTTATTGAAAGCATATTATAAATATAAATAATTTTAAAAAATTAAAAAATA
TAGTATTTTAATTATTATTATTAATATTTTTAAATTTTTATACATTTTTAATTAACAAGTTGTAATATAT
TTTAAACCTTTGTAAACATTTCTGTAAATTTTAAAGAATTTCAAAAAGAATAATTGAAATTAATTTTTTA
ATTGTGCAAGATTTAGTAAGAAACTAAAATTTAAATTAATTAAAGTAAAATATATAAAAGGAATTTAAAA
ATTAATTAAAATATCAAAATAAATAATAATTCTTTATATAAGGATATTTGAAAGAGCCATCAATTTGACT
TTCATATATGAGAATTATATATAATTCCTTTGTTAAAAACATTAAACTAATTTAATTAATTATATTTTAG
TAATAAATTAAATTATTTTAACTGCACACCGAAAATGCCTTACAATGGGTTTTTTACTAAAAAAATATAA
ATAAAATTAAAAAATTCGAAAATAATACACCTAAAAAACTAAATACGAAAATGGTATGGTCAGGGTGGTC
ACGCCACTCTGACAGGCGGCACCACCCTGACGTGACGGTGAACAGTAACCTCCAATAGTAAAAAAAATTT
TGAAAAAGAAAAAAATACTGAAAATGAAAAAAAAAATTAAAAAATAGGTCATCTTGGTGCCAGAGGCGGC
ACCAGTGTTGCCTCTGGCAGAGGCGTCACTAGTGTATATTTTTATATTAATTTAATAAATAACCTTGATT
TTGACACTTTCTTCGTATTTTTTTATTTTCGTATTTTATTTTTTAAAATATATTATATTCGTATTTTATT
TCTTCATATTATTTTAGTACATAATGTTTCAAATGTATTATTTAAGTGTTTTTTATGTTTTTTTAATAAA
TAACCCTTATTTTAGCACTTTATTCATATTTTTTTCGTATATTATTTTTTAAAATATATTATTTTCGTAT
TTTATTTTTTTATATTGTTTTAGCAAAAAATGTTTCAAATGTATTATGTAAGTGTTTCTTTTACATTAAT
TTAATAAATGTATTATTTTTTGCTAAAATCAGGGTTATTTATTAAATATATTATTTTCGTATTTTATTTA
CGAAGAAAGTGCCAAAATCAGGGTTATTTATTAAATTAATATAAAAGAAACACTTAAATAATACATTTGA
AACATTTTTCGCTAAAACTATATAAAAAAATAAAATAAGAAAATAATATATTTTAAAAAATAATATACGA
AAAAAAATATGAATAAAGTGCTAAAATCAGGGTTATTTATTAAAAAAATATAAAAAAAAACTTAAATAAT
ATATTTGAAACATTATGTACTAAAATAATATGAAGAAATAAAATACTAATATAATATATTTTAAAAAATA
AGATACGAAAATAAAAAAAATACGAATAAAGTGCCAAAATCAAGATTATTTATTAAATTAATATAAAAAA
AAAATACACTAGTGCCGCCTCTGGCACCAACATGACCCATTTTTTATTTTTTTTTTCATTTTCAGTATTT
TTTTTCTTTTTCAGTTTTTTTTTATTGTTGGAGGTTACTGTTCATCATCATGCCAGGGTGGTGCCGCCTG
TCAGAGTGGCGTGACCACCCTGAACATACCATTTTCGTATTTAATTTTTTAAGTGTATTATTTTCGAATT
TTTTAATTTTTTTAGTAAAAAACCCCCTTACAATGAATGGACCCATTGTGTCAATAAACAAAAGAAGTGA
GATAAGAGAGAATCGTATGCGTTGCAAGTCAATGGTAAACTTCCAACAGTTTGTCTCTGTTTGCCTGCGA
ATTTTCTTTCTCTATGTTTTTGTTTACTAAAATATTCTCACTCTTTCATATAACTCCATAAGCATCTTTC
ATCTATTCCTTGCTTCTATTTCCTGAAATTGTTCAACTCACTCTTCTAAAATCAAAACCAGGTATGGGTA
ATATTTTCTCAATCTCACTTTCACTCGATACCATCATTACCCGTTGCTGGGATTGTGCTGCTGGACAGGC
AAGTTATATATGCAACCTCGAAGATAACCTCCATGCTTTACAAGCTGAAGTGGAAGAATTGAAGGCGATC
AGGAGTGATCTGTTGAGAAGGGTTAAAATTGCTGAAGACGAGCAGCAACTTAAGCGGCTAGGCCAAGTTG
AGGGTTGGCTTCAGAGGGCTGAAACTCTGATAAACGATGCTGGTCAACTAATTCTGGAAAGCCGTCAACA
AATTAATAAGTTATGTATAGGAGGTTGTTGCTCCACTCATCCTAGGTCCAGCATCAAGTTCGGGAAGCAA
ATTGCCAAAAAACTCCAAGAGGCGAAAGACCAGAAGGAGAAAGAAAAAGATTTCAGTGATGTGGCCAGCA
AGCCACCACTTCCTTCATCAACTGAAAGACCTAGTGAGCCAACTGTGGGTTTAGAGTTCTATTTGAACAA
G
>ghi_circ_000002
GTAGTCCTGCACACTCTTCAGCCACCGCTTCAGCTAACTTGTGAATATCTGGATGCATATGAAGGGTTTC
TGACCCAACCTTTACCTCGAACAGTTTCAGAGCTTCTCTTGATGGTAAACATTCCACTGTGATATTATTA
GCCATGTTCGGTTGCATTTGACAGCACACGTCACGACGACGAGTTGTGAAAATGACTTTAAAGCCATTTT
GTTGTGTTGGAAGAGGTACCCCAGCTCTTGCGAGATCAAACCATTCCCATATATCATCCAACAACAATGC
AAACTTCCTTTTACGCAAGACGTTGAAGATGTCTTCGGCTTTCTCTTCAATAGATTTCCTATCTTCAATA
GGAAGACCTATTCTTTTGGCAATCTGATCCTGGACTCTCTCAAGTGGCCGATCTTGCGATGCAACTGCCC
AAATGACATGGTAATCATGGGTAGTATCATGGAATTTGTTATTGATTCGGTTTAGGAGGGTTGTCTTGCC
AACCCCTCCTAAGCCATATATGCCAATAATTCCCACTTGTTCCTTTTGAAGGCAGCTCCAAACCTTGTTG
AAATTGAACTCTAAACCCACAGTTGGCTCACTAGGTCTTTCAGTTGCTGAAGGAAGTGGTGGCTTGCTGG
CCACATCACTGAAATCTCCTTTCTGCTTCTGGTCTTTCACCTCTTGGAGTATTCCGGTGATTTGCTTGCC
GAACTTGTGGGTGGACCTGGGATGCCTGGAACAACAACCTCCCATACATAACTTTTCAACATGCTGAGGA
CTTTGAACAATCAGTTGATCAGCATCGTTTATCAAAGTTTCAGCCCTCGAAAGCCAAATACCAACTTGGT
CTAGCCGCTTAAGCTGCTGCTCATCTTCAGCAATTCTGACCTTGCTCATCAGATCACTCCTGATCGCCTT
CAATTCTTCCACTTCATTTTTTAAAGCGTGGAGGTTATTTTCGAGGTTGCATATAAAACTTGCCTGTCCA
GTAGCACAATCCCAGCAACGGCTAATGATGGTATCGAGTGAAAGTTCGATTGAGAAGATATTACCCATAC
CTGGTGTTGATTTTAGAAGAGTGAGTAGAACAATTTCAGGAAATAGAAGCAAGGAATAAATGAAAGAAGC
TTATGGAGTTATATGAAAGATTGAGAATATATGGGGGGGAAAACAGAGAGAAGCTGTTGGAAGTTCAGAT
GATGCCAGAAAAATAAAAATATAAAAGAAGTAAAAGATGATAGTGAATATGATGAAAACGTGTGTAGATT
GTGAAAATGATTTAGTTGATTTCCTGGTGGGAAGACTTGCATTGCACAGGCAATTTCTTAACATTAATAC
AATATATTTTAATTTAGTCATAGTTGGTGTAAAGTTGGTTTATTATCAAAATCAACTTCCATAAAAAAAT
TATTAAGATAAAAGGAAGTTCAATTATCAAAAAAGAAAAAGAAAGACTGAGATGAGCATTTTGGATAGAA
ACTCACAACTTCCTAATAATTCATCAATCACAAATATAAAAAATCAATAATTGAAAGCTCCAACAGCTTT
CCAAAGGGATGTTTTTCCCTGCTTTAGCTATTACGTTATCAACATTAAAATCAGGGGCGAACGTAGGAAA
TTTGTTAGGGGGCTGATATGAAATTTAATTTTTATGATAGTAAAAATGTAATTTCGTCATTTAAATTGTT
TATACCTTTATAATTTTTGAATGATTAAATCAAAATTTTATAATTTTAGGGGGTTAAAGTATAATTTTAT
CTTTATTAATTTAAAATTATTTAAAAAATTAAAGGATCTAATTAAAAAAATTTTATTTAAAAAATTAAAG
GATCTAATTAAAAAAATTTATTTTAGGGGGATCGAAACCCTTGCCAGCCCTTGATTAAAACCACAACAAG
GCGAAGATATGATTTTTATATACCAAGGAATTAATTGATTCACTTGAATCCAATCTTCAATAGCTAATGA
TTGGCTTTAATAAATAGACCATAAAATCTTTAATATAGTAGCACATTAATAAGTTTAAAGATTTCATTCA
TTAAATTGCTAACTCAAATAATACAAGTAATTAAATTGATTCGGTGGCAATTTGCAGTCAGCATTTTTGG
CCTCAAAACATTATCTATTTGTAACACAGTTAAATCACTAATTTTAAATTTTAAATTTTAAATATGTGGG
AATAAAAAAATGAACACTCACATATTATGAAAAGACAAAAAAAAGCTATAATTAAAATTTTATTTTAAAA
TAGTATTACATAATTACCATTATAATTTTTAGCTTACTCATAATTTATTATGTAAATATAATTATTTAAT
TTAATTTAAGGTTTCTAACAAAAAAAAATATGATAAGTCAAATTCATGGTACTTTCAAAAATCCTTATTA
TTTACTTTGAGATTTTAATTAAATTTTAAATTTCTTTCATAAACTTTCCTTTAATCAATTTAAATTTTAG
TTTCTTACTAAATCTTTCACAATTAAAAAATTAATTTCAATTATTCTTTTTGAAATTGTTTAAAATTTTA
CGTAGATGTTTACAAAGCGTTAAAAATAGGCTAAAAATATATCACAATTTGTTAATTAAAAAATTATAAA
AATTTAAAAATATTAACAATTATAATTAAAATACTATATTTTAAAAATTATTTATATTTATAAATATGTT
TTCAATAAAACTATTTTTCCAAAAGAAATATATATAAACAAGTATTTAAAATGAAAAAAATTATATACTG
TATTAAATTTAAATGGTTTTATATTTTATTTAATTAAAAAATGTTTATAAATTTAAAAATTAATATTTAT
TTAAATCTTTAACATATCATTTGGTACTTGAGTTTGATAAGTTTTTTTTTCTAATGTGATATCTATATTT
GACAAAAGTTATATATTTTGGTACCTAAAGGTAGAGGTGTTCATGGGTCGAGCCCGGCTGGGCCGGGTTG
AGTAGGGCTCAACTAAAAATTTAAGCCCATTAGCTAGACTTGGGCCAGACCCACAAAATGAGCCTAAAAT
TTTGCCCAAGCCAGACTTGAATAAAAATGCTAAAACTCAGCCCAACACGGCCCGCCCGTATTAATTTTTT
ATATTATTTTTATATAATTTTTAAAAATATATAATACATCAAAAATACTAGAAACATCAAAATAAATATT
TCCAAATAAATTGAAAATAAATTTTAAAAAATATGTATACTTAAATAACACTAAGATAGATGTAACTTAA
CAAGCAAATGCCTCTAAAATAATAACAAAATTAACAAATGCCTTTAAAATAATAAAAAAATAAACAATAA
AATAAATTTTATACAATATCCAAATAATAACAACAAAATAATAAAATAGTAGCAAAATAAGGAGAAAATA
ACAAGAAAATAACATTAAAAAAAGCAAATTTTTTGTCCTTTAGTGAATTAGGGCTGGGTTGGACTCAGGA
AAAAATGCTTTACCCGAGGCCTAGCCTAGCCCATTTTTTAAACGTGCTTTATTTTTTTGTTCAAGCCCAT
TTTTTGGGCCTATATTTTTTTGCAAACCCTCTCACATTTCGGGTGGACCTTCGAGCCGGACCGGGTGGCC
CAACCCATGAACAGGTCTATCCAAAGATAACCGTGTTAAGTTTTTAGTGTTTAATTCAAGTTTCATGGTT
GATTTTATGAAAGTTAATTGTTAATATGAAAAAGTTTGAAATTTTCATAATTTTGTTAATAGAATAATTT
TTTATTAATTGTAAATTTGTTTAATTTTGAGTTTAATTGTTAAATATAGTTCGATTGATATGATTTAATT
CAGGTTTTAGAATTAATTTGATGGAAGTTAATTACTAATATTATTAAATAATCATGAATTTTTATTGAAT
CAATTCTAAAACTTGAAATAAGAGCTAAAAATTTATATTAAAATCATTCTAAAAATCTTAAATTTTAGGC
ACCAATAAAATAAAGCGATGTAATCAATTTTTAGGTATATAAAAATTTTATTATACATACATCCACATCC
AATCTCCTCTCTAATTAATTTCGTATACAATATCTTTTCTAATGGATTTAATATTAATTAAATTATTTAT
AAAATAAATATTTAAATTTTAAATTTTTTATTTTGAAAACTGTAGCAGCTGCATTAAAAAAAGGGGAAAA
GTCAAGTGTTGAAAACAACAAAAGGCAGCTGGCTCTTCAGCACTTGTTCAAAATATTTTATCTTCTCTTT
AAATATTTGGAATTTTTAATCTTTTACTTGAAGGTTGGAATACAATGTCCAATTTTTTATTCTATTTTGA
GTTTATTCTTCAGCCTTGAATTTAGTCACGGGTTGAAGTATAATGTGCAATTTTTATGTTTACAGATCAT
TCACAAATTGAAATACAATGTACAATTTCATTTTAAATATTAGATTAGATTGGATTGAATAATTACAACT
CTTTAGTTATGGAAATTCATTCAGGTTATTAATATACTACCTTTATGATTTTGTAGCTATTAATTTTAAG
GGGTTGCATTGTTCAACCACTAGCATGTTAGCAAACCTAAACACTTACATGTATTGCGAGGCTTGTATAG
AATTTGTATGAGAGTATATTGAGAGTACTTTGTTTATTTATTGCGAAACTAGTTGTGTAAGTGTAATTAA
AGTGTAAGCTTGTAGTGTTTATAGTCTAAATTAGATGAGTGTTCTACACTTTAGGTACAAAGGTAAGATT
TCTGTACTTGAAAAATGATTCAAACTTCAATTAACATCCGGATCAAAATCGAATTGAATTCAATAAAAAG
TATAAAGGATACTTCAGTCTGATTTGATTTTTGTTTTTTTTTTCTAACTTTACCTAGTACTAATATATAT
TAGGTTGAATGTTGCAATCAAGCTTTTATCAGTTGTGGCCTATGTATCTAAATGTATCAGACAATGTTAC
TTCTTTTTAAATCGGAGAAAATTGAGTTTTACGGTAAATTTTGTATTCTATTTTCATAAAAAAATTAACT
TTTCTCATTCCAACTGGACATCTATGTTGGTATTTAAAATCCATTTTAACTGTTACGTCGGACTGTCGTT
TGTGAGATAACATATCTTAACAGTAGAGTAACCATTTCGTAATAAAACGATAATGTAAGTGACTAAAACG
TAACATTTTAAACATCAGTAACTAAAATGAAACCTGAGGTAAACAAAAGTGACTATTTTGATAATTTATC
ATTGTATTAATAAATGAAACATCACCAATGAGAGGGCTGCTAACCATGATTATAAAAAAAAATTATATTT
TTACCATAATTATGAAAACTTTTACTTATAAAATTAAAAGAAAATTATCTCTTATGTTAAGAGTTATACT
TCAAAATTTAATTCATTAACATAATATACTCTCCAATTCAAACATTTTATTTTATATTAAGGAAAAAGTC
GTCATGTAAAACAAAGAACCAAGTTGCATGTAATTTAAGGATAGACAAAATAAAACTTATAATAAGGTAT
ACTATGATACGATAAAGGTTTTAGGCCTTAATTAATATCCAACATTTCGTAAATTACAGCCGTTTGTAAG
AAGAGAGTAAAGCAATTTGAGTGGATTCATCCTTCCATCCTACATCTTTCCACCATCCCTCATCTCCTTC
AATGACAAGCCTTCGTCCTTTTGCACTATTGGAGTTTAGTGGGAACTTCTTCAGCATTGGGCATTTTAAA
ATTGTGATTCTCTTCAGCTGCGGAAAAAGTAGAGCATGTGGGTATATTGTCTTCATTTTGGGCAGATTAT
TTAGATGCAAAAACTCTAGCTTAGAAAACAAGTTTGAATTTCCCTTTAGCTCAGCGACTTCACTAAGTTT
TTCCTCACTGATCATTTCTTCTAAACCTCAATTAATAACCAACATATACGAGGTTTGAAAGTGGGGAGAA
AAGCAATTTTAGTGGATTCATCCTCTCATTCGACATCTTTCCACCATCCCACATCTCCTTCAATGACCAT
CCTCTGTCTTTTTGCACTATTGGAGTTTAGTGGGAGCTTCTTTAACATTGGGCATCCTGTAATGTATATT
TTCTTCAGCTGTGGGAAAGGCAGAGCATGATGGTATACAGTCTTTAGTTTGGGCAGATGACGTAGACGCA
AAATCTCGGGCTTAGAAAACAAGTCTGAATTTTCTTTTAGCTCAGCGACTTCACCAGGTTTTTCTTCACT
GATGATTTCTTTTAAACCTTTGCATTCCATTATAACTAGTTTTTCCAAATGTGGAGCAAAAGTTACCCAA
CTCACATCCCTCAAATGATTGCATCTGGCTAGGCTTACAGATCGAAAGCTATGGAAGCATCCTGCACCTT
CAATTATGTTACGTTCGATCTTCACTTCCTCTAGATCCATACACCTCAAGAGTGTTAAAGCACATAAATG
TTGCAGATTTGCTAAAGCCAAAATCTTCAATGATCTTGAATCTCTGAAACCTTTAAGGCTTACACATTCA
ATGGCACAACTAAAGAACTTGTTGAACCTCGAAGCTTTTTCCAACTCCGAAGCGCTTCTAAAAGTAAGAG
TCAACACATTCAAATATTTTAAATGCTTCATTTCCTCCAAAACCAATAAACATCCATAGCCACATCCCAC
CATTTTCAGTACTTGTAACTTGGAGAAACTGGATATCAATTGTTGTGGGATCATTTCTAGATCCTCTATC
CACTCCAGATCCAAATATTTCAGCTTTGCTAGGGTTTTCAATTCGACTGGCAACTTTCTTATTCTTGTAG
ATGACAGATCGAGATGTTCTAGTGAAACCAACTTTGCAATTCCTACTGGCAATTCTTCCAAATTCATATT
GCTAGACAAGTCCAGAACCCTTAGCATCGGCAAAGAATTAAAGAAATCATCCATGATTACCATCAAATCA
TTGTAGCCAAGAAACAAAGTTTGGAGATTGGGACATTCCAATATCTCAGTTAGATTTTCAATTTGATTAT
TCATCAGCGACATTCTTGTTACCTCTTCCCACTTTTCAGCTTTCGGTTGTTCCTTTAACTGAACACCAGA
TTTTACAAAAAACTTCTCCTTCTCAGATTCACCAGCAATCCACAAAGCCATGTCGCGAATCACATCATGC
ATCTTTACAGCATGATTATAATGTCCTTTCTCTAATAAGCATGCATCAATAAGAGAACCTATAATGAAAT
GTCCCTGGTTTCTGGCATTGCTCAAAGTGGTATGCTCGTCCAAAAGTCCTTCCCCGATCCAACAATATAC
TAGTTCGTCTTTTGTGATGTTCCAATCTTCTGGATATAAAGAACAATACAAGAAACAAGATCTGAACCTT
TCATCAGGTAAACAGTCATAACTGAATTTTAACTTGGGATACATCTCTTTTCCTACCCCTGGCAACACAG
AAGCTGCTGATTGCCTTAAAACTTCAATAGCATATTCCCATTCTCGAGGGGTCGTCTTAGATGCCATGGC
TCGCCCAGTTGTAATGAGAGCGAGAGGCAGCCCTGCACACTCTTCAACCACCGCTTCAGCTAACTTGCAA
ATATCTGGATTCATTCGAAGGGTTTCTAATCCAACCTTTTCCTCGAACAGTCTGAAAGCTTCTCTTGGTG
GTAAACATTCCACTCTGATATTATTATCCATGTTCGGTTGCATTTGACCGCACACGTCAAGACAACGTGT
TGTGAAAATGACTTTAGAGCCATTTTGTTGTTTTAGAAGAAGTACCCCAGCTCTTGTGAGATCAAACCAT
TCCCATATATCATCCAACAACAATGCAAACTTCTTTTTACATAATACCTTGAAGATGTCTTCAGCTTTCT
CATCAAGGCTCTTGGATTTCCAACCTTCATTAGAAAGGCCTATTCTTTCGGCAATTTTATCCTGGACTCT
CTCAATTGGCCGATCTTGTGATGCAACTGCCCAAATGACATGGTAATCATGGGTAGTATCATGGAATTTC
TTATTGATTTGGTTTAGGAGGGTTGTCTTGCCAACCCCTCATAAGCCATATATGCCAATAATTCCCACTA
GTTCCTTTTGAAGACAGCTCCAAACCTTGTTGAAATTGGACTCTAAACCCACAGTTGGCTCACTAGGTCT
TTCAGTTGTGGAAGGAAGTGGTGGCTTGCTGGCTACATCACTGAAACCTCTTTTCTCCTTCTGGTCTTTC
ATCTCTTGGAGTTTTTTGGCAACTTGCTTCCCGAACTTGATGTTGGACCTAGGATGACTGGAGCAACAAC
CTCCCATACATAGCTTTTCAACATGCTGAGGACTCTGGACAATCAGTTGCTCAGCATCGGTTATCACACG
ATCAGCCGTCTGAAGCCAAAGCTCAACTTGGGGTAGCCGCTTAAGTTGCTGCTCATCTTCAGCGACCCTG
ACCCTGCTCATCAGATCCCTCCTGATCGCCTTCAATTCTTCCACTTTAGTTTTTAAAGCATGGAGGTTTT
CTTCAAGGTTGCATAGAAAAGCAGCCTTTCCAATAGCACAATCCCAACAACCGGTAATGATGGTATCGAG
TGAAAGTTTGATTGAGAAGATATTACCCATGCCTGGTTTTGATTTTAGAAGAGTGAGTTGAACAATTTCA
GGAAATAGAAGCAAGGAATAAATCAAAGATACTTATGGAGTTATGTGAAAGATAGAGAACATAAGGGGGA
AAGAAACTAAGAGAAAGAAAATTCGCAGGGAAACAGAGATAAACTGTTGGAAGTTCACATGTATTTTGAT
AGTGAAAATGATGATACTTACAGTAAAGTGTGCAAAATCAGGCATATTTCGGTAGTGGGGTTTTTTTTTC
TTTTTCTTTTATTCTGCTTTGCTGCCTTCTCACGCAGATAAGTGCTCTAAGAATAAACTAACTATGCATA
ATATAAATATTCTATAATCATAAAAACATTAAAAATGTTAATAAATTCTATATAAATATTGAGATATTCT
TTTATTTATATAATTATCAATATTTAGTATTTGATCATGCATGATAAGATTTAAATTTTTTATTAATATT
ATGTTTACTTTTAATGACGAGCCTCTGTCCTTTTGTACTCTTGGAGTTTAGTTGGAGTTTATTCGGCATC
GGGCATTCTACAATTGATATTTCCTTCAGTTGTGGGAAAGGCAGAGCATGATAATATATTGTCTTCATTT
CAAGCAAATAATGTAGATGCATAAACTTGAGCTTAGAAAATAAGTTTGAATTTCCCTTTAGCTCAGTGAC
TCCACCAAATTTTTTGTTGCAAGATGAACATTCATGCAACAGCTCGCTCAATTGGCGGGCAAGCTAAACG
CCAGGAGTATGACGAACTGTCAGTTGGCAGACTATCAAGCAGATAGACTTTGGCGGCACACAGTCCAAAT
ATGTCGGAGAGTCCAAATATGGTGGACAATCCAAATGTGGCAAATAGTCCAAGAGTGGCGGACAAACAAT
GTGATACAATCTAACCGCCAACAACTCCGAAGCTGTCAACTTGTTTGATAAAGCTGTTAGATTATTTTAT
TTACCTTTAATCTGTTAGGTTGATAGGATAATGTAAGTTGTGTTGATTTGACAGAAATCCCAAACTCTTA
GCACACCAAAAGCATTAAAAAACACACACACAAAAAAGAAAAAGCAAAAATAGGCTCTTTGTTGAAGCTG
ATCTCCATGCAGTTGGTATAAAGCAAGTGCAGCTGGAAGCTGGCCATGCAAGCTCTTGACAAGCATGCAG
CAACCTTGGTTTTGTGTTGCTGTTAGATTTGAACTAATATTTTGTTCATTTTGAAGTCTGGTTTGCTATA
AGCTTTTTGATTGATGTAATTTGATGTTGATGGAGCTGTTAACCAGCTTTGTGTTAATGTACAAGTTAAG
TTTTTGTTATTTGGAAAGCTTAGTGGAAGTAGGTATATGTTTAGGTAGAAATTTGACTTGTAAGTTTTTT
TTTTATTCTGATATATGTAATGGCAACATGCCAATAGTGATGTATGAATGAAATACACTTCATTTTTCAT
CAATATTCTCAATTGATTCCATTACTTCTTCTTCTGTCTTCTTTTCTTTTACTTGATTCCCTCTTGTTTG
TTCAGCAAGCATCGTGACTTGCTGCTCAAGTCAAGCTCGACTGGCTGCTCCCTTGCTCGTTAACACCAAC
AGTTGGTATCTAGAGCTCTTGTCTTTGAGGACCTGTTCTGCTTGATTCAAAAACTTGAATGGCTTCTGCT
AGCTTCTCTCCAACTGCACCACCAGTCTTCACTGGTGAAGGTTTTCATATCTGGGTGGTCAAGATGAAGA
CATACCTCCAAGCATTTGACTTGTGGAAAGTTGTTAACACAGACATCGAGCCAGCTCCATTGAGGGCCAA
CCCCACTGTGGCTCAGATTCGTCAGCATGCAGATGAGAGGACTAAGAGGCACAAGGCTATGTCCTGTATT
CAAAATTGTGTTTCTGATGTGATATTTACTAGGATTATGACTTGTGACACCCCAAAACAGGCTTGGGACA
AGCTTAAGGAGGAGTTCCAAGGCACTGAGAGAACAAGGCAGCAGCAGCTTTTCAACTTGAGAAGGGATTT
CGAGAATCTGAAAATGAAAGAGGAGGAAACTGTCAAGCAATATTCTGACAGGATAATGGCTGTTGTAAAT
AGCATAAGGCTCATTGGTGAGCAATTTGATGAAGTAAGGATTGTTGAGAAGGTTCTCTCTACCCTACCAG
AGAGATATGAAGCAAAGATATCCTCCTTAGAGGACTCGAGAGACTTGACAAGGATCTTCTTGACTGAGCT
TATCAATGCTCTTTATGCTCAGGAGCAAAGAAGAGCCAGCAGGATCGAGGAGCACCAAGAGGGTGCATTT
CAGGCCAAAGTCAAGCCTAGCTCAAGTAATGCTGCCTACAAAGGCAAGAAAAATTGGAGGGATAAATCCA
AAACTGATGCCTCGAGAAAGTGGGATAAACCTTGCAGGCACTGCAAAAGGCCCGGTCACCCAGAGGCCAG
ATGCTGGTTCAGACCAGATGCTACATGCTAAAATTGCAAGAAGAAAGGCCATGTTGAGAAGGTCTGCAAA
GAGAAAGGGAAACCTGGTCAAAATCAACCACAACTCAAGAGTGAAGAGGCTAGAGTAGCTGAACAAGGCA
ATGACAGTGAAGAACATGTCTTTGCAGTTTCATGCTTAGCTACAAAAAACAAGGTCACCAAAGGTTGGCT
TCTTGACAGTGGCTGCACTAACCACATGTCACCAGATGCNATGCCCCTGAAGTTTTACTTTTATTCAATT
TAGTCCTTAAGCCTAAAACATGCAAATTAGCCATGCAAGCTGGATATTCATATATATTTTTCCTCCTCCT
CCTCTCCATTCCACATCCTTAATGTATATAACATACTTGTAAGTAACATCATCTATAATTTTTATTATTT
ACTTTTATGAATATTCAAGCTGTCCATCTGTGTCAATATCACTAAATTATTTATATCTGGAGCTCTAGAA
CTCTAAATTAAGATCTGATAATTTTCCCTAAAACTTGACTCATATATATTCTTACCATAAAATTTTCAGA
AATTTTGGTTTAGTCAATAAGTACAGTTTATTCTTTAAAGTTACCCCTATTCTGCTGTCTGATAGTTGTG
ACCCTTCTTCACTAAAAATTAATTATCTTCTTGTACAGAATTCGAATGATGTTCCTGTTTATTTCTATTG
AAACTATACTCATTCAAGATTCTAAATATATAAATTTAAGCCCATAATTATGATTATCCAATTTTTTATG
ATTTTTCAAAGTCAGAACAGGGGAACCCGAAATCATTTTGATGTTGTCTCACAAAATTTATTATATCTCA
TGATTTACAAATCTATTGCTTACACCGTTTCTTCTATGAGAAACTAGACTCAATAAGATTTAATTTCATA
TTCTTTTAATCTTCTAATTTGGTTTATACAATTTATGGTGATTTTTCAAAGTTAGTCTACTGCTGCTGTC
CAATATTGTTTTAGTGCAAGTTGTTTATTACCATTTTTCCCTTAAGCTTTAATAAATAACAATTTCGTCC
CTACTCAATTAGCCTCTCAATTGAGCTGATTTTTCTCAATTAACACTTTATTCTATCACTTTAAACTACT
TTACAACTTTTGGAAATCATAATTTCAGCACTAGACTTTAATTCCAACATTTTCACAATTATGTCCTAAA
ATCAATTTCCATTAATTTTACTAACTTAATTCATACTCTATTTCTATTCAAGTTCCATCCCAACTCAAAT
TTAACTACTAAATTTTCAGCTTATTTAACTAGTTTCAAAATTTCCTCAAATTAGCCCTTCAACATAAAAC
TTATGAATTACTTTACAATTCAATCCTTATTTCATTTCTAACTTGAATTTCTATCAATTTAACCCTTATT
TCATCATTTTACTCAACATGAGCAGTATCTAAAAATCTAATATCTTTTCAAAATATCAACTTAATTTCAT
CAAAATCTTGTCCAAAGCTCCTAAAATATCAAAATTAAGTAAAAAAGGCTCAATTGACTTACCTATTAAA
CTTCCAAGCTTCACATCTTCGATTTTCCCTTTTTTTTCTTTCTTTTCTCTTTTTCTTTCTTTCTTTCCCC
TGCTTTCTGTTTCGTTTGCTTTGTTTCTTTATTTCTCTCCTTTATTTCTTTTTTCCTTTTTATTTTTCCT
TTTTTATATATACACACATGTATTTATACTTGAATAATAAGTATTATTTATTTATTCATGTGTATATTAT
TAGTACATTTGTATCCATTTATAACCATACATTTGTCATTATTTAATATATTTATCATATAAAATCTTAT
AATATAATTATTTAATTAATAAATATCTATTTAATATCTAATACATGTATTACAAATGTATGTATTTTTA
TCCATACACTTGTATATTTTATTTACTATACATTTGTCTTTATATTAATTTGTTTATCATATAAATATCT
TATAATATAATTATAATAAATTAATTTAATATCATTTATTACTAATATATATATTAATTAAAATCTAAGT
AAAAATCTTAGATTTTTATTTTATATGCTGCCTCACTTATGCTAAATGGCATAATTTCCATTTTGGTCCT
TTTTATTTTCTTTTAATCTATAATTAAACTTTCACACTTTATTCAATTTAATCCTTTTATCCAATTATCC
TTAATTAAGCTAAATTCACTTAATTAAACTCTAATTAACCACTCTGAACTTTTTAAATATTTTTGATAAA
TATTTACGGATCCTTTTTTTTTAGTAACGAAGACTCGAAAATACACTTTTCCGATAACCGCAAAATTCAA
GTTATTACAGACCCTGCTCATCAGATCACTCCTGAGCTCCTTCAGTCCTACTACTTCAGCTTGTAAAGCA
TGGAGGTTATCTTCGAGGTTGCATATATAACTTGCCTGTCCAGTAGCACAATCCCAGCAACGGGTAATGA
TGGGATCGAGTGAAAGTGAGATTGAGAAGATATTACCCATACCTGGTTTTGATTGTAGAAGAGTGAGTTC
AACAATTTCTGGAAATAGAAGCAAGGAATAAATCAAAGATGCTTATGGAGTTCTATGAAAGTTTGAGACT
ACAAGGGAGAGAAAAACAAAGAAAAACTGTTAGAAGTTCACATGCATTTTGATACCAAAAAAAAAAAAGA
GATAGTGAATATGATGATAATTACAGTAAATTGTGTAAAATCATTGGCTTGGTGGGAAGACTTGCATTGC
ACACAGCTCTCTTTTATCTCACTTTATTTGGTTTTGACACAATGGGCCCATTGTAAGGCATCTTTTGTGT
GCAATGGATACCATATGCAATTTATTATTCTATTTTACAACTTGAGCAACATTAATACAACATATTTTAA
TTTATTCATAGGTGTAAAGTTAATTCATTATCAAAATCAGGCAAGTTGGGAGCTACCTCTTTCTTTAAAG
GTTCCACTTCAACAAAGATAAAGGATCCTCAATTATTAAGATCCCATCAGAAAAGAAAGACTAAGATGAG
CATGTTGGGTAGAAACTCACAACTTGCTTTGCCATGCATTAGCTTCATTTTTCTTGCTTTCAATTTTGTT
CTTGTGTTTAAGCAAATTTCTACTTTTGTTTCTTCACCAAGTCACGAGGCTTGCTGCTCAAGCTTTCGAC
TCTGCTTGCTTAGCTTTGTTTCAAACACCAACAATTGGTATCTAGAGCCATTGTCTTAGTGGACCTGTTT
CATTTGTCAATCAAAAAACTGAATGGCTTCCTCAGGCTTCTTGTAACGACCTGAACTTCAAGGTTATAGA
AAAAATATATTTTCAGGTATCTGTTTCTGAAAAATGGATTAGAAAATATTTATGAAAAATAATTATGAAG
TTAATTGAGTAATTAACTAGGCTTTAATTAAGTGAATTTAACTTAATTAAGAGTAATTAGGAAAAATAAC
TAAATTGAATAAAGGATGAAAGTTGAATTGTAGATTAAAAGAAAATAAAAAGGACCAAATAGGGAATTAT
ACCTAATGTATGAATTTAGGCGGCAAAAGATGGAAGAATTTAGGATTTTCTTAGATTAATTAATTAATTT
ATTATTATAGTCATTATTATTTAATTGATATTAAATTATTATATTATGAAATAAATAAAAGAAAGGCAAG
TGTATAGTGATAATTTGATACAAGTGTATGGAAAAAAAATAAGTAAATAAATACATGAGTAATAATTATT
GTAAATACATTTGTAATACATGTGTGTATTTACTTATTATTTAAGTAAATATTAATGTTATTATTATTAT
TGAATTGATATTATATTATTAAATAAATTAAATAAAGACAAATGTGTGGATATGGTTTGATACAAATGTA
TTAATAAAAATACATACATTTGTAATACATGTATTTGATATTAAATAGATATTTATTATTTAGTAAAAGA
TATTTATTAATTAAATAATTATCTTATATGATATGATTTTTATGTGATGAATAAATAAAAGTGTGACAAA
TGTAAGGATATAAATGGATACAAATGTTAAATAAATATTGGTTATTTAATAGATTTTTATTAATAGATAT
TTATAATGTTATTTTATATATATATAACAAAACTAAAAAGAAAAGAAAAAAAAGAAACAGAATAAGCAAA
CGTGAAGCAGGGGAAGGAAAGGAAGAAAGAAAGGAAAGAAAGAAAAAAAGGAAAATTCAAGGTTTGAAGC
TTTAAAGTTTAATAGTTAACGTTGTCTCGGAAAATTTCGGCTAAGCAAGGAAAAATGACAAAGACAATGG
GAGTTAGCACGAGAAAATACGGTTTGTATTTCTATAACCGAACCTAGTTATTAATTGTTATATTTTTTAT
TCAATGCAACTAATAAATGTTGAAGTGAGAATTATTGTGTTTATAATGGAAATGGATTAATTTGGTATGT
GATGAATTTATATTGATTGAATTAAATTGAATTATATATTATATAAATATATATATATGTGTGTGATTGA
GATATTGTGCAATTATGATAATTGAATTTTGGATAAATGTTATGATAAATAATTAAGATGAGAATTATTT
GTATTGTATCTTTATAATTGAAATAAATTGATTAGTGTGTGATAGATTTATATTGAATTGATTTATGAAT
ATATATAAATTTTGAATTGAAATGAATATTGATGTGGAAATTGAATAATAAATATTTTTTATATTAGAAA
ATATATGTAGTTGGAAGTGTGATGAAATTGATAGAAAATTGTGATTATTGTGAAATTGAATACTTATTAG
TGAAAAGTGAATGGAATTATATTGAATTGAAAATATATAGTTAATTAATTAAAATATGAATTAATTGAAA
ACTGGAAAGTGAATTAAATACCCTATTAATTAGTTGGGCTAGTCGGATATAGTTGACATGCCATAGGATA
TGGAAGAGTACGGGTTTTGCCGGTTTACTGATCAGGCACTTATGTGCCGACTACTGTTACTGTTACCGTT
ACTGTTACCGATTCGGCACTTTGTGTGTCGGATGTTGTTACTGTTACCGTTACTGTTACTGTTTTGGATT
TGTTCCGATGAGGTACTCTGTGTACCGTACTGTTACTGTTATTGTTCCGGCTTTGGCCGATGAGGCACTA
TGTGCCATACTGGTGTGTTGGTTGGATCCGTGTATCCGTCTAGGTCTGAGTCATGTTAATAGGGGTAAAT
AAAAGAACTGGAAAGATTGATTGTTACTGAATAATTTAATTGTTACTGTATATTTGATTTTTACTGAATA
ATTGACTGTTACTGGATAACCAATCAATTGATTGATACTGAATAACTGAATATTACTAAATAAATAATTG
TTCTGATTGATTGATCGTTAATGAATATTAATAATTGATTAATTGCTATTGAAAAATAATAAATGATTTT
GAATTTAAAGTAGACCAAAATATTGGTTGGAAAGTGGATGTTTGAATACTCGTTGAGTTTGAAAAGTTCA
ATATATATAAATTAATATGTTTTATAATTGTTTAAGTGTTCAGATTATAGAAATACCACTGAGTGTATAC
TCAGCGTACGGTTTGTTTCCGTGCGCAGGTTAAGGCTAGACCGTTGAATCAGCATCCCAGGCCAATCTCG
AATTCAATGAGGTAAAGTATGTTTAGTATTAGTAATGACATGTACCTAAGATGTCTTATGAGAGTCATTT
AGATTGTGAAAGTATTGATAAAATAAGTAAATTATGGTTGGCAATAGTATGTAGTATGAATTTGAAATTT
GAAAGAAAAATTCGTAGTAATTCTCATTTAGTCCTTAATTGATTTTACTGTTCATATTGGACCGCGGGGG
CCCATTAAAGGGACGCCATCTTAAAATTATGATGAGTCTGAACGTTTATATTTAATTAATGTCTATATTG
TACTGTACTGATTGGTAATGTCTCATAACCTTGTTCTAGCGACGGTATGGGGTTAGGGGTCATTACACTT
CTCTCCAGCAGCACCACTAGTTTTTAATAGTGAAGGGCTTCACATATGGGTTGCCAAGATAAGGACTTAC
CTGCAGGCGTTCGATTTGTGGGAAGTTGTCAACACTGATGCTGAGCCAGTTCCACTTCGAGCCAATCCCA
CAGTGACTCAAATCAGACAGCATGAAGATGAGAGGACCAAAAGGCATAAGGCCATGTCTTGTATTCAAAA
TTGTGTGTCAGATGTCATCTTCACTAGAATCATGGCTTGTGAGACTCCTAAGAAAGCTCGGAACAAGCTT
AAAGAGGAGTTCCAAGGTACAAAAAGTACAAGGAAACAACAGTTGTTGAACTTGAGGAGAGATTTTAAAA
TTTTGAAGATGAAGGAGGAAGAGACAATGAAGCAGTACTCAATAGAATCATGGCTGGTTTGAACAACATA
AGGTTACTAGGAGAATAGTTCAGTGAGGCAAGAATTGTAGAGAAGGAGCTCTCAACATTACCTGAAAGAT
ATGAGGCAAAAATCTCATCTTTGGAGGATTTAAAAGACCTTGCAAGTATCTCCCTAACTGAGCTCATTAA
TGCCCTCTATGCTTAGGAGCAAAGGAGAGCCAACAGGATAGAGGAGCACCAGGAGGGTGCTTTTCAAGCC
AAGGCCAAAGCAGCCTCGAGCACCTCAGCCTATAAAGGCAAGAAGAACTGGAGAAGCAGGCCTAAATCTG
ATGCTGCAAGAAAAGGAGACCAACTTTGCAGATATTGTAAAAGTCCTGGTCATCCAAAGGACAATTACTG
GTTCAGACCAGATGCCTTGTGTCAACACTGCAAGAAGAAATGCCATGTTGAAAGGGTCTGCAAAGAAAAA
GACAGACCTGGGTAGAATCAAGCACAACTGAAGAAAGAAGAAGCTCGAATGGCTAAAGACAGTAGTGACC
ATGAAGAGCAGGTCTTTGCTGTGTCTTGTTTAGCTGGTCAGAACAAGGGCTCAAAAGGATGGTTGCTGGA
CAGTGGCTGCACCAACCACATGTCACCAGATGCAAACATTTTCAAAACTTTGGACAGATCTTGCAAAACC
AAGGTGAAAATTGGAAATGGTCAGTTCATCAAGGTTGAAGGAAAGAGAGATGTGCTAATATGCACTTCCA
CAGGAGACAAAGTCATCACAAATGTGTTGTTGGTGCCTGAGATTGACAGGAACCTTCTCAGCATTGCTCA
ACTGCTTGAAAAGGGTTACTCTGTTGTGTTTAAGGGCCAGGAGTGCCAAATCATTGATCCAAATAGATCA
AGCCTCATGACAGTCACTATGACTGATAAATACTTTGAAGTCAACTGGCCAAGTGACTCACATTCAACCT
GTGTTGCCTCAACTGAAGAATCCAAGCTTTGGCATCAAAGGCTTGGTCATGTCAACTTTAGGTCGATGGC
TCGAATGGTCAGCAAGGAGATGGTTGAAATCTTCACCAAGTCAGTTCAAAATGAAGATGTTTATGAAGTT
TGTCACATGGGAAAGCAAGCCAGGCTCCTATTTCCTGTAAACACAACCTAGAGAGCATCAAACAAGTTGG
AACTGGTGCACACTGATGTGTGTGGCCCCTTGAAAACTGAATCACTTAATGGCAACAGGTACTTCATTCT
TTTCATTAATGATAGTGCCAGATATTATTGGGTTTTCTTTTTGAAGCATAAGTCTGAGGTAGCTCAAGTA
TTCTTGAAGTTTAAAGTTGCAACTAAAACAGAAACATGATGTAAACTCAAGACCATCAGGTCAGACAATG
GAGCTAAGTACATCTCAACTCAGTTCCAAGCTTTATGCAATGATACTGGCATCAAACACCAGCTAACTAA
TGTTTATACACCTCAGTAGAATGGGGTTAGTGAAAGGAAAAATAGAAGTATGATGGATATGGCCAGGTGC
CTTCTATTCCAGAAGAATTTACCAAAAACCATATGGGCTACAACAGTTAACACTGCTGTCTATATTCAGA
ATAAGCTACCAACCAAAGCATTGAAGCACAAGACTCCATTTGAAGCCTGGTTCGGGTTCAAACCTTCATT
GGCTCACTAGAGAGTCTTTGGTTGCTTATGTTACAGCTATATACCAGCTGTAAAAAGGGACAAATTGTCC
AAAAAGGCTCAGGCTGGCATTTTGGTAGGATACAACATGGTTAAGAAAGGCTATAGGATCCTAGATCCTT
CAACAAACAAAGTTCATGTAAGCAGAGATGTAATCTTTGATGAAAAGTCATACTGGAACTGGAAAACAAA
TGAACCAGAGACTGTTTCTGAAGAACTCATGACAGATCAGCCTGAATCAGATCAAAATGATCCTGACATG
GACATTGATGATGAACCAATCAGGGGTACCAGACCATTGGTTGAAATTTATGAGAGAGCACAGGTGGCCA
CAGTTGAACCAAGCAGTTTTGAAGAGGCTGAGGCAAATAAAGGTTGGAAATAGGCAATGGCTGATGAGAT
TACCATGATTGAAAAGAACCAGACATGGGAATTAGTTGTAAGACCAGTCAACAGGAAGGTCATTGGGGTG
AAATGGGTTTATCGAGCCACGCAAAATGCTGATGGGAGCTTGAACAGACTCAAAGCAAGGCTAGTTGTGA
AAAGGGTTTAGCTAGAAATATGGTTTGGACTACCTGAAAACATTTGCACCAGTGGTCAGGCTAGACACAA
TCAGGCTGTTGGTTGCTTTGGCTGCACAAAGGCATGGATCATTCATCAACTGGATGTGAAGTTTGCATTC
CTCAATGGCCTCCTTGAAAAAGAAATCTACATTGACCAGCCTCAAGGCTTTGCTGTGTCTAGTAAAGAGA
ACATGGTTTACAGGCTTAAAAAGGCCTTGTATGGCCTGAAACAAGCCCCTAGAGCCTGGTATGCTAGGAT
TGACAGTTATTTGTTAAGCCTTGGATTCGAGAGGAGCATGAGTGAGCCAACATTGTATGTCAAGAAGGAA
TAAACTGAAACACAGCTCATTGTGTCCCTTTATGTTGATGACCTCTTGGTGACAGGAGGAGAACAGAACA
TACTGGCTGATTTCAAGGCCAAAACAATTTTACAGAATTCATACACATAATCTCACTTTGAGTATAAGTA
GTCATAGATCAATTCAGTGCTCAAGTCTTGCAAGTTTTTGTTTGTTCATATTTATAAATGATTAATTTTA
AACTTATTTAAGTCTGGTTTTGTTTATAATGAGATATTAGCATGGAACATTATGTATGATCAACAATTAT
AACTAAAACATTTGAATGAAACTATTTATTTTTCAAATGAAAAATAGTTAATTTTCTCACCCTTTTTTTC
CAAAAATTAAGTTTGTCTTTAATTTTCTATTTAATAATTTGGTTGCTGAAACTATTAAGTTGGTTACTTT
AAAAGAAAATTATTTAAAACTAATAATATCACAAATTCATTTAAATATTAGATATGAATAATAATTTTTT
NAGCTTAGAAAACAAGTTTGAATTTCCTTTTAGCTCAGCGACTTCAAGTTTTTCTTCACTGATGATTTCT
TCTAAACCATTGCATGCAGCTATCCTTAGTACTTCCAAATGTGGAGCAAAAGTTACCCAACTCACATCCC
TCCAACGATTGCATTCCTCTAGGATTACAGATCGAAGGCTATGGAAGCATCCTGCACCTTTAATTATGTT
CCGTTCGATCTTCACTTTCTCTAAATCCATACACCTCAAGAATGCTAAAGTAGATAGATGCTGCAGATTT
GCTAAAGCCATAATAGTCAATGATCTTGAATCTCTGAAATCTTTAAGGAATACACGTTCAATGGCACAGC
TAAAGAAGTTGAACCTCGAAGCTTTTTCCAACTCCGAAGCGCTTCTAAGAGTAAGACTCCACATATTCAA
ATATTTTAAATGCTCCATTTCCTCCAAAACCAATAAACATCCATAGCCAAATCTCACCATTTTCAGTACT
TGCAACTTGGAAAAACTGGATATCAATTGGTGTGGGATCATTTTTAGATCACCGTCCACTCCAGATTCAA
ATATTTCAGCTTTGCTAGGGCCTTCAATTCGACTGGCAACTTTCTTATTCCTGTCCCTAACAAATTGAGA
TGTTCTAGTGAAACCAACTTTGCAATTCCAACCGGCAATTCTTTCAAATGCTTATTGTAAGACAAGTCTA
GAACCCTTAGCATCGGCAAAGAATTAAAGAAATCATCCATGATTACCTTCAAGTCATTCCTGCCAAGAAA
CAAAGTTTGGAGATTGGGACATTCCAATATCTTAGTTAGATTTTCAATTTGATTATCCATCAGCGACATT
CTTGTTACCTCTTCCCACTTTTTAGCATTCGGTTGTTCCTTTAACTGAACACCTGATTTTACAAAAAACT
TCTCCTTCTCAGATTCACCAGCAATCCACAAAGTCATGTCACGAATCACATCGTGCATCTTAACACCATA
ATTATAATGTCCTTTTTCCAATAAGCATGCGTCAATAAGAGAACCTATAATGAAATGTCCCTGGTTTCTG
GCACTGCTCAAAGTGGCATGCTTGTCCAAAAGTCCTTCCCCGATCCAACAATCTACTAGTTCGTCTTTTA
CGATGTGATGATCTTCTGAATACAAAGAACAATACAAGAAACAAGATCTGAACCTTTCATCAGGTAAACA
GTCATAACTGAATTTTAACTTGGGATACATCTCTTTCCCTACCCCTAGCAACACAGAGGCTGCTGATTGC
CTTAAAACTTCAATAGCATATTCCCATTCTCGAGGGCTCTTCTTGGATGCCATGGCTCGCCCAATTGTAA
TGAGAGCGAGAGGTAGCCCTGCACACTCTTCAACAACCGCTTCAGCTAACTTGCAAATATCTGGATGCAT
TCGAAGGGTTTTTGATCCAACCTTCTCCTCGAACAGTTTGAAAGCTTCTCCTGGTGGTAAACATTCCACT
CTGATATTATTATCCATGTTCGGTTGCATTTGACAGCACACGTCAAGTCGACGAGTTGTGAAAATGACTT
TAGAGCCATTTTCTTGTGTTGGAAGAGGTAGCCCTCTCTTGTGAGATCAAACCATTCCCATATATTATCC
AACAATAATGCAAACTTCTTTTTACATAATACCTTGAAGATGTCTTCAGCTTTCTCATCAAGGCTCTTAG
ATTTCCAACCTTCATTAGAAAGGCCTATTCTTTCGGCAATTTGATCCTGGACTCTCTCAATTGGCCGATC
TTGTGATGCAACTGCCCAAATGACATGGTAATCATGGGTAGTATCATGGAATTTGTTATTGATTTGGTTT
AGGAGGGTTGTCTTGCCAACCCCTCCTAAGCCATATATGCCACTAACTCCCACTTGTTCCTTTTGAAGAC
AGCTCCAAACCTTGTTGAAATTGGACTCTAAACCCACAGTTGGTTCACTAGGCCTTTCAGTTGCTGAAGG
AAGTGGTGGCTTGCTGGCCACATCACTGAAATCTCCATTCTCCTTCTGGTCTTTCACCTCTTGGAGTTTT
TTGGCAATTTGCTTCCCGAACTTGATGCTGGAACTAGGATGAGTGGAGCAACAACCTTCCATACATAGAT
TTTCAACATGCTGAGGACTTTGGACAATCAGTTGATCAGCATCGTTTATCAGAGTTTCAGCCCTCGAAAG
CCAACCCTCAACTTGGTTTAGCCGCTTAAGTTGCTGCTCATCTTCAGCAATTCTGACCCTGCTCATCAGA
TCACTCCTGAGCTCCTTCAGTCCTGCTATTTCAGCTTGTAAAGCATGGAGGTTATCTTCGAGGTTGCATA
TATAACTTGCCTGTCCAGTAGCACAATCCCAGCAACGGGTAATGATGGGATCGAGTGAAAGTGAGATTGA
GAAGATATTACCCATACCTGGTTTTGATTATAGAAGAGTGAGTTCAACAATTTCTGGAAATAGAAGCAAG
GAATAAATCAAAGATGCTTATAGAGTTCTATGAAAGTTTAGACTGCAAAGGGGAGAAAAACAAAGACAAA
CTGTTGGAAGTTCACATGCATTTTGATACCAAAAAAAAATAGTGAATATGATGAAAATTACAGTAAAGTG
TGTAAAANATAGTGAATATGATGATAATTACAGTAAAGTGTGTAAAATCATTGACTTGGTGGGAAGACTT
GTATTGCACACAACTGTCTTTTATCCCACTTTATTTGGTTTTGACACAATGGGTCCATTGTAAGGTATAT
TTTGTGTGCAGTGGATACCACATGCAATTTCTTATTCTATTTTACAACTTGAGCAACATTAATACAACAT
ATTTTAGTTAATCATAGTAGGTGTAAAGTTTGTTTAATATAAAAATCAGGCATGTTGGGAGCTACCTCTT
TCTTTAAAGGCTTCCACTTCAACAAAGATAAAGGAACCTCAATTATTAAGATCCCACCAGAAAAGAAAGA
CTAAGATGAGCATGTTGGGTAGAAACTCACAACTTGCTTTGCCCTGCATTAGCTTCCCACAGCATTCATG
TATGAGATATTCACAAGCACTATCATTACCACTTAAACAAACATCAGCAAAAAACAGAAAACAGTGGAAG
ATCAAGGTAACTGAATTCATGACCATATATGCCAATGGAAGAATTCAGAAATTGTTTCAGGGGTTATCAT
AATCCAATTAAAGACATGGAACCCATATAAAAAATTGTGCTTACACATCTTTGTGAGTATGTAGTTATTA
AGTAGTATACCCACCAAATTATTGCAAAATTAATGCCCTCTGCAGTCATCTAGTTCTCAACCTTCAAAGC
AGGTGTCTAGATTCAAAATGCAGAGGAGGTAAGTTGAGCACTATAGACAAAATAAAAAAGATATGAGGAT
TTTCACTCATGAGCTTTATGTTACAATATGATATAATATGATTAAACCATAACTAATTGTGGGGATGAAA
ATTTTGGTCAGATAGTTTTCAGGGACAGTTGCTGTACTCTTCCAACATGGGCAAAATTGAGGTTGTGGTA
AGTAAATGTAGTGAATATTGTGGAGTGCCACTCAACTTTAATATTTATATTTTAATTCAACACATTATTT
GGAACATAGTTAAATTATTAATTTAAAATTTAAAATAAATGGGCATAATTTGTTGATTAAAAATGTACGA
AGATTTAAAATTATTACCAATTATAATTAAAATACTATATTTTTAAATCTTTTAAAAAGATTTATATTTA
TAAATATGTTTTCAGAAAAAAATAGTTTTTTCCAAAACTGTTTTAAATTAAAAAAAACTATATAAAAAAG
TATTTAAAATAATAAAAATAATTATATATTGTATTAAATTTAAGTTGTTTTATATTTTATTTAATTAAAA
AATTTTGTTTCTAAAATTTTAAAGTAAATATTTATTTAAATATTTAATATATCATTTAGTATTCGATTTT
CTCTCATGATTTTAGTACCCAAAAATTACAGTGTTAATTTTTCTCATGATTTACTGATTCCCTACAATGT
ATTAATGCATCTTTTTCCATGAGATCATCTTTTGGATATAAAGAATAATACACAAACAAGATTTCACTTT
TTCATCAGCTTATACCCACTTAGTACCGAGTATTTCCCAAAATTATCAGCACATCACACAAGAGAATCAG
CAGAAGTAGACACACACTTTTAATTATGACACTATGATAAAGATGCATAAATTATTTGATGGAAATATTA
CAAAATCAAGTTGAAATTGGGCATAGTATGCTTACCTTTGTACACAATCTTTACTTGTTAATGTTATTTT
AGTGTTACAAGAGGGGCTAAATTCAAAATGCAAAGGAAGTAGGAGAAGGAGATGTCTAATAATTATACTC
ATCAAACATTTAACTAATCAGTTTGCTGTAACCTATTAAATTCAAAGACTGCCATTTGAGTATTAATTGC
AATAACTTGTTTATGAGCCTATAATTATAGAGAATTCATATACATAATCTCAGTTTTAGTAATCAGATTT
GAGTAAAGATATTTACAGATTAAGCCAGGCTCATATATGATATCAAAACAATGCTTAAGTTAGTTTCTTT
TAAAGAAAATTATTAAACAAAAACCAATATAAATAATAAAATTTTTTATACATTTCCTATTACTACTTAT
AGACTCTTAAATGTGTGAATAAAAAAAATAATTTGTATTTATTTATATTCAAACTCATGTCCTCTTGTTG
TTGCCACAATAAGTTGTATAATAATAATTTTTTTTATTATATATATATATTTAAATTTGAAACACCCTAA
TCTAATCATTTAATCATATTTCAACATTGAAACATCATTAAAAAATATGTTAATTTTTGTACTTGCATGA
TATCAGATTCATAAAAAATTTTAAGATGTTAATAATTTGTATTAATGAGTTTTAATATAAAAATATTGAA
ATTTATATAATGTCACCGTTATTTTATTATAATATAATTCTTAATATTTAGTATCTAATTTTACATGATA
AGTTTTTTTTTTGATAACATGTATAATAAATGAAAATAAATTATATTTTATTAACTTATTAAAACTTAAA
TTTTTAATTTTTTAAAATTCCAAATTCCAATTTTATACTTAACATATTTTTCTCTCCTATAAAAAATTAT
CTCATATTTAAATATATACAGAAATACAAACTAAAACAACTTTTATAAGAAAAAAATTAATTTTACTATA
ATTATGGAAATTTTTAGTTATAAAATTAAAAGAAAATGATGTGATATGTTGAAAGTTATACTTCAAATTT
TAATTCATTAATATAATATATTTTGAAATTCATACTAAAGAAAAAAAGTCTGTGTGTAAAACACAGAACC
AAGCTACATGTAATCTAAGGATAGGCAAAATAGAACTTACAATGAGGTATGTTATGATACAATCAAGGCT
TTAAGCCTTAATTAATATCCAACATTTCTTAGATTACATAAGGTTTGAAAGAAGGGAGAAAAGCAATTCG
AGTGGATTCATCCTTCCATTCTACATTTTTCCACCATCCCTCCTCTCCTTCAATGACTAGTCTCTGTCCT
TTTGTACTATTGGAGTTTAGTGGGAGCTTCTTCAACATTCCGCATTTTACTATTCTGATTTTCTTCAGCT
GTGGGAAAGGCAGAGCATGATGGTATATAGTCTTTAGTTTGGCCAGATTATGTAGACACAAAATCTCGAG
CTTAGAAAATAAGTTTGAATTTCCTTTTAGCTCAGCGACTTCACCATGTTTTTCTTCACTGATGATTTCT
TCTAAACCATTGCATTCAGTTATCCTTAGTACTTCCAAATGTGGAGCCAAGGTTACCCAACTCACATCCC
TCAAATGATTGCATTCGTCTAGGATTACAGATCGAAGGCTATGGAAGCATCCTACACCTTTAATTATGTT
ACGTTCGATCTTCACTTTCTCTAGATCCATACACCTCGAGAGTGTTAAAGTACATAGATGCTGCAGATTT
GCTAAAGCCATAATAGTCAATGATCTTGAATGTCTAAAATTTACAAGACTTACAGCTTCAATGGCACAGC
TAAAGGACTTGTTGAACCTCGAAGCTCTTTCCAACTCCGAAGCGCTTCTAAAACTAATGGTCAACACATT
CAAATATTTTAAATGCTCCATTTCCTCTAAAACCAATAAACATCCATAGCTACATCCCTCCATTTTCAGG
ACTTGCAACTTGGAGAAACTGGATATCAATTGTTGTGGGATCATTTCTAGATACGGTGTCCACTCCAGAT
TCAAATATTTCAGCTTTGCTAGGGTCTTCAATTCGACTGGCAACTTTCTTATTCCTGTAAATGACAGATT
GAGATGTTCTAGTGAAACCAACTTTGCAATTCCTACTGGCAATTCTTCCAACTTCATATTATGGGACAAA
TCCAGAACCCTTAGCATCGGCATGAAATTAAAGAAATCATCCATGATTACCTTCAAATCATTGCTGCCAA
GAAACAAAGTTTGGAGATTGGGACATTCCAATATCTCAGTTAGATTTTTAATTTGATTATCCATCAGCGA
CAGTCTTGTTACCTCTTCCCACTTTTTAGCTTTCGGTTGCTCCTTTATCGAGTGATTTAAATGCGTTTCG
AAGCTAAGAGATAGATCTTCAAACCTCATGAAGACATCTCAACCCAGAAATGTTTCTCATCAAAAGTCGT
CGCAAGTTTGCTAATTTTTTAAGCCCGAAAATTGGCAGTTTTGGTGATTAAAATTTAATAAATTCCACCT
CATATGTGCATATATCATTCTCCCTTTCCTCAAAAAGATTCGTCCTCGAATCTTATCTTTGATCGAATCC
TGATTTGATTTGTTTAACCTTTAACATTATTGTTGGGCCTTGAGGTAATGTGAACTCATCACATTCATGA
GTCTAAAATTGTGCCTTGAGACTCACATCACATTATTAGCCCTCTAAAGGCAAAGATCAACCTGGGGTCA
TCTTAAGCGACCCTGACCCTGCTCATAAGATCCGTCCTTATCGCCTTCAATTCTTCCACTTCATTTTTTA
AAGCGTGGAAGTTTTCTTCAAGTTTGCATAGAAAAGCAGCCTTTCCAACAGCAGAATCCCAACAACGGGT
AATGACGGCATCATGTGAAAGTGAGATTGAGAAGATATTATCCATACCTGTTTTTGATTTTAGAAGAGTG
AGCTGAACAATTTCTGAAGATAGAAGCAAGGAATAAATCAAAGATGCTTATGGAGTTATATGAAAGACAG
AGAATATTTTGGTAAACAAAAACAGAGAGAAAGAAGATTCGCAGGTAAACAAAGACAAACCGTTGGAAGT
TCACATGTATTTTTGGTACCAAAAAATAATTAAAATATAAAATAATCAAAGATGTTTAAAATTTTACATA
AATGTTTACAAAGTGTTTAAAATATGCTAAAAATATTTTACAATTTGTTAATTAAAAATGTATATAAATT
TAAACTACTCACAATTAAAATTAAAATACTATGTTTTTTTAGAAAATTTAAATTTAATTATATTTATAAA
TATGTTTTCAATAATTTTTTTTCCTATAACTATTTTAAATTTAAAAAATATATATATACAAGTATTTAAA
ATAATAAAAAAAATAATTAAATATTGTATTAAATTTAAGTGGTTTTATATTTTATTTAATTAAAAAATTT
GTTTCTAAAATTTTAAAGTTAATATTTATTAAAAAGCTTAATATATCATTTCATACTCAAGTTCGACAAT
TTTTTCTAATGTAGTACTTGTATTTTAGAAAAATTATATTTTTTAGTTCCCAAAGATTATAATGTTAATT
TTTTAGTATTTAATTTAAATTTTATGGTTAATTTAATGAAAATTAAATATTAATATTATAAAGTTTATAT
ATTTTATGATTTTGTTAAAAGAAAGAATTTTAGCTAACAAAATCATGCGTGTATTTTTACTGTTATGATC
CAATAAAGAAACTCACAGGTTGGACCTATTTCTCTCTTTCTCTTTCAAGGGTTCCACTTTTTTTGGTAGC
TTTGGGCAGGGCATTATGGGTGGACAGTAAGTCCAAACAGATAAAAGGACCTTCTTGTCTTTTGTGTGGA
AACCATTCCCCTCATTTCAATCAACGTAAATTATTAACACTGATATTTATTTATGACAAATGAAAGGACA
TTCTTGTCTTTTTCGTGGAAATGGAAGTCCAATTTGGCATGCTGATATTTATTTGTGACAGATGAAAGGC
CGTTCTTGTCTTCTGTGTGGAAACCGTTCCCCTCATTTGCAACTTACAATCAACCTCAATTATTGACATA
ATGGAAGTCCAATTTCGCATGCTGATATTTTTTTTTATAAAACTAATTTAAAAAATTTTAATTAATTACA
TAAATAATTTATTTTTTTAATTAAACACGTAAGTGACTTAAAATTTATCGTGAAAGTTGATAGAGCTAAA
GAGTTTGGCGACACTAACATGTCACGTCAACAATTAAGATAAAAAAATATTTTTTAGTAGAGCCGTGTAA
AATTGCGCAACCTGTATAAATATTAAAAAAATATTGTAATTTTTAAAAAAATAGAGAGACTAAAAAATAA
AATATTTTNNNNNNNNNNNNNNNNNNNNNNNNNNNNNNNNNNNNNNNNNNNNNNNNNNNNNNNNNNNNNN
NNNNNNNNNNNNNNNNNNNNNNNNNNNNNNNNNNNNNNNNNNNNNNNNNNNNNNNNNNNNNNNNNNNNNN
NNNNNNNNNNNNNNNNNNNNNNNNNNNNNNNNNNNNNNNNNNNNNNNNNNNNNNNNNNNNNNNNNNNNNN
NNNNNNNNNNNNNNNNNNNNNNNNNNNNNNNNNNNNNNNNNNNNNNNNNNNNNNNNNNNNNNNNNNNNNN
NNNNNNNNNNNNNNNNNNNNNNNNNNNNNNNNNNNNNNNNNNNNNNNNNNNNNNNNNNNNNNNNNNNNNN
NNNNNNNNNNNNNNNNNNNNNNNNNNNNNNNNNNNNNNNNNNNNNNNNNNNNNNNNNNNNNNNNNNNNNN
NNNNNNNNNNNNNNNNNNNNNNNNNNNNNNNNNNNNNNNNNNNNNNNNNNNNNNNNNNNNNNNNNNNNNN
NNNNNNNNNNNNNNNNNNNNNNNNNNNNNNNNNNNNNNNNNNNNNNNNNNNNNNNNNNNNNNNNNNNNNN
NNNNNNNNNNNNNNNNNNNNNNNNNNNNNNNNNNNNNNNNNNNNNNNNNNNNNNNNNNNNNNNNNNNNNN
NNNNNNNNNNNNNNNNNNNNNNNNNNNNNNNNNNNNNNNNNNNNNNNNNNNNNNNNNNNNNNNNNNNNNN
NNNNNNNNNNNNNNNNNNNNNNNNNNNNNNNNNNNNNNNNNNNNNNNNNNNNNNNNNNNNNNNNNNNNNN
NNNNNNNNNNNNNNNNNNNNNNNNNNNNNNNNNNNNNNNNNNNNNNNNNNNNNNNNNNNNNNNNNNNNNN
NNNNNNNNNNNNNNNNNNNNNNNNNNNNNNNNNNNNNNNNNNNNNNNNNNNNNNNNNNNNNNNNNNNNNN
NNNNNNNNNNNNNNNNNNNNNNNNNNNNNNNNNNNNNNNNNNNNNNNNNNNNNNNNNNNNNNNNNNNNNN
NNNNNNNNNNNNNNNNNNNNNNNNNNNNNNNNNNNNNNNNNNNNNNNNNNNNNNNNNNNNNNNNNNNNNN
NNNNNNNNNNNNNNNNNNNNNNNNNNNNNNNNNNNNNNNNNNNNNNNNNNNNNNNNNNNNNNNNNNNNNN
NNNNNNNNNNNNNNNNNNNNNNNNNNNNNNNNNNNNNNNNNNNNNNNNNNNNNNNNNNNNNNNNNNNNNN
NNNNNNNNNNNNNNNNNNNNNNNNNNNNNNNNNNNNNNNNNNNNNNNNNNNNNNNNNNNNNNNNNNNNNN
NNNNNNNNNNNNNNNNNNNNNNNNNNNNNNNNNNNNNNNNNNNNNNNNNNNNNNNNNNNNNNNNNNNNNN
NNNNNNNNNNNNNNNNNNNNNNNNNNNNNNNNNNNNNNNNNNNNNNNNNNNNNNNNNNNNNNNNNNNNNN
NNNNNNNNNNNNNNNNNNNNNNNNNNNNNNNNNNNNNNNNNNNNNNNNNNNNNNNNNNNNNNNNNNNNNN
NNNNNNNNNNNNNNNNNNNNNNNNNNNNNNNNNNNNNNNNNNNNNNNNNNNNNNNNNNNNNNNNNNNNNN
NNNNNNNNNNNNNNNNNNNNNNNNNNNNNNNNNNNNNNNNNNNNNNNNNNNNNNNNNNNNNNNNNNNNNN
NNNNNNNNNNNNNNNNNNNNNNNNNNNNNNNNNNNNNNNNNNNNNNNNNNNNNNNNNNNNNNNNNNNNNN
NNNNNNNNNNNNNNNNNNNNNNNNNNNNNNNNNNNNNNNNNNNNNNNNNNNNNNNNNNNNNNNNNNNNNN
NNNNNNNNNNNNNNNNNNNNNNNNNNNNNNNNNNNNNNNNNNNNNNNNNNNNNNNNNNNNNNNNNNNNNN
NNNNNNNNNNNNNNNNNNNNNNNNNNNNNNNNNNNNNNNNNNNNNNNNNNNNNNNNNNNNNNNNNNNNNN
NNNNNNNNNNNNNNNNNNNNNNNNNNNNNNNNNNNNNNNNNNNNNNNNNNNNNNNNNNNNNNNNNNNNNN
NNNNNNNNNNNNNNNNNNNNNNNNNNNNNNNNNNNNNNNNNNNNNNNNNNNNNNNNNNNNNNNNNNNNNN
NNNNNNNNNNNNNNNNNNNNNNNNNNNNNNNNNNNNNNNNNNNNNNNNNNNNNNNNNNNNNNNNNNNNNN
NNNNNNNNNNNNNNNNNNNNNNNNNNNNNNNNNNNNNNNNNNNNNNNNNNNNNNNNNNNNNNNNNNNNNN
NNNNNNNNNNNNNNNNNNNNNNNNNNNNNNNNNNNNNNNNNNNNNNNNNNNNNNNNNNNNNNNNNNNNNN
NNNNNNNNNNNNNNNNNNNNNNNNNNNNNNNNNNNNNNNNNNNNNNNNNNNNNNNNNNNNNNNNNNNNNN
NNNNNNNNNNNNNNNNNNNNNNNNNNNNNNNNNNNNNNNNNNNNNNNNNNNNNNNNNNNNNNNNNNNNNN
NNNNNNNNNNNNNNNNNNNNNNNNNNNNNNNNNNNNNNNNNNNNNNNNNNNNNNNNNNNNNNNNNNNNNN
NNNNNNNNNNNNNNNNNNNNNNNNNNNNNNNNNNNNNNNNNNNNNNNNNNNNNNNNNNNNNNNNNNNNNN
NNNNNNNNNNNNNNNNNNNNNNNNNNNNNNNNNNNNNNNNNNNNNNNNNNNNNNNNNNNNNNNNNNNNNN
NNNNNNNNNNNNNNNNNNNNNNNNNNNNNNNNNNNNNNNNNNNNNNNNNNNNNNNNNNNNNNNNNNNNNN
NNNNNNNNNNNNNNNNNNNNNNNNNNNNNNNNNNNNNNNNNNNNNNNNNNNNNNNNNNNNNNNNNNNNNN
NNNNNNNNNNNNNNNNNNNNNNNNNNNNNNNNNNNNNNNNNNNNNNNNNNNNNNNNNNNNNNNNNNNNNN
NNNNNNNNNNNNNNNNNNNNNNNNNNNNNNNNNNNNNNNNNNNNNNNNNNNNNNNNNNNNNNNNNNNNNN
NNNNNNNNNNNNNNNNNNNNNNNNNNNNNNNNNNNNNNNNNNNNNNNNNNNNNNNNNNNNNNNNNNNNNN
NNNNNNNNNNNNNNNNNNNNNNNNNNNNNNNNNNNNNNNNNNNNNNNNNNNNNNNNNNNNNNNNNNNNNN
NNNNNNNNNNNNNNNNNNNNNNNNNNNNNNNNNNNNNNNNNNNNNNNNNNNNNNNNNNNNNNNNNNNNNN
NNNNNNNNNNNNNNNNNNNNNNNNNNNNNNNNNNNNNNNNNNNNNNNNNNNNNNNNNNNNNNNNNNNNNN
NNNNNNNNNNNNNNNNNNNNNNNNNNNNNNNNNNNNNNNNNNNNNNNNNNNNNNNNNNNNNNNNNNNNNN
NNNNNNNNNNNNNNNNNNNNNNNNNNNNNNNNNNNNNNNNNNNNNNNNNNNNNNNNNNNNNNNNNNNNNN
NNNNNNNNNNNNNNNNNNNNNNNNNNNNNNNNNNNNNNNNNNNNNNNNNNNNNNNNNNNNNNNNNNNNNN
NNNNNNNNNNNNNNNNNNNNNNNNNNNNNNNNNNNNNNNNNNNNNNNNNNNNNNNNNNNNNNNNNNNNNN
NNNNNNNNNNNNNNNNNNNNNNNNNNNNNNNNNNNNNNNNNNNNNNNNNNNNNNNNNNNNNNNNNNNNNN
NNNNNNNNNNNNNNNNNNNNNNNNNNNNNNNNNNNNNNNNNNNNNNNNNNNNNNNNNNNNNNNNNNNNNN
NNNNNNNNNNNNNNNNNNNNNNNNNNNNNNNNNNNNNNNNNNNNNNNNNNNNNNNNNNNNNNNNNNNNNN
NNNNNNNNNNNNNNNNNNNNNNNNNNNNNNNNNNNNNNNNNNNNNNNNNNNNNNNNNNNNNNNNNNNNNN
NNNNNNNNNNNNNNNNNNNNNNNNNNNNNNNNNNNNNNNNNNNNNNNNNNNNNNNNNNNNNNNNNNNNNN
NNNNNNNNNNNNNNNNNNNNNNNNNNNNNNNNNNNNNNNNNNNNNNNNNNNNNNNNNNNNNNNNNNNNNN
NNNNNNNNNNNNNNNNNNNNNNNNNNNNNNNNNNNNNNNNNNNNNNNNNNNNNNNNNNNNNNNNNNNNNN
NNNNNNNNNNNNNNNNNNNNNNNNNNNNNNNNNNNNNNNNNNNNNNNNNNNNNNNNNNNNNNNNNNNNNN
NNNNNNNNNNNNNNNNNNNNNNNNNNNNNNNNNNNNNNNNNNNNNNNNNNNNNNNNNNNNNNNNNNNNNN
NNNNNNNNNNNNNNNNNNNNNNNNNNNNNNNNNNNNNNNNNNNNNNNNNNNNNNNNNNNNNNNNNNNNNN
NNNNNNNNNNNNNNNNNNNNNNNNNNNNNNNNNNNNNNNNNNNNNNNNNNNNNNNNNNNNNNNNNNNNNN
NNNNNNNNNNNNNNNNNNNNNNNNNNNNNNNNNNNNNNNNNNNNNNNNNNNNNNNNNNNNNNNNNNNNNN
NNNNNNNNNNNNNNNNNNNNNNNNNNNNNNNNNNNNNNNNNNNNNNNNNNNNNNNNNNNNNNNNNNNNNN
NNNNNNNNNNNNNNNNNNNNNNNNNNNNNNNNNNNNNNNNNNNNNNNNNNNNNNNNNNNNNNNNNNNNNN
NNNNNNNNNNNNNNNNNNNNNNNNNNNNNNNNNNNNNNNNNNNNNNNNNNNNNNNNNNNNNNNNNNNNNN
NNNNNNNNNNNNNNNNNNNNNNNNNNNNNNNNNNNNNNNNNNNNNNNNNNNNNNNNNNNNNNNNNNNNNN
NNNNNNNNNNNNNNNNNNNNNNNNNNNNNNNNNNNNNNNNNNNNNNNNNNNNNNNNNNNNNNNNNNNNNN
NNNNNNNNNNNNNNNNNNNNNNNNNNNNNNNNNNNNNNNNNNNNNNNNNNNNNNNNNNNNNNNNNNNNNN
NNNNNNNNNNNNNNNNNNNNNNNNNNNNNNNNNNNNNNNNNNNNNNNNNNNNNNNNNNNNNNNNNNNNNN
NNNNNNNNNNNNNNNNNNNNNNNNNNNNNNNNNNNNNNNNNNNNNNNNNNNNNNNNNNNNNNNNNNNNNN
NNNNNNNNNNNNNNNNNNNNNNNNNNNNNNNNNNNNNNNNNNNNNNNNNNNNNNNNNNNNNNNNNNNNNN
NNNNNNNNNNNNNNNNNNNNNNNNNNNNNNNNNNNNNNNNNNNNNNNNNNNNNNNNNNNNNNNNNNNNNN
NNNNNNNNNNNNNNNNNNNNNNNNNNNNNNNNNNNNNNNNNNNNNNNNNNNNNNNNNNNNNNNNNNNNNN
NNNNNNNNNNNNNNNNNNNNNNNNNNNNNNNNNNNNNNNNNNNNNNNNNNNNNNNNNNNNNNNNNNNNNN
NNNNNNNNNNNNNNNNNNNNNNNNNNNNNNNNNNNNNNNNNNNNNNNNNNNNNNNNNNNNNNNNNNNNNN
NNNNNNNNNNNNNNNNNNNNNNNNNNNNNNNNNNNNNNNNNNNNNNNNNNNNNNNNNNNNNNNNNNNNNN
NNNNNNNNNNNNNNNNNNNNNNNNNNNNNNNNNNNNNNNNNNNNNNNNNNNNNNNNNNNNNNNNNNNNNN
NNNNNNNNNNNNNNNNNNNNNNNNNNNNNNNNNNNNNNNNNNNNNNNNNNNNNNNNNNNNNNNNNNNNNN
NNNNNNNNNNNNNNNNNNNNNNNNNNNNNNNNNNNNNNNNNNNNNNNNNNNNNNNNNNNNNNNNNNNNNN
NNNNNNNNNNNNNNNNNNNNNNNNNNNNNNNNNNNNNNNNNNNNNNNNNNNNNNNNNNNNNNNNNNNNNN
NNNNNNNNNNNNNNNNNNNNNNNNNNNNNNNNNNNNNNNNNNNNNNNNNNNNNNNNNNNNNNNNNNNNNN
NNNNNNNNNNNNNNNNNNNNNNNNNNNNNNNNNNNNNNNNNNNNNNNNNNNNNNNNNNNNNNNNNNNNNN
NNNNNNNNNNNNNNNNNNNNNNNNNNNNNNNNNNNNNNNNNNNNNNNNNNNNNNNNNNNNNNNNNNNNNN
NNNNNNNNNNNNNNNNNNNNNNNNNNNNNNNNNNNNNNNNNNNNNNNNNNNNNNNNNNNNNNNNNNNNNN
NNNNNNNNNNNNNNNNNNNNNNNNNNNNNNNNNNNNNNNNNNNNNNNNNNNNNNNNNNNNNNNNNNNNNN
NNNNNNNNNNNNNNNNNNNNNNNNNNNNNNNNNNNNNNNNNNNNNNNNNNNNNNNNNNNNNNNNNNNNNN
NNNNNNNNNNNNNNNNNNNNNNNNNNNNNNNNNNNNNNNNNNNNNNNNNNNNNNNNNNNNNNNNNNNNNN
NNNNNNNNNNNNNNNNNNNNNNNNNNNNNNNNNNNNNNNNNNNNNNNNNNNNNNNNNNNNNNNNNNNNNN
NNNNNNNNNNNNNNNNNNNNNNNNNNNNNNNNNNNNNNNNNNNNNNNNNNNNNNNNNNNNNNNNNNNNNN
NNNNNNNNNNNNNNNNNNNNNNNNNNNNNNNNNNNNNNNNNNNNNNNNNNNNNNNNNNNNNNNNNNNNNN
NNNNNNNNNNNNNNNNNNNNNNNNNNNNNNNNNNNNNNNNNNNNNNNNNNNNNNNNNNNNNNNNNNNNNN
NNNNNNNNNNNNNNNNNNNNNNNNNNNNNNNNNNNNNNNNNNNNNNNNNNNNNNNNNNNNNNNNNNNNNN
NNNNNNNNNNNNNNNNNNNNNNNNNNNNNNNNNNNNNNNNNNNNNNNNNNNNNNNNNNNNNNNNNNNNNN
NNNNNNNNNNNNNNNNNNNNNNNNNNNNNNNNNNNNNNNNNNNNNNNNNNNNNNNNNNNNNNNNNNNNNN
NNNNNNNNNNNNNNNNNNNNNNNNNNNNNNNNNNNNNNNNNNNNNNNNNNNNNNNNNNNNNNNNNNNNNN
NNNNNNNNNNNNNNNNNNNNNNNNNNNNNNNNNNNNNNNNNNNNNNNNNNNNNNNNNNNNNNNNNNNNNN
NNNNNNNNNNNNNNNNNNNNNNNNNNNNNNNNNNNNNNNNNNNNNNNNNNNNNNNNNNNNNNNNNNNNNN
NNNNNNNNNNNNNNNNNNNNNNNNNNNNNNNNNNNNNNNNNNNNNNNNNNNNNNNNNNNNNNNNNNNNNN
NNNNNNNNNNNNNNNNNNNNNNNNNNNNNNNNNNNNNNNNNNNNNNNNNNNNNNNNNNNNNNNNNNNNNN
NNNNNNNNNNNNNNNNNNNNNNNNNNNNNNNNNNNNNNNNNNNNNNNNNNNNNNNNNNNNNNNNNNNNNN
NNNNNNNNNNNNNNNNNNNNNNNNNNNNNNNNNNNNNNNNNNNNNNNNNNNNNNNNNNNNNNNNNNNNNN
NNNNNNNNNNNNNNNNNNNNNNNNNNNNNNNNNNNNNNNNNNNNNNNNNNNNNNNNNNNNNNNNNNNNNN
NNNNNNNNNNNNNNNNNNNNNNNNNNNNNNNNNNNNNNNNNNNNNNNNNNNNNNNNNNNNNNNNNNNNNN
NNNNNNNNNNNNNNNNNNNNNNNNNNNNNNNNNNNNNNNNNNNNNNNNNNNNNNNNNNNNNNNNNNNNNN
NNNNNNNNNNNNNNNNNNNNNNNNNNNNNNNNNNNNNNNNNNNNNNNNNNNNNNNNNNNNNNNNNNNNNN
NNNNNNNNNNNNNNNNNNNNNNNNNNNNNNNNNNNNNNNNNNNNNNNNNNNNNNNNNNNNNNNNNNNNNN
NNNNNNNNNNNNNNNNNNNNNNNNNNNNNNNNNNNNNNNNNNNNNNNNNNNNNNNNNNNNNNNNNNNNNN
NNNNNNNNNNNNNNNNNNNNNNNNNNNNNNNNNNNNNNNNNNNNNNNNNNNNNNNNNNNNNNNNNNNNNN
NNNNNNNNNNNNNNNNNNNNNNNNNNNNNNNNNNNNNNNNNNNNNNNNNNNNNNNNNNNNNNNNNNNNNN
NNNNNNNNNNNNNNNNNNNNNNNNNNNNNNNNNNNNNNNNNNNNNNNNNNNNNNNNNNNNNNNNNNNNNN
NNNNNNNNNNNNNNNNNNNNNNNNNNNNNNNNNNNNNNNNNNNNNNNNNNNNNNNNNNNNNNNNNNNNNN
NNNNNNNNNNNNNNNNNNNNNNNNNNNNNNNNNNNNNNNNNNNNNNNNNNNNNNNNNNNNNNNNNNNNNN
NNNNNNNNNNNNNNNNNNNNNNNNNNNNNNNNNNNNNNNNNNNNNNNNNNNNNNNNNNNNNNNNNNNNNN
NNNNNNNNNNNNNNNNNNNNNNNNNNNNNNNNNNNNNNNNNNNNNNNNNNNNNNNNNNNNNNNNNNNNNN
NNNNNNNNNNNNNNNNNNNNNNNNNNNNNNNNNNNNNNNNNNNNNNNNNNNNNNNNNNNNNNNNNNNNNN
NNNNNNNNNNNNNNNNNNNNNNNNNNNNNNNNNNNNNNNNNNNNNNNNNNNNNNNNNNNNNNNNNNNNNN
NNNNNNNNNNNNNNNNNNNNNNNNNNNNNNNNNNNNNNNNNNNNNNNNNNNNNNNNNNNNNNNNNNNNNN
NNNNNNNNNNNNNNNNNNNNNNNNNNNNNNNNNNNNNNNNNNNNNNNNNNNNNNNNNNNNNNNNNNNNNN
NNNNNNNNNNNNNNNNNNNNNNNNNNNNNNNNNNNNNNNNNNNNNNNNNNNNNNNNNNNNNNNNNNNNNN
NNNNNNNNNNNNNNNNNNNNNNNNNNNNNNNNNNNNNNNNNNNNNNNNNNNNNNNNNNNNNNNNNNNNNN
NNNNNNNNNNNNNNNNNNNNNNNNNNNNNNNNNNNNNNNNNNNNNNNNNNNNNNNNNNNNNNNNNNNNNN
NNNNNNNNNNNNNNNNNNNNNNNNNNNNNNNNNNNNNNNNNNNNNNNNNNNNNNNNNNNNNNNNNNNNNN
NNNNNNNNNNNNNNNNNNNNNNNNNNNNNNNNNNNNNNNNNNNNNNNNNNNNNNNNNNNNNNNNNNNNNN
NNNNNNNNNNNNNNNNNNNNNNNNNNNNNNNNNNNNNNNNNNNNNNNNNNNNNNNNNNNNNNNNNNNNNN
NNNNNNNNNNNNNNNNNNNNNNNNNNNNNNNNNNNNNNNNNNNNNNNNNNNNNNNNNNNNNNNNNNNNNN
NNNNNNNNNNNNNNNNNNNNNNNNNNNNNNNNNNNNNNNNNNNNNNNNNNNNNNNNNNNNNNNNNNNNNN
NNNNNNNNNNNNNNNNNNNNNNNNNNNNNNNNNNNNNNNNNNNNNNNNNNNNNNNNNNNNNNNNNNNNNN
NNNNNNNNNNNNNNNNNNNNNNNNNNNNNNNNNNNNNNNNNNNNNNNNNNNNNNNNNNNNNNNNNNNNNN
NNNNNNNNNNNNNNNNNNNNNNNNNNNNNNNNNNNNNNNNNNNNNNNNNNNNNNNNNNNNNNNNNNNNNN
NNNNNNNNNNNNNNNNNNNNNNNNNNNNNNNNNNNNNNNNNNNNNNNNNNNNNNNNNNNNNNNNNNNNNN
NNNNNNNNNNNNNNNNNNNNNNNNNNNNNNNNNNNNNNNNNNNNNNNNNNNNNNNNNNNNNNNNNNNNNN
NNNNNNNNNNNNNNNNNNNNNNNNNNNNNNNNNNNNNNNNNNNNNNNNNNNNNNNNNNNNNNNNNNNNNN
NNNNNNNNNNNNNNNNNNNNNNNNNNNNNNNNNNNNNNNNNNNNNNNNNNNNNNNNNNNNNNNNNNNNNN
NNNNNNNNNNNNNNNNNNNNNNNNNNNNNNNNNNNNNNNNNNNNNNNNNNNNNNNNNNNNNNNNNNNNNN
NNNNNNNNNNNNNNNNNNNNNNNNNNNNNNNNNNNNNNNNNNNNNNNNNNNNNNNNNNNNNNNNNNNNNN
NNNNNNNNNNNNNNNNNNNNNNNNNNNNNNNNNNNNNNNNNNNNNNNNNNNNNNNNNNNNNNNNNNNNNN
NNNNNNNNNNNNNNNNNNNNNNNNNNNNNNNNNNNNNNNNNNNNNNNNNNNNNNNNNNNNNNNNNNNNNN
NNNNNNNNNNNNNNNNNNNNNNNNNNNNNNNNNNNNNNNNNNNNNNNNNNNNNNNNNNNNNNNNNNNNNN
NNNNNNNNNNNNNNNNNNNNNNNNNNNNNNNNNNNNNNNNNNNNNNNNNNNNNNNNNNNNNNNNNNNNNN
NNNNNNNNNNNNNNNNNNNNNNNNNNNNNNNNNNNNNNNNNNNNNNNNNNNNNNNNNNNNNNNNNNNNNN
NNNNNNNNNNNNNNNNNNNNNNNNNNNNNNNNNNNNNNNNNNNNNNNNNNNNNNNNNNNNNNNNNNNNNN
NNNNNNNNNNNNNNNNNNNNNNNNNNNNNNNNNNNNNNNNNNNNNNNNNNNNNNNNNNNNNNNNNNNNNN
NNNNNNNNNNNNNNNNNNNNNNNNNNNNNNNNNNNNNNNNNNNNNNNNNNNNNNNNNNNNNNNNNNNNNN
NNNNNNNNNNNNNNNNNNNNNNNNNNNNNNNNNNNNNNNNNNNNNNNNNNNNNNNNNNNNNNNNNNNNNN
NNNNNNNNNNNNNNNNNNNNNNNNNNNNNNNNNNNNNNNNNNNNNNNNNNNNNNNNNNNNNNNNNNNNNN
NNNNNNNNNNNNNNNNNNNNNNNNNNNNNNNNNNNNNNNNNNNNNNNNNNNNNNNNNNNNNNNNNNNNNN
NNNNNNNNNNNNNNNNNNNNNNNNNNNNNNNNNNNNNNNNNNNNNNNNNNNNNNNNNNNNNNNNNNNNNN
NNNNNNNNNNNNNNNNNNNNNNNNNNNNNNNNNNNNNNNNNNNNNNNNNNNNNNNNNNNNNNNNNNNNNN
NNNNNNNNNNNNNNNNNNNNNNNNNNNNNNNNNNNNNNNNNNNNNNNNNNNNNNNNNNNNNNNNNNNNNN
NNNNNNNNNNNNNNNNNNNNNNNNNNNNNNNNNNNNNNNNNNNNNNNNNNNNNNNNNNNNNNNNNNNNNN
NNNNNNNNNNNNNNNNNNNNNNNNNNNNNNNNNNNNNNNNNNNNNNNNNNNNNNNNNNNNNNNNNNNNNN
NNNNNNNNNNNNNNNNNNNNNNNNNNNNNNNNNNNNNNNNNNNNNNNNNNNNNNNNNNNNNNNNNNNNNN
NNNNNNNNNNNNNNNNNNNNNNNNNNNNNNNNNNNNNNNNNNNNNNNNNNNNNNNNNNNNNNNNNNNNNN
NNNNNNNNNNNNNNNNNNNNNNNNNNNNNNNNNNNNNNNNNNNNNNNNNNNNNNNNNNNNNNNNNNNNNN
NNNNNNNNNNNNNNNNNNNNNNNNNNNNNNNNNNNNNNNNNNNNNNNNNNNNNNNNNNNNNNNNNNNNNN
NNNNNNNNNNNNNNNNNNNNNNNNNNNNNNNNNNNNNNNNNNNNNNNNNNNNNNNNNNNNNNNNNNNNNN
NNNNNNNNNNNNNNNNNNNNNNNNNNNNNNNNNNNNNNNNNNNNNNNNNNNNNNNNNNNNNNNNNNNNNN
NNNNNNNNNNNNNNNNNNNNNNNNNNNNNNNNNNNNNNNNNNNNNNNNNNNNNNNNNNNNNNNNNNNNNN
NNNNNNNNNNNNNNNNNNNNNNNNNNNNNNNNNNNNNNNNNNNNNNNNNNNNNNNNNNNNNNNNNNNNNN
NNNNNNNNNNNNNNNNNNNNNNNNNNNNNNNNNNNNNNNNNNNNNNNNNNNNNNNNNNNNNNNNNNNNNN
NNNNNNNNNNNNNNNNNNNNNNNNNNNNNNNNNNNNNNNNNNNNNNNNNNNNNNNNNNNNNNNNNNNNNN
NNNNNNNNNNNNNNNNNNNNNNNNNNNNNNNNNNNNNNNNNNNNNNNNNNNNNNNNNNNNNNNNNNNNNN
NNNNNNNNNNNNNNNNNNNNNNNNNNNNNNNNNNNNNNNNNNNNNNNNNNNNNNNNNNNNNNNNNNNNNN
NNNNNNNNNNNNNNNNNNNNNNNNNNNNNNNNNNNNNNNNNNNNNNNNNNNNNNNNNNNNNNNNNNNNNN
NNNNNNNNNNNNNNNNNNNNNNNNNNNNNNNNNNNNNNNNNNNNNNNNNNNNNNNNNNNNNNNNNNNNNN
NNNNNNNNNNNNNNNNNNNNNNNNNNNNNNNNNNNNNNNNNNNNNNNNNNNNNNNNNNNNNNNNNNNNNN
NNNNNNNNNNNNNNNNNNNNNNNNNNNNNNNNNNNNNNNNNNNNNNNNNNNNNNNNNNNNNNNNNNNNNN
NNNNNNNNNNNNNNNNNNNNNNNNNNNNNNNNNNNNNNNNNNNNNNNNNNNNNNNNNNNNNNNNNNNNNN
NNNNNNNNNNNNNNNNNNNNNNNNNNNNNNNNNNNNNNNNNNNNNNNNNNNNNNNNNNNNNNNNNNNNNN
NNNNNNNNNNNNNNNNNNNNNNNNNNNNNNNNNNNNNNNNNNNNNNNNNNNNNNNNNNNNNNNNNNNNNN
NNNNNNNNNNNNNNNNNNNNNNNNNNNNNNNNNNNNNNNNNNNNNNNNNNNNNNNNNNNNNNNNNNNNNN
NNNNNNNNNNNNNNNNNNNNNNNNNNNNNNNNNNNNNNNNNNNNNNNNNNNNNNNNNNNNNNNNNNNNNN
NNNNNNNNNNNNNNNNNNNNNNNNNNNNNNNNNNNNNNNNNNNNNNNNNNNNNNNNNNNNNNNNNNNNNN
NNNNNNNNNNNNNNNNNNNNNNNNNNNNNNNNNNNNNNNNNNNNNNNNNNNNNNNNNNNNNNNNNNNNNN
NNNNNNNNNNNNNNNNNNNNNNNNNNNNNNNNNNNNNNNNNNNNNNNNNNNNNNNNNNNNNNNNNNNNNN
NNNNNNNNNNNNNNNNNNNNNNNNNNNNNNNNNNNNNNNNNNNNNNNNNNNNNNNNNNNNNNNNNNNNNN
NNNNNNNNNNNNNNNNNNNNNNNNNNNNNNNNNNNNNNNNNNNNNNNNNNNNNNNNNNNNNNNNNNNNNN
NNNNNNNNNNNNNNNNNNNNNNNNNNNNNNNNNNNNNNNNNNNNNNNNNNNNNNNNNNNNNNNNNNNNNN
NNNNNNNNNNNNNNNNNNNNNNNNNNNNNNNNNNNNNNNNNNNNNNNNNNNNNNNNNNNNNNNNNNNNNN
NNNNNNNNNNNNNNNNNNNNNNNNNNNNNNNNNNNNNNNNNNNNNNNNNNNNNNNNNNNNNNNNNNNNNN
NNNNNNNNNNNNNNNNNNNNNNNNNNNNNNNNNNNNNNNNNNNNNNNNNNNNNNNNNNNNNNNNNNNNNN
NNNNNNNNNNNNNNNNNNNNNNNNNNNNNNNNNNNNNNNNNNNNNNNNNNNNNNNNNNNNNNNNNNNNNN
NNNNNNNNNNNNNNNNNNNNNNNNNNNNNNNNNNNNNNNNNNNNNNNNNNNNNNNNNNNNNNNNNNNNNN
NNNNNNNNNNNNNNNNNNNNNNNNNNNNNNNNNNNNNNNNNNNNNNNNNNNNNNNNNNNNNNNNNNNNNN
NNNNNNNNNNNNNNNNNNNNNNNNNNNNNNNNNNNNNNNNNNNNNNNNNNNNNNNNNNNNNNNNNNNNNN
NNNNNNNNNNNNNNNNNNNNNNNNNNNNNNNNNNNNNNNNNNNNNNNNNNNNNNNNNNNNNNNNNNNNNN
NNNNNNNNNNNNNNNNNNNNNNNNNNNNNNNNNNNNNNNNNNNNNNNNNNNNNNNNNNNNNNNNNNNNNN
NNNNNNNNNNNNNNNNNNNNNNNNNNNNNNNNNNNNNNNNNNNNNNNNNNNNNNNNNNNNNNNNNNNNNN
NNNNNNNNNNNNNNNNNNNNNNNNNNNNNNNNNNNNNNNNNNNNNNNNNNNNNNNNNNNNNNNNNNNNNN
NNNNNNNNNNNNNNNNNNNNNNNNNNNNNNNNNNNNNNNNNNNNNNNNNNNNNNNNNNNNNNNNNNNNNN
NNNNNNNNNNNNNNNNNNNNNNNNNNNNNNNNNNNNNNNNNNNNNNNNNNNNNNNNNNNNNNNNNNNNNN
NNNNNNNNNNNNNNNNNNNNNNNNNNNNNNNNNNNNNNNNNNNNNNNNNNNNNNNNNNNNNNNNNNNNNN
NNNNNNNNNNNNNNNNNNNNNNNNNNNNNNNNNNNNNNNNNNNNNNNNNNNNNNNNNNNNNNNNNNNNNN
NNNNNNNNNNNNNNNNNNNNNNNNNNNNNNNNNNNNNNNNNNNNNNNNNNNNNNNNNNNNNNNNNNNNNN
NNNNNNNNNNNNNNNNNNNNNNNNNNNNNNNNNNNNNNNNNNNNNNNNNNNNNNNNNNNNNNNNNNNNNN
NNNNNNNNNNNNNNNNNNNNNNNNNNNNNNNNNNNNNNNNNNNNNNNNNNNNNNNNNNNNNNNNNNNNNN
NNNNNNNNNNNNNNNNNNNNNNNNNNNNNNNNNNNNNNNNNNNNNNNNNNNNNNNNNNNNNNNNNNNNNN
NNNNNNNNNNNNNNNNNNNNNNNNNNNNNNNNNNNNNNNNNNNNNNNNNNNNNNNNNNNNNNNNNNNNNN
NNNNNNNNNNNNNNNNNNNNNNNNNNNNNNNNNNNNNNNNNNNNNNNNNNNNNNNNNNNNNNNNNNNNNN
NNNNNNNNNNNNNNNNNNNNNNNNNNNNNNNNNNNNNNNNNNNNNNNNNNNNNNNNNNNNNNNNNNNNNN
NNNNNNNNNNNNNNNNNNNNNNNNNNNNNNNNNNNNNNNNNNNNNNNNNNNNNNNNNNNNNNNNNNNNNN
NNNNNNNNNNNNNNNNNNNNNNNNNNNNNNNNNNNNNNNNNNNNNNNNNNNNNNNNNNNNNNNNNNNNNN
NNNNNNNNNNNNNNNNNNNNNNNNNNNNNNNNNNNNNNNNNNNNNNNNNNNNNNNNNNNNNNNNNNNNNN
NNNNNNNNNNNNNNNNNNNNNNNNNNNNNNNNNNNNNNNNNNNNNNNNNNNNNNNNNNNNNNNNNNNNNN
NNNNNNNNNNNNNNNNNNNNNNNNNNNNNNNNNNNNNNNNNNNNNNNNNNNNNNNNNNNNNNNNNNNNNN
NNNNNNNNNNNNNNNNNNNNNNNNNNNNNNNNNNNNNNNNNNNNNNNNNNNNNNNNNNNNNNNNNNNNNN
NNNNNNNNNNNNNNNNNNNNNNNNNNNNNNNNNNNNNNNNNNNNNNNNNNNNNNNNNNNNNNNNNNNNNN
NNNNNNNNNNNNNNNNNNNNNNNNNNNNNNNNNNNNNNNNNNNNNNNNNNNNNNNNNNNNNNNNNNNNNN
NNNNNNNNNNNNNNNNNNNNNNNNNNNNNNNNNNNNNNNNNNNNNNNNNNNNNNNNNNNNNNNNNNNNNN
NNNNNNNNNNNNNNNNNNNNNNNNNNNNNNNNNNNNNNNNNNNNNNNNNNNNNNNNNNNNNNNNNNNNNN
NNNNNNNNNNNNNNNNNNNNNNNNNNNNNNNNNNNNNNNNNNNNNNNNNNNNNNNNNNNNNNNNNNNNNN
NNNNCCAACCCTCAACTTGGTTTAGCCGCTTAAGCCGCTGCTCATCTTCAGCAATTCTGACCCTGCTCAT
CAGATCACTCCTGAGCTCCTTCAGTCCTGCTACTTCAGTTTGTAAAGCATGGAGGTTATCTTCGAGGTTG
CATATATAACTTGCCTGTCCAGTCGCACAATCCGAGCAACGGGTAATGATGGGATCGAGTGAAAGTGAGA
TTGAGAAGATATTACCCATACCTGGTTTTGATTGTAGAAGAGTGAGTTCAACAATCTGGAAATAGAAGCA
AGGAATAAATCAAAGATGCTTACGGAGTTCTATGAAAGTTTGAGACTACAAAGAGGAGAAAAACAAAGAC
AAACTGTTGGAAGTTCACATGCATTTTGATACCAAAAAAAAAAAGAGATAGTGAATATGATGATAATTAC
AGTAAAGTGTGTAAAATCATTGACTTGGTGGGAAGACTTGTATTGCACACAGCTCTCTTTTATCTCACTT
TATTTGGTTTTGACACAATGGGCCCATTGTAAGGCATCTTTTGTGTGCAGTGGATACCATATGCAATTTA
TTATTCTATTTTACAACTTGAGCAACATTAATACAACATATTTTAATTTATTCATATTAGGTGTAAAGTT
AGTCCATTATCAAAATCAGGCAAGTTGGGAGCTACCTCTTTCTTTAAAGGGTTCCACTTCAACAAAGATA
AAGGAACCTCAATTATTAAGATCCCATCAGAAAAGAAAGACTAAGATGAGCATGTTGGGTAGAAACTCAC
AACTTGCTTTGCCCTGCATTAGCTTCCCACAGCATTCATGTATGAGATATTCACAAGCACTATCGTTGCC
ACTTAAACAAACATCAGCAAAAAACAGAAAACAGTGGAAGATCAAGGTAACTGAATTCATGACCATATAT
GCCAATGGAAGAATTCAGAAATTGTTTCAGGGGTTATCATAATCCAATTAAAGACATGGAATCCATATAA
AAAATTGTGCTTACACATCTTTGTGAGTATGTAATTATTAAGTAGTACAGCCACCAACTTATTGCAAAAT
TAATGCCCTCTCCAATCATCTGGTTCTCAACCTTCAAAGCAGGTGTCTAGATTCAAAATGCAGAGGAGGT
AAGTTGAGCACTATAGACAAAATAAAAAAGATATGAGGATTTTCGCTCATGAGCTTGATGTTATGATTAA
ACCATAACTAATTGCATATCCTAATTGTGGGGATGAAAATTTTGGTCAGATAGTTTTCAGGGACAGTTGC
TGTCCTCTTCCAACATGGGCAATAATTGAGGTTGTGGTAAGTAAATGTAGTAGTGAATATTGTGGAGTGC
CACTCAACTTTAATATTCATATTTTAATTCAACACATTATCTATTTGAAACATAGTTAAATTATTAATTT
AAAATTTAAAATAAATGGGCACAATTTGTTGATTAAAAAATATGATAAAAATATATCACAATTTGTTGAT
TAAAAAATGTACGAAGATTTAAAATTATTACCAATTATAATTAAAATACTATATTTTTAAATCTTTTAAA
AAGATTTATATTTATAAATATGTTTTCAGAAAAAAATAGTTTTTTCCAAAACTGTTTTAAATTAAAAAAA
ACTATATAAAAAAGTATTTAAAATAATAAAAATAATTATATATTGTATTAAATTTAAGTTGTTTTATATT
TTATTTAATTAAAAAATTTTGTTTCTAAAATTTTAAAGTAAATATTTATTTAAATATTTAATATATCATT
TAGTATTCGATTTTCTCTCATGATTTTAGTACCCAAAAATTACAGTGTTAATTTTTCTCATGATTTACTG
ATTCCCTACAATGTATTAATGCATCTTTTTCCATGAGATCATCTTTTGGATATAAAGAATAATACACAAA
CAAGATTTCACTTTTTCATCAGCTTATACCCACTTAGTACCGAGTATTTCCCAAAATTATCAGCACATCA
CACAAGAGAATCAGCAGAAGTAGACACACACTTTTAATTATGACACTATGATAAAGATGCATAAATTATT
TGATGGAAATATTACAAAATCAAGTTGAAATTGGGCATAGTATGCTTACCTTTGTACACAATCTTTACTT
GTTAATGTTATTTTAGTGTTACAAGAGGGGCTAAATTCAAAATGCAAAGGAAGTAGGAGAAGGAGATGTC
TAATAATTATACTCATCAAACATTTAACTAATCAGTTTGCTGTAACCTATTAAATTCAAAGACTGCCATT
TGAGTATTAATTGCAATAACTTGTTTATGAGCCTATAATTATAGAGAATTCATATACATAATCTCAGTTT
TAGTAATCAGATTTGAGTAAAGATATTTACAGATTAAGCCAGGCTCATATATGATATCAAAACAATGCTT
AAGTTAGTTTCTTTTAAAGAAAATTATTAAACAAAAACCAATATAAATAATAAAATTTTTTATACATTTC
CTATTACTACTTATAGACTCTTAAATGTGTGAATAAAAAAAATAATTTGTATTTATTTATATTCAAACTC
ATGTCCTCTTGTTGTTGCCACAATAAGTTGTATAATAATAATTTTTTTTATTATATATATATATTTAAAT
TTGAAACACCCTAATCTAATCATTTAATCATATTTCAACATTGAAACATCATTAAAAAATATGTTAATTT
TTGTACTTGCATGATATCAGATTCATAAAAAATTTTAAGATGTTAATAATTTGTATTAATGAGTTTTAAT
ATAAAAATATTGAAATTTATATAATGTCACCGTTATTTTATTATAATATAATTCTTAATATTTAGTATCT
AATTTTACATGATAAGTTTTTTTTTTGATAACATGTATAATAAATGAAAATAAATTATATTTTATTAACT
TATTAAAACTTAAATTTTTAATTTTTTAAAATTCCAAATTCCAATTTTATACTTAACATATTTTTCTCTC
CTATAAAAAATTATCTCATATTTAAATATATACAGAAATACAAACTAAAACAACTTTTATAAGAAAAAAA
TTAATTTTACTATAATTATGGAAATTTTTAGTTATAAAATTAAAAGAAAATGATGTGATATGTTGAAAGT
TATACTTCAAATTTTAATTCATTAATATAATATATTTTGAAATTCATACTAAAGAAAAAAAGTCTGTGTG
TAAAACACAGAACCAAGCTACATGTAATCTAAGGATAGGCAAAATAGAACTTACAATGAGGTATGTTATG
ATACAATCAAGGCTTTAAGCCTTAACTAATATCCAACATTTCTTAGATTACATAAGGTTTGAAAGAAGGG
AGAAAAGCAATTCGAGTGGATTCATCCTTCCATTCTACATTTTTCCACCATCCCTCCTCTCCTTCAATGA
CTAGTCTCTGTCCTTTTGTACTATTGGAGTTTAGTGGGAGCTTCTTCAACATTCCGCATTTTACTATTCT
GATTTTCTTCAGCTGTGGGAAAGGCAGAGCATGATGGTATATAGTCTTTAGTTTGGCCAGATTATGTAGA
CACAAAATCTCGAGCTTAGAAAATAAGTTTGAATTTCCTTTTAGCTCAGCGACTTCACCATGTTTTTCTT
CACTGATGATTTCTTCTAAACCATTGCATTCAGTTATCCTTAGTACTTCCAAATGTGGAGCCAAGGTTAC
CCAACTCACATCCCTCAAATGATTGCATTCGTCTAGGATTACAGATCGAAGGCTATGGAAGCATCCTACA
CCTTTAATTATGTTACGTTCGATCTTCACTTTCTCTAGATCCATACACCTCGAGAGTGTTAAAGTACATA
GATGCTGCAGATTTGCTAAAGCCATAATAGTCAATGATCTTGAATGTCTAAAATTTACTAGACTTACAGC
TTCAATGGCACAGCTAAAGGACTTGTTGAACCTCGAAGCTCTTTCCAACTCCGAAGCGCTTCTAAAACTA
ATGGTCAACACATTCAAATATTTTAAATGCTCCATTTCCTTTAAAACCAATAAACATCCATAGCTACATC
CCTCCATTTTCAGGACTTGCAACTTGGAGAAACTGGATATCAATTGTTGTGGGATCATTTCTAGATACGG
TGTCCACTCCAGATTCAAATATTTCAGCTTTGCTAGGGTCTTCAATTCGACTGGCAACTTTCTTATTCCT
GTAAATGACAGATTGAGATGTTCCAGTGAAACCAACTTTGCAATTCCTACTGGCAATTCTTCCAACTTCA
TATTATGGGACAAATCCAGAACCCTTAGCATCGGCATGAAATTAAAGAAATCATCCATGATTACCTTCAA
ATCATTGCTGCCAAGAAACAAAGTTTGGAGATTGGGACATTCCAATATCTCAGTTAGATTTTTAATTTGA
TTATCCATCAGTGACATTCTTGTTACCTCTTCCCACTTTTTAGCTTTTGGTTGCTCCTTTAACTGAACAC
CTGATTTTACAAAAAAATTCTTCTTCTCAGATTCACCAGCAATCCACAAAGCCATGTCGCGAATCACATC
GTGCATCTTTACACGGTGATTATCTTCTTTCTCCAATAAGCATGCGTCAATAAGAGAACCTATAATGAAA
TGTCCCTGGTTTCTGGCACTGCTCAAATTTGTATGCTCGTCCAAAAGTCCTTCCCCGATCTAACAATCTA
CTAGTTCATCTTTTTCGATGAGATGATCTTCTGGATATAAAGAACAATACAAGAAACAAGATCTCAACCT
TTCATCAGGTAAACAGTCATAACTGAATTTTAACTTGAGATACATCTCTTTCCCTACCCCTGGGAACACA
GAGGCTGCTGATTGCCTTAAAACTTCAATAGCATATTCCCATTCTCGAGAGGTCTTCTTGGATGCCATGG
CTCGCCCAATTGTAATGAGAGCGAGAG
>ghi_circ_000003
GAGATGCAGTATTTGATGCGTCACAGTATGCATTTTTTGGAAAAGATGTTCTTGAGGAGGTCGAATTGGG
GGGATTAGATGACGAGGAGGAGGATATACCTGCAGTCGGACTTGAGGATGAGGAGGAGTTTTTGTTTGAT
AGAGATGAGGACAAAAGCAATGATTAGTTGTTTGAAAAGAAAATCGTTCCCTTTGGAAATCATGCTGAAA
TATAATCCTTTTGGAGTGATTCTGTGTTTTTTTTTCCCTCTATTTTTCCTGAACAGAGGGATGCCACTAC
ATTTAATTAGTGGTTGGCATGCTATTCTATTTATGGAGAAAAAACCCTGTGGGAGCTCATAGTATATATT
TATTTATCCATGCATGACATTGTAAACCTTGTTATCTCTATTTGTTAGTTACAGTGTATCCATCTTGATT
TGGGCTGTTTTCTGAGCTTAATTATTTGTCTCTTTGTATCTTGGTCTTCACAATGAGAGGTAACTCTTGT
GCACTCTTAAAGAAAATTGTATTGTACAACTATATTATTTTCTTATTTATGTGTTATATTAATATATATA
TAACAAACTAAAATTCAACCAAATTTAATAAAATTGAATAAAATTTATTTAACCTAAACTTATAATAATA
AATATTCAAAAATATTTAAGCTAAAAAAACAGCATAAATTTAAAGCCAGAAAAAAACTAATAAAGTTAAA
ATAAAAAAGAATATCCTAATAATACATAATTACCCATCGTCATCACTTCTTTAGGGTTCCTTTCTTAAAT
TTGTCTCAATAATATTGACTTTCTTAAAAATATGTTTAAAATCTTAAGATATTGTTAATAAATTAAAAAC
GTTTTAACTTTTATTTGATTTTTTTTTCAAATCTTTTTACTTGATTAGAATTTTTTATACTAATATAATG
ATAAAATTAAAATATGCTAAAAAAATTAAGGTATAAATTTTAAAATTAAATTTAATAAATTTAAATATTT
CAACTAATAGACATGAAATATTTTCTTCCAAAATAATGGATGACAAAATTAAATAAACTTTTTACCCTGG
GTTGGGCTTGGGCAAAGACTTGTGTTGCCCTTGGGCCTAAATTAGATAAATTTTCAAATATTTTTGTTTG
AAATTTATTGTAAAATATAAAAATATTACTATAAATTAATATTTTTAATACTTTATTGTTCTTTAAAAGG
AATAAATATCAAAATTATATATAACTTTGATTTAATGTGCATTTTAATATATTAACTTTGATTGGATGCA
ATTATATACATAAAACTTTAACTGTAGTTCAAATGCATATATGAAACTTTAATTTTTCATTCAATCATAC
ACATTTAAAGAAATAGATATATCAATTATTTTTATATTGGATAAATATAATTATTTATATACGTAGTATA
AAAATATGAAATGATGTTATACTAATAATTATGTTAGTAATTTGCGAGAATTGAATCATATCAAAATTTC
ATAAAATCAAAGTTTATGTACAAATTTGAGACTTATCACTTTTTAAAATAACGATATGAGTTATTTGAAT
AGTTTATGCTGAGCTAAGCCCAAGCCCAAATATGGAAATTTTTAAATTCAGACTTTGGATCGGTTCATGG
ACATGTTTATGTATCAAATGTTTACAAAATAAATTACTTTAATTAAAAATAAACTTCTCATTAAGTTCTT
TTTTCACTTTTCAAAATCATTTTATTTATAAAACGTTGAAAAATTTGTACGAAAAAGTTTAATAAAAATA
AACATATTTTAAAAATACGCCCAATCAATTTGTGCAATGCATTGGTTTTTTGAAGTTTTATTGTGATTAG
AATTAAAAATGTTCTAAAAATTTCAAGTATTAATATGAACATGCATACATGGTTATTGTATAAATTTATG
TGTGTATGTGTGTGAAAATATATGATATATATATAGATGTAAATCAATGCTATGTTGGATTGGACAAGCT
AAACGGAGAAGTGATTGAGATATCAAATCAGTTAAATCACGGACTGTTATGGACTAGTTGAATAAACAAA
TAAATTGATTGAACCAAATTTTTTTACTTTTTAAAATTTTTAATTAAACCGATAATATTAGTTAAACTAA
CAAATTAATGACCTGATCGATTCAACTATCAATCCAATTCTAAAACTGATATAAATTAAGTAGAAAAGAT
TTTGATATTTTGGTTGAAAATGTTGACACTTTGATGAATTCTTCACAAGTCGCACCAGTTTTAAAGGCTT
AGAAAGAGATGCGTGAGGTTGATTCTAACCTTCAAATCCTAAACCAATGACAACAAATTTAGGGTGAGTT
TAGATAAATGATACAATTACATATAATTAGTGTAAAAACAACAGTGACAATATGATTAGACATTATAGTA
TGAGACACAAAATAAGTTAAACGCACCTCACCGCCCATTCAAACCTACCCTTAAAATTGGTGACATCTTT
TGTTTATCTATATCTATACTGATTGAGTTGATGTCACGAGAATAGCAATATGGACTTTATAATAAGTATA
GATGATATTTAATTTAGTCCATTTTTAACCAAATATATTTGCATGTTTGAATGAAGTCTACAAATAGTTC
AAATATGCAATTGGTTCCAAAAATAGAAATATATCATGAAGAAAGATATGCAATGGGTTCTCAAAAGTAT
ATAACATGAAGAACAACATGCAATATAGGTTCTAAAAATGTTATCAATATGTAGAGAATCTCATCATCTT
CTTCGGCTGTCCCGGTAATCCTCTTCGCTTTCTTTATCCTTTAAGAAGCCTAGAAACGCGAGGAATCCGA
AAAGGAAGAATCCACCTGACCAGTTGCCCCCACCACCTCTCCCGCCACCTCCACCACCATCATCGTCACG
GGGAGGAAATCCTGAATCACCATCATCTAGCTGCAGTGACTTCTCCTTTGCTGCATTTCAATACATGATG
TTAGCTACGCTTTCTTTAAAATTATATGGTATTCAAGCCAGTTGGATATATGATATATCCCACCATAGGA
AAGGAAGTTCCTTAGGGCCAGGGATCTATCCCTGTCACCTGAAGGCTTAGGTGTTCATCACCAGGACAAT
AGTACATCGAAACTACAGAAAAAAGTAACAAAAGAATTGCTAAGAGCTCATAGTGATACGTTTATCACAC
GAATAAGATTTTCGCTAAAGAGGGGCAGTAGAGAAACTAGAAACCAAAAAAGGGACATTGTCAATGCTTC
TAGCCAACAAGCAGCATCTGGATTCTAATGTACCGAAATCAAACATTGGTCATCCCTACTAAAGATGGAG
CACGAAAGTGCAAGCATCAACACGGTGAGACTTAAGTTTCCAAAACTAGTATGAGATGATACATGACCTA
TCAGTCATTCTGGCAAAATCAGTTTAACCCACCGTGACCTTCCTACCCACAAATCAAACCTAAGTTAGGG
TGCCTAAAGTCGAACTAGAAAATCACGAAAAGGAATACATCTAATGAATATTGACAAACTGCTGAAAAGA
GAGTATGTGTTTGTTCTTACAATGAACAGGAGCTTGGGTGATCGTTGGTGCCTCACGAGTAACAGTTTGA
GTTTGTCCTGATGCACTGCAAGTTGCGTTCTGCTGGAAAAAAGGAAACCAGAATCAGAAACTCTGAATTC
CAATATCATTAAAAATCGAGTATAAGCATGCACAAAGTGCACACAGAGCCATAACATACGTGCACACATG
TAATGATTTGTTTCACTAAATCTAATACCAGGATTTAATACCGTTTAATATTGACAAAAAGATGAGCAAC
AATTCTCAATTTCTTCTGTAAAAATAAAAGTAAGCGATTAGTTATGGTGACAAAACGTACCAAAGCAGTT
GCGGTGCATGCAATGGATGAAGATTGTTTTCTACTTCTTCCTACCCTAGGTTGTGATTGCAAGCCAAGTT
CCCTTGGCTTAATCCGATTCGGAATTCTAACTGAGCCACAACGGCTACTGCATTCAATTCGTGACTCTAA
TCGATGTCCTGCCGAAAACCAATAGCAAATTTTATCATCATTAATCTAAGAAAAATTGAATGAATAATAA
AATAAAGTTCCAAGAAAAATACCGGTAGATAATGAAGGCCGCAAGGGAGCAGTAACACTAGGAGCCAGCA
TTTTGCAAATAGCTACAACAAAGGCTATTCAAATAAGAACAAACCCTGAAAAATATATGAAAGATTGCAT
TGTTAGATAAAATTTCAACGTTTAAAACAATGAAACCCCATCAAAATTATCTCATTTCTAACCAAAAAAC
AAATGAACATGTAGGGATTAATAATTAACAACCCTATAGAGGCTAAAAGAACACAAAAGAAACTGAAATA
AAAATGACCCAATTATTTTTTATGATTCTCAACAACAAAAACAACCTCAAAAGGGATAATTAAATCCAAA
TTAATAATTAAATCCAAATTAAATTGACATCCATGGAATTCAATACAAGTCACGGGAATTTAAATAGCGG
TCCGATACCGCTATATCGGCCACTATATAATGGTAGCCACATAGTCCGAAACCGCAATAAGTTGGTGTGA
ATTTTTTAAAAATTCACGACTACAGTACCTACAGTGACCGCAATACCGCAATAGCATCCGTTATCTGCGA
CCGCCACAAACGCAACGCAAGCAGACCACCACAAACGCAACCCAACTAAAAATATGGTCGCCTCCGCAAT
TTAAATCCCTAAATACAACAGCAATTAAAGGAGAAACAAAAAGAACTTGGAACCTTGAAGAAGGTGCTGG
GTAGGAGAAAACTGGAGAAAGCAAAGGAAGATGCCGACTTTAAGAAAGGGACGAGAAGAACTGGGAAATG
GAAACCCCTAGTCAAGGAAGAAGGAGAAGAACAGGGCTCAAATAAATGCCGTAAAATCCTGCCGACTTTA
AAGGCTGGTTTTTTTGTAGAGACGTGGGCGTGTGGAGAACTATAAAACTTGGGCACGGCGATTGCATAGC
CCAATTAATTTTGTATTTGGATTAGGCCTAAATTCAAATATAAAATGAATTCATCAAATAAAATTCATTA
TTTCAAATTTTGATCGAGTTGATGTTACTCTTAATCGGTCTTAATTAGACTTGATCATAGATCAAGCAAT
CCATCCGAGCTTGAGGGTTTGTCCAAAATATGAGATATTTTGGGTAAAAATATAAGTTCAACGAAATGAG
CTTAGACAAAAAATAAGACTCGTTTTCTAAATAGATTAGGCCCCGAGTAGATTTTTTAGTTCGGGCCTAA
CTCGAATAACCTAAACTTTCTTTTTTGCTCATGTTGCTATCATTTCATTATTATATTACTAATTATTTTA
TTATTAATGTTTGGATATTGTATAATTATTATTTTATTGTTAATTTTATTATTATTTTTGAGACATTTAC
TTGATAAGTTGTAATTATATTATTGCTAATGTAGGAAAACTTTAGTCCAAGTATATTTAAGCGTATTCTA
CTTTTATTTATGGGTCATATTAATATATATATATATATATATAACAAACTAAAATTCAACCAAATTTAAT
AAAATTGAATAAAATTTATTTAACCTAAACTTATAATAATAAATATTCAAAAATATTTAAGCTAAAAAAA
CAGCATAAATTTAAAGCCAGAAAAAAACTAATAAAGTTAAAATAAAAAAGAATATCCTAATAATAAATAA
TTACCCATCGTCATCACTTCTTTAGGGTTCCTTTCTTAAATTTGTCTCAATAATATTGACTTGAGAAAAA
AAGAATACCAAGGAAAAAAAAACCTATTTCATTAACAATGAAATAATCCAGCACAGATCTTATCTCCACC
AAACCCTATTTGCAAAGGGTTTTTGCTTTTTAAACCTCAAATTTGTATTTTTGCCCTTTCTCTTTTAATT
CTTTTCTTTCATTCCTTTTTTCGATTTTAAAAAATAAACGTCAGATCGAAGATTCAGTTAAATTATCAAG
TTTTTTTCCCTGGGTTTTCCATATCGAGTAGTAATTTTGAATTGTTGATAAAATGGATGCTTCTGAGAAT
CTTAAACGATTTGGCGATACTTCTACAG
>ghi_circ_000004
GACATCGATTAGAGTCACGAATTGAATGCAGTAGCCGTTGTGGCTCAGTTAGAATTCCGAATCGGATTAA
GCCAAGGGAACTTGGCTTGCAATCACAACCTAGGGTAGGAAGAAGTAGAAAACAATCTTCATCCATTGCA
TGCACCGCAACTGCTTTGAACGCAACTTGCAGTGCATCAGGACAAACTCAAACTGTTACTCGTGAGGCAC
CAACGATCACCCAAGCTCCTGTTCATTCAAAGGAGAAGTCACTGCAGCTAGATGATGGTGATTCAGGATT
TCCTCCCCGTGACGATGATGGTGGTGGAGGTGGCGGGAGAGGTGGTGGGGGCAACTGGTCAGGTGGATTC
TTCCTTTTCGGATTCCTCGCGTTTCTAGGCTTCTTAAAGGATAAAGAAAGCGAAGAGGATTACCGGGACA
GCCGAAGAAGATGATGAGATTCTCTACATATTGATAACATTTTTAGAACCTATATTGCATGTTGTTCTTC
ATGTTATATACTTTTGAGAACCCATTGCATATCTTTCTTCATGATATATTTCTATTTTTGGAACCAATTG
CATATTTGAACTATTTGTAGACTTCATTCAAACATGCAAATATATTTGGTTAAAAATGGACTAAATTAAA
TATCATCTATACTTATTATAAAGTCCATATTGCTATTCTCGTGACATCAACTCAATCAGTATAGATATAG
ATAAACAAAAGATGTCACCAATTTTAAGGGTAGGTTTGAATGGGCGGTGAGGTGCGTTTAACTTATTTTG
TGTCTCATACTATAATGTCTAATCATATTGTCACTGTTGTTTTTACACTAATTATATGTAATTGTATCAT
TTATCTAAACTCACCCTAAATTTGTTGTCATTGGTTTAGGATTTGAAGGTTAGAATCAACCTCACGCATC
TCTTTCTAAGCCTTTAAAACTGGTGCGACTTGTGAAGAATTCATCAAAGTGTCAACATTTTCAACCAAAA
TATCAAAATCTTTTCTACTTAATTTATATCAGTTTTAGAATTGGATTGATAGTTGAATCGATCAGGTCAT
TAATTTGTTAGTTTAACTAATATTATCGGTTTAATTAAAAATTTTAAAAAGTAAAAAAATTTGGTTCAAT
CAATTTATTTGTTTATTCAACTAGTCCATAACAGTCCGTGATTTAACTGATTTGATATCTCAATCACTTC
TCCGTTTAGCTTGTCCAATCCAACATAGCATTGATTTACATCTATATATATATCATATATTTTCACACAC
ATACACACATAAATTTATACAATAACCATGTATGCATGTTCATATTAATACTTGAAATTTTTAGAACATT
TTTAATTCTAATCACAATAAAACTTCAAAAAACCAATGCATTGCACAAATTGATTGGGCGTATTTTTAAA
ATATGTTTATTTTTATTAAACTTTTTCGTACAAATTTTTCAACGTTTTATAAATAAAATGATTTTGAAAA
GTGAAAAAAGAACTTAATGAGAAGTTTATTTTTAATTAAAGTAATTTATTTTGTAAACATTTGATACATA
AACATGTCCATGAACCGATCCAAAGTCTGAATTTAAAAATTTCCATATTTGGGCTTGGGCTTAGCTCAGC
ATAAACTATTCAAATAACTCATATCGTTATTTTAAAAAGTGATAAGTCTCAAATTTGTACATAAACTTTG
ATTTTATGAAATTTTGATATGATTCAATTCTCGCAAATTACTAACATAATTATTAGTATAACATCATTTC
ATATTTTTATACTACGTATATAAATAATTATATTTATCCAATATAAAAATAATTGATATATCTATTTCTT
TAAATGTGTATGATTGAATGAAAAATTAAAGTTTCATATATGCATTTGAACTACAGTTAAAGTTTTATGT
ATATAATTGCATCCAATCAAAGTTAATATATTAAAATGCACATTAAATCAAAGTTATATATAATTTTGAT
ATTTATTCCTTTTAAAGAACAATAAAGTATTAAAAATATTAATTTATAGTAATATTTTTATATTTTACAA
TAAATTTCAAACAAAAATATTTGAAAATTTATCTAATTTAGGCCCAAGGGCAACACAAGTCTTTGCCCAA
GCCCAACCCAGGGTAAAAAGTTTATTTAATTTTGTCATCCATTATTTTGGAAGAAAATATTTCATGTCTA
TTAGTTGAAATATTTAAATTTATTAAATTTAATTTTAAAATTTATACCTTAATTTTTTTAGCATATTTTA
ATTTTATCATTATATTAGTATAAAAAATTCTAATCAAGTAAAAAGATTTGAAAAAAAAATCAAATAAAAG
TTAAAACGTTTTTAATTTATTAACAATATCTTAAGATTTTAAACATATTTTTAAGAAAGTCAATATTATT
GAGACAAATTTAAGAAAGGAACCCTAAAGAAGTGATGACGATGGGTAATTATGTATTATTAGGATATTCT
TTTTTATTTTAACTTTATTAGTTTTTTTCTGGCTTTAAATTTATGCTGTTTTTTTAGCTTAAATATTTTT
GAATATTTATTATTATAAGTTTAGGTTAAATAAATTTTATTCAATTTTATTAAATTTGGTTGAATTTTAG
TTTGTTATATATATATTAATATAACACATAAATAAGAAAATAATATAGTTGTACAATACAATTTTCTTTA
AGAGTGCACAAGAGTTACCTCTCATTGTGAAGACCAAGATACAAAGAGACAAATAATTAAGCTCAGAAAA
CAGCCCAAATCAAGATGGATACACTGTAACTAACAAATAGAGATAACAAGGTTTACAATGTCATGCATGG
ATAAATAAATATATACTATGAGCTCCCACAGGGTTTTTTCTCCATAAATAGAATAGCATGCCAACCACTA
ATTAAATGTAGTGGCATCCCTCTGTTCAGGAAAAATAGAGGGAAAAAAAAACACAGAATCACTCCAAAAG
GATTATATTTCAGCATGATTTCCAAAGGGAACGATTTTCTTTTCAAACAACTAATCATTGCTTTTGTCCT
GCATTGCATAAATTTGCAATAATAATTGAAACAGGAAAGAGAACTTAAAAGAACAAGAATATTAACCTCA
TCTCTATCAAACAAAAACTCCTCCTCATCCTCAAGTCCGACTGCAGGTATATCCTCCTCCTCGTCATCTA
ATCCCCCCAATTCGACCTCCTCAAGAACATCTTTTCCAAAAAATGCATACTGTGACGCATCAAATACTGC
ATCTCCTGCATCATAGAAAAAGTCAAGTTTACTAAACATGCACACTTCAACCAGAAATGAACTCACAACA
TAAAGATGAGATAGATGGAGACATGAAAATCAACTCAAACAAACATTAATACATCTTTTTCACCAGAAAA
CAAAGGATAAACACAATCATGGGAGGAAAAAAGGTTATTTTTTACTTTCCCTTAAAACCAAACAGCAAGC
AAACAACAATCTAATCCACTATGCGCCACCACAAAAGCCACTTGTACTGTATGCCTAGAACTTGAGAGTT
CACCCCCTTGGAAATGAAAAAGGGATAGGATAATTGAGATGGGGGCAAATTACAACCCTTTATGCAGCCA
AAGGTCAAGTAGATCTCCATATGCACCAAAAGCATTATTGACTTCAACATTTAAATTCAATACAGCCTAA
TTTTTTTAGCTTAAACCAAACTAATAAACAAAACCCATAGTTGCTTATATCCCATTAAAAGCATAAATTG
AGTAAATTAAAGGGAAAAAAAAAAGTCGAATATCAAACCTGTAGAAGTATCGCCAAATCGCTTAAGATTC
TTAGAAGCATCCATTTTATCAACAATTCAAAATTACTACTCGATATGGAAAACCCAGGGAAAAAAAACTT
GATAATTTAACTGAATCTTCGATCTGACGTTTATTTTTTAAAATCGAAAAAAGGAATGAAAGAAAGGAAT
TAAAAGAGAAAGGGCAAAAATACAAATTCGAGGTTTAAAAAGCAAAAACCCTTTGCAAATAGGGTTTGGT
GGAAATAAGATCTGTGCTGGATTATTTCATTGTTAATGAAATAGGTTTTTTTTTCCTTGAAATTCTTTTT
TTCTCAAGTCAATATTAGTGATGACGATGTGTATTTATTTATTATTAGGATATTCTTTTTTATTTTAACT
TTATTAGTTTTTTTCTGGCTTTAAATTTATGCTGTTTTTTTAGGTTAAATATTTTTAAATATTTATTATT
ATAAGTTTAGGTTAAATAAATTTTATTCAATTTTATTAAATTTGGTTGAATTTTAGTTTGTTATATATAT
ATATTAATATAACTCATAAATAGGAAAATAATACGTTCCAATATATTTGAACTTAAGTTCTCCTACATTA
GTAATAATAAAATTGTAACTTATCAAGTAAATGTCTCTAAAATAATAACAAAATTAATAATAAAATAATA
ATTATACAATATCCAAACATTAATAATAAAATAATTAGTAATATAATAATGAAATGATAGCAACAAGAGC
AAAAAAGAAAGTTTAGGTTATTCGAGCTAGGCCCGAACCAAAAAATCTAAGTTTAGGTTATTCGAGCCAG
GCCCGAACCAAAAAATCTACTCAGGACCTAACCTATTTAGAAAACGGGTCTTATCTTTTGTCCAAACTTA
TTTTATTGAATTTATATCTTTATCCAAAATATCCCACATTTCGGACAAACCCTCAAGCTCAGATGAATTG
CTTGATCTATGATCAAGTCTAATTAAGACAGATTAAGAATAACATCAACTCGGTCAAAATTTTAAATAAT
GAATTTTATTTGATCAATTCATTTTATATTTGAATTTAGGCCTAATCCAAATACAAAATTAATTGGGCTA
TGCAATCTCCATGCCCAAGTTTTATAGTTCTCCACACGCCCACATCTCTACAAAAAAACCAGCCTTTGAA
GTCGGCAGGATTTTACGGCATTTATGGGAGCCCTGTTCTTCTCCTTCTTCGTTGACTTGGGGTTTCCATT
TCCCAGTTCTTCTCGTCCCTTTCTTAAAGTCGGCATCTTCCTTTGCTTTCTCCAGTTTTCTCCTACCCAG
CACCTTCTTCAAGGTTCCAAGTTCTTTTTGTTTCTCCTTTAATTGCCGTTGTATTTAGGGATTTAAATTG
TGGTCACTATCGTGTTTTTAGTTGCGTTGCGTTTGTCGCAGTCGTGGAACGAATGTTATTGTGGTCACTG
CAGATACCGCAGTCGTGAATTTTTTTTAAAAATTCACACAATTTATTATAAAACATAATAGCGGTTTCGG
CAGTAGCGGTTCACGACGGTGCTACTACCGCTATATAGTGGTATCGGACCGAAATCCCTGACATTAAATT
CCATGGATGTCAATTTAATTTGGATTTAATTATGCCTTTTGAGGTTGTTTTTGTTGTTGAGAATCATAAA
AAATAATTGGGTCATTTTTATTTCAGTTTCTTTTGTGTTCTTTTAGCCTCTATAGGGTTGTTAATTATTA
ATCCCTACATGTTCATTTGTTTTTTGGTTAGAAATGGGATAATCTTGATGGGGTTTCATTGTTTTAAACG
TTGAAATTTTATCTAACAATGCAATCTTTCATATATTTTTCAGGGTTTGTTCTTATTTGAATAGCCTTTG
TTGTAGCTATTTGCAAAATGCTGGCTCCTAGTGTTACTGCTCCCTTGCGGCCTTCATTGTCTACCG
>ghi_circ_000005
AGTATTTGGTGAATTATGGAATTTGTAGGACCAATTTGTGAAGCGCTAAAATGCTTAGGACATCCAGCAT
GTACATACATAGAGCATCACACAAAACTTGAAGACAGGATGAATGATCTTCTTGCAAAACAACGCCAACT
AAATGCTATGAAGAGTGATGTGGAGCTGAGAAAAAAGGCAGAGCTTCGATGGGGAAGACTTTTAAAGGAA
GAAGTAAAGAAGTGGCTTCTAGATGTGCAAACCGTCAATGGCAAAATACAGAACATTGATGAAAGAATGC
AAAATGTGTCTTGTTGTTCACGTGGGCGCCTTGGGAAACAAGTTTCACAAACAGTTGAAGAAGTGAAGGA
AATTATTGAACAAGGTAGGTTCACTGGAGCTCTAGTAATTGATGACCCATCTATTGTTGGAGTGCCTTGT
CAGTTGGAACATTTGGAAGGTGAAACCGCGGTGATTGCAGACATTTGGAAGCATTTGATGAGTGATGGAA
TTGGAATGGTTGGTGTATGGGGAATGGGCGGGATCGGGAAAACCACTATAATGAAGCACATACACAATAA
ACTATTGGAGATCACTAAATCTGAACCCTTGTTTGAGAAAATCATTTGGGTAACTGTTTCACAGGACTTC
AACATCTCCAGGTTACAACAAGACATTGCTGATGCTATGAATATTGAAGATCTTCCGAAATCTGAACAAA
AGCGTACAGCTGTGTTAAGGAACAAATTGCGATAAATAAGACATGTATTGATCTTAGATGATGTTTGGGA
AGGTTTCGTTCTCGAAAAGGTAGGGATCCCTGAACCAATATCCAGCAATCGGAGCAAGTTGGTATTAACT
AGTAGATTGAAAGAGTTTTGTAAATCTATAGGCTGTCATGAGATAGTCGAAGTGCCTCTACTTTCCGATG
AGGAGTCCATGAATTTATTCTTGGTTCATACCGGACGTGGGGTTCTAGATGTTCCACCTTTGAAAGAAAT
TTTGGGCGATATTGTTAGAGAGTGCGATAGGTTACCCCTTGCCATAAAAGTAATAGCTAGTAGCATGAAG
GGAATAAATGATGTTGTCGAATGGAGGAATGCATTAAGAGAGTTACGTAGCCATATAACAAGTGTGAAGG
GCACAGATAAAGAAATATACGGGCGATTAAAGTTCAGTTTTGACCGTTTGAAAGATTCGAATATCCAAAA
TTGTTTCCTTTATTGCTCACTATACCCAGAAGACTAGAATTCCAAGGGTGGAATTAATAGAATACTGGAT
AGACGAGGGATTTCTTGAAATGGGGAGTCGACAACAATTGCATGATAGGGGTCACACTATATTAAATAGG
CTGATAAACAACTGTTTGTTGGAAAAGGCTGGAGATGATGTTAAGATGCATGATGTGATGAGAGATATGG
CCTTATATATCAAACAACCTCATTTTATTGTAAAAGCTGGCACCGGATTGGAAGAATTACCAAGCAAGCC
AGAATGGAAAAAAGATGTTGAAAGGGCTTCATTCATGATGAATAAGGTATCAGAAATCCCTCTAAGCTTG
TCACCCAATTGTGGAAACCTTTCGACCTTATTACTAAAAAAGAATAGGTCCTTGAAAAGGATTTCCGAAT
CATTCTTTCAGCACATGTATAGTCTCAACATTCTTGACCTTTCTTATACCGGTATCAAGCAATTGCCCAA
TTCCGTATCAAACTTGGAAACACTCAATGCATTGGTGCTCCGTGGATGCTGCAACTTGAGATATATGCCT
TCACTAGAAAAGCTTAAGGCTCTACGAAAACTGGACCTCCGGGGTACAGGTATTGAAAAGGTGCCTAAAG
GTTTGGAAATGTTAACAAATCTAACATATCTCAATTTATGTACTGAAAGGAGCTGCCAATTACAATTCTA
CATAGGCTTTCTTGTCTGCAATGTTTGGTATTATATGTTAAATCAGCTTGTGTAAAAATGAATAGATCGG
AACTTGCCAGATTAAGGAAGCTAGAGGTATTTGAAGGGAGATTTAATGAGTTGATAGACTTTAATACCTA
CACCAAGTCTATACAAGGTCAACAGCTCACTTCTTACTTGCTTGTCATGGCACCACTTGGAGAAGGCATA
GATTATGTTTTTCGTTTCGAGGTCAACTTTCGTTGTAACTGCGATGGCTGCATGTTGAAGCTTAAGTGCC
CAGGTACGGATGCAATCAAATCCATAAATTTTCAGTAGAGTAGGGACCATAAATTTTTAGTGTCAGCTTT
TATTTCTTTTCCCCCTTCATTTTGCTGGTTTCTTTTTGTTTTTCTATGCAAGGTTTTTAGTTAATTATTC
AGTTAATTAAAATAATAAATGAATTTATAAAATTACATATATTTAGTTTTCAGTAAGTAGTTTGCACATA
TAATTAGTTATATAAAATAATTTTATATGTAATTAATTATAAGTAAATAAGTTGATTGGTATGAACATTA
TTATTAATGTAGGAGGATGTGAATTTAAGTGCACTGAAATATATTATATTCTTATCTTTATTTCTTTACC
GAACAAACGCGCTACTATATCTATCAATCTTAATAGATCATCAAGTCTAGTTAATTTTTAAATTTCAAAC
GTTTAAAAAATTATGTTAGTCATAATTTATAACAAACTAGCTTTTTAAGGAAAAATTTATAAAACATAAA
ATTTTATTTATAAATTTGATTAATGAGTACCATGCTTATAAATACTTGTTAAAATTAGTTAAATGAAAAA
TTATTAAATTTTCATTAAGATTTTGTTTTGGCATTTTCATGTTCGTTTTATGGTCAGGGCATGTGATTGT
TCCTTCTAATAATACGAACAAAGATCCACCAAAAAAAATGTAATGTGCTTTGTTATTATACACAATCACT
TGTTGATTCTATTAAGATTTTTTTTAAAAAAATTATCTTTTAACAAATTAATTAAAATTTTTTTTAAAGA
TTACCTTATCAAATGTTTTAAGCAATCTTTAAATTGTTCTTTAATTATTTAGACTTAGTGATAAATTTAG
CCACTAACATTTGTATGTTTGTCAAAATACCTCTAATTGTATTTTTTAAACATTTTTGGCTATCAATATT
CTTTTTTTCAATCTGTTTTTTCTAACAGATTTAAGTAATAAATTACATCATTATCCCACATATAAAATTT
CACATATAAAATATAATTAGAGTCATTTTAACAAATATACGATCGTAAGTGGCCAAATTTATCATTAAAC
TAATTATTTATACTTATGATGTTTGTGCTTTTAACATGTGGCTTTATATAGCAAATTGGTAGGGTGGCAG
TTGCAGCAAAAATAAAAATGATAATTAATTATATCTTTACTGTGCAAAGTAATAATTATTATATCAGAAA
TTGAGTTTGATAAGGAATTTCATTACTGATTGGTGAAGGTGTGAAAACTGTGCCCTTAATTGGGGCAAAG
AAGACGATTGTGGAAGCGACTCCGGAAGTGTCTGGTAAGTTAGAAATGGGACCCACTAATATTGCGGCGA
GTTTGGCAAAACGGGGTTTAGAAGTGCAGCTCATGGATGAGTGGTGGGAGCCTCCACTTCTACCTATGAA
AAATGTGATATTAAGCGGGTGTCCAATAGGAAGAGAAGATCCACAGAGCTCCCAAGTGATGTTAGGAGCC
TGAGAATTTTTAGGTGCCACAATATCAGAAGCTTGAGTGATTTGCCCTTCTTTCAACAAACCAATGAGTT
GGGGTTCTGTTCGATTCACGATTGCAGAGGGATAGAATCTGTGCTTGATCTGTCGTCACAATCCCAATCA
TGCACCCCATTTGAGAACCTTGAGCTCTTGAGGCTTGAAAATTTGGATAAGCTTCATGTGCTTGTTAAAG
TAGCAGAAGCATCTATTGTTTCTACATTGAGTTCACAGTCTATTCCAGCCATTTTTTCCAATCTTAAATC
ATTTCATATTGAAGGATGCTCAAACATGAAGCAACTCTTTCCCTTTCACTTAGTACATGAACTCCAAAAC
GTGGAGGACCTCATAGTTCGTGGTTGTGGACAAATAGAGGAAATAATAGGATCAGAAGAAGAGGAAGAGA
ATCACAAGGGAAATGGAACGCAAGCTCCAACAAAGTTCAGCCTTCCCAAATTAAAGTAGTTAGAATTGAC
GCGCTTACCAGAGCTGAAGAGCATATGCAGTTCAAATAGGGAAATGGTATGCAACTCTCTTAGGAAAATC
GAAGTATCGGGATGTACCAATCTAAAAAGGATGCCTCTGTATCTTCCTCTTTTTCAAGATACACACCAAT
CAGCTCCTTCTGCTCATCCTTTCAAAGAAATCCGCATATATCCAAGGGAGTGGTGGGAATCAGTAGAGTG
GGACTATCCGAATGCTAAGGAGGTTCTGCGACCTTGTTTGGTCTTTTATCAGCGCTGCTGAAAGCCTTTG
CTGTTCAAATCAAATTCCTGATCAAGCTAGACAGCGAGTCTTCATTTGTTGCTTTCATTTCTAGAAAATA
ATTTGAAGATTTTTTATTCTACCAAAAAGAAAACGGGAAAACCTACAAGAAGAGGATTATGATTAGCAAA
ATAGAAACCAAAGAGAACAAAAATGTTACTAATGTTTAAAACAAATTTAGATTAATTAGCATCATGCTTT
GTTACCAGCTGTAGGCTTAATTTGGTTGAAAATGGTTTCAATAAAGCAGAGTCTCATTTGCTTCTTTGTT
TAACCCCGATGACTAGGCTTGCTCTAGAACCCTTGAGATTCTCATTATGACATTAATGATTTGAATGAAT
GAACAGCCCCTTTTTCTTCTTTATTTTGTAACTGCAAGCTTTAAGTTAATATAATTTTTTTTTCCAATGT
AGTATTCTTGTTTGCTTAGATCAATGTCAAAAACCTTGCCTCTAATGCTTCCCTTTCTTCTCCACTCTTT
TTTTTAATTCTTTGTGGGTCTTATTAAATGCAGGTTGCTTATGCCATTCTAAAGCTAGCAAAGCAGTTGG
CTTGACAATCAAATCTTGGAGAAACAAATCAACCCAACTTATCACTGTACCTTCATTCTTCTGTGGTGGT
TCTATCTTTGATGTGGTACTTCGTCGGATGCATCATTCTCTTGTGGTTTTATCTGTAATAAATGAGCTTC
AATTTGGTTTCAATGTGATTGGATTGTTGATGTAATTCAACTTTGTACTTGATAATCCTGCTTCTAGTTT
GCATCATTTTTACTATGTGGTTGTGTTTCCTGTGGCTTAATTGTCTCATTTGATCTTGAACTTGCACATT
TATATATATATTTTGAACCATCCCACAGGTATATACCACTTCTTGAAATGGTGTTTTATTTAGGTGGCCA
TTTTGCTAATGTGAACCATCCCAATGCTAAGCAGGATCTGCTACCTTACTTTAGCGCGACTGGAAGCCTT
TGTACTTTGATCATCTTGATTTTAATTAATTTGCATCATTTCATTATTTGATTGTAAGTGTATTTTCTCA
CCTTGCGAATTGGAGTTAATAATCCAAGTTGTTTGCTTTTCTCTTCTTTTATGATTTTGCCCATTTTGTG
AGACTCATATCAATTATATTTTTTACAAAACAAGTCCCTGAAAAGGTTGAAAATAGGGTAAAAGGATTGC
TGGGGTCTGTGTATGGATCATATTATTCAATTTCTTAGGATTAGAGAGCTCATTTATTTATTAATACTAG
ATTTATGGTACCTCTAATTATGCACATTTTGGTTACAATGATAAAATTAATTCACATCATGCATGAAGTT
TTAAATCCAATACCAGCTCAATAAAAACACTTAAAATAAGTATATAAATAGATATAGATAGTAGAGGTGT
GCATGGCCGGGCGGCCCGGCCTGGCCCGAAGGCCCGCCCGAAAAATGGGAGAGTTAGGGTAAAAATATAG
GCTCGAAAAACGGGTTTGGACAAAAAACGAGACCCGTTTAGAAAACGGGCCGGGCCTCGGGTAAGATTTT
TTTGGCCCGGCCCTCCCCCAATTTTAATATTAAATTATTTTTATTTTTAATTTTAAATAACTTTAGTACT
TTTACTTTACTTNCGGCCGGGCCGGGCCGGGCTCGAGCCTACCATTTTTTTCTCGGGCCGGGCTTGGACA
AATTTTCAGGTCCATATTTTTACGGACTGAATTTTTTTATGGGCCTGGCCCGGGCCGGCCCATGCACACC
TTAATTTAGGCATTAATTTCAAGGTGCTGTGATATCCAATACCTTTCACCAAGAGGCTTTCAAGCTATAC
AGAGAGGGTCCAAAACTCTTATCTATTTCTTGCATCTGATGGTGGGTTTATGTTTAAACTGCTTGCTTTA
TATAATCTTTGCAAAACTTAAATAGTTAAATTAGAGTGCACCTTCTGAAAATATTTCTTTAGGTAGTTTT
TTTTTTTTTTTACATAATTAAGTAGTGTTTTACTGATGATCAGTTTAACGGGTTACTAATAATTCGTGAA
GATAAATCTTGTGAAGCATATTAAGGTTTTGAAAAAAAAAACTTTTAAAGAGTTACGATTACAAAATTAT
ATATCATAAGAATATTTTAAAAAAATAATTCAGGTCCACTAATCATTGTGAAAAGAAAATAAACTTAATC
CGATTGTAGTTGATAATTAATTAATTAATTAAAATCGCGTACAAAAATTAAAATTATTCAAATTCGAACT
AAACTATTTAATTCAAATTATTATTCAAACTGTTTCCAAAAATTAATTAACTTCAACAATTTCATTTAAA
ATTTAAAATTTTAAATAATTTAATTTTTTAATCGAGTAAAATTTTACCATTCCCTAATCTTTTATATATG
AAGAAAGACTCTAAAAAGTTTTTATTTACATTTTCAACTCTCTTGAATCATGGTTTAGTCAAATTTATTC
TCTTTTAAATTTGAGATTTAGTTTTTTTCAACTTTAATTTAAAATAATTTATCTTTTATTTTTATAATAT
TATTTGTTAGTCCAAACATTTAACACCAATTAATTATTTCAATCAAAATATTAATGTGATTTTTTTCTTT
AAAAAACCGTATCACACATGATGAGTTTAAAAGTGTGTATTTTTATTTTAAATTAGGTCACCTAACTAAC
CGAGTTTTTTTTTTGTCTATCTTCATTAAGTGTCATTAAATCTCTGACAAGAAAATAACGTGGCAATAAA
AAAATTATTATAATAATAAATTTAAATTTTAACTTTTATATATTATATCGATTTAATCATAATTTTAAAA
AATTAATATTCAAATTTTATAAATAGTTACTTTCTCTTTCGCTTTCCCGTCACCACTACCCTGCCATCGT
TGCCTCCACCTTTCTCTAAAAAATATTCAATGTCGAAACCATTTTTTTTGAAAAACGGGGATCGACTTTG
GTTTTGAAAATGAAAACGAATATGAGAGTCGCCACCAATCTTTTTTTATTTAGGTGTGATCGGATCACCT
CATAATTTGATTGTTTTAAAATATTTTGCTTTACTAAAACAACGATTTTGGTCTACGAAAATCGAGAAGA
TGGATTCGGGAGTCAATTACTTACGAGGAAGGATGAGCACCCTTGTAACGCCCAAAAATATTGGTACCAA
ATTGATTAATTAATGTCTTAATGTTAAAAATTGAAATTTTGAAAAGATTTTAAAATATGATCCCTTGTTA
TGAATATTTGGATAACTCGAAGTGGATATTAAGATTCTCTTGTTCCAAATAAATAAAATATCACATCCAG
CACGTAGGACACGACATTTCAAGCCTTCGATACCAAAATCATCTCATGATTTCCAAAACTCATGCATTGA
AATTTTAAAAGGATATTCGATTGTTCAGTCAAACGATAAATTGAAACCCAGCACGTAGGGCACGATCTCT
CGAGTTTCCAAACACGGAATATTGCCTTTAACTTTGAAAATTTAAAAGGTTATTCGGTTATTTGGATCAA
ACGAAAAATTGAAACCCAGCACGTTAGGGCACGATCTGTTGAATTTCCAAACACGGAATATTGCCTTATT
TTGAAAATTTTATTTTTGCGTATTTGGGTAAGAATTGATGTAATCTCTAAAATGGTATACGAATAAAATG
TTATGCTAATAAGTGGCAATAATGTAAGTATACTAATAAGCAATCCATGATACATATCACTTTAATTCCA
ATATTAACAGTCAAAGGAAAATAGAATAATTTATAAAATAAATAATAACAATGATAACAACAATAACACT
AATGATAAAACATGCACATAAAATGACAATACCGATTTTGAAATATAATAAAGATAAAGAAATAACTAAA
ATAAGGATAAAAATAAATGTAAGGAAAATAGTTTATAAAAATATTGAAAGTAAAGAATCAAATCAAAAGA
TAAATGAAATTAAAGACAATTTGTAATAAAACATATGTAAATAAACAATAATAGATAATAATAATAATAA
TAATAACAATAACAATAGAAAATAATAATAGTAAATAATAATAATAATAATAAATAATTAGCAAATGATA
ATAATAATAATAAAATGAAGGATACATTAATAATAATAAAATCAGGAATAATAACAACAACAACAACAAC
AACAACAATAATAATAATAATAATAATAATAATAATAATAATAGTAGTAGTATACTAATAAATATAATAG
TAATAATAATAAGCAGGAGAATAATAATAATATATAAAATAATAATAATAAAATAACGATATTAATACAT
AAATGTAAATAGAAATGTAACACTTAGAAATATAATAATACTGAAAATGTAAATAGATAGATAAAATTAT
ATAAATAACAATAGTATTTGAATAAGAAAATATTTGGAAATATAATCATAATGGTAATAATATATTATAT
TTGTTAATTTAATAATAAAATAGCGAAAATAATAAAAAAAGACTAAATTTAAACTAGAAATAAAATTTTG
GGGCAATATCGGAAATAGATAAAAGAAAATAGACCAATTTGAACTCGTGAATAACAAGGAGGGACCGAAA
GAGAAATAATCCCTACCCTCTAAAACTACGTCGCTCAAATAAGGATCAAACTGCAGTCAAAACAAATTAT
AGGGCCAAAATTAAAAATAGTAAAACCTTAATTGTAAAATAATAAAAAACCGAAAGGGCTAAAAACGAAA
TTATCCCTTCCTATTAAAACACACGGATCCTAGGGCAAATGGGTAAGGTCACTGGTCAGAAGACAAAACG
ACGTCGTTTTTTGCCTCTGAACTCAACTTTCAAAACGACGTCGTTTTATGGTTGCTATATAAGAAAATTT
CAAAAAAAAAAATTCACTTTTAACACTCTCCTCACAAAAAAATTGAAGAATCCTCTCAACCCCTTTTCCC
TTTCCAAAATCCGGCACCCAAACCGGTCGTCGACTGCCGCAAGTTCTGCCACCGTCGACCACTGTGCGCG
GCGGTCGAAACTCCGAAAGTCGCCAATTTTTCGACGATTAACCAGGGTAAGTCTCTTCTCCTTCTCTCCT
CCTCTTTATATTTTTTATTTAAAATAAATTTGAAACAGCAAATAAAAAGGGAAATCGAAATGAAAAAAAG
AAAAGGAAATCCAAGATTAAAACCTTTTGCTTCTGTTTTTTTTTTTTTGCCTTTGATTGCTCAAGATTCG
TGTAATACAATGTTTTTTTTTTGTATTAAAAAAAAACCCTTTTACACTGATAAACAATGACCTTTATAGC
CGATTTTGTTACACTGTTTGGTACTATTCATACACTGTCCATTTCCTATTTTTGTGCTGCTGTTGTGTGT
TCTTTTTGTTTTACAGGTGGTGGTTGAGCAGAGAAAGAGGTGTGCTGGTCAAAAGGGTACGACGCACATG
GAGGAGCGATGCATAGGGACCTAGGTTTTCTGATTTACTGAAAACCTAGTTTAGGTTTTGGGCCAACGGG
TCTATTTTGCATTTGGGTTAGGGTTTGCTGATAAATTTGGTAATTTGGGTTTTGTAATTTTACTCTTGAG
TTTTGTTTATTATTTTGGTGTTTCTGTTTGGGTTGAATGGGCCATGGCAAATTTGGCCCGTTACATTCAA
TATTTACAACTGCATTTAAAAGTACCGTCGAATGGTTGATTTCGTGAAGTTGGTTTGATCCAGCAGTTGT
GTAGAATTTGTGATCAAACATTATTTTGGTTTAACACCCATGTAGGATTCTATATGAAAGGTATTTAATA
AAAGAAGATATTGATATGTTTTTAAAGCACCTTGAAAGCCAACAAGAAGACGAGTTAGCAACGTTGCAGG
CCTCTATAATGATGAACTAATAATGGAACAAAATCAGGGATGAGAGGACAGGTTAGATAACACCGCCTTG
GGGTATTTTGTTCAATCCCTAATACTTCCTTGGTTGTAAAAGAAATTTGTTTTTGGTATTAATATCTAAC
CTATTTAAAACTCCCCTAGTATTAATTAATATTGGTTAATAAGCTGGTGGCAGACAAAGGTCGGTGGAGT
TCAGCTGGTACGTACTTTTCCACCAAAGTTGTCGACAGCTATGCGCAAATAAAGGTCGAGGGAGAAAGAA
GGAGAAGCGAGAGGATGGAAAATTTGAAGTATTAAATTCAGATTATTAGTAGATTTTGAGGTTTAATTTT
TAAAAATTATAAGGGTAAATTTTTAAAATAGTCACATTTATTTTTTTCAAATTATATTTTAGTTATTTAT
ATTTAAAATAAATAAAAAGTTAAGGATCAATTGTATAGTTTAATTTAAAATTTAACGTGTCATGTCAGCT
TATCATTATATTATTAATGGTAATTATTGTCCAGTGAATAAAATGTTACAACATGATAACGTAAATAATT
AAAACGTAACATTTCAAACATAAGCGACTAAAATATAATATAAGAAATAAAAATAATTATTTTGATAGTT
TATCTAAATTATAATTAAATTGATAGAATATATAAAAATTTAAAACCAATTTATTATTATACTCATTTTT
AATTATCATGTCACCTTCTTGTCAAAAATTTAATAGCACTTAATAAAGATATATAAAAAATAATTTCATC
TAGTTGGATGAAAAAAAAATAAGAGACAATAATTTTCTTTTAACATTAACCTCATTAAAAATTCTTATAA
TATCTATTTTTATATAATATTTAAAACTTTCTATAATGCGTCCGCAAAACATTTCAACATATTCAAACAA
ACGAATAATTAGAAGATGTGAGCCCAACCTAATGGCCTATAATATTTTATCATGGGGAATTTAAAATTCC
GAGATTGCCCTGCAATCATCTAAACAAATCAAACTCAAGTCAAGCTGATGTCCCTTTTCTTGTTCAACAT
TGGCTGCTGAAATACCAGTATATTTCTCATCATTTAGGCAAACAGTTCCAGAGTTTATATTAAAGGAAAA
AAAAAACAGCAGACGCGGTGAAGCAACGCCAAGGTAACATACATTTTCCTCAGTAGCTAAGTATATTTGT
TAACTCTGAATTAATATCTGATTTGAATCGCTTTTCTGTGTAGTAGGTTTTGAATATTACTCCCAACAAC
AAATTCGTATAATCAAACGCTTTTCTTGTTTGCCTGATCTAAGTGTAATATTTCAGGTAAACTTTGTTTT
ATTTTAAAAGCCCTTTTAAATTAATACTATATATATACATATTATATTATTTTTATAGTTGTTTTATATA
TTATTATTGTTCCTAATATATGTTTATGTATACATATTCAAATATTCTATTATGTACATTTTGTTATATC
TATTTTTACCTCTATATTATTAATATTTATTATATATCTTTAATATATATACGTATACATTTATATATTA
TTGTTATTATTAGTTTTGATATTATTGTTTTGTTAATACATTTGTGTCATATATACATACTTTTAATATA
TATTTATATATNAATTTTAATATAATTACTTTTTATTATATTTTTAATTTATGTATTATTTTAAGAGTTA
TTTTAGTCCCATTTTTTATTTGTTTTTTGTTTTAATATTTGTTTTTATGTTTTAAATGTATTTGATTTGT
TATATTTTAAAGTTTTTTATCTAATAAAAAAACAATTTTTTTAATATGGCCGGGCCGGGCCGGGCTCGGG
CCTACTATTTTTTCCTCGGGCCGGGCTTGGACAAATTTCTAAGCCCATATTTCAGGCCAGGCCAGGACCA
GGCCTTAAAAATGGGCCAAAAATTTTTTATGGGCCCGGCCCATGCACACCTCTAGTCTAACCAAAATAAT
TTAAGTGTTTCACAAAAAGGTATATTTTAATTTAAAATTTTAATAAGAAAAAAGCTAGTTGATAATGAAA
AAGGAAAGGACAAAAACGTTAAGTTATAATAATAAGAAAATCATTTTTTAATAATAAAACACCAAAAAAA
TTCACAAAAGATAATAAAAAAGGGAAAAACTATAGTTAAATATTTTTTAATATTATTTTAAAACAATTTA
TAAAAATAATTAAACATTTTAGAAAGTTAAAATGTTTTTAGTTCAATCAAAATACTTTGCACGTTGTATC
GAAAGTCTATTATTTAAATTTTGGAAGAAAAATATTTTTAAAATAAATAAAATTAAATATAATAAGAAAA
AATATTTTCATAGTAAAAAAAGAAAAAATAATAATAAGATTTCATAGAAATTATACCAAAAGGGATAGTC
AATTAAATACTTTATAATATTATTTTAAAAGAACTCATAAAAACAATTAAACATTTTTAAAGGGTAAAAA
TATTTTATATGGGCATTTTAGAATATTTTATATATAGATATAAATAATTAATTAAATATTTTAGAAGAAT
ATTTTTTTAATACTTTTTGGAGTTGGCACTTAATTTATATATTGATAGATATATAATCAAAACACTAAAA
ATCTATCCTTGATAAAGAAAAAAGTGTGACTAATGCACGTAGTTATTATTACTACATTGCAGAGTATTTG
GTGAATTATGGAACTTGTAGGACCAATTTGTGAAGTGCTAAAGTGCTTAGGAGATCCTACATGTACATAC
ATAGAGCATCACAGAAAACTTGAAGAAAGGAAGAATGATCTTCTTGCAAAACAACGCCAACTACATGCTA
TGAAGAGTGATGTGGAGCTGCGAATAAAAGCAGAGTTTCGATGGGGAAGACGTGTAAGGCAAGAAGTAGA
GAACTGGCTTCTAGATGTGCAAGCCATCAATGACAAAATACAGAACATTGAAGAAAGAATGCAAAATGTG
TCTTGTTTTTCACGTGCACGCCTTGGAAAACGTATTGCCCAAACAGTTGAACAAGTGGAGGGAATTATTG
AACGAGGTAGTTTCACTGAAGCTCTAGTAATTGATACTCCATCTACTGCTGGAGTGCCTTTTCAATTGGA
ACATTTAGAAGGAGAAACCATGGTGAAAGAAGATATTTGGAACTATTTGATGAGTGATGAAATTGGAATG
ATTGGAGTTAGTGGTATGGGCGGGATCGGGAAAACCACTATCATGAAGCACATACACAATCAACTATTGG
AGGAGACTAAAGCTTTGTTTGATAAAATAATTTGGGTCACTGTTTCAAAGGAACTCAACATTCCCAAATT
ACAGGAAAAACTTGCAAATGCGCTGAATATTGTTGATCTTCCAAAATCTGAACCAGAGCGTGTAGCAGAA
CTAATGGAGAAATTGGGACAAAGAAGATATGTATTGGTCTTAGATGATGTTGGGGAAAAGTTCTCTCTAG
CAGAGGTAGGGATCCCTAAACCAACATCCAGCAATGGGAGTAAGTTGGTATTAACTAGTAGATCGATTGA
GGTTTGTAGATCTATGGACTGTAAGGTAGTCAAAGTGCCTCCACTGTCCCATGAAGAGTCCATGAATTTA
TTCTTGGAGCATGCTGGACATGGGGTTCTAAAGGTTCCATCTTTGAAAGAAATTTTGGGCAACATTGTTA
GGGAGTGTGGTGGGTTACCCCTTGCCATAGCTGTAATAGCTGAGAGCATGAAGGGAATATATGATGTTGC
GGAATGGAGGAACGCATTAAGAGAGTTACGAGACCATGTAAGAAGCGTGAAGGGCACAGATGTTGAAATA
TATGAGCGATTAAAATTCAGTTTCGATCGTTTGGGAGATTTGAAAATCCAAAGTTGTTTCCTTTTATGCT
CACTATATCCAGAAGACCATAAAATTCCAAGAGAGGAATTAATAGAATACTGGATAGATGAGGAATTTCT
TGGAACTGGGAGTCGACAAGAGTTGAGTGATAGGGGCCATACCATATTAAATAGGCTGGAAAATAATTGT
TTGTTGGAAAAGGATGGTAGAAATACTGTGAAGATGCATGATGTAATGAGAGACACAGCATTGTATATCA
AAAGTTCTGGCCCCCATTTTATGGTAAAATCTGGCATCGGACTAAAAGAACTACCAAGCAAGCAAGAATG
GGGAGAACATCTTGAAAAAGTTTCCTTCATGGAGAATAATGTATTAGAGATTCCTCGGCATTTGTCACCC
AATTGTGAAATTCTTTCGACCTTATTCCTACAATACAATATGTCCTTGAAAAGGATTTCAGAATCATTCT
TTCAGCACATGCATAGTCTCAGCATTCTTAGCCTTTCTTATACCGGAATCGAGCAATTGCCCAATTCCGT
ATTAAATTTGGAAACGCTCAATGCATTGGTGCTGCGTGGATGCTACAACTTGAAATATGTCTTCACTAGA
AAAGCTTAAGGCTCTACGAAAGCTAGACCTCAGTGATACAGCTATTGAAGAGGTGCCTAAAGGTTTGGAA
ATGTTAGTAAATCTGACATATCTTGATTTATCTACTGTAAGCTTAAAGGAGTTTCCCATGGCAATTCTCC
CTCGGCTTTCCTGTCTGCAATATTTGATATTTTACAGTAAATCATGTACTGTAAAGCTGGATGGATCGGA
AGCTGCTAGATTAAGGAAGCTAGAGAAATTTGAAGGGAGATTTAATGAGTTGACAGACTTTAATGACTAC
ACCGACTCTATACGCGGTCAAAGTCGTACTTCTTACTTGCTTGTCATGGCACCACCTGAGGCCAAGTTTA
AAGTGAATGAGAAAACATTAAAGCTTAAGTGTGACGGTGTAAGAGACAGCAGAGTCTCGAAACTGGCGAA
AATCATAGTAGCAAATGAAGGTACGATGGAATCAAATCCATATTATGTTAATCTACTTTTACGATATTAA
TTTGGTTAGTGTTAATATCCATATTCCTCTTTGCTATGGAATTTTCTATTCAGTATATAACGAGTTAATT
ATAAATACAATATTCAAATTAGAGGCAAAATTAAAAAAAATTTGAGAATCATAATTAAATTATATATTTA
TATGATAGTAAAAATATAATTTCGTATTTTAATAGTTTATATCTTTATAAATTTTGAAAGATCAAATCAA
AATTTTATTATTTTTGAAGGGTTAAAATATAATTTTATTATTATTAATTTTAAAATAAAAAAAATCCACT
TTAAGTATGGCTGGCCCGCCTGCGAACCCCCGAGTTAGCCACTGATTCAAATTATTTGGTACCAAAATAA
AAAATAAAAAATGCATTTATCCACTTAACCTTTCAAAGTTTTTATTAATCTGGTCCAAATATTAATCAAA
CCTGCTTATGTCTCATCAAAATCAGTTTTCAACATTTCATAATCATATTTTGAGGAAATTGAAACATGAA
AAATGCTTTATAAATATATAATTTATTAAATCCAATATTCAAGTATAATTTATAATTACTTTTTTATTCT
GATAAATATCGAATATGTGTGGAATCTGTGTCCTTTGTATATTTGCATTTTATTTATTTTGAGCATAACT
TTTATTTTTTTTCGCATATTTTTAACGGCTGAAGGTGTGCAGTCTGTATCCTTTAATCGGGAAAAAGGAC
AAGTGAAAGTGGTTGGTCAGGTGGATCCTGTTGGAATCGTACATAAGGTGCGAAAATATTTCTATGTTGA
GATCTTGTCTGTGGGTCCAAACCGGAGGTTTCCGTCCCTTTTACCCAAGAAGGAAGTAATTTTAAGTGGA
TGCCAGATCGGAAGAGATCCAGTGGTTCTTCCAACAGATCTTATGTTTCTGAGAATTTTTGAATCCCACA
ATGTGAGAAGCTTAAGCGATATCCTCATATTTTTCCAACAAGCAAACCAGTTAAGGGTCTGTTCAGTTGA
AGATTGTAAAGGGATAGAATCCATGCTCGACTCGTCATTGTCGAGCTCGCTGTGCAGTCCACTTGAGAAC
CTTGAGTACTTGTGGCTTGAAAGGTTGGATAATTTGCATGTGCTTATTAAATTAGAAGCACCTCTTTCTA
TTTCTAGCTCATTGCCTCTAGGCATCTTTTCTCATCTTAAATCATTTGTGATTAAAGAATGCCTAAACAT
GAAGCAGCTCTTCCCATTTAAGCTAGCACATGACCTTCAAAACCTGGAGAAGCTGGTGGTTTGTGATTGC
GTACAAATGGAGGAAATAATATCATCAGAGGAAGAGAATCAAGAAATAAACACTCCCATGGAATTCAGTC
TTCCCAAATTAAGGAAGTTGGAATTGAAGAACTTACCAGAGCTAAAGAGCATATGCAGTTCTAATAAGAC
AATTGTATGCAACTCTCTTCGGAAAATTGAAGTATCAAAATGTACGAATCTGAAAAGGATGCCTCTATAT
ATTCCACTTTTCCAAGACACAGACCAATCAGTTCCTTCTGCTCATCCTTTTAAGGTAATCTGCAGACATC
CAAAAAAGTGGTGGGAATCAGTAGAGTGGGAATATCCAAATGCTAAGGAGGTTCTGCTACCTTGGCTGGT
ATTGATATAGCACTGCTGGAAGCCTTGGCCGTTCAAATCAATTTCCTGATCAACCTAAACAGTGAGTCTT
CATTGTTTTCTTTATATCTAATGGTAAGCCCCCTTTTTCTTCTTTATTTCTAACGGAAAACTTTAAGTTG
ATGTACATATGTTTCACCAATGAAGTATGCTTGTTGGCTTAGATCAATGTTGATAACCCTGCCTCTAATG
CTCCAGCTTCCTTCCCCAGTTTTTTTAACTTGTGAATTAATCTGTTATAGAACTTCAATTTTGCTCTAAT
ATGGTTTGAATGTTAATGTTGTAATTCAACTTTGTACATTATAATCTTGATTTTAGTTTGCATCATTTTT
GGCTATGTGGTTACATTTCCTAATCTTATAAATTGAAGTTAACATAAGTTGCTTGCTGCTGGGTTTTATC
CTTCTTCTGTTCTTTTAAGATTGGCCATCAGTGAGACTGAAGTCAATTATATTTTTTAGAAAAGAAGTTA
ATATAAGTTGTTTGCTGATGGGTTTTAAATTCCCTGGAAATTCAAAAATATTATTTCATGGTACAAAGGC
CTGAAAACCTTCTAATGACAAAATTCAAAAAAGTATATTTTAATTTAAATTTTACTAAGAAAAGAGTTTG
TTAATAATGAAAAAGGAAAAGACAAAAAAGTTTAAGTTATAGTAATAAGAAAATCATTTTTTTAATAATA
AAACACTAAAAAGTTCACAAAAAATAATAATAAAAGGGAAAAACTGTAATTAAATATTTTTAATATTATT
TTAAAACAATATATAAAAATAATTAAACATTTTACAAAGTTGAAATATTTTTAGTTCAATCAAAATACTT
TGCACGTTGTATCGAAAGTATATTATTTAAATTTTGTAAGAAATTATTTTTAAAATAAATAATAAGAAAT
AAAATTAAATATAATAAGAAAAAATAATTTTTCTGGTAAAAAAAGAAAAAATAATAAAAAGATTTTATAG
AAATGATACAAAAAGGGAAAGTCGATTAAATACTTTATAATATTATTTTAAAAGAACTCATAAAAACAAG
TAAATATTTTTAAAGGGTAAAAATATTTTATATGGGCATTTTAGAATATTTTATATATAGATGTAAATAA
TTAATTAAATATTTTAGAAGAATATTTTTTAATACTTTTTGGAGTTGGCACTTAATTCACATATTGATAG
GTATATAATCATACACTAAAAATCTATCCTTGGTAAAGAAATAAGTGTAACTAATGCACGTAGTTTTTAT
TACTACATTGCAGAGTATTTGGTGAATTATGGAACTTGTAGGACCAATTTGTGAAGTGCTAAAGGGGAAA
AGATTGTATGAAACAGTGACGCCACGTCATCTGTATCCCTTTCCAATAATTTTATGCCACATCAGTATTC
TTATCCTGAACTTTTGAATTTTATTTTGAATTTCAGTATTTTAATTTAGATTTGATTTTTTTCAGGATAA
AATCTTGAAATTCAGGATAAGAGTATTGATGTGGTATAAAACTATTAGAAAGGGATACAGATGACGTGGC
GTCACTGTTTCATACAATCCTTTCCCGTGTTAAAGTGCTTGGGAGATCCTACATGTACATACATAGAGCA
TCACAAAAAACTTGAAGAAAGGAAGAATGATCTTCTTGCAAAACAACGCCAACTAAACGCTATGAAGAGT
GATGTGGGGCTGAGAATAAAAGCAGAGTTTCGATGGGGAAGACGTGTAAGGCAAGAAGTAGAGAACTGGT
GTAACGCCCCAATTTTCGAGAATTCTGTGAATGTTGGCATAGGTTTAATTATGTTAGTGGGCCTATAGAA
GGCCCAAGCCTAAGATAGAACCCGGTATTTTTAGTTAATTTTTGTTCCATAAGAAAAAGGGAGTGAAATT
ATGAAATAGGACCTATGTGAAAATGTTTGAAAATGCTATATGCTAAATGGAAGTGGCCAAATAAATAAGA
GTGCAAAATAGGAGGATTTGCATGACAAACCTCCCATTTTACATGAAGTGGCCAGCCATCATGTTGTTGT
AGACAATATGAGCACTTGATATCCATAATTCATGGTATAAATTGATAATGGGTTAGGTAAATGTTCCATG
ATAATGGATTAGGTAAATATTCCATGATAATGGGTTAGGTAAATGTTCTATGATAATGGTTTAGGTAAAT
GTTCCATGATGGGCATTTCATGTCTTTTGTATTAAAGAATTAAATGGATGAAATATGAAATTTTATTAAA
AGAAAAAGGGGTGAAAAGAACAAAGTTTTGTCCATCTTTGTTCATCATAGCCGAAAGTTAGAGAAGAGAA
AGGAGAGGAGAAAGCTCTTGAATGTTCAGTCACTTGGGGTAGAAAATTGAAGGTAAGTTCATGGTAGTTT
GCTTCTATCTTGATGTTCATGAGTTCTTCTTGATTCTACCTTAACTCTTGAAGCATATTTTGGTTTTTAG
TTGTGTTGTGAGCATTTAGTCATGAATTAAAATGAAGGAAATGGTTGTTGTTTCATGTTCTTTTGATGAA
AAATGGAAGATAGGTGAAGTTGAGCCAAACAAATGAGCATGCATGTGCCTTAGATGCTAAGGGGAAAAAT
CGGCTAACATGTTGTGCTTTAAAATGATGAAATGGAGATTATACTTAAGTAAAATCATAGATATGTGATG
ATTGATTGGTGATATACATGTTTAAAAAAAACATGCATGCAAGTTATGTGTGAAAGAGTGATTTGGTAAT
AAATCTGCTTGGGACAGCAGCAGTAACGTGAATTTGGAAAATCACCATAAATTGTGAGAGATGAGTTAGA
AGCTGAATAAATTATGTAATTAAAGCTTAATGAGTCTATTTTCAAATGAAATAAACGAGAACATATTTTG
AATTCTGTACAATGAGAAATTTGATTCGTAATGAAGAGTGGTCAGATTAGTCAAATAGTGAAACATGTGA
AACTTTAAGAAAAATTTGGTATTGATTGGCTAAACCAAAAATTCTGAAAATTTTATGGATAGAAGATATA
TGAGTCTATTTTCAGGTAAAATTAACAGAAGTTGATTTGGAGTTTCGTAGCTCCAGTTATAAATGATTTA
GTGACTGTTGTTCAGAAGACAGCTTACAATGAGATTATGATTATGTGGTAAACATTGACAAAAATTTGTT
AATGAGTTGCTTATTGATTTCTTATAAGCTTACTATGATCTGTAGGTGTGGTTGGCTGAATATTGTAAGG
GGTTAATACGTAGTTCGTATTTGAATAGTTAGATTAATGTGTTAGTAATCCAATTGTAGGCAGTTCGTGT
GTGGATCTCGTCAGCATATTGTCGCAAACAGGTGTGTAACTAACACCCTCTTTCTTAGTTTGGATCGGCA
AAAGTCGAAATGCCGAAACGCCGAAAACCGGTATTTTGTAGATTTGTGAGTGTGCGAATGCTCGTGAGGT
AAATCGATTAATGTTTTTGGTAAGCTGCAATGTTTGGACTGCAAAGTGCATGATTTCTGTGCCCTCGATA
TTTTTGGGCTTAATGGGCCAAAATTGGAATGATGGGCCAACGGGCCCAATTCGGTAAGAACCCTCGGTAC
GTGATTCTGTTAGTACGTGAAAAGTAGGAATATGCATGAAAAACCCTAAAATAGATAAATTACTGAAATA
CCTTTAAAAGTGGAAAATTTACAGTTTTACCCCTAGTAGATAAATTACCGAAATACCCCTAGGGTTAAAT
TGACCTAAATGCATGTTTGACTGTTGTTATTTACTGCATGCCATGTTGTTATTATCTGATGCATGGGATT
GGGATATTGACGGAGGAAGTACTGAAAGTGGCTTGTCCACGTACTGGAGGCTTTGCCTCAATTTACTGTT
AACTGAGCAGCAAGGCTGCAACTGTGGAGTGTTGGGCTGGGTGGGTTGAGCTATTCCCCACATGGAGTGT
ATGGCTGGTACGGGTGGAGTGTAGTGGTTGGTGGGTTGAGTAGTCTCCCCAAATGGGCTTGCATATGTTA
TTGATGTTGCATGTATTTTGAAATGGGCCTATGGGCCATACTGTTATCTGAATAAGGGGCTAAGGCCCAG
TTTATTGTAATCTGAAAAGGGCTCTGGTCCAGTACCACTGTTACCTGAATGGGCTTAGGCCCAATAGGCT
TGAGCTGACTTGGGCTTTGAATGGGTTTTCCTTACACACTGAGTTTCCCCAAACTCACCCCTTTTATTTT
CATCGACGCAGGAAATCCCCAACCATAGTTGGCTTGGAGCTGTGAGGGAATTCGGAGTGGCCACCCGTTC
TGAAAGTTTGGTTTTCTTCTGGTGAACTGGACATCCTATTATTTACGTTGAGGTTTGGGTTTTTAAATGT
AATAAGGCCGCTTAATTATTTTTTATGGTTTTAATATGTATTACTAAGATAGGTATTACTTATTTTAACT
GTTGAAATTGGATAGCTTTAGGGCGCGTTTTCAAAAAAAACAACAATTGATTTCAAAATAACACGACAAT
AAGCAAAACTTTCGCAATGAAAGTATTTTCTAAAATTAATCATTTTTCCTAAAAATGACTTAATCAAATC
GGTTTCCTAGAAATATACATGACGTTAAGGTGTGGAAATGGCGGTGTGTATGTCTAGGATTAGATCTAAA
GGGAGCTTGGTACTTAAGTAGTCCGATAGACTCACCTCCTCTTTTCCGGTTTCCTACCTGGTGCACAGCT
TCCATTCACTTTAACCTATAATGAAATTATCTTTTAAAACACTAAGTAGGTTTTTCTGGATCAACAATAT
AAAATGTTTTGAACGCTTCGATGTGGCATGTCGGATCCGGCCATAACGTCTGGGCCGGGTTTGGGGTGTT
ACAACTGGCTTCTAGATGTGCAAGCCATCAATGACAAAATACTGAACATTGATGAAAGAATGCAAAATGT
GTCTTGTTTTTCACGTGCACGCCTTGGAAAATGTATTCCCCAAACAGTTGAACAAGTTGAGGAAATTATT
GAATGAGGTAGTTTCACTGAAGCCCTAGTAATTGATAATCCATCTACTGCTGGAGTGCCTTTTCAATTGG
AAAATTTAGAAGGTGAAACCATGGCGAAAGAAGACATTTGGAACTATTTGATGAGTGATGAAATTGGAAT
GATTGGAGTTTGTGGTATGGGCGGGATCGGGAAAACCATTATCATGAAGCACATACACAATTAACTATTG
GAGGAGACTAAAGCTTTGTTTGATAAAATAATTTGGGTTACTGTTTCAAAGGAATTCAACATTCCCGATT
TACAGGAAAAACTTGCAGATGCTTTGAATATTGTTGATCGTCCAGAATCTGAACCAGAGCGTGTAGCAGA
ACTAATGGAGAAATTGGGACAAAGAAGATATGTATTGATCTTAGATGATGTTTGGAAAAAGTTCTCTCTG
GCAGAGGTAGGGATCCCTAAACCAACATCCAGTAATGTGAGTAAGTTGGTATTAACGGTCTGTAGATCTA
TAGATTGTAAGGTAGTCAAAGTGCTTCCACTGTCCCATGAGGAGTCCATGAATTTGTTCTTGGAGCATGC
TGGACATGGGGTTCTAAAGGTTCCATCTTTGAAAGAAATTTTGGGCAACATTGCTAGGGAGTGTGGTGGG
TTACCCCTTTCCATAGCTGTAATAGCTGGGAGCATGAAGGGAATATATGATATTGCAGAATGGAGGAACG
CATTAAGAGAGTTACGAGACTATGTAAGAAGTGTGAAGGGCACAGATATTGAAATATATGAGCGATTAAA
ATTTAGTTTCGATTGTTTGGGAGAATTGAAAATCCAAAGTTGTTTCCTTTATTGTTCACTATATCCAGAA
GACTATAAAATTCCAAAGGAGGAATTAGTAAAATACTGGATAGATGAGGAATTTCTTGGAACTGGTAGTC
GAGAAGAGTTGTATGATAGGGGTCATACTATATTAAATAAATTGATAGACAATAGTATGTTGGAGAAGGC
TAGAGATGATGTTAAGATGCATGATGTAATGAGAGATACAGCATTGTATATCAAAAGTTCTGGCCCCCGT
TTTATGGTAAAATCTGGCATCGGACTAAAAGAATTACCAACCAAGCAAGAATGGGGAGAAGATCTTGAAA
AAATTTCCATCATGATGAATAACGTATCAGAAATTCCTCCGTACTTGTCACCCAATTGTAAGGTTCTCTC
TACCTTATTATTGCAAAAGAACGAGTCCTTACAAAGTATTCCAGAATCGTTCTTTCAGCATATGCATAGA
CTCAGCATTCTAGATCTTTCTTATACCAATATTGAGCAATTGCCCAATTCTGTGTTAAACTTGGAAAAGC
TCAAAGCATTGGTGCTTCGTGGATGCTACAACTTGAGATATGTGCCTTCACTAGAAAAGCTTGAGGCTCT
AAGAAAGTTAGACCTCCGTCGTACAGCTGTTGAAAAGGTCCCTGAAGGTTTGGAAATGTTATCAAATCTA
ACTTATCTTAATTTATGTACTCAAAGCTTAAAGAAGCTGCCAGTTGCAATTATACCTAGGCTTTCTTGTC
TGCAATGTTTGGTATTATATGTTGAATCAAGTCGTGTAAAAATGAATGGATTCGATGCTACTAGATTAAC
GAAGCTAGAGATATTTGAAGGGAGGTTTACTGAGTTGATAGACTTTAATGCCTACACCAAGTCTATACAA
GGTCTACAGCTCACTTCTTACTTGCTTGTCATGGTACTACTTGAAGCAAAGTTTAACGTCAAACCACTTG
TAAAAAACACAGTACATTATTACTGTTTCAAGTTGTTGAATGTGGACAGCCAGATCGGGAGAAAGAAGGT
GATGAAGTGCTTGAGCCGGCTCTATGGTACGTATGCAATCAAATCCATAAAAATAAAGACCAATTAAGGT
CAGTGCGGGTAAGTTGGTAGTCCTAACTATGTTGAATGTCATCGTGTGGCGCTGTGGGGACTGTATCTCC
ACCCTACTGCATACCCATATTTTTTGACTGGACCCTTAAAGGTCCAGTGCCACTCACCGCACTACCCTTC
CCATTATATCTCCTAATGCTTTATTATTATTTTATTTTTATTATTGGACAAGCCTTTATTTCTTCCCCTC
CCCCCTTCATTTTGTTGTTGTATGTTGGTTTTTTTTTCCTTTTTTTCTATTCAAGGCATTTAGTTAATTT
TTAGTTATTTAAAATAATAAATTAATTTATAAAATTAACATACTAAAGGTTTTGTGTAAATACTTCACAC
ACATAATTAATTACATAAAATAAATTTATATGTAATTAATAACAAATAAGAGTAAAGAGCCAGAACATTA
TAAAATCATAAATATAAGCATGAGAATAAAATATATAATTATATAAATAAATCAAGAAATAATCGAATAA
ATTGCCATTAATATATGATCATTTTTAATCTAAAATAATGTGTCAATATATTGAACGATTAAAATTTTTA
AGATTTTAAATGTTAAATAATGTTATTTGGCCAAAAAAAAGTTAAATAATATAAAAAAAAACACAAATTA
TTTTTTTAAAGTAGTAATTAATGTATGTTGAGTCATCTTGTGTTATTGATGGGAGTATTCAGGCATTTAT
ACATGTTGTTACAGATGGTATTACAACTTATGATGGGACCCTACTGTTTTGTCTTGACTCCACTGCCTCT
AGTATTGACATTTCGTGTCCTTAGTATTGATATTCTCTGCGGGCTTCAAGTCTGTTGGACACGTGTCTAC
GGAGCACATGGCCCTTTCTGTTCTTGGGATTGACATTACGAGCGAGCTTCGTACTTGCTGGACAAGTGTC
CAAGTGGCCAGTGGAGCATGCGATCTTTTCTGTGAGCTCCTTAGATGTACGCAAATTGAGACTGTGTGAT
AAAGGGTGAGAAGGATGAACGCAAAAGCGGATCATAAAGTTTGTCAAAGTCTATTTGGACAGCACAAAAT
ATTTAGATGGAAATGTAAGTACATTAGACTAGGCAATTAACAAAAGAATGACTAAAATATTTAATTTTAA
AAAATTAGGTGACTAAAACAAAAGAATTAATAGTTGATTGACCAAGATATAATAAACTAAATTAAATGAA
TATTCATAAAATATTTATTAATTTAAGTTTAATATATTTCTGATAACCAAATTGTAAAAATATTCACAAT
TGGTCTAACCAAAATAATTTACGTGTTTCATAGAAAAGTATATTTTAATTTAAAATTTAATAAGAAAAAA
ATTAATAATGAAAAAAGAAATGACAAAAAAAACTATAATAATAAGAAAATCATATTTTAATAATAAAACA
CTAAAAAAATTCACAAAAAATAATAATAAAAGGTAAGATTGTGATTGTGAATGAGGTTGAGATTGTGGAA
GCTTTGACGGTCATTAAAAGTGTCGAAGTTCCTGTGAACAATTGGTGGGAGAAAGTAATTTTAAAAATTG
ATTCTTTGATTGTCTTCTCGGAAACTAAGAAAAAGGATTTTGAGAGGCGATGGAGCTTAAAACCAATTCT
GAAGAGATTTGATATTCTAAAAGATCAGTTGCATAATTTTTTAATCCAAAGGATCAGAAGGGATGCTAAC
AAAGCTACAAATTGGGTGGCTAAAATGGAGATGTGCTTGGAGGGTTGGATAAATCATCCGCCATCTTCAT
TGTTGTTTATTTTCAATAAGGATTGTTTGTTAACTCCGCTTGTTGCTTAGTTTTGGGTTTGGCCTCATTT
TGGTAGAGTTGATTTTATGTCTGCTCATTTATCATTGTTAGGCTTTTCTTTCTCTGTTGTCTCTGTGATG
TTCTTCTCTACTGATACGGTAATGTTTTGTGCTTTTCCAATGATTTTATAAATATATTTTACTGGTAAAA
AGAAAAAAAAACTTGATCAAAATTATTTACAAGAACTAAAATTAAATTATTCAAATAATTTAAGTTGTTT
TTCAAATTTTAACTCAACTATTTAACTCAAATTATTATTTAAGTTGCTTTTAAAAATTAATTAACTTCAA
CAATATCATTTGAGAAAATTTTCTTTTTCTAATCCATTCAAATTTTACCCATCCTTAAATTTTTTATATA
TAAAAGTTTTAATTTATAATTTCAACTAAATTGAACCCAAACAAGCATAATCTCTTGAATCATGATTTAG
TCAAATTTATTATCTTTAAATTTGAGATCTAGTCTTTTGAATTTTAATTTGACATAATTTATCCTCTGCT
TTTATAATATCATTTGTTAGTCTAAATAATTAATATCAATTAATTATTTCAACTAAAATGCTAATTTGAT
TGTTTCTTAAAAATATTATATCACACATGATGAGTTGGAAGCGTGTTTTAAGAAAAATCTACTTCAATTA
GCCTATGATATTATAAAAATAGAGGACAAATTATGTTACATTAAAAAGTAGATGGATTAATTTTTGAATT
CGAGCATAATAGAGGAACCAAAATTAACTTTGACCTGTATATTAATATAATAGGGTAAACTACACCAGAG
ATCAACTAAAATTAACTTTGACTTGTCTACTAATATAATAGGGTAAACTACACCACAGATCACCCAATCA
TTGTTCTATTTCTTTTTTAGTCACTCAACTATTATTTTTTAAAAATTTGATCATCTAACTATTACACTTT
TTTCTTTTTTGTCGCTCAACTTTTTTTTTAATTTGATCATACAACTAATTAAAATTATTATTTTTATTTC
CATTAAGTGTTGCTAAATATTTAATGAAAAACAACGTAACAATTAAAAAATTAATATAACAATAAATTTA
ACCCAACTTTTATATATTATATTGATTTATTATTCCATCATTTTTTTATTTGTCAGCCGACGTTCTCATC
AGAAATTTCATGGCACTTGACAAAAATATACCAAAAAAGAAAATCTAATTTAATTAAATGAAAAGAAGAA
GAAGCAATAATGTTTTATCACGGGGGAATGTAAAATTCCGAGACTGCCCTGCAATCATTTAATGGGTGGC
TGTAATACCAGTATTTTTCTCATGATTTAGGCAAACAATTCCAGAGTTGATATTAAAGAAAAAAACAGCA
GACACGGTGAAGCAACGCCAAG
>ghi_circ_000006
GTTTGAGCTTTAGCAAGGGATAGTTCTTTGGTGAGGCAGAGGAGGATGGGGACAAAAAAGTAATTCCACA
TGTCCAGAGAGGAGGAACAAGAAGAGGAAGGGGAAGGCACGGTGTCGTTTGCAGGATCGGAGGATGAAGG
GTTAGAGCCAAATAAGGAGGGCATTTTGGAGAACTGAAATATAAACAGAACGAAAGAAAAACAAAAGGAA
AAGTTAAAAATTGAAATCAAGTCCTTAAAAAATTTGGAAGGAAACTGTGCAGTTGAAAAATAAAATTGTT
GGTAATTACAATCAATTTCATCTAGTAATACATTTATTATTTATTATAAAACAACTCGAAATTCGCCGCG
CAATATAATATTTAGTAATTGAACTTGTTATTTTTACTAATTTGATAATTATTTTTTTATTTAATTTTTT
ATTTAAATTTGATATTTTTTCTTAATTCGGTAATTAAATTTAATATTTTTTCTTAATTTAGTACTTAATA
TTTTCTTTGTCCTCTTTAATATCTGAATTTGATTTTTTTTCTAATTCGGTATTTAATCTTTTTTTTTGTT
CAATTTGGTACATTGACTTGTAAAATGTTTTACAATATATTAACAATGTTAGACTTTTACAAATTTGTAA
AAATAATCAATGTATGATAGGCATGTGGCAAATAACATGACATTTCTTTTTTTATTTTAAATTTTAAATT
ACTTATCATTTTATTTATTCATTTTACTAATTTAAAATAATGAATTTTTTTTATTTTGGGTTTTTAAAAC
TCTTGTTTTCTTGTTCAATATTAATTCATTAAGCATAATTCAATGCCTAATTTTTTTAACACAAATTTTA
ATAATACTGACGATATTTTTGTAGCACGCCGTTAGTGTTTTGGGTAAATTGTATAGCATTTAATAAGTTT
AAGTACCAAATTAGAAAAGTGACAAATTTAAGTATCAAATTAGACAAAAAATTAATTACCAAATTAGAAA
AAAAATCAAGTTGAGATACTAAATGTTATACTAAGTCTTATAAAAATAAAAATATTATAATAATAATTTT
TAAGTAAATAAAACAAACTTTATCTAATATTATCTCCATTTTAAAATTTTAATACACAATTATAAGTTAC
TTTATTTTCCATACTTTGATAGTTAGTGTTTTTTTTTAATATTTTATTATACTTTTACCCAATTTGTAAG
ATCTAAAAATTTAGTAACAATTTACAAAATATTTTCTCATTATTTATTAAACTTATTTTTGAACCAAATT
ATTTATTGAACTTAATTAAATAAAAAGTTGTGTAATATTTTTTTAGCTAGGTATCTAATTTTTTTAACCC
AATATTTAAAGTACCATTATGGACCGCATGTAGTATTTTTAATTATAAAAAAATATTATATTTAATATTT
TATTTCCTCTCTCCTTATATTCATATTCTTCCTTTCTTATTCCTTCATTTTATCCCTTTTCTCATTCATC
TTCATTCATGCAGGTTGAAGGTTTTCTTTTTCTCGTTAAGCAAATGACATGAAATTTGGGTTTTTATTTT
GATGGAGGAAAACCCTTTCTGGGTTGAAAACTGTGAATTTTCGGACTCCAAACTTGAAAAACCTATGGCT
ACGCTTTGACAGCACCATTTGTGGAGGAGGTGTTCAAGCAAAAATCTTTTATAAAAAAATGATAGGGACT
TTGATATTTTTCAAAAGAGTTATTTTTTTAATTGTAAAAAAAAACAAAACAAAGAAAACTGTGCTGGGGT
AAGAAAAAGAAAAACAGACCTGAAGCTGGAGAAGATTGAAAGGGTGTTTGTTTATATGCACAATGTTCAA
AAAAATATTCATGTTTTTGAATTATTTTCCTTCTAATTTTATAAAAAAATTATTTTTACCTATACAATTT
CATAAAATTAGTACAAATGATCATCAAAATTATGCCTACTTTATCTGAACTTAAATAGTGCTTATTGATA
TAATTAAAAACAGTTATGCGACTGATAATAATATTTTTGAACTTCGTTTTATACATAATTTATGTATAAA
AGACTAACAACTTGCATGGTCAAAATTATTTCTAGTGATCTTAACAGTTTATCAACTATTAAATACCTAA
CTAATCATACTTGATCTTTATTTAAAGAAAATGCTTATCGAAGAATAATTAATATAGATTCCCATTACAT
TTATTGTAGCTAATTTTTCTTTTTTTTTTAAAAAAAATCACAAAATGCAAAAATAACTATTAATGAACTT
TATAGGAAACAAAGCATATGTATACATATTTATCAAAGACATTGCTAGAAAACAAAGCTCATGCTTATTT
TAGTCAAATTAACAACTGCCTGTATACATATTTATCAAAGACATTGCTAGAAAACAAAGCTCATGCTTAT
TTTAGTCAAATTAACAACTGCCTCTTCATCGAACTCGTTCCATATCCCTTAATAACTTCTCTTTGATCTT
CTTTAACTTCATAACAATCTCTTTCATTTGAAGCCTCTCATTTGGTAACTCTACACAACATTCTAAGCCA
ACTTGCAAAATGGATAAGGCATAATGCTCGACTTTTAAATCTTCCCTTCCAATGGTGCTCAACAACTTGG
GATCTACAACTTGATTTAGCGAAGCTGATATCGACTCTATCACCCAACTCTTCAAGGTTCTTTCTCCTGC
AAACATTTCATCTGTGGGCTTTTTTCTTGTGATGATTTCCATCAAAAGAATACCAAAGCTATACACATCA
CCTTTTGTCGAAACAATTCCTTCGACTCCATATTCTGTGTATGAATTTCAAACAACATTATGAATATTCA
AAGATATCTTGATAATGAAAAATTCCTATAAAATATCTGAAACATTATATGCTTGCCTGTTATAAAAGAT
ATCTAGTTGCTTCCCAAAAAAGTCACATTCAATATGTTTGAAACTCAAATGTTATCAGATATGATTCCTT
TTGTTATGCAGATGCTACACTTACATTAGAAATGGAAAAATAAACATGGAGTTTGATTAGAAGTATCACC
TGGTGCCATATATCCAAATGTTGCCATTGTCATGGTTTGTATCATTGAAACCTCTTCACTTAAGAGTTTT
GCGATGCCAAAATCACTCAAATGCGCAACCATATCTTCATCTAATAGAACATTGTTGGGTTTTAAATCAC
AATGAACCACGGGTGTTGCATTACCGTGATGGAGATATTCCAATGCAGATGCAACATCTATCATTATGTT
CAACCTTTGTAGGATATCCAAATATTGGGTGTTGGAATACAACCATTTATCAAGACTCCCATTAGGCATG
AACTCAAGCACCAAGGCTTTGAAATTAAGATCATTAGAGCAACTACTTATTACTTTGACTAAATTTCTGT
GACGAGTGTTGCGAAGAACATCACATTCAACATCAAAGCTCTTAAAAGCTCTTTCTAACTCTAACTTGAA
GACCTTTACCGCGATGATCGTCCCATCCCAGAGAATCCCTTGGAATACTGAACCATAACTTCCATTACCA
AGCAACCTACTATCTTTGAATCCATCAGTAGCTTGTCGAAGCTCGTGGTATGAAAACCGTCTCCATGTTC
CTAAAGGTATCATGTCTTCTTGAGTTGGCAATTTGTCTTTCCTCCTCCTATTATGCAAGATAATGATTAT
CAGAGCCACAACCAAAATTGTGGAGACAGTTGGCAGAGCTACATATATTATGAGTTTCAGCTTAGTTTTT
GCCTTGGAATTTCTAAGAGGTCTAGTTTTGCAGTTTGGAACATGAAGTCGAGTTGCACCACACAAGGCTT
CATTCCCCTTAAATGATTCGATTGTGTAGTTTCCAAATGATCCTCCTTCAGGAATTTCTCCTTCAAGTCT
ATTAAAAGAGACATTGAAATATTTGAGATAACGGAGTTTCTCTAAGGATTTGGGAATCTCTCCAGATAGA
TTATTTCTTGACAAGTCCAAGAATTCCAAACTCAATAATTCATCAAAAGACTCAGGAATAGAACCCATGA
TTTTATTATTGGATAAGGAAAAATGAGTGAGGTCTTTGAGATCTGTAACTCTAGTTGGGATATCACCTGA
GAACTGATTGTTCGACAAATCCAAACTAGTCAAAACTTTCCATTTTCCAGTGTCAATTGGCAGTGGACCA
CTTAGAGAATTTGAAGACAAGTATAGGATGAGGAGATAGTTAAGCCTTGTCAACGTGGAAGGTATTGATG
AGGAGAACATATTGGAGTCGAGAAATAGTTTCCTTAATGAAGCAAGATCACCTAGGCAAGTAGGTATTGG
TCCAGACAATTTGTTATTGGTCAAGAACAAGAAAGCCAATTTGTTTAGATGACATAACTCAGATGGGATG
GATCCTTCCAACTTATTATTTTCAAGAGAAAGACTTTGCAAGTCTTCCAATACACCAATTGTAGTAGGAA
TCTGTCCTATCAATTTATTGCCTCCGAGCTCAATGTTTATCAAGTGGCTTAAGTTTCCAATTTCACTGGG
GATGCTACCTCTGATGTTGCATGAATAAGCAGAGAACCGTTCAAGAGAACTTGAGAGATTTCCTACCAGT
CTTGGAAGTTCACCACTAATAAGTGGGTTGATACCGAAAAGAATCTTCTCCAAGACTCTACAGTCTGTCA
AGGAAAAGAGAAAGCTCATTCTTGAGGAAGTTAAATTATTATTCTCCAGGTAGAGAATCTTTAAATTTCT
TAGATTTCCCAGATTATCAGGAATGGACCGTAAAAAGTAATTACTAGACATGACAAGAAGAGTAAGCTGA
GAGGCATTGGAAATATACATTGGGAACGAGCCGACAAGGTGATTCAAACCAAGATATAATTTCTCCATGT
TTGGAAGGAAAAGGCCCATGTTTGATGGAAGATGGCCAGAGAGTTGATTTGTTTCCAAAGAAATTATCGT
TAGAGTTGAAATATTAAATACTTGTGGAGGAATAGAACCAGCAATATTGTTAGATGTTATAGTCAACACT
TTTAGATTCTTTAGGTTGCCAATCTCATGTGGTATTATACCTGCCATAAATTTTACCAAACAAAAATATT
AGACAAATATGGGGAAGGAAAGAGTTTATATATATTTTAAACATTATAAAAAATTTAAATTAAATTATCT
AAAAATGTGTACAATTATGTCAATTAGTTTTTATAGAGCTCTTTCAAATATCAAAGTACTTCAAGTAATT
TTAAATTGAAATTTTTAGGTCTAAAGTCGAAACAAGTTAAAAATATAGAAAATAGTGATGAATTAAATCA
TTAAGAACAAACATTCACAAGTTTAAGAAAATGAAAATAGATATTATTTTTCTTTTATCTGAGTTGATAA
GTTTATTGTTCTAAGAACATAAAAAAAAAAAGAAAAAAAGGAAAAAGAAGAAATGTACTATTCGCAATGA
CTGAAAATTTTTATAATTATTGTAAAATAATGAAAACACATAATGCTACCTATACTAATAGAAATTAAAC
CTATCAGTAAAAGTTGCAAATTAATAAAAATAGTTTGGAAATAATCACTAGTATTTCACATCCTATTTCT
CTCATCATTTTCTCGTAGTTTATTAGTTTATTCTTCAATCTTCTTTTGAAAATTTTTATTTAATAAATAA
ATTTATATTTTCAATCTCAATACAAGATTCATCTAAATTATTATATTCATTAACAAATGGTTAGCATATA
TTACCTTCAAAGTGATTCCGACCAATATAAATGTATTGAAGCATACTCAAATTCCCAATTTCTATTGGTA
GGCTCCCCTCCATTTGGTTATACGATAGAGATAACATTTGTAACTCTTTGCACTTGAATAGGCTGGCAGG
AATTCTACCAGAAAGCTGGTTAAAACTCAAGTACAATTCTTTGGAATTTGGAAGATGACCAAACATATCT
TTTGGGATATGACCACTGAGATTATTGGAGGTGAAATCGATGACTTCTAGCAAAAACAAATCTCGTGGAA
CAAAGGGTATGAAACCAGAGAGCATATTATCACTTAGATCAATTATTTGCAACGAAGATATATTAAAGAT
GGAGGAGGGCATTGAACCTGAAATCCGGTTTTCAGACAAGACCAAGATCTGTAGCTTTGACAAATAGCCT
AAAGAGAATGGAATAACACCTTTGAAGTTGTTGTGGTACAGAGACATCCCTCCAAGTTCAGTTAATGATC
CCAACCATGAAGGGATTTCTCCACTGAAGTAGTTACTACCAAAGCTTAGATATTTCAGCCGATGCAAATT
GGATAACTGGACTGGTAATCTGCCATAGAAACTATTGTTTGTGATACGAAGAAGAGAAAGGAATGATAAA
TTTCCTAAGTGAGGTGGAAGGGTGCGTACGAGTCCCAACCCAGTAAGGTTTAGAGCTGTGACTCTACGGT
GCTTGGATCCACAACTTACACCAAACCAATTGCAAACAGGGGCAGAGGCTGACCAGTTAGTTGTCAAGAC
ATTTTCAGGATCATGAATAACATGATCTTTTAGTGCTAAAAGAGCTGATTGATCTGTAAGTATGGTGGTT
AATTTCATAGAGAAAGTAGGCATAGAAAAATGGAAGATGATAAGAAGAGCTAAGTTGAGGAAAGTATTCC
CCATTTGAATTTGGGTGTTTATCAAGCTACCAACAAAGGCAGAACTGAGATTGCTAGACAGATAATTGAA
TGACCATACAACTTCTTTTACATAATATGTGTGTATATATAAAGGGGAGCTTATGTTGCAATTTCTTCTT
GCAAGATTGCAAATTCTTTTAATGTGATTTACGTAGAAACTACGGAATTTATTATAGGATGTGATAATAT
AATTATGTAATTATTGCTTAAGAAACTTCTTTCTAAATTTCTTTTAATTCTTAAGAAATTTCAGGAAATA
ATATATAGTGTCGAAACCATTTTTAAATCGAGTTTTGGAAATTGGGAATCGACTTTAAGAAAAACGAAAA
TGGGAGTCGCCACCAATCTTTTTAGGTGTGATTGGATCACCTTATAAAATGTTTTGTTTTAAAACATTAA
TTTTGGTCTACGAAAGTCGAGAAAATGGATTCGGGAGTCGGTTACATACGAGGAAGGGTTAGCACCCTCT
TAATGCCCAAAAATTGGTACCTAATTGATTATCAAGTGTCTTTAATGTCGGAAATTTGAAAGTTTTAAGA
TGCAAACCTCTTTTAATTAGAATGTCTCAATTTTGAAAATTAAGGCTTACTTATTTCAAACGAGTTAAAA
CATCACATCCAATAAGTTAGGATGCAAAATTTTAAAACCTTCGAAACTAAGCTCGTCTTTCGAAAATTTC
TATCTCGAAACAACAAAACGCCATATCCAGTAAGTTAGGACACTATGTTTTGAAATCTCGAAATAATTGT
TTAAGTTTTGAAAACTCAAAATCACTTAGAAGGGTGCTTGACTATTCGAATTCAACGAGAAAAGTCGCAA
CCCAGTAAGTTAGGGCACTACCTTTCTCGAAGTTTCCAAACATCAAGCATTTCCTTTTATTTTTTTTTAA
AAAAAACCTTGGAATATTATTTTAAATAACGTTTTAGGATGACATATTAATGCATCATGAAGCATAGATG
TACAAAATATTCTAACATTTCCATACAAACATAAATAATATCATTAAGACAAAACTAAATAACATGAACA
TACGTTTAATGAAAAAAATCATACTAGGGTAAATATAAGATAATAAACAAATAAAAACATGAGTAAACTA
AAAGAAAAACATAATACATGCAAAAATTATACAACAATATATATCATAAAATAGCACATAAAAGAAATAA
TTAAACATAGCATATAAAAAAATGAAACTATGCACAAATAAGATAAATGACATACACTAAAAAAATGAAT
AAATAGAACATTTACAAATTATAAAAATATAATGCAATAGTTCAAAATACATGAAATGATAATATAATAT
ATATACATGCATAGAAAATATATATTTGAAAATAAACTATATAAAAAGGTTAAATATTATAATATATAAA
ATACATAATCAAATGTATAAAAGATAGGAATAAATATACATATTTGAAAAATGAAGAAATTAAAATAAAA
AAAGGGTTGAAAAACTAAGATAGACGAAGAATAAAATAAGAACAAACCACAGAGAGTAAGAACGCAAGAG
GGAGAGAAATTTGAGTGAATGCTCTCAAGAATTCTTATTGCTTCCCAAAACTCAAGTGATTTACAATGAA
GGGAGAGGCCTCTATTTATAGTTGAGCCTCCCCAAATCCAACGGTACAGATCAATTACATCAACGGTTAA
GATTAAAGGATATCTACAAATTAAATCTCCAAGATTACAAGATCATATCTTCAAGATTGCATATCATATC
TAAGATTGCATATCATATCTAAGATTGTATCATATCTAAGATTGCATATCATATCTAAGATTGCATATCC
TTAAAGATTATATTTCCATATGAGTCAAGCTTATAGATGGACCTTAAATCTTTTCAAGTAATGGGCCATT
CCGATTGGGCCAAATTATATGTTTGTAATTTTGTATTGGACTTGGACTTTGTTTTATTTTTATTTTTTGG
AGGGTTTATTATTTTAAATACTAAAATGGGCCGAGCAAAATTGAGTGTCTACAACTACCCCTCTTTGCTC
ATTGCTGTGTAACAGGAATAGACCAAAGACTATAAAAGGACCAATTTTGCCCGGGCTCGCCGAGTGTCGA
GTTCTTGATCTTTGATCTTCTTTAAATGGCCTCTTGATGGCTTCAATTTGCTTCACTGCAACTCAGGAAG
GCGATATCTGTTATCTTTGACCTGCTCCCCGTCTACTATAGAGACGCCAAATCTGTTATCTTCGATCTGC
TCCCCGTCTAATACAGAGACGCCAAATTTGCTTCTTCAATCTGCTCCTTGCAAACTCATGACTGTCATGT
TGATATCTTCGATCTGCTCTCCGTCGAACACAGAGACGCCAAATTTGCTTCTTCGATTTGTTCCCTGGCA
ATACAGAGATGCCAAATCATCTTAGATTTGCTTTAGCGTAAACACGTGAAAGCCAAATCTACTATGTCTT
CGATTTGTTCCTTGTAAACACAAGGATGCCAAATCATCTTGGATCTGCTTCAGTATAAACATCTGAAGGT
TAGATCTGCTATGTGTCTTCTCTCCGTCAAATATAGAGACGCCAGATCTGTTATCTTGGATCTACTTTGA
TGTGAAAACATCTGAAAGTCAGATATTCTATGTCTTCGATTTGCTCCTTGTAAACACAAGAATGCCAAAT
CATCTTGGATCTGCTTCAGTATAAACACCTGAAGGTCAGATCTGCTATGTATTCGATTTGCTCCTTGTAA
ACACAAGAATGCCAAATCATCTTGGATCTGCTTCGATGTGAAAACATCCAAAGGTCAGATCTGTTATGTC
TTCGATTTGCTCCTTGTAAACACAAGAATGCCAAATCATCTTGGATCTGCTTTGATGTGAAAACATCCAA
AGGTCAGATCTGCTATGTCTTCAATTTGTTTCTTGTAAACACAAGAATGCCAAATCATCTTAGATCTACT
TCGATGTGAAAACATCCAAAGGTCAGATCTGCTATGTCTTCGATCTGCTCTCCGTCGAATATGGAGATGC
CAAATCTGTTTCTTCGATTTGCTCTCTGACAATACAGAGATGTCAAATCATCTTGGATCTACTTCAGCGT
GAACACCTGAAGGCCAGATCTGCTATACTTTAACCTGTTACCCTACTGCTAAGGGGGTTAAGGCGTATCT
TCGACCTGTTACCCTACTGCTTAGGAGATTAAGGCGGGTCTTAGATCTGCTCCACTACTGCTTAGGGAGA
TAAGATCTGCAAATTTAACCTGTTACCTTACTGCTTAGGGGATTAAGGTGAGTCGTCGTCGATCTGCTCC
GCTACTGCTTAGGGAGATAAGATTTGCGAACCTGTTACCCTACTGCTTAGGGGATTAAGGTGCATCGTCT
TCGATCTACTCCACTACTGTTTAGGGAGATAAGATCTGCAAATTTAACCTGTTACCCTACTGCTTAGGGA
TTAAGACGAGTCTTCGATCTGCTCCACTACTGCTTAGGGAGATAAGATCTACAAATTTAACCTGTTACCC
TACTGCTTAGGGGATTAATGTGAGTCTTCGATCTGCTCCACTACTGCTTAGGGAGATAAGATCTGCAAAT
TTAACCTGTTACCCTACTGCTTAGGGGATTAAGGTGCTGAATTTTGTAATTTTCAATCAATCTTGCTACA
TTGTCCATTAGGGAATCCAACTGTAGAATTGATTTCCTGAAATTTATGCTTATGCCAAATAATTAAGATG
CCATGATCGAAATGAGTCACATGCTCCTAATTAGACATATTATGATGCAAAATGTTTATGAAAATAACTC
CTGTTTCGGACGTCATCATTCATTCATCTATCGAGCTTTCCACCTCGTTCTTCTCGACATATCAATCATA
CTCTGCTCGTATGCCTCGAATCTTCTCCATCAATTTGGTCTACCGTACCATTCCCCGAATGTTACGACCC
ACTGAAGATGTTTATGAAATGATCCTTTCTTAAGATCAATATTGCTTAAAACGTCCAACCACCTTTTGGA
CTGAAGAAGAAAATCTCTCGAGTATCTCCAACCCATACATATGAGAATTCCTTAAACAATTGTCTTGTTT
CAGTTTCTTGTATTATCTAGAAATTTCCAGAGTAATATGCAAAACTTCAATTGTGAATATATTTTAGTTC
ATCTATTATTATTTCAATGCAACATGCTTTATGAATAATGGGAGACAAATAAATTGATCCTGAGGATAAT
TAGATTTGGACAAATTATTGGAAGGAATACAAAAAGATTAACTTGAGAACATATCTTTGCGAAGAAAAAG
AATCCAAAGATAATAAATAGGAAAGAAATCAGATGCCCCAGATATCGCCGCTTGAGCGTCTATACACCAG
CTCCATGAAGACTTTCTTGAGTTCAACATGTGTTTAAAAGATCCAAAGTAATTCGTTGATGCCTCGATAT
GTAACATACTTCACTTCTCGTCGAATCCGGTATAGCAAGGTCACTGCATGACTTTCCAAATTTGAGCTGC
CCTTTCAAGTTTTTAACTCAAAACCCCTTTGGTCTCAATGCGCCCTTTGCGGGTTTTCACCTTGGCCTCT
CCATTTTTTATTTTTTATTTTTTATTTTTTCTCTTTTTTATTTTTATTTTTATTTTTTTCTTTTCTTTTT
TCCTTTTTTTTTGAAATAGAAGTCCCAAAGTGCCCTTTGCGGGTTTTCACCTTGGCTTCCCTTCTCCTTC
AGACAAAGTACTCCTTGACCGAGTCTGAATTCACTGGATCAGATAAATTCTTCCTATCCATTTCTTGTCA
AAATCAGTGCACCTCTAGAGAAAGCCCTCTTCGCAACATATGGCCCTTCCCAATTCAGCATCCTTTTACA
TGGGAAGGATCTCTTTCAATACAAGATTTCCTTTATGAAATTCTTTTGAACGACCCTTCTTTGTCATAAG
TCTGTGTCATCCATTCTTGGTACATTTTCTTAGGATGAATACTTTCAAGTTAAGTTTACTAGAGGTATTC
AATTCTTGACTCCATCAAAGCTTGGAGGAAAAATCTTGATTCATAAACCCATGAGAAAGGGATTGCCCCA
GCAGTAGTCCTGGCTGTTGTTTGTCAAACCCTACAAAAAGATGGTTCAATGATTTTCAGTATACAAGAAT
GAAGTTGCTGACTTTATCCTTCAACCTGGAAAGCTGAGGTACAGAGATTACTCCCGGAGCATACATCCCA
CCATAACTCGATGATGTTTTTGAAACATCTCTAATCTTCATAAATTGCCCCCAACTGTGAAGCTGCCAAA
TGAGCGTAGCAAATAAGAGCCACAACAAATATGGCTGTGGTGCTCTTTTGATACATATAGGATAGAGAAT
AAACAAACTCTTGCAGATTATCAGCCGAAAACCCAACCTGGTCTAAGAGAACATGATAGTGGGTCTGCCT
CGTGATTCTAATCATTCCAGCATGGGTACCAAGGTAAAAATCATTGTTCTTTGGATGGCATACTTTGTTG
TCAATGACAGTACCATGTAGCACATTTTCAGGAGATCCCTGCTGGAAAAACTTGGTATGATGGTTTTTCG
TACAATAATAACCACAATCTTTAGGGTTTCACTTCTCGTCAAGGAACTTGCAAGCTTCAACAACTTGATC
AAAATTTGATTGAATTGAGACTCGCTAACCCCATCCCTGAAAATAATAATTTGATTAGGTTTCCTCTTCC
CTGAACTTGTATAAAAGTCTAAGAGAGCTTCCTTCATGATACCGCCATCCAATTTGTCAGAAACTGGTTT
TGAAGAAAGAATCTATCATTTTAAGCTTTAGAGACTGTGTACGGCCTGATGCCCCATAGCTGGAAATCAA
TGGCCACCGCCTGGAGCTAACCATCGCAGCTATTGACGGCACATCAGACTGCTCAGGAAAGCTAAACAAT
GCACCCATTCCAAGGATGATAGTTGTAACCTTTGAAACAACTGGAATTGAAGGTGTTTGCCCAGTATAAG
CATAGAGAGTAGGCGGTAGTTTCTTATGCCAATTTTTACCAATCTCGGTCATCTTCTGTAATTTGTTTTT
TCTTCTTTTTTTTTTCTTTTGGCAACCTTTGTTGTACTGTGGTATGGCGCATTATCTTTGAAAAGACTGC
AAACTTTTGGCATTGTGCAGTTATATATAATTTTTTTTTTTGAAATGGATGGCTTTTGACTTTGTAATAT
TGGCATATGAAGCTATCTCCCCCTCTTAATGGAGTAGTTGACGTCCAAAAAGACGAGTCATTGTCAGCTT
GAAACTTTTGACAAGCTCAGGCCCATAACATACATGCCCCATAAGTCTTGACTCCTTTAAATTTGGCATT
CATTGTACAACTGATGCGATCCCTTTCCATGGTGGACCAACAGTGCCCCAAAACCTCATGTTTATCCTGG
CAATTGCAAATCCTCCTGCATGCGTCTTTGGACCACATTTTTGAATTCCCATAATAGTCTCAACAAGGTC
TTGTTTTGTCTTCTCAGCTAATTCCAATTTCGCAATCTTTCCTTCCTCTAAGGCTATATTTCCTACCACC
ACTTCATGGGGTAAAAACCATTTTCAACAAATTCAGAAACAAGTCACAATTTCTGTCACCTTCAAAGTAC
TGAGATTCCTCTAAACACATATCGCACTCAAAAGGAACTCTGAATCTGTAGTATCGTTGCCCGTGTCATT
GATATCTAGGGATCTATGATAGGCACACAAAAGAATATACAAGGAATAAATGAATTCAAGAATGACTATT
TACATGAAATGAAAATTTATAAAGAATGTCAAAGGTCAAAAGAATCAGAATGAAAGAATATTTACTCGGA
TAAATAATAAAAGTATGTTTTATTGAAAATAAAAATGTCTGAACATGAGCCCAATTCTCAAAAGAAATCT
CATTACTCCCAGGCTTTAGAGCAACAAGAGTGTTCTGAATATTACTCCGTAAAATTCCTAAAGATTACAA
GAAGTTCTTCTACAGTCCAATTGTTTAAAGAACTTCCCAGCTTATAAGGGCGAATGCCCTCAAGGTTTCT
TTGTTTAGTCCCTTCCTCATGTATGATATTGATGGGATGATTTTCATTTCTAAACACCCCATTCTCTAGG
TAAGCTATCCCTCCTGACACAAAAGTCAGGGATATGTAAGGGAACGTCGTTAATTCCCATTCAACTTCTT
TTTCACTTAGCCGTGACCCTCTTCTCTCTCTCTCTCTTTCTTTCTCTTTTTAATAACTTTAACTAATTAG
GGTCTTTTTATAATTTTGAATGCAAATGATACAATGAAATGCTATAAGATGCAAATGAATGCAAAAGGTA
TCGATCTCGATTCAATCTCATTTAGAAAACTTTATTTAGAAAAAGAATATCTTTGCATATAAATGGATTA
CAAATACGCTTTCGCCTTAATGCCTAAAGTTTTAACAACAAACTTTTGGCTACGATCAGATTGTAGCTCA
TATTGGTGCTCAATATGTCAGCCTGTGCCGCCAATGTCTGTAAATAATCAGCTACCTCCTAAGTTTGAGC
TACGACCTCACCTGTGGGGTAATCCGTGCAGCTAAGGGCACCTCTTCCAATACTTGTGAAGTTGTTCTGA
TTATTTTGAGATAGATTAGCGAACAGGTAGGTATCCCGTTCTGCAGTGTGCTACCTTAAAATAATATCCT
ATATCCTCAATGTTTCTTGAGAGCTTTCAGATTTCTACCCACGCAGAGCATCCTGCCTCAGTACCTTCGC
AGCATAGCTAATCTCTAAAGGTCTTTGTATGATACGGTCTTCTTTAATTGCTTTCTTTCACGCTTACTTG
AGCTATCCAGGCCATCGGGGCTTGCATTTCCATTGTTTCTGATAAGTACAACAGTAAACTCAAGCTTGTT
GTTTGGTAGCGGTCCTATAGTAAACGAGCTTTTACCATCATAGGCAAAATTCTTTCCATCCAACGCATTT
TTGTAGGTCTCATGCACTTTATCAATCACTTTCCTTCCAATACCCTTACCATCCACATGGCAGCCGTCTT
CATATGAAAAGAGAAATGCTATAATGTTAAAAGTGTCCATCAATACTCCCACACTCACTTTGAATTGCTC
ATCTATCCTCCTGTCAAGCAAATATTGCAAGTCCCCTTAGTTATTGTAGAACAACTGCTTGGCTTCATTA
CTCCATTGATCCCATATTTGCTTTAACTCCTAGAGATTATTTTGCGCCACGCTGATGCGAGTGTAACCCC
ATAATTCTGATGTGTATCCTTCAGCGTTTCCTTTGACCATTTATGGACGTTAACGTTGCCCTCCATTCTA
TCAAGAAGTCCGTTCTCCATAGTAAAACTTTCTAACTTAGAAATTGACCGTGAATCAATACTTTTTGAAT
GCAAAATGACATGCACAAAAGAAAGAAAACAGTCAGTATCATATGATATTAATAAACACAAAGATAACCT
AAGTATAATTCTATCTATATTGAGCTCTTACGGTTTTTCTATATGTGGTTTGTTTCTAAAGTTTGAGGTA
CCCGAACCAGCAGATTCCTCGATCCTCACCCATTATAGGCTCATTTGAATCGAGTTCAGTTCAGGGGAAT
ACATTTCCCTATGGCTACACGGAGATGAAAATCTCACGAAACCATAGGTACGGATGTATCCCGAAAGTGA
TCCACTATCCTGCACGGAGGCGAAAACCTCACGAAGGCGTAGCTTCTCACTCCCACTTAAGGGTGTGACC
ACAACAGTCATGCAAATACAATGCGTATCAGAATATAACAACACATGCAATAGTACAAACACATGTAATG
CAAAGAGGACTAAATTTTAAAATTTTTAATTTCTAACATTAAGATAAGAGATAATCAATTACACGGCTTG
ACTCTCTTATTAGTCCCCAACGGAGTCGCCCAGCTGTCGAAACCATTTTTAAATCGAGTTTTGGAAAATG
GAAATCGACCTTAAGAAAAACGAAAACGGGAGTCGCCACTAATCTTTTTAGGTGTGATTGGATCACCTTA
TAAAATGTTTTATTTTAAAACATTAATTTTGGTCTACGAAAGTCGAGAAAACGGTTCAGGAGTCGGTTAC
GTACGAGGAAGGGTTAGCACCCTCGTAACGCCCAAAAATTGGTACCTAATTGATTATCAAATGTCTTTAA
TGTCGAAAATTTGAAAGTTTTAAGATGCAAACCTCTTTTAATTAGAATGTCTCAATTTTGAAAATTAAGG
CTCACTTATTTCAAACAAGTCAAAACATCACATCCAGTAAGTTAGGACGCAACATTTTAAAACCTTTGAA
ACTAAGCTCGTCTTTTGAAAATTTCTATCTCGAAACAACAAAATGCCATATCCAATAAGTTAGGAAACTA
TGTTTTGAAATCTCGAAATAATTGTTTAAGTTTTGAAAACTCAAAATCACTTAGAAGGGTGCTTGACTAT
TCGAATTCAACGAGAAAAGTCGCAACCCAGTAAGTTAGGGCACTACCTTTCTCGAAGTTTCCAAACATCA
AGCATTGCCTTTTATTTTTTTTTAAAAAAACCTTGGAATATTATTTTAAATGACGTTTTAGGATGGCATA
TTAATGCATCATGAAGCATAGATGTACAAAATATTCTAATATTTCCATACAAACATAAATAATATCATTA
AGACAAAACTAAATAACATGAACATACGTTTAATGAAAAAAATCATACTAGGGTAAATATAAGATAATAA
ACAAATAAAAACATGAGTAAACTAAAAGAAAAAACATAATACATGCAAAAAAATTATACAACAATATATA
TCATAAAATAGCATATAAAAGAAATAATTAAACATAGCATATAAAAAAATGAAACTATGCACAAATAAGA
TAAATGACATACACTAAAAAAATGAATAAATAGAACATTTACAAATTATAAAAATATAATGCAATAGTTC
AAAATACATGAAATGATAATATAATATATATACATGCATAGAAAATATATATTTGAAAATAAACTATATA
AAAAGGTTAAATATTATAATATATAAAATACATAATCAAATGTATAAAAGATAGGAATAAATATACATAT
TTGAAAAATGAAGAAATTAAAATAAAAAAAGGGTTGAAAAACTAAGATAGACGAAGAATAAAATAAGAAC
AAACCACAGAGAGTAAGAACGCAAGAGGGAGAGAAATTTGAGTGAATGCTCTCAAGAATTCTTATTGCTT
CCCAAAACTCAAGTGATTTACAATGAAGGGAGAGGCCTCTATTTATAGTTGAGCCTCCCCAAATCCAACG
GTACAGATCAATTACATCAACGGTTAAGATTAAAGGATATCTACAAATTAAATCTCCAAGATTACAAGAT
CATATCTTCAAGATTTCATATCATATCTAAGATTGCATATCATATCTAAGATTGTATCATATCTAAGATT
GCATATCATATCTAAGATTGCATATCCTTAAAGATTATATTTCCATATGAGTCAAGCTTATAGATGGACC
TTAAATCTTTTCAAGTAATGGGCCATTCCGATTGGGCCAAATTATATGTTTGTAATTTTGTACTGGACTT
GGACTTTGTTTTGTTTTTATTTTTTGGGGGTTTATTATTTTAAATACTGAAATGGGCCGGACAAAATTGA
GTGTCTACATATAGTATTGTCATTTAATTGCACTTGTACTAAGGTTACAATTTTTTTATTAAATTTCTTT
AGATTATTGAAATTATTAGAGAATAGGATAAAATTATACGATGATAACTTTTTTTATCAAATACAAAGTA
TATATAGTAACAACTTAGTAGTCACTTCGAAGAATATAAACAATGCAAGTCCAAGAGTTAAAAAGTCACT
TCAAATAATATAAACAATGCAAATTCAATAGTTAAAAGTGATGGAAAACTAAGTAAATAGCTAAAATGAC
TTTTTTTTATAAAATTGGAGGGTCAAAAAATTTTCTTATCTTATGAGTACCCTCGACAACATGCCACCAT
AAAGTAAGATATAAAGTATGATTCATTTAACTAGATTTCTAGAAAGAAAATTTGTATTTTTGTCCGTATA
AAAGGGTGTAGATTTGAGCTTATTGAAACATATTTTTTTCTCTTATATAAGGATTAGCAAAGATTTATGG
ATAATTCTAATTATTTTATAAAAAAAATTATATATTATGGCATAAAAATTTCACACTGTTTATTTTCGGA
AATTATTGAATAAAGAAATAAAGAATTTTCAATTTAAAAATCTTAAATTTAAATCATAACAACAGAATGA
ATTTAGTTACAACTGTCTCTTTACAATTATCCAAGATGGATTAAATTTGGTTTTATATCTAAGATATTAA
AACGATAATTAGGTTAATTATAAGTATTAAACAAAATTTTTCAGATAAAAATATAAGTAATTTTACAGTA
TTCATGCTAGGAATTGTGGGGTGTGTCTCGTATTCTTTGCACACTTATTTTTGTATGATTAGAACTCTAA
TTTAAGCATATATAAAGGAGTACTTATTGTATCCATGTTTCGATAAGCCAATCAAGATGTAGTCATAAGT
TTTTTCTTTGAGGGCGACAATATGTAGTCCCATATGAGCTTTAGTGAGAGTTTCGTGATAATTATGAAGA
ATATTTTTATACCCATTTTGTGAGTAACTTATGAGATTTAGGGTTTTGTTTACCAGTTTTCTCTTTGCAA
TTTTGAGCTTTGTATTTAGAGTTTTGGGTAATGTACATTTAGTACTTTTAGGTTTAATTTCTCCATATTG
TACTCTTGTTTGTTTACTCATTTAGTGAAAAGTGAAAGCCTCCTTTGTTCATAGTTTTTCCCTCTTTGAA
GGTTTTCCACGTAAAATATTTGTGTTCGTTCTTCTCTACTTTTACTACTTTGTTGTTTTTATGGGTCAAT
GCCCAATAAAATGGTTTCAGAGCTACATTTTAGCTTCTGCAGATTGAATCATTTGGTGACACAATAAAAT
ATTTGGATATCGAGAAGTTCAACGGGATCCAAAATTTTAATTTTTGGCAGTTTCAAATAATTACGGATGA
AGTTGATGTGGCCAGGACAAGGATGATGATTCATTATTCTCCACATATAATCTAGTTAAAGGTGGAGTCG
TGTCAAATGTTAGGCATGTGCCTGATTTAGAGAAAAATCTCATCCCCCCTTTTGGTCTTTAAGACTCGAG
TGGTTTGCAAAGTGTTTAAGGCAAGGTTGTCGTAGAGGGTTACCGTCAAATGAAGAGAGTTTCGCTTGTT
TGGGTATTACTGACACTTTTTGCATTATACAAATTTGATTTAAAGATTATGCGTCTTTCAGTTTTCAAGT
TCAAGCATACTTTGAACTTGGTTGACATTTTGCAAAATTCGAGTTTGGCATGTGACGGGGGATGGAAAAG
GAGACATGATAAATATGAGTCAATGTGGAGATTTGTGGGGTGTATCTTGTATTCTTCTCCAAGTTAAACT
CTATTATCTTTTCCCAGTTGGAATATGATTATACCAGGGATATATTAGTATGATTAGGACTCTAATTTAA
GTCAATTTAAAGGGTCACTGTATCCCTGTTTCGATAAGCCAATCAAGATGTAGTCGTAGGCTTTTTTTTT
AAGAGCGACAGGATGTAGTCCCGTACGAGTTTTGGTGAGAATTTCATTTTTATACCCCTTTTGTGAGTGA
CCTATGAGATTTAGGGTTTTGTTTATGGATTTGCTCTTTGGGACTTTGAGCTTTGTATTTAGGGCTTTGA
GCAATGTATGTTTAGTACTTTTAGGTTTATTTCTCCATATTGTACTCTCGTTGGTTTACTTATTTAATGA
AAAGTCGAAGCCTTATGAAACATGCATGGATGGGGTGAAATTTATTAAATTCCAATCACCAAAGTTGCCA
ATTTTCAAGCTTGGGAAATCATTAGACTTGTGATGACTTTTTGGACGGGATCCTAGCATTTCTAGGTTGA
TATATGACATGGTGTTTTTAGATCTATCTCTTATCTTCGATACACATTTTGAATAACTCGATTTTGAGTT
TGGGAGCTCAAGTTATGATCGTTTTAGTGAAAACTGCGCGAGCAAAATTTCTGAAAGGGATTATGACGGG
AATTACGAATTTTGGGCTTTTAATTTGAGTTTAAATCATACAGGGTTAGGATTTTAGGCTTAATTTTTTT
ATATATGAGTCCAATATTTTATTTATCAGCTCTTATTATTTTATTATTATTTTATTCTGAATTTTTGATA
ATTAGTAGGTATTTTAAGTTATTTAGGAGTTTTATGTTAACAAGAAAGTTTAGTTTAAAAATTTTTCTTG
TTTAGATTAAATTTGAGTTCCAGTATACTTAAGAATTTTTTTAGATTTATGTAGCTAGCCTATATATGGG
CTTTTGCATTGTACACAATGGATACAATTCATTATTATTCTATTTCTCTTTTGAGTTAATAAATTCTCTA
TGGGTTTTTCTTTTCAAGAATTTCTCTTGAGTTTCTTTTAGAAGAGTTTTAACAATCTTTTTAGATTGGG
GGGATCATTTTCAAACTTTTTCTTACCAAGTTTCTATCTTGGAGGGGAAATTAGAGCCGCTTGAAGGGGG
TTGTGGATTCTTCGTATTTCCAAGGCTTCTTAGGACTTCTACTTGCCACGTTCTATCTTTCCATTTATAT
TCTTTATTTGCTTCCTTAATTTTTAATTTATTATTTTATTTTAGTTATTTATTTTAATTATTTTATCTAA
CTTGGATTCAATTTCGTTTAAGGTTGTGTCAAAATCCAAGTTTCTTTCTGAACGTCTAGAGCCCTAAGTC
AAATCCGCAACTCTGACAAACTTTACGATCCACTTTTGCATTCATCATTCTCATCCTTTATCACCTCATT
TGCTCGTGGTTTTTCCCTCTTTAAGGGTTTTTCACGTAAAATATTTGCGTCCATTCTTCTCTACTTTTAC
TACTTTATTGTTTATATGGGTCAATCTTCAGCAGGAACATGTCCAGTCACCAACCTTTCATAAATTTTTT
ACCATTTTTTTTAGATCTTTATAGATTCAATAATAGTTTTCCAATTTTCCAAGTATTCATTGTCTTGCCC
CTTCCTTGGGTTTGGTTTAGGACGACTGCTTGACTTAATTGTGCAATCTAAAGTCTTTCCAATTTGTCAT
TTTAAGCTAAGTAGTTGCTAATATTGTAACGACTGACAATTACGGATATCGGAAACTGAAGGTTTGGGTG
ATTGTTTTCGTAAAACGAATTCGTAAATATTTATTAGAAATATTTACGAATGATAGTTGAGTGGTTAATT
AGAGTTTAATCTAGTGAATTAGCTTGAATTAAGAATAATTGGGAGAAAGGACTAGATTGAATAAAGAATA
AAAGTTTAATTGAGGATTAAAGAAAAGACAAGGGATTAATTTAGCAATTAAACTATAGTAAGACAAATGT
ATGTAAAAATAAATAAAATGTGTAAAAATATAAATGGTACACATGTAATAAACATGTGTATTTACTTATT
TTATAAGAAAATAATAATGATTAAAGTATATTATAATAATATAATATAATATAGTAATTAAATAAAACAA
ATAAAAGAAAAGAAAGAAATAGAAAGAGGATAGAAGACGAAATAGCAGGGAAAGGAAAGGAAAGAAAAAG
AAAAAGGAGAAATTAGGGTTCTAAGGTTTAAAGCTTGATTGGTAAGTCAATTTGATCCCTTTTGCTGTAA
TTTTTTTGTCTATGGAATCCTAGGAAAGAATATTACCTGAGTTATGTTGAAATTTAAAAAGTTATTGAAT
TTTTAGATGTTGATTAAGTTGAATAAATGGAAGAATTAAGTGTTAATTTGATGGAAATTCAAGTTAGAAG
TGGGGGAAGGATTAATTTGTAAAGAGAGATATAAGTTTTGTCATAGTACGGACTAAATTGTCTAAATTGT
AGAATTGATGTTTTATATTGAATATTAAGAGTTGAAACTTGTTTAAAATAGGTATAAAAAGAGAATATAT
GATTTAATTGTAGAGAAAAGAATGGTTATGGTGGAAGGACTTCATTGAAAATATAGTAAAAGTTACATGG
AAATAAAAGAATGTGTTATTAAATAACATGCATTGATAATTTTAAATGTTAAATTTTATGTAGCCAACGT
AGCACCTTAAACATCATTGAAAAAGGGAAAAAGGGAAAGGAGAAAGTGAACGAGGATATCGAGTAAACTC
GAGAAATTCGGTTTGTTTTTCTATAAACTATGCTTAATGATTTAATACAATGTAATTGCTATTTTTAGCA
GTTAGAATGTATAATGAATGATATGATAGAAATTATTACTGCTTTTGTATTGAAGTGTAACAATTTGTAT
ACCCTATTAACAAGTGTCGGGTTAGTCAGATATAATTGGCATGCCATAGGATTGGAAGTGTTCAGGGATA
TTCCGACTGTGTGTCGATTAGATACTATATGTGTTGACTACTGTGACTGTTCCAGATTTATTCGAAAGAG
GTACTCTGTACCTGACTGTGACTGTTACTGCTACTGTTACTGTTACCCTACGGTGTATTCTGGTTTCGGT
CGATGAAACACTGTACATTATCCCCGGTGTGTGGGTTGGATCCGTGTATCCGTTCAAGTCATAAAGTACT
CAAAACTGAATGTTATCTTTATATGACTGATTTACGATGTTGAATGATATTGAATGATATGAAATATTTA
TGAATTTCTTTTCTACATGAAAAAGATACGAAATGAATTTGAAAGACGAAGTTACCAAGATTATGAAAGT
AAAAGTTTAAGTTAGAATGTTTATATAAAGTTTATTATTTGTTTAATTATTAGTTTATAGGAATACCACT
GAGTGCATACTTAGAGTATGGTTTGTTCCCGTCCGCAGGTTAGGTACAAAGTAAATAAAGTCTCAGCATC
CGAGCCAACTCCCTAACTCAATACTTGGTGATGTATCTATCTATGATGAATGGTATGTACCTAGGTTGTT
TAATGTTATTTTGGTTATAAGTTATGTTAATGAGGAGTGATAATGGATAGTTAATAGTTGTAAAAATAAT
ACTATAATGTGTAATCATTTGAATTGAATACAATGGCACATGGGTGCAACTTTGAATAGTTTAGTTTAAG
GCATTATTGAGTATATGTGTTAGATTATGAAATGATAGTTTAATGAGTATTAAGTGTGTTTAATTATATT
TGGATTGGTTGAATGAAGAAATTTTGTAGTACTTGTTGTCTACAAATTGCAGGGTTGGTAAATTTTAAAA
TACAAGGTTCATTTTGAGTCCACATGGTTTGTCACACGGGCGTGTGACCAAGCCGTGTGAGACACACAGC
TTGCACATGGGCGTGTTGTTAGGCTGTGTGTCCCCTGCACCTAAATAGTTACAACCAAGTTAGTCCACGG
GCATGTGCCTTGGTTGCCACGGCCGTGTCTTAAAGTTAGTGTTGAACACGAGTTGAGGATACGAGCGTGT
CCCAAGCCACACGGGTGTATGGTACTATTCAAAAGAGGAAAAATTTAAATTCGAACGAGAAATTTTCTAA
GCCTATAATCGAGCCCCGATTAATTTTAATTATATTTAATAGGTACTGTGGGCCCATTAAAGCTATGTTT
GGATGTATTAAATTTCATTTATTCATGTCTTAGTGTAAATGTACTGAAATGACCAGTAATACTCTGTGAT
CCTGTTCCGACAACGGGACAAGGTTAGGGGTGTTACATTTAGTAGTATCAGAGCTACTCAGGTTTAGTCG
ATTCTAGGACTAAATAGAGTCTGAAATTGAGTCTAGAGGTACAAGCTATTTTTATGTTAATATTGAATCG
GGATTGGATGCTGATATATATATACTGATAAATTGATTCTTTTTTATAGTGTGAAAAAGATGTCTGATGA
AAGTATCGAGGGTACCGATCAAGAAATGTATAGTAGAGATGAATTATATGATATAAATGAGTCCGAATCT
GTAACCCCAAGCGTAAACCCGGTAGGTAATCAACCACCAAGTACTGGAAGGGATAATATAGAAATATTTA
GAATGATTGCGGAAGCTCTTCAAAGAGCGGTAGGAAGTATGCCTGCTACTACTTCTACTCCTACTACCCG
ATGAGCACCTATTAAGGAATTGCGAAAGTATGAAGCTACAGAATTTTTAGGGTCAAAGGGAACTGATTCA
ACAACAGCTGAAAGTTGGTTGAGACTACCAAGAGATTTTTGAAGCAATTAGAATGTACACGACAAGAAAG
TTTAGTATGTGTTGTTTCTCTGTTACAAGAGGAGGCTTACATATGGTGGGAATCAGTGATTCAGAATATA
CTAGAAGAACAGGTAAACTGGGAACTTTTTCAACGGGAATTTTAGAAGAAGTATTTGGGAGAGACATATA
TGAAAGATTGGAAACAGGAGTTTTTAATGTTGAAGCAGAAAGATATGTCTATAGTGAACTATGAACGGGA
ATTCTTGAGATTGAGTCGATATGCAACTGAATTTGTGCCGACTGAAGCTGACAGATGCAAGCTATTTCTA
AGAGGATTGCGAGATGAATTCCAACTGCAATTGATGCCTCTACGGATTACAGAGTTTGTAGATTTAGTAG
AAAGAGGTAAAATGATTGATCAAGTACTAGGAAAGAGTTGAAAGACTGAAACTGCACATTTAACTGGGAA
ACGTCCTGGAACTGCTAGTTCAACTCTGCAATTCAAACAATTAAGAGAATCTCAAGGCAGTGGAAGATTC
AGTACAAGATCAGAAAGAGGAGACAGAAGTCAAAAGAGACAAACCACTGTATCTACTGGTAGTATTAGAA
GTCCGGCTCAGAACATTGAAATTCTAGAATGTGAGTATTATGGAAACAAACATAGAGAAGAGTGTAGAAA
GTTAACTGGGGGTTGTTTTCGATGTGGATCCACCGATCATTTTGTAAAGGATTGTCTGAAGATTGGTAAG
GCAGCACCAACGGTATTCCAAAGATCTGAATCTACTTCCAGAGGTCGAGGGTCAGGCCGAAGTGGTCCAG
TCGCTAGAGGAGGTACTACAAGAACTAGTGAAAATGCTACCCAACAATCTAAAGTAAGAACTCCAGCTCG
GGTATATGTTGTAAGAACTCGAGAAGAGGGAGATGCCCATGGTGTGGTAACATGTATATTCTCATTATAT
TCAGATCTGTTTATGTTTTGATAGATCTAGGATCGTCACATTCCTATGTTAATACAAAACTAGTTGAGAC
GAGAAATTTAAAACCTGAACTGTCTAGAGTAATGATAGAAGTGTCTAGTCCATTAGGGCAAACAATGCTA
GTGAATCGAATTTTTCGAAGATGTCCATTAATAATTCAAGATAAAAACTTTTCTGCTGATCTGCTGATTA
TGCCATTTGGTGATTTTGATATTATATTGGGGATGGACTGGCTATCAGAACATGGAGTAATTTTAGACTT
TAATAAAAAGAAATTTACTATTCAAAATGAAGACAGTAGTCAGATTGACGTAAATGGCATTCGGACTAGT
GGTTTAGCTCGAATCATTTCTGCAATTAAAGATAGTAAGCTTCTTTATCAGGGATGCACAACTTTCTTAG
CATATGTTATTAACTCTGATTCAGTAGACAATCAGTGTACTAAAATTCGAACTGTATTTGAATTTTCCGA
TGTGTTCCCTGAAGAATTACCTAGATTACCTCCTGATCGAGAAGTAGAATTTGTAATTAAAATATATCCG
GGTACAGATCCAGTGTCAATACCTCCCTATTGAATGTCACCTATTGAGTTAAAGGAGTTGAAAGTACAAC
TGCAAGATTTATTAGATCGAGTTTTATACGACCCAGTACATCACCGTGGAGAGCTCCAGTATTATTTGTT
AAGAATAAAGATGGTTCAATGCGATTATGTATTGATTATCAACAATTGAATAAGGTGACTATCAAGAAAA
AATACCCGTTACCTCGTATTGATGATTTATTTGATCAAATAAAAGGAGCTTCTGTGTTTTCAAAAATTGA
TTTGAGGTTGGGATATTACCAGTTGAAGGTAAAGGAGAGTGATGTACCAAAGACAGCATTCCGTACATAG
TATGGGCATTATGAATTCTTGGTAATGCCATTTGGATTAGCAAATGTTCCAGCTGCCTTTATGGACCTTT
TGAATTGGATTTTTCAACCGTACTTGGATCAGTTTGTGGTGGTTTTTATTGATGATATTTTGGTATACTC
AAAGTTTGAAGCTGAGCATGAACAACATCTTCGAATGGTATTGCAAATATTGTGAGAGAAGCAATTGTAT
GGAAAATTGAAGAAGTATAAGTTTTGGTTATTGGAAGTTGTATTTCTTGGTCATGTAGTTTCTGCAGAAG
GGATTAGAGTAGATCTAAAGAAGATTGAAGTCATACCTCAGTGGAAAGATCCCAAAAATGTGTCAGAGGT
ACGTAGTTTCCTCCGGTTAGCTGGATACTATCGAAGGTTTGTGAATGGATTTTCAAAGATAGCTTTACTG
ATGACCAAGTTGTTGCAAAAGAATGTTTTGTTTGTTTGGAATGAATAGTGTCAGAAAAGTTTTGAAAAGC
TGAAGTAGATGTTAACAGAGACACTAGTGTTGACTTTGCCAGAATCGGGAAAAGATTTTGTTGTGTATAG
TGATGCTTCATTGAATGGACTTGGATATGTATTGATGCAAAATGGAAAGGTAATTGCTTATGCTTCACGG
CAATTGAAACCACATGAACGTAATTATCTGACACATGACTTAGAATTGGCGGCCGTAATATTTGCTTTGA
AGATTTGGAGACATTATCTATATGGTGAAAAGTGTTATATTTACACGGATCATAAAAGTCTTAAATATCT
TCTGTCACAGAAAGAGTTGAATTTGAGACAACGTCAGTGGATAGAACTTTTAAAGGACTATGATTGTGTT
AATGGCTATCATCCTGGAAAAGCTAATGTAGTAGCTGATGCACTGAGTAGAAAGGCTGCAGTTGAACTGA
GAACAATGTTTGCACTGCTTAATATCACGAATGATGAAGGTTTTTTGGCAAAGCTAAGAGTGAAACCAGT
AATGTTTAATCAGATCAGGTCAGCACAATTGTCAGATGACAAATTAATGAAAAAAAGAGAGATGGTAAAG
AACGGTACAGCAAAGAATTTTAGAATTGATGAAAATGATTGTTTGAGATTTCGGAATCGGCTTTGCATTC
CAACTACTTCTGAAATAAAGGAGTTGATTATTCAATAAGCTCATAATGGCCAATTTGCATTACATCCAGG
AGGAACAAAGAAGTATCGTGATTTACGGGAACTATATTGGTAGTCGGGTATGAAGAAAGATACAGTGGAA
TATGTGGCTAAATGTTTAACATGTCAGCGGGTTAAAGCTGAACACCAGGTTCTGACCGGATTACTTCAGC
CTATTAATATTCCTGAATGGAAATGGGACTGCATCATGATATACTTTGTAACCAGGTTACCGTTGTCAGT
AAGCAAGAAAAATGCTATTTGGGTAATTGTTGATCGGCTCACAAAATTAGCTCATTTTATAGCAGTCAGA
ACGGATTGGTCACTTCAAAAGTTGGCAGAAATTTATATTCGGGAAATTGTGAGATTACATGGTATTCCTG
TATCGGTAATTTTTGATCGAAATCCACGGTTTACATCAAGGTTCTGGAAACAGTTACATGAATCTCTTGG
TACATGACTTCATTTCAGTACAGCTTTTCATCCACAGACTGATGGACAGTCAGAACGAGTCATTTAGATT
TTAGAAGACATGCTTCGAGCTTGTATCATTGATTTTGAATCAAGTTGGGAACATTATCTATCATTGGCTG
AATTTGTATATAATAATAGTTACCAATCAAGTATTCAGATGGCACCGTATAAAGCTTTGTATGGTCGGAG
ATGTCGATCACCAGTGTATTGGACGGAATTGAGTAAAAGAAAAGTGATTGGTCCAGAATTGATTCAAGAA
ATGGAAAGCGCTGTTAAAAAGATTCGAGAAAGGTTGAAAGTAGCTTTTGATAGGTAGAAATCATACACAG
ATCTGAAACAACGGAACATTGAGTACTTAGTTGGAGACAAAGTATTTCTTAAAGTTTCTCCTTGGAAGAA
AATTTTGAGATTTGGTCGGAAGGGTAAGTTGAGTCCACGATACATTGGGCCATATGATATTATAGAAAGA
ATTGGACCAGTGGCATATCGTTTAACTCTACCTCCCGAATTACAGAAGATTCATGATATTTTCCATGTTT
CTATGCTAAGAAGATACCGATCAGATCCATCTCATGTGATTTCAACTGAAGATATATAGATTCGACTAGA
TGTGTCATATGAAGAAAAACCGGTTAAGATATTGGCGCATGAAATAAATGAATTACGTAATAAATGAGTT
CCCTTAGTAAAAGTGTTGTGGAGAAGTCACAATATTGATGAAGCAACATGGGAACTGGAAGATACAATGA
GATCACAGTACCCCCATATCTTTTCAGGTAAATTTCGAGGATGAAATTTTTAAGGGGGAGAATTGTAATG
ACCGACAATTACGGGTATCGAAAACTGAAGGTTTGAATGACTATTTTCGTAAATAAATTCGTAAATATTT
ATTAGAAATATTTACGATTGATAGTTGAGTGATTAAATAGAGTTTAATCTAGTGAATTAGCTTGAATTAA
GAATAATTAGGAGAAAACCCTAGATTGAATAAAGAATAAAATTTTAATTGAGTATTAAAGAAAAGACAAG
GGGTTAATTTAGCAATTAAACTATAGTAAGACAAATGTATGGTAAAAATAAATAAAATGTGTAAAAATAT
AAATGGTACACATGTAATAAACATGTGTATTTACTTATTTTATAAGAAAATAATAATGATTAAAGTATAT
TATAATAATATAATATAATATAGTAATTAAATAAAACAAATAAAAGAAAAGAAAGAAATAGAAAGAGGAT
AGAAGGCACGAAATAGCAGGGAAAGGAAAGGAAAGAAAAAGAAAAAGGAGAAATTAGGGTTCTAAGGTTT
AAAGCTTGATTGGTAAGTCAATTTGATCCATTTTCTTGTAATTGTTTTGTCTATGGAATCCTAGGAAAAA
ATATTACTTGAGTTATGTTGAAATTTAGAAAGTTATTGAATTTTTAAATGTTGATTAAGTTGAATAAATG
GAAGAAATTAAGTTAGAAGTGGGAGAAGGATTAATTTGTAAAGAGAGATATAAGTTTTGTCATAATAGGG
ACTAAATTGTATAAATTGTAGAATTGATGTTTTATATTGAATATTAAGAGTTGAAACTTGTTTAAAATAG
GTATAAAAAGAGAATACAGGATTTAATTGAAGAGAAAAGAATGGTTATGGTGGAAGGACTTAATTGGAAA
TATAGTAAAAGTTAAATGGAAATAAAAGAATGTGTTATTAAATAACATGCATTGATAATTTTAAATGTTA
AATTTTATGTAGCCAACGTAGCACCGTAAACATCATCGAAAAAGGGAAAGGAGAAAGTGAACGAGGATAT
CAAGTAAACTCAAGAAATTCAGTTTGTATTTCTATAAACTATGCTTAATGATTTAATACAATGTAATTGC
TATTTTTAGCAGTTAGAATGTATAATGAATGATAAGACAGAAATTATTACTACTTTTGTATTGAAGTGTA
ACGATTTGTCTACCCTATTAACAAGTGTCGGGCTAGTCGAATATAATTGGCATGCCATAGGATTGGAAGT
GTTCTGAGATATTCTGACTGTGTCTCGATGAGACACTATATGTGTCGACTACTGTGACTGTTCCGAATTT
GTTTCGAAGAGGTACTCTGTACCTAACTGTGACTGTTACTGCTACTGTTACTGTTACCCTACGGTGTATT
CTGGTTTCTGCCGATGAAACACTGTACATTATCCCTGGTGTATGGGTTGGATCTGTGTATCCGTTCAAGT
CCGAGTCATGTTAATAGGGGTAAATAAAGTATTGAAGACTGAATGTTATCGTTTATATGGCTAATTTACG
ATGTTGAAAGATATTGAATGATATGAAATATTTATGAATTTTTTTTCTACATGAAAAAGATACGAAATGA
ATTTGAAAGACGAAGTTACTAAGATTATGAAAGTAAAAGTTTAAGTTAGAATGTTTATACAAAGTTTATT
ATTGTTTAAGTATTAGTTTATAGGAATACCACTGAGTACATATTTAGCATACGGTTTGTTTCCGTGCGCA
GGTTAGGTACAAAGTAGATAAAGTCTCAGCATCCGAGCCAACTCCTGAACTCAATACTTGGTGATGTATC
TATCTATGATGAATGGCATGTACCTAGGTTGTTTAATGTTATTTTGGTTATAAGCTATGTTAATGAGGAG
TGATAATGGATAGTTAATAGTTGTAAAGAGAATACTATAATGTGTAATCTTTTGAATTGAATACAATGGC
ACATGGGTGCAACTTTGAATAGTTTAGTTTAAGGCATTATTGAGTATATGTGTTAGATTATGAAATGATA
GTTTAATGAGTATTAAGTGTGTTTAATTATATTTGGATTGGTTGAATAAAGAAATTTTGTAGTACTTGTT
TTCTACAAATTATAGGGTTGGTAAATTTTAAAATACAAGGTTCATTTTAAGTCTACATGGTTTGTCACAC
AGGCGTGTGACCAAGCCGTGTGAGACACACAGCTTGCACATGGGCGTGTTGTTAGGCCGAGTGTCCCCTG
CACCTAAATAGTTACAACCAAGTTAGTCCACGGGCATGTGCCTTGGTTACCACGGCCGGGTCTTAAAGTC
AGTGTTGAACACGAGTTGAGGACACGAGCGTGTCCCAAGACACACGGGCGTGTTAATTTGGCCACACGAG
CGTATGGTACTGTTCAAAGGAGGAAAAATTTGAAATCGAACGAGAAATTTTCTAAGCCTACAATCGAGCC
CCGATTTATTTTAATTATATTTAATAGGTATTGTGGGCCCATTAAAGCTATGTTTGGATGTATTAAATTT
CATTTATTCATGTCTTAGTGTAAATGTATTGAAATGACCGGTCATACTCTGTGATCCTGTTCTGGCAATG
GGACGGGGTTAAGGGTGTTACAAATATATAAATTAAGTGTTGGAAGAAGTGATTGGGAAGTTGACGCTTC
TTCAAGCATTACGAAACAAAGAATAAAAATAGGAGACACAGATTGTTTATATAGTTCAGTTTTCCTACGC
TTGCAGAGTTTACCTTAATGAGAAATATCTACTTCTCATGATACAACATAGTCTCATTAATTCCATTCTT
TTCTCTGAGAACCCTAACCCATAAGGCTTCAATCTTAGTGATAAGTCTGTAACACATTTTCATCATGAAG
GTTTTATTTTGATCACATAGAGGATGAAAACCAAAACCTATACGTAATCTAGATTGACAAATAGAATCCC
ACCCGATTAAAGCCATTTTCCTTTTCCCATCAAAAGCATCCCAAATGAATTGCCTTGCCATTTATTCAAT
TGAGTTGCAAATACCTTTCGAAACAAATACACTACATAAGATAGCTCGGGATAGTCAATAGAATCGTTTG
TGCTAAAGTGACCCTCCTTGCAAAGGAAATTTTTTAGCGTCCTAACTTGATAAGCGGTTGTAAACTCTTT
CCACCAAGAAATTCAAAGTGCTTTTTGTAACTCTTTGATGAAAAAGAAGGACACCTAGATAATGCCCTAG
ATCATTAACTTCTTGGAAACCAGGGATACTATTGATACCTCTTATTAAATCTTCCCTTAACACCAGCAGA
GTAAAAGACATTAGTCTTCCTAGCATTAACCTTATGACTAGAAAGCTCACAAAAGTTATCTAGAAAATTT
TTTAGAAGATCATGCTCTTAATTAGCTTTACTAAAATTCACTAAATCATCTATAAAGGAAAGATGTGAGA
GATTTGAATTGGAATGTGGTAATCAAATAGGGCTTCACTTTCTTGATGAAATAACTGAATGAAAGCGATG
CCCTAACCACTCCATGCATAGGACGAAAAGGTACGAGGACAAAGGGCATCCTTGATGTATTTCCCTTACA
TGCTTGAATTTGGAAGTTGGAGATCTATTCCACAGAACATGCACGGTAAACATTGAAATAACATTCATAA
TAACCTGAATTTAATAAAAAAGAATACCTACTGCATTAAGTGAAGCTTCGACAAAGTCCCAACGCACTCG
GTCATAAGCTTTCTTCAAGTCTATCTTGACAGCCATCCATTGGAGATTTTTCTTAATTCTCATAGAATGT
AAGACTTCATATGCAATGACTACGTTATCAATGATACTTCTCCCCATTATAAATCTTGCTTGCTCTTGGC
CAATGATATTCGGAAATATGCTTTTAAACTTGTTCGTAATAACCTTCATAACCAACTTATATAACACAGA
ACAAAGGCTAATGGGTCTGAACTGCAGGAAATTTTTAGGATTTGAAACTTTGGCAAGTAAGACAATAAGG
GTATTATTAAACTTTGAGTTTATAATTCCACCTTCAAAAATCTTCCTAACCCACTCAGAGATAGCTCCTC
CTATGTTATCCTACTAAGTCTGAAAGAAACATGCGTGAAAACCATCACTTTCTAGAGCCTTTAGTGGAGC
CATATTAAAAAGGGCAGTCTTGATTTCTTTATTAAACACATCCCTCCAACCTTATCGATTAAGACTCGGA
AAGCCACTTAAAGGTAAATTCTCTGACAGGTTAGGAGTTTCTCCATAAAGATTCTGAAAGAATTTAACTG
CTTCTGTTTTAAGGACATAAGGTTCAAAAATCCACTCCCCATCCAAATTACATAAAACTATAATTCTATT
AAAATTCTTTTTCTGAATCGCGTATCTATGAAAATACTTGGTGTTTCAATCCCCTAATTTTAACCACTCA
CATCTCGATTTTTGTTTCCAAAGCATCTCCTCGTGATAAAGAATATTCCCAATGTCCCCTTAGACCTTCG
ATTCACGTTGCACCGAGAATTAGTACTAGGCAGGTCCATCACTCATTGTAAAATTTGTTAAAGTTTGAAA
CCTAGATCACGTTGATTTCTCCACCATAGTACTCTTTCCTTTTTTGTTGTATTCCAGTGTAGCACGTTTG
TTTCTCCTTTCTGCCAACATCCATGGCCAAAAATCCCCATATCTGATTGTTGTATTTTTTTGGGTTTTTT
TTGTCGATGGTTCCACCTCATTTGTCGACTAGTTAATATAGGTAACATACGGACATTTTTCATTATTATG
CCCATAACGCCTACACGAGAAGCACACCACAAGTAAACTCTTATACTCGACTCTTTGTAAATTTCCATTG
ATAAGCAGCTTTGAAATCAAAGGTCTCCCTAGATTAACGTAAATGCCATTCTTGCATATCGACTTCTTGC
CCTACTATTAGTGTTGAAATCCAACTTTGTGACCTTACCAACCATTCCCCCAATCTCTCATAAGATCTCT
TTTTTGTACAAGTGACTGGAAAGATCTGGAAATCTGATCCAATTAAGAACTGTATTAGGGTAGGGTAATG
TTGGATCAAAATCAATTGTCCATGGTTGAACTGTAAGGTATTGAGAAAAAATAAGTCACAGACCTTGTGT
GAAGATTTTTTCATAGTCTTTAGAACTTTGGAATTTGGCTAAAAAATAACCATTTTCAATATCCATCAAT
TGAAATGGTTTGACAGGTCTCCATATTCCTTATAATCTATTTTGCAAAGATGTAAACCCGATATTTCGTC
CCAGCATCTTAAGAACCACAAATGTGGACATTTCCCTTTCAAGAAGTTGAAAAATTCTCTCTGAGAAATC
AATGGAGGGAATACCATTTGTACAAGCCCAATTTTGGGCCCAAAACCAACAACCCACTAAACCTAACAGA
AGCCCAAACTAAACAAACAACTTACCCACAAACCCAAAACATACCCAACCCAAACACACAACGAAAGAAA
AAGCCAAGGAAACCCTAGCAGTTTAGCTGCTGCCTCCTTGTCCCATCCACCGACGCCTGCAGCACCGCCC
CACCGACGTCCAAGTTGCACCCCTGTAGACATTAAAGAGACAGGACAGAAAGCAAAAAAAGAGAAATGTA
AGGGCTATTTAAAAGCCAAATCCAAAAACTGTAGATTCATTCGGTACTCTTATGAAATAACAAGCAATAT
TAGACCTTTTTAAAAAAGGGAAAAGAGAAAAACTCAAAATCGCAGCAAAAACAGAACGGAGAACAAAAAT
CGAAGGTTACCCCTATTTCTCCTTATTTTCCTTTTTTTCTTTTGAATCTGTTCATACCCACAATTTCACC
TTATTTAAAACAGCATATATATTAAATATAAATATATAGAAGACGAAAAAAGGGGAGAAAATTGTACCTC
GAGGTGATTTTCGGCCACCGTGACACGGCGGAGCCACGGTGGGGGGAACGGCCGGATTCTTGACCGGTTC
TGGATTCTTCCAGAGAAAAAAAGCTCTCCCTTTTCTTTTTTTTCTCTTAAACTCAGACCAAATGAAAATT
TCAAAAAAAATTGACCTTTATAAGCCCCTGGTACGACGTCATTTTGGGGCTAACATTTAGCACCCAAAAC
GGCGTCGTTTGGAAGTTGACCCGAGGACTCGACTCGCTTGTGCCAAGGATCCGCGTGTTTTGGGACTGAG
GGTCTATTTGCGCTCTCAGTCCCTCCGCTTTTGAGGCTGGTTTCCATCTGGTCCTATCTCGTTTCTTTGA
TATTTCTAAATTTGATCGCTTCTTTTGTTTTTGTTACAATTTGGTCCCTAGACCACTCAAATGGCCAAGT
ACCCGAACGGTGCCGTTTATGGGTATGGGTTAATTTCCTATGTGGCCACTGTATTTTTGCTTGCGATTCA
TTTTAGCCCTTCAATCTGCATTTCGCTATTTTTATTTCAAAATCTATACTCGAACTTTTGTTTCTTCATA
ATTTAATCCCATTTCTTTATTATTACTATTATCATTATTATTTGTTGCTTAATATATTATTGTTATTATT
TTTTATCCTCATTATTATTATTATTATTATTATTATTATTACTATTATTTGATACTATCATTACTATTAT
TATTCTAATTACCATTATTATTATATATATACATACCTTTTATTATTATTCATGTACATATATTTTAAAT
ATTATTACCATTATTATTTTTATCACTTACATGGTTATTATTATTCTATTAATATATACTTTATTGCATG
TGTACGTATATACATTTCTTTTTGTGTATAACTATCATTTTCATTACTTTATTTTAATATTACTATCATA
TTATATTTACTTTTTGCATTTTAACATTATTATTATTATTATTATTATTATTNNNNNNNNNNNNNNNNNN
NNNNNNNNNNNNNNNNNNNNNNNNNNNNNNNNNNNNNNNNNNNNNNNNNNNNNNNNNNNNNNNNNNNNNN
NNNNNNNNNNNNNNNNNNNNNNNNNNNNNNNNNNNNNNNNNNNNNNNNNNNNNNNNNNNNNNNNNNNNNN
NNNNNNNNNNNNNNNNNNNNNNNNNNNNNNNNNNNNNNNNNNNNNNNNNNNNNNNNNNNNNNNNNNNNNN
NNNNNNNNNNNNNNNNNNNNNNNNNNNNNNNNNNNNNNNNNNNNNNNNNNNNNNNNNNNNNNNNNNNNNN
NNNNNNNNNNNNNNNNNNNNNNNNNNNNNNNNNNNNNNNNNNNNNNNNNNNNNNNNNNNNNNNNNNNNNN
NNNNNNNNNNNNNNNNNNNNNNNNNNNNNNNNNNNNNNNNNNNNNNNNNNNNNNNNNNNNNNNNNNNNNN
NNNNNNNNNNNNNNNNNNNNNNNNNNNNNNNNNNNNNNNNNNNNNNNNNNNNNNNNNNNNNNNNNNNNNN
NNNNNNNNNNNNNNNNNNNNNNNNNNNNNNNNNNNNNNNNNNNNNNNNNNNNNNNNNNNNNNNNNNNNNN
NNNNNNNNNNNNNNNNNNNNNNNNNNNNNNNNNNNNNNNNNNNNNNNNNNNNNNNNNNNNNNNNNNNNNN
NNNNNNNNNNNNNNNNNNNNNNNNNNNNNNNNNNNNNNNNNNNNNNNNNNNNNNNNNNNNNNNNNNNNNN
NNNNNNNNNNNNNNNNNNNNNNNNNNNNNNNNNNNNNNNNNNNNNNNNNNNNNNNNNNNNNNNNNNNNNN
NNNNNNNNNNNNNNNNNNNNNNNNNNNNNNNNNNNNNNNNNNNNNNNNNNNNNNNNNNNNNNNNNNNNNN
NNNNNNNNNNNNNNNNNNNNNNNNNNNNNNNNNNNNNNNNNNNNNNNNNNNNNNNNNNNNNNNNNNNNNN
NNNNNNNNNNNNNNNNNNNNNNNNNNNNNNNNNNNNNNNNNNNNNNNNNNNNNNNNNNNNNNNNNNNNNN
NNNNNNNNNNNNNNNNNNNNNNNNNNNNNNNNNNNNNNNNNNNNNNNNNNNNNNNNNNNNNNNNNNNNNN
NNNNNNNNNNNNNNNNNNNNNNNNNNNNNNNNNNNNNNNNNNNNNNNNNNNNNNNNNNNNNNNNNNNNNN
NNNNNNNNNNNNNNNNNNNNNNNNNNNNNNNNNNNNNNNNNNNNNNNNNNNNNNNNNNNNNNNNNNNNNN
NNNNNNNNNNNNNNNNNNNNNNNNNNNNNNNNNNNNNNNNNNNNNNNNNNNNNNNNNNNNNNNNNNNNNN
NNNNNNNNNNNNNNNNNNNNNNNNNNNNNNNNNNNNNNNNNNNNNNNNNNNNNNNNNNNNNNNNNNNNNN
NNNNNNNNNNNNNNNNNNNNNNNNNNNNNNNNNNNNNNNNNNNNNNNNNNNNNNNNNNNNNNNNNNNNNN
NNNNNNNNNNNNNNNNNNNNNNNNNNNNNNNNNNNNNNNNNNNNNNNNNNNNNNNNNNNNNNNNNNNNNN
NNNNNNNNNNNNNNNNNNNNNNNNNNNNNNNNNNNNNNNNNNNNNNNNNNNNNNNNNNNNNNNNNNNNNN
NNNNNNNNNNNNNNNNNNNNNNNNNNNNNNNNNNNNNNNNNNNNNNNNNNNNNNNNNNNNNNNNNNNNNN
NNNNNNNNNNNNNNNNNNNNNNNNNNNNNNNNNNNNNNNNNNNNNNNNNNNNNNNNNNNNNNNNNNNNNN
NNNNNNNNNNNNNNNNNNNNNNNNNNNNNNNNNNNNNNNNNNNNNNNNNNNNNNNNNNNNNNNNNNNNNN
NNNNNNNNNNNNNNNNNNNNNNNNNNNNNNNNNNNNNNNNNNNNNNNNNNNNNNNNNNNNNNNNNNNNNN
NNNNNNNNNNNNNNNNNNNNNNNNNNNNNNNNNNNNNNNNNNNNNNNNNNNNNNNNNNNNNNNNNNNNNN
NNNNNNNNNNNNNNNNNNNNNNNNNNNNNNNNNNNNNNNNNNNNNNNNNNNNNNNNNNNNNNNNNNNNNN
NNNNNNNNNNNNNNNNNNNNNNNNNNNNNNNNNNNNNNNNNNNNNNNNNNNNNNNNNNNNNNNNNNNNNN
NNNNNNNNNNNNNNNNNNNNNNNNNNNNNNNNNNNNNNNNNNNNNNNNNNNNNNNNNNNNNNNNNNNNNN
NNNNNNNNNNNNNNNNNNNNNNNNNNNNNNNNNNNNNNNNNNNNNNNNNNNNNNNNNNNNNNNNNNNNNN
NNNNNNNNNNNNNNNNNNNNNNNNNNNNNNNNNNNNNNNNNNNNNNNNNNNNNNNNNNNNNNNNNNNNNN
NNNNNNNNNNNNNNNNNNNNNNNNNNNNNNNNNNNNNNNNNNNNNNNNNNNNNNNNNNNNNNNNNNNNNN
NNNNNNNNNNNNNNNNNNNNNNNNNNNNNNNNNNNNNNNNNNNNNNNNNNNNNNNNNNNNNNNNNNNNNN
NNNNNNNNNNNNNNNNNNNNNNNNNNNNNNNNNNNNNNNNNNNNNNNNNNNNNNNNNNNNNNNNNNNNNN
NNNNNNNNNNNNNNNNNNNNNNNNNNNNNNNNNNNNNNNNNNNNNNNNNNNNNNNNNNNNNNNNNNNNNN
NNNNNNNNNNNNNNNNNNNNNNNNNNNNNNNNNNNNNNNNNNNNNNNNNNNNNNNNNNNNNNNNNNNNNN
NNNNNNNNNNNNNNNNNNNNNNNNNNNNNNNNNNNNNNNATAATATAATATAAAAACATAATCATTACTA
TAATATAATATTTTTTTAACACATAAAAATCTCAGATTTTTATACTTATGCCGCCTCAACTTTGGAAAAA
GGCATAATTGCCTATTTGGTCCTTTTAACTTTTCTTTAATCTATAATTAAACTTTTATCCCTATTGCAAT
TTAATCCTTTTTCATAATTAACTATCGAAACATTAAAATTTCTTAACGAAACTTTAATATTATCCTATTG
ACACTCCGTAAATATTTATAAAAATATTTACGGCTCAGTTTATAATATCGAGGTCTCGATACCTCGTTTT
CGACCCAATTTACCTAATAATTTCTTTTAAATCACAAAATTCACTAATTCAAAAATATTTCTAACTTCTT
CATCGAATTTAGTGATCTCAAATCACTGTTCTGACACTACTGAAAATTGGGCTGTTACATATATATTTTA
ATACATCTAGGTATATTTACGTATCATACTATTATTATTTATGTTTTTGCTATCATTATCATTATCATCG
CCACTTTTATCTTGTCATGTTTTATAATTGCTCATTTATTCATTTAAGTATTTGCTTATTTCATTTTTCC
TACGTATTCATCTGTTAGCCTTATATTTATGTCCTCTTTATCGTAATCGCTCATATTATTGTCATTGACA
TTGTCACACTCATTATTGTGCATTACTATTAATACTATAATTTGCTTTTATATTCCACCACAAATCACAT
CATACTTTTTACCCGATATCTTAAAATTCCTTCATAAAAGCGATATCCGGTATTAGGAAATTTGAGATAA
TCTTGCCCTAACTTACTGGTTTTCGATTTTTCTCATTTAACCTAAGTAACGGGATACTCTTTTAAATCGC
TATACGAGTTTTAGAAAAATGCTTATTCTCGGAGACACGAATCGTCGTGCCCTAACTTACCGGGTATGAC
ATTTTTGTCACCTTGAAAGAAGAATTTGTTTTAAAGGCAATATTCGGTATTTGAAGAATTTGAGAAACGT
GCCCTAACTTACTAGGCTTCGACTTCTCTTGTTTACTCTAAATAACCGAATACCCTTTTTATAAGTTAAA
ATACATCGATTTTACATAAAAAGCAAGCTCATTCTCAGAAATTCGAGATGTCGTATCCTAACTCACTGGA
TATGACGTATCATTGCCTCGAGACGAGAGTGTCTTTAACGTTTTAATGTTTATTTTATAAAAAAGGATCG
TATATCAAAGTCTTTCAAGTTCTCAATTTTCGACAATTAAGACACTAATTAATCAACTAGGTACCAATTT
TGGGCGTATCGAGGGTGCTAATCCTTCCTCGTGCGTAACCGACTCCCGAACCTGTTTTCTTGATTTGCGT
AGACTAAAATTGTTGTTTAAATAAATCAAGCTATTTATTAAAAACAGCCATTTTAACGAGGTGACCCAAT
CACACCTAGTCAAAAAGGATCGGTGGTGACTCTCGTTCTTTTATTTTTAAAATCCAAGTCGATTCCCGTT
TTTCAAAAAAATGGTTACGACACCATTGAAGACTGATTTTTTAACATCCTCTTTTGAAAGAGAAAAGCTT
TCATAAGCATGTTGACTTCCGTTAACTCTTTTATGTTTAAGAGTCCTTTTCCCCAATAACAAATCTTTTC
AAGATAGAGATGGTGCAACCATCACATCTTTTGGATTTATCTCCGATTCCTTGAATCGGACCTTCTTTGT
ATTTGGATCTTCAGAAGGATTATCGCCTTCACCATTCTTATTTCAAGAAAAATTCGAAGTAGTCGAGAGT
ATTTTTTTCGTTAAGTCACATTAATTATTAGATTTTGATCATTGAAAGATGACATTTTTACTTTTTGAAA
CAAATAAATATTCTAATATGAAATGGTTGGTTCATTAATTTTATAAATTATTATGTTAATATTAATTCTA
TATTTTAATATTTCTAATATTGCATTAATTATTTAAAATACATATTATGAAAGAAATCATGTAGAAAGAA
TGAAATTTAGAGCCGCATAAATATAGGTGAATATACTGTGAAAATCTCTCAATTATAGGAATTTGATCAA
ATTAGTCTTTCTACTATTAAATGTGTAATTTAATCATTTTATTAATAAAAAAAATCAAATTAGACCAAAT
TAGAATAGGGTTAACATTTATTATTTAAAAAATGAAATAAAAATTATTTTTTCAACTCCAAAAAGAATTA
TTATGTCTGCGGAATAATAAAATGTTTTCAAAGTATAACTATATTAAATAATAAACATTAACTCTACCCT
ATAATAAATTAATTCATTTAATAATAATAAAACTTACCAGATATATTCACCTATATATATAATTGCTGTC
CTTGAAGATTTGATTATTTATTTTGCTGTAAAAAAAGAAAGAGGAAAAGGGATGGTATTTTGTTAAAAGT
GATGCAAGATCTTAATGCTTTGAACGCGGCTAGTCTTCTCCTCAATTATTTTATTATTTTGCTTTCTTTG
GCCTCCTTCCCATTGCTTTTAATTTTTTTTTTAAATTAATTAATTTACTGCCAATTCCCATTGCTTAGTT
TTGCTTTTGGTTGGCCTCCGTCTTTAATTACACGTTGTTTCTTCAATTAATGTCTTCCTTTTTTGTATTT
GTCGATAAACTTATGAGTTGAGGGACCTCATCGCCACTAATTGGGTCCTATATCAATGATTTATGTATAT
TTAATTATATTTCATATTTTGTATAATAGTATAAATATCAATATAAAACAAGGTATTAAACATGTGGCAA
TTAAATTTTAATAGCGATAACAAAGATCAAGATCTTGAAATCTCATTATTTGTATTTACATATGTATAGT
GTAGGTTTTCAAATCACATTTTATTTTGATTTCAAGTCTCATCATATTCACACTCTGTCCATATTGATTT
TAACCTATATATTTTTATATTATAATAGTTTAACTCTTGTCATAATTATATAAATTTGATGTGTCGTTGA
ACGCATAAAAAATAACTTATCCGTGTGGAATAACAAAAATAATAGTATAAGGGAAGTAGGGTAATGAACC
TTTTTTGAGAACCTCGACAATCTTTGGCTAAATGAATTTAGTGGTTCAGAATAGAATTTTATTGAAAAAT
AAAAGGAACAAAATGGCTAGAACCTTAAAGAAATGAGTTTTTTTTTACAGAAAAGATGATTGAATATTTA
TGTCACTCCATCCTCTATTTATAGTACATGTAAAACTTAGTTTGTTCCTATTTAATCCCTAAAAAATAAA
TGAAGATAAAAGCTGAAATTAAATCTAAATAATAATCCTAATAAAATTCAAATTTAAATAGAGTCTTATG
TTTATAAATCTCTTCTTTGAATTTTTGTCCCCAAATCTTTCATACTTTGTATTTTAGGCACCACTTCTTT
CCTATTTCGCATGTTGACTCATTTTGTCTTTAAATTCATGCTTTTCACCCTCAAATTTCCTTTTGCCTTC
AATTTAGTCCCTACAAGTTAAGAAACCATAAAAAGTCTAAATTAGTAAGATCATACTCAAAATATATATG
TAATTAACACATAAAAATATGCCAGTTTAAAGTACTATCAAGATTATACTTGTAATTCTTTAATTGTCTA
TTTGTACTTTGTAATATTTAATTGTCGTACCGAATTATAATTTAATTTTGTTTTACATTGTAGTATTGAT
TCTAATTAGATTTGTAGTTATATGAAAATTGCCTTTATGATTGAAATGTGTAATTTCTGCAAACATTTTT
CCATTAAATAATTTTAACCTGGCTAACATATAGACATTGTTTTTTTTTTCTGTTTAAGAAGGTAAAATGT
CCTCAAATTTTTTAAAAAAAAAAATTAACCTCCTCCTTCTTTTAGGGCCATTTTCTTTTCAAGGTTTTGC
CCATTTTTAATCTCTATACATTCAATAATTCTCCCTAGTTTTCAATGTTTATTCTTTTTCTAACCCCTTT
TTTTTCCTGAACTTTGTTGTGCAATTTAAAGTCTTCCTTTGGGTAAATTATAAAGATGGTTACCCAATTT
TGGTTAAATTTATTATTTTCACTGAATTATAAAAAGTTGTATTTCAGTCACTAACAATATCAAGTTATAA
TGTTTTAACTACTCATCCGTTAACAGTCGTTACATCCTTAATAGAAAATGATGTGGCATGTTAACTCAAG
GGTTAATATTTAATTTAACCTTTGAACTATAGTTAAAACATTCAACTTGATTCTTCTACAACTTTTTTAA
CAATAATTCTTAAAAAATCATTAAAAACTCTAAAAAATCAAAAAAATCAAAAAAATTAATTATTGTTTGA
AACTATAAATTAATATATTTTTGTAACTTTTATATATAGGTTAAGTTTCCAAAATTATAAAAAAATCAAA
ATATCAAAAAAATTCTTTAAAATAATATGAAATTTCATTATTTATTTTATTGAAATTATAAAAAATTATT
TTTCAAAAATTATAATTATGTAAAAAAATTAAATTTCATAAATTTCTAAATATATATTTATTCATATATA
AGTGTTACAAATTTGATAAATTATATTAGAAATCCTATCTCAGTCATCTGTATGTGAAAATCACAAATTT
AAAACATGAGTTTGTGTTTAAAAATGAAATTTAATAAATAATGAAACAGATAATTTAAAAATAATTATAT
TATTTACATTAATTATAAATTTATTTATTATTTGAACCATTAATTAAGATACTAAAATAAATATTTATTA
ACTAACAATTACATATATCATGGTTTCAGTGTAAAGAATAAAACTATTGTTAATATGCTGATGAAATGAC
CTTTTTGATATAATATATTTCAAAAAATGTAATATGCTTTTTAAAAAAGTAAGATAGTGTTTGAAAAGCC
ACTTAGTATTTGGATTTGATTGTAATTTTATCACTCAACTTTTAGAACATTTTCATTTTAGTCATCCAAG
GGTTAAATTCTTAATGCGGTTGACTATGTACATAAAATCATGTTTATATTTTCATTTTTGTCATCTAACT
TTTAGGTCGCTTTCATTTTGGTCACCGAAAAAATAATTGATTTTGATGATACTATCAAGGGATAAAAAAT
TGGTTGACACTATTAAAGGATAAATTTTTTTTCAACAATTTACTTTTATTGATTTTGATGTTTTGAAATT
TAAATTTTTAATATTGAAAAAAAATAGAACTTCCGAAAATGGGGTAAACAAATACAATTTGACAATTTTT
TAATGTATTATTTTAGTTTCTATTTTTTTTTCACTTTAATCCTTAATATTATTTTTACCCTAATCAATAC
TAAAAAATTATCTTTTTAGGAGACTAAAATGAAAGTGTAAACATGATGTGACATATATAGTCAATAGTCG
TTAGAAATTTAATGCTTGGGTGACTAAAATAAAAATACCTTAAAAGTTAGATGATGAAATTGCAATAATT
TCTTTTGGATAACCAAAATAAAAGTGTCTTAAAAGTTAGGAGACTATCTAGGTAGTTTACTCATATAATT
ATATACAAATATAAGCTTTAAAAGTATTAATTACATTTAATAACTTAATTTAATAATTATACTTTAATTT
TAAATGTAATTATAAAAATTAAAATATTTAAGAAAAAAAGTTTAAAAATTAAATTTAAAATAATAAAATA
TTGTACCAATCAATACAGATTGGTAAGAACCAATATAAGTCCGTATTAATCAAAACAAGTGGAAACACAT
CCAAATATTAATCATAATGGAACCTAGACTGCTTCATTTTGATTGAAGAGAAAAAAGATACATATCAAGT
GTGTTTCCCTGTACCTTTTATGTACCAGTTTATGTTTTTGTTCTTTTAATAAGATTTGTTTGGCTTATCA
AAAATTATTTTTATTAAAATAAAATAAAATAAAATAAATGAGATCAAAATTAGCTAAGTTTTGGTATTGA
GCATTTAATAATTTGTACCTATATTCTTGAAGAAACAATTTGTACCTATACGATTTCATAAAATTAGTTC
AAATTATAATCAAAATTTAGTGTAACTTATTCGAAATTAAATATATTGCTAATTGATATAATTGAGAATG
ATTATACGGTTGATACTAGTTTTTTTAAACTTCGTTTAATACATAATTTATGCAAGCAAGACTGACAACT
TAAATTTTGGCATGTCTCACGAGAGCATAATAGACCAATGGATTGCATGACCAAAGTTGTTCCTAATGAA
CTTAACAGATTATCAAAATTTGAAAACCCAGTTGATCATGCTCAATTTTTGCTTGAAGAAAATGCTCACC
GAACAATGATTAATATAGAATCCTATCAGTCTTATTATAGCTAATTTTTTAAACTTGTTCCTTCAAAAAA
GAAGTTCGCAAAATTTAGATACAACTGTTACTAAACTTTATAGGAAAACAAAACATCTGTATAAATATTT
ATCAAAGACATTGCTAGAAAGCAAAGCTCATATTTATTTTAGTCAAATTAACAACTGCCTCGTCATCGAA
CTCGTTCCATATACTTCAGTACTTTGATCTTCTTTAACTTTATAACAATCTCTTTCATATGAAGCTTCTC
ATTTGGTAACTCTACACAATATTCTAAGCCAACTTCCAAAATGGATAAGGCACAATCCTTGACTTTTAAA
TGTTCCCTTCCAATGTTGTTCAACAACTTGGGATCTATAACTTGATTTAGCGAAGATGATATGGACTCTA
TCACCAAACTGTTCAAGCTTCTTCCTCCTACAAACATATCATCTATGGGCTTTTTTCTTGTGATGATTTC
CATCAAAAGAATACCAAAACTATACACAATTCCTTCGGTTCCATATTCTGTGTATGAATTTCAAACAACA
TTATAAGCATTCAAAGATATCTTGATAATGAAAAATTCCTATAAAATATCTGAAAGATTATATGCTTGCT
TGTTATAACTAAATTGGGATTTAATCTAGTTGCTTCTTTAAAAAGTCACATTCAATGTGTTTGAAACTCA
AATGTTAACAGATACCATATGCTACACTTACATTGAAAATGGAAAAATAAACATGGAGTTTGATTAGAAG
TATCATCTGATGCCATATATCCAAATGTTGCCATTGTCATGGTTTGTATCATTGAAACATCTTCACATAA
GAGTTTGGCGATGCCAAAATCACTCAAATGCGCAACCATATCTCCATCTAATAAAACGTTGTTGGGTTTT
AAATCACACTGAACCACGGGTGTTGCATTACCATGATGGAGATATTCCAATGCAGATGCAACATCTATCA
TTATGTTCAACCTTTGTAGGATATCTAAATATTGGTTGTTGGAATATAACCATTTATCAAGAGTCCCATT
AGGCATGAACTCAAGCACCAAGGCTTTGAAATTAAGATCATTCGAGCAACTGCTTATTACTTTGACAAAA
TTTCTGTGACGAGTGTTAAGGAGAACATCACATTCAACATCAAAGCTCTTAAAAGCTCCTTCTAACTCTA
ACTTGAAGACCTTTACCGCAATTACCATCCCATCCTGGAGAGTCTCTTGGAATACTGAACCATAACTTCC
ATTACCAAGCAACCTACTATCATTGAATCCGTCAGTAGCTTGACGAAGCTCGTGGTATGAAAACCGTCTC
CACGTTCCTAAAGGTATCATGTCTTCTTGAGTTGGTAATTTGTCTTTCCTCCTCCTGTTTTGCAAGATAA
TGATTATCAGAGCCACAACCAAAATTGTGGAGGCAATTGGCGGAGCTACATATATTATGAGTTTCAGCTT
AGTTTTTGCCTTGGAATTTCTAATAGGTCTAGTTTTGCAGTTTGGAATATGGAAGTCGAGTTGCACCACA
CAAGGCTTCATTACCCTTAAATGATTCAATTGTGTAGTTTTCAAATGGTCCTCATTCAGGAATTTCTCCT
TCAAGTCCATTAAAAGAGACATTGAAATATTTGAGATAACGGAGTTTCTCTAAGGATTTGGGAATCTCTC
TAGATAAAATATTTCTTGACAAGTCCAAGAATTCCAAACTCAATAATTCATCAAAAGACTCAAGAATAGA
ACCCATGATTCTATTATTGGATAAGGAAAAATGAGTGAGGTCCTTAGATCTACAACTCCAGTTGGGATAT
CACATGAGAACTGATTGTTCGACAAATCCAAACTAGTCAAAACTTTTCATTTTCCAATGTCAATTGACAG
TGGACCACTCAAAGAATTTGAAGACAAGTATAGGATGAGGAGATAGTTAAGCCTTGTCAACGTGTAAGGT
ATTGAGGAAGAAAATATATTAGAGTCTAGAAATAGGTTCCTTAATGAAGTGAGATCACCTAAGCAAGCAG
GTATTGGTCCAGACAATTGGTTATTGGTCAAGAACAAGAAAGCCAATTTGTCTAGATGACATAACTCAAA
TGGGATGGATTCCTGTAACTTATTGTCCTCAAGAGAAAGACTTTGCAACTCTTCCAATCCTCCAATTGTA
GTAGGAATCCGTCCTCTCAATTTATTGCCTCCTAGCTCAATATTTATCAAGTGAATTAAGTTTCCAATTT
CACTGGGGATGCTACCCCTGATGTTGCATGAATAAGCAGAGAACTCGGCAAGAGAACTTAAGAGATTTCC
TACCACTCTTGGAAGTTCACCACTAGTAAATGGGTTGGCACTGAAAAGTAAGTTCTCCAAGCCTTTACAG
TTTGTCAAAGAAAAGAGAAAGCTCATTCCCGCGGAAGTTAAATTATTATTCACCAGGGTTGAGAAACTTT
AAATTTCTTAGATTGCCCAGATTATCACGAATGGACCTTGAAAAGTGATTATTAGACATGTCAATATTAG
TAAGCCGAGAGGCATTGGAAATATAGATTGGGATCGAGCCGACAAGGTTATTGCTACCAAGATATAATTC
CTCCATGGTTGGAAGGAAAAGGCCCATGTTTGATGGAAGATGGTCAGAGAGTTGCCATTATTTAGCCATG
TTAGGCCAACAGTAATCTCTCACAAATGGAAATTATAGGGTTCCTTAAATCAAGAATTAAAAACGTTTCA
TTTTGTCATTTTGCCATGACGCATGAATGAATATTAGTAGAGAAAGTCCACAATAGTGAACAAAATTTAA
ATACATCAAGAAAAGCCACATAAACATAAATTGTTTTTCTTTTTTTTTTAAAAGGGAAACAGATAAAAAA
AATGTCGGATAATGTGAGGTGCTTACTTCGCTGATAATCATTGTTAAAAGTTCAAAACCCAAACAAACGG
CATATAACGGGAAATGATCTCCCCTTTCGGTCTTCTCTATAACTTTCTGCAAAAAACACAGAATAATAAT
TTTACGTGCAACCCAAGGAAATTGGAAATATAAAAACATTTGAAGCATAAGTTGAAGAAACAATAGATTT
GCCTGCTAACACCAATCTCTTGCCTAGATTTTTGTCTTAGTTTCATGTGAATTTCACAAAATCAAGAAAC
AAACAAATATAAATATAAATTACCTTGAAAATCCTTTTAGCAATATCATAATACAAGCCGTATTTAGACC
ACCCTCCTGTAAAAAGCACGCCATTAACCAATTCAAGCTTCTGCAATACGAAGGTGGAGAAGAGACTTAG
CAAGGTGACAGGCTTTTGGCAAAGGAAGGCAACAACTATGCTAAAGCAGGTATCATAGCATCATAAAACT
GTCTAATCGTAGCAAATCAAAGCAAGGAAATGAAAGGCATATGCATATGCAATCAACCAAGCAATCAAAA
TATCATTTCAAATATTAAGGTACTAAAGAATATCCACAAAAATGCAACTAGGCTAAAATTCGATCCTTTG
CATAGACAGTAAGGAGATTGCAACAACTGGTAGTATCCTAAGTTTATGATTTAACAAAAACGAGAGAATT
TTTGTGTACATTTAATAAAGAGGAAAAACTTATTATGAAACAAAATATTAAAAATTCACAGTATCAAATT
TTACCTAACAAAAGGAAAAGATTTTTCATGACCAGATAAGTTATTTAAAATTCTAAATCAGGATTTTTTC
TGTCCAAAAATAGATTTACCAAAAAAAATAGACAGTCTATTTTTTTTATCCGAATTTAAAAAAACACACA
CACCCCCAAATATTCAAAGTCAAATTCAGCATTTATACAAGGAAATGAACATTATGATTATTACCTGGAA
AAGAATCTTTTCCGGCTCATTATAAATAAGAGGAATGACTCGAGCCCCAGCCGCTTCCACGAACTTCACG
TACGACGCAGCTATGTAGGAAGCGTTAGTATCATTGTTCAGCCTCCCCGACGCGGCGTCTCCCGGATGAC
TCAGTATCCCAATCACAGGCCGATAATATAGCTTCGGGTCAGCATTCGCGCAACTCGAAAAGGAAATTAG
TGAATCATCGGCCGAGCCGTCGCCGCGTTGACTCGGGAGGAGGAGTCCAGTTGAG
>ghi_circ_000007
GTGTGGTAGGGTTCCAATTGTTGCCTAATGGTAACATGGTGTTACACGATTCCAATGGCAAGTTCATTTG
GCAAAGTTTTGATCATCCAACTGATACACTCTTGGTGGGTCAGTCGCTTAGAATCGGAGGGGCGACGAAG
CTTGTGAGTCGGGCTTCTGCTCAAAACAATGTTGACGGAGCCTATAGCTTGGTGATGGAGCCTAAACAGT
TGGTTTTGCAGTACAAGGGAATGAACTCTCCTAAACCACTTGTCTACTTCAAATCATCTGTTTGGCCAAG
TACACAAGATGGTACTTTACAAACTGTGACACTAAATGTTGAGGAAACAAATGATGGCTTTGCTTATAAC
GTTTTGTTAGACTACACAGTGGCTAACTCGTCCATCGGGACCGGAAATCTCATCTTGACAAGGCCGAAAT
ACAACAGCACATTGTCGATTCTTCGACTCGGGATCGATGGAAACCTGAGGGTTTTTACCTACTATGACAA
GGTTGATTCACAGGCATGGGAAGAGACTTTCACTCTCTTCTCTAGGGACTCAATATGGGGCACTGAATGC
GAACTGCCGGAGAGGTGTGGGAACTTTGGACTCTGTGAGGAGAACCAATGCGTTGCTTGCCCGTCAACAA
ACGGATTACTCGGTTGGAGCCAGAATTGTCAGCCGAAGAAGGTGAATTGTAGGCCGAATGGTTTCAGCTA
CTACAAGCTAGAAGGAGTTGACCATTTCATGAGCCAGTACAACGAAGGAGAAGGGATAAAGGAGAGTGAT
TGTGGGAGGAAATGCACCTCTGATTGCAAGTGTTTGGGGTACTTTTACCACAGGGAAACATCCAAATGTT
GGATCGCTAATGAGTTGAAAACCCTTGCTAAAACCTCTAACTCTTCCCATGTTGGTTATATAAAGGCACC
CAACAAGTGACGGGAATCCTATTAAGTATTTGTACTTTTTCCTCTGTATTTTCCAGTTTCTTTATTGTAA
GCTAATAAGTATTTGTAAGTTTGAATTACAAATTAAAGTTTTATTTAAAAGTATCAATCAAGTGTATTTG
TAGTCAATAAACTCAATTCGAAATGCATTGAGTGGATCAAGTGCAAGTTCTCATGGCTCTTCTCTTTTGG
CGCATAAACGAATAGACAGAATGGTACAGAATAGTAAAGGAACTCTGTAGTGTTCCCAGAATAGGAAAAC
TATTTTTGTTAATCAATACTTATTTTTCTTAAAATCTTAAATTAAATTAAATTAAATTGATACCATTAAC
TTGAAATATCGTGATCTAAAATTTCTATATTGCATCATGCTTTGATTGGTATTATCAATATAATATTGAG
AAAAGGGGATGGAAGATAACAGAATTTAAATTCATATAATTTAAGTGCTTGTGAGAAGCTTTCATTATTG
CTCTAAATATCTGTTGGTTTAGTTGATATGATCAAACGTTGAAAAAAATTTTATTTTTTTAAGGAATTTA
TCGAAGTGAATTAATCCTTCATATTATGTAAGTTTATTAAGAGATTAAATATTAATCACGATTTTTAAAG
GTGCTTTATACTTAGGACAAGTACCAAAACCTTAATCATTGATGAAGGTAGGAGAAAATTTTATATCTTC
CCTAAACAATTGGAATATATTTAAATTGTGAAGTTGAAATATGAAAGCAATTAATAGCTAAAATTTTGTT
ACCAGATACAGCGCAATCTAAACCACAAGCGAGGGTCCCGTAGAGATGCTTTGTTGCCTTATCTTCCAAC
CGGCCCGCCATTTAGATGTAATTGCACCACAGCTAAGCTTGATGTCTTCAAGACTTTCAAAGCCGTCACA
AAAGACTCAAACCAACGGTGGCTTGCTCGTGTTTATCCATTACAATATCTCCTAACACTGAAAAATTAGT
AAAGTATATTTTTATAAATAAAGTAATTATATTATTATGAAGGTATTTGTATTTTTTTATATTTTTATAT
AAAATTAATATAAATTTAATTACGATGAAATTTGAATTCATAATATAATGAATTTTAAATATTTAATTTT
ATTTTTTAAATCACATATAATTTCTACCTCAAGTTTTAATAAATATATTATTGTTACATAAATCGTGGGT
ATGACTTAATTTAATAAATTGTTAAATAACTTATGAACATCTCTTTTATCACTAAAATTTTAAACTAAAA
GTGAATAATTTATTTACCTAAATAAATATAAATGTGTAGTTAAGGTTTAGTGCAGGGGCTTTGGCCTCCT
AAAAATTAGAAAATTAAAATTCTAGTTCTCTGTAAATGATCAAATTATAAATTAATATAAGGGAAAATTC
TGCTTTGGTTTTCTAAAAAATTTCCGAATTCACCCCTAGTTTAGGGCATTATTTTCATAAACATATTGAA
TTAGTTAATTAGATCAGTTGAACCGAGAATCAACTGAAGTAGTACTAAATACACAAATCATCATCTATAC
CTATACCAAAATTATTTTTATCAGATGCACTAACATTGAAAACTATTTTTTTTCACAAGTAAGTTGGTGG
TGGTGACAAATGTCTCATTTATTTAATTTTTAAAAAAAATTAAAACTATTCAAAAGATACTCATCATCAT
GGTAAGAATACAAGTGAATTTATGATAAACTAAATAATTATCTATTACTTATTGGTCGATTGAATTGATG
CCACGAGATGAAAATCACTTATAAATAATTATAAGACACGTTAAAATATACATATAGTGACCTAAACCTA
AGAGACACTACTTTAGTTTCCTTGCTGAACTTCAAAACTTTATTTGCTTGCCAGTAAATATAGATAAAAA
TAATAATACAAGTAGGATATGATATGATTGGTTATCCCCACGATTGTAGATATAAATTTTGTTTTACAAT
TAAAAATATAGAAAGGAAGATCACTTAGACACACTACGTGTCCCAGCTTGCCTTTACGCAAAATGATAAT
GAATTTATTTATTAATGTTTTGATGACCAAGTTTTTCCATAATCTTGACCTCTTAATAAATAATTTACAT
GATGCTGACCCTCTAAATTTAACTAATTAAATCCTATTTATTTATCAATATTTTATAAATCTTAAAACAT
GACAAATTATGAAATAATCTAACAGAGACATGCACGTAACCATAGGGTTTATAAGAACTGTCTTGTCTGT
AGCAAATTGAAGAAACGTTTTTTGGCGTCTCACCTTCTAAATTATGTCGTTTTATTATAGTATAAATGAT
TGATGCTTTAGCTTTGATTTTTGTTTTCCCTTTTATAGGAATATTAAAATGCCAAGTGTAGATAATGCAA
GACAGGAAATGACAGCGGGTGGGCCTAGAATCCTGAAATTATTTTGGTCAAGCAAGGCCCTTGTAATTAT
TAATTGAGCAGCCAACTTTTGCCAAACTATTAAAGTTGAGGTCTTATTCTTCCTCCACTCCCTGTAATAT
CGAGAACTTTAAATTTAAGTCCTACCTTTCATACTAGTCCCTTTACTTGTTTGTTTGAAAATTAAAGTAC
AATTGATGACACTTTTATTGAATTTGAGTTATCAATTGGACTTCATTCAATTTTTAAATCAGACTTTTGA
TTTTTTTTTAAGTTTTACTATTACAAATACAATACAAGTACAAATATATGTCCGATCAACTATAATATAG
AATCAAACCAACACAAAGGCAAAACCCTCACATGGTAAATGTGTATGGTGAGACAAGAGACTCATTGCAA
TTATGCATGATGAACTCAAACTTGGGTATTCAAATTTAAAGAAATTTCATTAATACTATTATCAATTAAA
CTTTAAATTTTAAGTTAAACAACCGGAGGGATTTAATTTTTGGAGCTAAAGACATAGGGATTAAATTTTA
AAGGTCTTAAGATTACACAGACTGTGGGGAGAATTAAACCAAAATTTAATTACTCTCTTTTCAATCGACT
TAAATATTTAGCCTAAGTCAATCCTAATCCTAAATTTAAGAGAAGCTAATTAAACATTTAAATGGCTTAC
TTCTGAAGGGAAAATTGTTCAGTCGGCGGTGCAATTCGAAGAATAATTATAGTTCCATTGTAGCAGCCTC
TGCTTTAACTTGGCTGACCAGATTTTGGAATATCAACATCGATTGCACCTAAGATAATATAAGGTCAAAA
TCATTGTGGATCAGATTGATATCTTCTAGTAGAAGGCAAAGATTGTGTTTTTTTTTTCAAAATATTTTTG
AAAACCCAATTTTTTAATCTCATGAATCTATTTTATTATACCTTTGATGGTATGCAATGTGCCTTCATTG
AATCCTTATAAATAGACCATGCTTGGTTGCTCCATCTCCATATCATCAAAGCTACCATATCCAAAAATGT
CTCTTTACCCTTCTCTCACCATGTCATTGCTGTCTTTTTCCTTGTTGTTGCTGTTTGCTTTTAGTGCCAA
AGCTGTTGTTCCCCCATCTGAAACTTTTAGGTTTGTCAACGAAGGGGAATTTGGGCCTTTTATTGTTGAA
TATGGTGCAGATTACCGTGTCATAAGCATAGCTAATGCCCCCTTCCAGCTTGCGTTTTATAACACCACCC
CTAATGCCTTCACCCTTGCGTTACGCATGGCTACAACGCGTTCGGAGTCGCTCTTCCGATGGGTTTGGGA
GGCCAACAGGGGGAACCCTGTTCGCGAGAACGCCACGTTCTCTCTCGGGACTGACGGGAACCTTGTCTTG
GCTGATGCCGATGGTCGGATTGCTTGGCAAAGTAACACTGCCAACAAAG
>ghi_circ_000008
GTGAATTGTAGGCCGAATGGTTTCAGCTACTACAAGCTAGAAGGAGTTGACCATTTCATGAGCCAGTACA
ACGAAGGAGAAGGGATAAAGGAGAGTGATTGTGGGAGGAAATGCACCTCTGATTGCAAGTGTTTGGGGTA
CTTTTACCACAGGGAAACATCCAAATGTTGGATCGCTAATGAGTTGAAAACCCTTGCTAAAACCTCTAAC
TCTTCCCATGTTGGTTATATAAAGGCACCCAACAAGTGACGGGAATCCTATTAAGTATTTGTACTTTTTC
CTCTGTATTTTCCAGTTTCTTTATTGTAAGCTAATAAGTATTTGTAAGTTTGAATTACAAATTAAAGTTT
TATTTAAAAGTATCAATCAAGTGTATTTGTAGTCAATAAACTCAATTCGAAATGCATTGAGTGGATCAAG
TGCAAGTTCTCATGGCTCTTCTCTTTTGGCGCATAAACGAATAGACAGAATGGTACAGAATAGTAAAGGA
ACTCTGTAGTGTTCCCAGAATAGGAAAACTATTTTTGTTAATCAATACTTATTTTTCTTAAAATCTTAAA
TTAAATTAAATTAAATTGATACCATTAACTTGAAATATCGTGATCTAAAATTTCTATATTGCATCATGCT
TTGATTGGTATTATCAATATAATATTGAGAAAAGGGGATGGAAGATAACAGAATTTAAATTCATATAATT
TAAGTGCTTGTGAGAAGCTTTCATTATTGCTCTAAATATCTGTTGGTTTAGTTGATATGATCAAACGTTG
AAAAAAATTTTATTTTTTTAAGGAATTTATCGAAGTGAATTAATCCTTCATATTATGTAAGTTTATTAAG
AGATTAAATATTAATCACGATTTTTAAAGGTGCTTTATACTTAGGACAAGTACCAAAACCTTAATCATTG
ATGAAGGTAGGAGAAAATTTTATATCTTCCCTAAACAATTGGAATATATTTAAATTGTGAAGTTGAAATA
TGAAAGCAATTAATAGCTAAAATTTTGTTACCAGATACAGCGCAATCTAAACCACAAGCGAGGGTCCCGT
AGAGATGCTTTGTTGCCTTATCTTCCAACCGGCCCGCCATTTAGATGTAATTGCACCACAGCTAAGCTTG
ATGTCTTCAAGACTTTCAAAGCCGTCACAAAAGACTCAAACCAACGGTGGCTTGCTCGTGTTTATCCATT
ACAATATCTCCTAACACTGAAAAATTAGTAAAGTATATTTTTATAAATAAAGTAATTATATTATTATGAA
GGTATTTGTATTTTTTTATATTTTTATATAAAATTAATATAAATTTAATTACGATGAAATTTGAATTCAT
AATATAATGAATTTTAAATATTTAATTTTATTTTTTAAATCACATATAATTTCTACCTCAAGTTTTAATA
AATATATTATTGTTACATAAATCGTGGGTATGACTTAATTTAATAAATTGTTAAATAACTTATGAACATC
TCTTTTATCACTAAAATTTTAAACTAAAAGTGAATAATTTATTTACCTAAATAAATATAAATGTGTAGTT
AAGGTTTAGTGCAGGGGCTTTGGCCTCCTAAAAATTAGAAAATTAAAATTCTAGTTCTCTGTAAATGATC
AAATTATAAATTAATATAAGGGAAAATTCTGCTTTGGTTTTCTAAAAAATTTCCGAATTCACCCCTAGTT
TAGGGCATTATTTTCATAAACATATTGAATTAGTTAATTAGATCAGTTGAACCGAGAATCAACTGAAGTA
GTACTAAATACACAAATCATCATCTATACCTATACCAAAATTATTTTTATCAGATGCACTAACATTGAAA
ACTATTTTTTTTCACAAGTAAGTTGGTGGTGGTGACAAATGTCTCATTTATTTAATTTTTAAAAAAAATT
AAAACTATTCAAAAGATACTCATCATCATGGTAAGAATACAAGTGAATTTATGATAAACTAAATAATTAT
CTATTACTTATTGGTCGATTGAATTGATGCCACGAGATGAAAATCACTTATAAATAATTATAAGACACGT
TAAAATATACATATAGTGACCTAAACCTAAGAGACACTACTTTAGTTTCCTTGCTGAACTTCAAAACTTT
ATTTGCTTGCCAGTAAATATAGATAAAAATAATAATACAAGTAGGATATGATATGATTGGTTATCCCCAC
GATTGTAGATATAAATTTTGTTTTACAATTAAAAATATAGAAAGGAAGATCACTTAGACACACTACGTGT
CCCAGCTTGCCTTTACGCAAAATGATAATGAATTTATTTATTAATGTTTTGATGACCAAGTTTTTCCATA
ATCTTGACCTCTTAATAAATAATTTACATGATGCTGACCCTCTAAATTTAACTAATTAAATCCTATTTAT
TTATCAATATTTTATAAATCTTAAAACATGACAAATTATGAAATAATCTAACAGAGACATGCACGTAACC
ATAGGGTTTATAAGAACTGTCTTGTCTGTAGCAAATTGAAGAAACGTTTTTTGGCGTCTCACCTTCTAAA
TTATGTCGTTTTATTATAGTATAAATGATTGATGCTTTAGCTTTGATTTTTGTTTTCCCTTTTATAGGAA
TATTAAAATGCCAAGTGTAGATAATGCAAGACAGGAAATGACAGCGGGTGGGCCTAGAATCCTGAAATTA
TTTTGGTCAAGCAAGGCCCTTGTAATTATTAATTGAGCAGCCAACTTTTGCCAAACTATTAAAGTTGAGG
TCTTATTCTTCCTCCACTCCCTGTAATATCGAGAACTTTAAATTTAAGTCCTACCTTTCATACTAGTCCC
TTTACTTGTTTGTTTGAAAATTAAAGTACAATTGATGACACTTTTATTGAATTTGAGTTATCAATTGGAC
TTCATTCAATTTTTAAATCAGACTTTTGATTTTTTTTTAAGTTTTACTATTACAAATACAATACAAGTAC
AAATATATGTCCGATCAACTATAATATAGAATCAAACCAACACAAAGGCAAAACCCTCACATGGTAAATG
TGTATGGTGAGACAAGAGACTCATTGCAATTATGCATGATGAACTCAAACTTGGGTATTCAAATTTAAAG
AAATTTCATTAATACTATTATCAATTAAACTTTAAATTTTAAGTTAAACAACCGGAGGGATTTAATTTTT
GGAGCTAAAGACATAGGGATTAAATTTTAAAGGTCTTAAGATTACACAGACTGTGGGGAGAATTAAACCA
AAATTTAATTACTCTCTTTTCAATCGACTTAAATATTTAGCCTAAGTCAATCCTAATCCTAAATTTAAGA
GAAGCTAATTAAACATTTAAATGGCTTACTTCTGAAGGGAAAATTGTTCAGTCGGCGGTGCAATTCGAAG
AATAATTATAGTTCCATTGTAGCAGCCTCTGCTTTAACTTGGCTGACCAGATTTTGGAATATCAACATCG
ATTGCACCTAAGATAATATAAGGTCAAAATCATTGTGGATCAGATTGATATCTTCTAGTAGAAGGCAAAG
ATTGTGTTTTTTTTTTCAAAATATTTTTGAAAACCCAATTTTTTAATCTCATGAATCTATTTTATTATAC
CTTTGATGGTATGCAATGTGCCTTCATTGAATCCTTATAAATAGACCATGCTTGGTTGCTCCATCTCCAT
ATCATCAAAGCTACCATATCCAAAAATGTCTCTTTACCCTTCTCTCACCATGTCATTGCTGTCTTTTTCC
TTGTTGTTGCTGTTTGCTTTTAGTGCCAAAGCTGTTGTTCCCCCATCTGAAACTTTTAGGTTTGTCAACG
AAGGGGAATTTGGGCCTTTTATTGTTGAATATGGTGCAGATTACCGTGTCATAAGCATAGCTAATGCCCC
CTTCCAGCTTGCGTTTTATAACACCACCCCTAATGCCTTCACCCTTGCGTTACGCATGGCTACAACGCGT
TCGGAGTCGCTCTTCCGATGGGTTTGGGAGGCCAACAGGGGGAACCCTGTTCGCGAGAACGCCACGTTCT
CTCTCGGGACTGACGGGAACCTTGTCTTGGCTGATGCCGATGGTCGGATTGCTTGGCAAAGTAACACTGC
CAACAAAGGTGTGGTAGGGTTCCAATTGTTGCCTAATGGTAACATGGTGTTACACGATTCCAATGGCAAG
TTCATTTGGCAAAGTTTTGATCATCCAACTGATACACTCTTGGTGGGTCAGTCGCTTAGAGCCGGAGGGG
CGACGAAGCTTGTGAGTCGGGCTTCTGCTCAAAACAATGTCAACGGAGCCTATAGCTTGGTGATGGAGCC
TAAACAGTTGGTTTTGCAGTACAAGGGAATGAACTCTCCTAAACCACTTGTCTACTTCAAATCATCCGTT
TGGCCAAGTACACAAGATGGTACTTTACAAACTGTGACACTAAATGTCGAGGAAACAAATGATGGTTTTG
CTTATGACGTTTTGTTAGACTACACAGCGGCTAACTCGGCCATCGGGACCGGAAATCTCATCTTGATAAG
GCCGAAATATAACAGCACATTGTCGATTCTTCGACTCGGGATCGATGGAAACCTGAGGGTTTTTACCTAC
TATGACAAGGTTGATTCACAAGCATGGGAAGAGACTTTCACTCTCTTCTCTAGGGACTCAATATGGGGCA
ATGAATGCGAACTGCCGGAGAGGTGTGGGAACTTTGGACTCTGTGAGGAGAACCAATGCGTTGCTTGCCC
GTCACCAAACGGATTACTCGGTTGGAGCCAGAATTGTCAGCCGAAGAAG
>ghi_circ_000009
GTGCATTTCCTCCCACAATCACTCTCCTTTATCCCTTCTCCTTCATTGTACTGGCTCATGAAATGGTTCA
CTCCTTCTAGCTTGTAGTAGCTAAAATCGTTCGGTCTACAGTTCACCTTCTTCGGCTGACAATTCTGGCT
CCAACCGAGTAATCCGTTTGGTGACGGGCAAGCAACGCATTGGTTCTCCTCACAGAGTCCAAAGTTCCCA
CACCTCTCCGGCAGTTCGCATTCATTGCCCCATATTGAGTCCCTAGAGAAGAGAGTGAAAGTCTCTTCCC
ATGCTTGTGAATCAACCTTGTCATAGTAGGTAAAAACCCTCAGGTTTCCATCGATCCCGAGTCGAAGAAT
CGACAATGTGCTGTTATATTTCGGCCTTATCAAGATGAGATTTCCGGTCCCGATGGCCGAGTTAGCCGCT
GTGTAGTCTAACAAAACGTCATAAGCAAAACCATCATTTGTTTCCTCGACATTTAGTGTCACAGTTTGTA
AAGTACCATCTTGTGTACTTGGCCAAACGGATGATTTGAAGTAGACAAGTGGTTTAGGAGAGTTCATTCC
CTTGTACTGCAAAACCAACTGTTTAGGCTCCATCACCAAGCTATAGGCTCCGTTGACATTGTTTTGAGCA
GAAGCCCGACTCACAAGCTTCGTCGCCCCTCCGGCTCTAAGCGACTGACCCACCAAGAGTGTATCAGTTG
GATGATCAAAACTTTGCCAAATGAACTTGCCATTGGAATCGTGTAACACCATGTTACCATTAGGCAACAA
TTGGAACCCTACCACACCTTTGTTGGCAGTGTTACTTTGCCAAGCAATCCGACCATCGGCATCAGCCAAG
ACAAGGTTCCCGTCAGTCCCGAGAGAGAACGTGGCGTTCTCGCGAACAGGGTTCCCCCTGTTGGCCTCCC
AAACCCATCGGAAGAGCGACTCCGAACGCGTTGTAGCCATGCGTAACGCAAGGGTGAAGGCATTAGGGGT
GGTGTTATAAAACGCAAGCTGGAAGGGGGCATTAGCTATGCTTATGACACGGTAATCTGCACCATATTCA
ACAATAAAAGGCCCAAATTCCCCTTCGTTGACAAACCTAAAAGTTTCAGATGGGGGAACAACAGCTTTGG
CACTAAAAGCAAACAGCAACAACAAGGAAAAAGACAGCAATGACATGGTGAGAGAAGGGTAAAGAGACAT
TTTTGGATATGGTAGCTTTGATGATATGGAGATGGAGCAACCAAGCATGGTCTATTTATAAGGATTCAAT
GAAGGCACATTGCATACCATCAAAGGTATAATAAAATAGATTCATGAGATTAAAAAATTGGGTTTTCAAA
AATATTTTGAAAAAAAAAACACAATCTTTGCCTTCTACTAGAAGATATCAATCTGATCCACAATGATTTT
GACCTTATATTATCTTAGGTGCAATCGATGTTGATATTCCAAAATCTGGTCAGCCAAGTTAAAGCAGAGG
CTGCTACAATGGAACTATAATTATTCTTCGAATTGCACCGCCGACTGAACAATTTTCCCTTCAGAAGTAA
GCCATTTAAATGTTTAATTAGCTTCTCTTAAATTTAGGATTAGGATTGACTTAGGCTAAATATTTAAGTC
GATTGAAAAGAGAGTAATTAAATTTTGGTTTAATTCTCCCCACAGTCTGTGTAATCTTAAGACCTTTAAA
ATTTAATCCCTATGTCTTTAGCTCCAAAAATTAAATCCCTCCGGTTGTTTAACTTAAAATTTAAAGTTTA
ATTGATAATAGTATTAATGAAATTTCTTTAAATTTGAATACCCAAGTTTGAGTTCATCATGCATAATTGC
AATGAGTCTCTTGTCTCACCATACACATTTACCATGTGAGGGTTTTGCCTTTGTGTTGGTTTGATTCTAT
ATTATAGTTGATCGGACATATATTTGTACTTGTATTGTATTTGTAATAGTAAAACTTAAAAAAAAATCAA
AAGTCTGATTTAAAAATTGAATGAAGTCCAATTGATAACTCAAATTCAATAAAAGTGTCATCAATTGTAC
TTTAATTTTCAAACAAACAAGTAAAGGGACTAGTATGAAAGGTAGGACTTAAATTTAAAGTTCTCGATAT
TACAGGGAGTGGAGGAAGAATAAGACCTCAACTTTAATAGTTTGGCAAAAGTTGGCTGCTCAATTAATAA
TTACAAGGGCCTTGCTTGACCAAAATAATTTCAGGATTCTAGGCCCACCCGCTGTCATTTCCTGTCTTGC
ATTATCTACACTTGGCATTTTAATATTCCTATAAAAGGGAAAACAAAAATCAAAGCTAAAGCATCAATCA
TTTATACTATAATAAAACGACATAATTTAGAAGGTGAGACGCCAAAAAACGTTTCTTCAATTTGCTACAG
ACAAGACAGTTCTTATAAACCCTATGGTTACGTGCATGTCTCTGTTAGATTATTTCATAATTTGTCATGT
TTTAAGATTTATAAAATATTGATAAATAAATAGGATTTAATTAGTTAAATTTAGAGGGTCAGCATCATGT
AAATTATTTATTAAGAGGTCAAGATTATGGAAAAACTTGGTCATCAAAACATTAATAAATAAATTCATTA
TCATTTTGCGTAAAGGCAAGCTGGGACACGTAGTGTGTCTAAGTGATCTTCCTTTCTATATTTTTAATTG
TAAAACAAAATTTATATCTACAATCGTGGGGATAACCAATCATATCATATCCTACTTGTATTATTATTTT
TATCTATATTTACTGGCAAGCAAATAAAGTTTTGAAGTTCAGCAAGGAAACTAAAGTAGTGTCTCTTAGG
TTTAGGTCACTATATGTATATTTTAACGTGTCTTATAATTATTTATAAGTGATTTTCATCTCGTGGCATC
AATTCAATCGACCAATAAGTAATAGATAATTATTTAGTTTATCATAAATTCACTTGTATTCTTACCATGA
TGATGAGTATCTTTTGAATAGTTTTAATTTTTTTTAAAAATTAAATAAATGAGACATTTGTCACCACCAC
CAACTTACTTGTGAAAAAAAATAGTTTTCAATGTTAGTGCATCTGATAAAAATAATTTTGGTATAGGTAT
AGATGATGATTTGTGTATTTAGTACTACTTCAGTTGATTCTCGGTTCAACTGATCTAATTAACTAATTCA
ATATGTTTATGAAAATAATGCCCTAAACTAGGGGTGAATTCGGAAATTTTTTAGAAAACCAAAGCAGAAT
TTTCCCTTATATTAATTTATAATTTGATCATTTACAGAGAACTAGAATTTTAATTTTCTAATTTTTAGGA
GGCCAAAGCCCCTGCACTAAACCTTAACTACACATTTATATTTATTTAGGTAAATAAATTATTCACTTTT
AGTTTAAAATTTTAGTGATAAAAGAGATGTTCATAAGTTATTTAACAATTTATTAAATTAAGTCATACCC
ACGATTTATGTAACAATAATATATTTATTAAAACTTGAGGTAGAAATTATATGTGATTTAAAAAATAAAA
TTAAATATTTAAAATTCATTATATTATGAATTCAAATTTCATCGTAATTAAATTTATATTAATTTTATAT
AAAAATATAAAAAAATACAAATACCTTCATAATAATATAATTACTTTATTTATAAAAATATACTTTACTA
ATTTTTCAGTGTTAGGAGATATTGTAATGGATAAACACGAGCAAGCCACCGTTGGTTTGAGTCTTTTGTG
ACGGCTTTGAAAGTCTTGAAGACATCAAGCTTAGCTGTGGTGCAATTACATCTAAATGGCGGGCCGGTTG
GAAGATAAGGCAACAAAGCATCTCTACGGGACCCTCGCTTGTGGTTTAGATTGCGCTGTATCTGGTAACA
AAATTTTAGCTATTAATTGCTTTCATATTTCAACTTCACAATTTAAATATATTCCAATTGTTTAGGGAAG
ATATAAAATTTTCTCCTACCTTCATCAATGATTAAGGTTTTGGTACTTGTCCTAAGTATAAAGCACCTTT
AAAAATCGTGATTAATATTTAATCTCTTAATAAACTTACATAATATGAAGGATTAATTCACTTCGATAAA
TTCCTTAAAAAAATAAAATTTTTTTCAACGTTTGATCATATCAACTAAACCAACAGATATTTAGAGCAAT
AATGAAAGCTTCTCACAAGCACTTAAATTATATGAATTTAAATTCTGTTATCTTCCATCCCCTTTTCTCA
ATATTATATTGATAATACCAATCAAAGCATGATGCAATATAGAAATTTTAGATCACGATATTTCAAGTTA
ATGGTATCAATTTAATTTAATTTAATTTAAGATTTTAAGAAAAATAAGTATTGATTAACAAAAATAGTTT
TCCTATTCTGGGAACACTACAGAGTTCCTTTACTATTCTGTACCATTCTGTCTATTCGTTTATGCGCCAA
AAGAGAAGAGCCATGAGAACTTGCACTTGATCCACTCAATGCATTTCGAATTGAGTTTATTGACTACAAA
TACACTTGATTGATACTTTTAAATAAAACTTTAATTTGTAATTCAAACTTACAAATACTTATTAGCTTAC
AATAAAGAAACTGGAAAATACAGAGGAAAAAGTACAAATACTTAATAGGATTCCCGTCACTTGTTGGGTG
CCTTTATATAACCAACATGGGAAGAGTTAGAGGTTTTAGCAAGGGTTTTCAACTCATTAGCGATCCAACA
TTTGGATGTTTCCCTGTGGTAAAAGTACCCCAAACACTTGCAATCAGAG
>ghi_circ_000010
GGAGGACTTGGTGGTGCCCAAGCATTTGCTAAATCTGATAAGCTGGTGAACTTGTTAAAGAAGCAAGCGG
AATCAAACAAACCCTATGGAGCTATATGTGCATCTCCAGCTTTGGTGCTGGAGCCTCATGGTTTACTCAA
GGTATAATCTTGATCGAGTTTTAACATTTTCGTGTTTTCATTATAAAATTTGCATTGGTTTGTACTTGTT
TATTTTGTTCATAAAATAAATGATCAACTTAATTAAAAGAACCATAATCTGCCTCTGGGAATTAGTCTCT
TCGTCTCTGGAGGCTTTTGATTAAATAATTTCAACTTATAATTAGGCAATATGGTCACTACAAAATACAA
ACTGTTTAGGTTGTATCATTTGCTTTTGCCTTTAAACTTTGAACTTTCACTATTGTGCGTACACTTGCTT
TTATTTTTTGATTACAAGTGACAAGTTTGTGTGTGTGGTTCCTGTAATTATATTTGTTTCAAAAATTTTG
ATCTCGAGTGAAAAAAACAATCAGCACTCAAAAGAAATTTTCTGTATTTGATATTCACGGATGGTTAACA
GTCGTGTTGTGCTATGGTCCAGGGCAAAAAGGCCACAGCTTACCCTGCAATGTGCGACAAGCTATCAGAT
CAAAGTCATATTGACAACAGAGTAGTGGTGGATGGCAACCTCATTACAAGCAGGGGACCTGGAACTGCCA
TGGAGTTTGCACTAGGAATTGTGGAGAAGTTTTTCGGGCGCCCGAAAGCCTTAGAGCTAGCAAAAGGACT
GCTTGTTGGACGCCAGTAGATGAACTAGTATGAGTGTTTGGTCCTGCCCATGTTACCCTATAGCCTGCTA
TGAGACGATATATGAGATATAAAAGGTGAGTAAGCATTCACTCTGCGGTTTTTTATGTACGATAAGTTTG
TTCCTTGTTGATAAATAAATGAGTGTTGGAACAAGCTGAGCAACATGAACACCTTTGGTTCATCTGTGAT
GGCATCCTTTTTCAAATAATAGTGGTTTTAATTCTTCAAGCCTTCACGGGTAGAATATTTTGTTTTCAGC
AATTTATTTCTGATTTCCAAGAACTTGCCATTTGAACCATTTTTTATTACGATCTCATTTTGCAATCATT
CTCAACTAGAGTCGATAACATTTTTTATCTAATAATAATAATAATAATAATAATAATCGAAATGTTTAAA
ATTGATTTGGTTTATGGTTGTTTGAATCGGATTGATATTGATTGATTCGAGAATAGATACAGATTAAATT
TGTATAAGTTTCATTATTAATTATTTTATGTGTTATTTAATTGAATTAGATAGATTAATATTAATTGAAT
TGGTGACCTGATTAATTTGAATATTGATTTGATTTTAAAAATGTTGATTTGGCTTTAAAGCAGGTTTCAA
ACACGGAATGGAGTCCGACAAAAATGAGAAATTATAAATAATGTTCATATAAGCATTTTGTTTCTTAGCA
CTTAAAAGTAAATGTGGTTACAAGTTACTAGAAGTTCAAAAACTAGAAATATCAATTGTTTTCATCTCTA
ATTTAGCTCTCTTTGCTTGGTTCGTTGCTTTTGACTCAACAACCTGGTCATGCATGGTTTCCGAATCTTC
TCTCGATGTTTCAGCTTTACGTGCAGAGTGCTTCTGTGAAGAAGTATATCCATATTCACCCGAAAGTGAA
GGACCTAATTCGTTACTTGGAAACCATCCATGTTTTTCTTTTACATCCATGGTAGCTGGATGGTTGCATA
TACTAGACCGACATCCTGCAATGTGCCTTTACTATCATCTTGTTTAGCAGACCGACATCGATTGCTAGAA
CAACTTGGAAGAATTCTAGCGAAAGATATAAATATGTATTGTGTGTGAAAAAATCAGTGTATATCCCGGA
AGAATTCCATCACAAATTAAATGTTCTTGAACAACATCGCATTGATGCCAATTCATATCGACGCATTTCA
CACAAAGACATAAGATCTTATTGTCTTGGCATCTTTTACTAAAGCAAAATCCAAAAAAATTTCATACACC
ATTTTTATACTCTTTACATCTGACTCTTATAAATTTCAAACCTAAAAAAGTTTTAATTATAAAATAATAT
AATGCAAACCTATTATTAAATTTTAACATAATGTAAAACTAAACATTATTCAAATTAACTTAGATAATTC
GGGACTTGGTTGTAAGTCATTTATCAGTGACTACTATGTGGGTTCATATTAATAGATCGAATACAGTAAT
TGATTATTTAGATTTTTCTCAATATAATAAATTTTAAAAACTGTTGTTAAAGCAAAAATCCATGGGATAA
TTACCAATCCTACTTATGGATTTGCTTTTTACTTAAAAACCTTGCAAATGGCTCGTTAAGGTTTCAATGG
GCGGCCGCAATTTTTTTTCACTGCAGTCATTCCCTTTAAATTTTTATATTCCTAATAAAGCTACTGTCAT
TCCCCTTAAATTATTGAAGTTAAAACTACATTATCATAAATAATCTGGAACAAAGTAAATACCTCGAAAT
AAAAATCTTTACAGATTTTAGAGAATTAAACAGACATTCGAGTTCAGATATTTAGCGACGGTTGTCCTTA
CAGATGCCGCTAAATCAATGCCCAAACTCCCACACAAATATATAGCGGCATTTTACATTATAAAACGCCA
CTGTATTTTTTTCGTCGCTAAATCTCAAACTTTTATTAAACAAAAGTTAAATAATGATAATAAAAGATGG
TATCAAGTATGAATACAATTTTAAAGGAACAATTGATTCATCCCATTCCCAAACTTGATTTTAAAAAACA
AAACCACTCTTATAAGATCAGGATATATTAAGATTAGATGGGTTTAATGTTTTTCCACTCTTCTTTTTTA
AAACATAATACAATTAATTACTAACAACATTTTAAAATCAAACATTGTTAATTAAATCACTAGATTAAAA
ATTCGATATATATTTTTTATCCATAAAATTTTTATGGTGAACATGTTCACAACACAGAATGGATACATTC
ATGTTCTATAAAACAAAATTTAGTCAAATATATAGAAACACACTTTTATATCTATAAATATATGTACAAT
CATAAGTACATGTCCGAACATACATATGGTCACTTGTAAACTGAAATTATTGTTGGGAAGAAACCGAACA
ACCGAAACAAAGCGAAAGCACAACCGGTGTTCTTTCTCTCCTTATAACTCCTGTCAAAAATTATGGCAAG
CACAATAGCACAAGATATGTTCTCTCTAGCAACCTTAATCAACCACAAATCAACTAATGCAACCACAACA
AAAATAAATAGACACCGGTATTTTTACGTGGAAAATCCCTCTAAATCAAGGGTAAAAACCACGGGACTTT
AGAGTCCGATAAAGAGCTCTACTATCATCAAATGTTCGACTACAAGATCACAATATCAAGCCTACAACAA
GCATTCAACTCCGACAAGGCTAACAACATGTAATCTTTAGCAAAAGAGAGAAAAATGAGAGAACATCACC
AAAAACGTAACTGCTGAAAAATGGATATTTCCGACGCTACAAGACTCGGATGAAAAATCCGACCGTACAA
AGTCAAGAACACCTTATCGCCTAGCTGCTGTCCAAAAATCAGCTCAATCGAACCACGGATGAACCTTCGA
TCGAAGAGTTGATCACTGCTGCACCAAACTTAAAAAACTGAAATTTTCTTCTCTCTTTTTCTCTGTTTTA
ATTTGAGATTTTTTTTGTTTTAGCACTGCAAAAATTTCTGCCCACATCACCTGTTAAAAGCCCCCCAAAA
ATGGCTTTTGACAAAACCAAAAAGAGACAATAAAATGTGGCAGAAATTATGGGTTTCCCACATAGTGGGA
CCCACACCTAACAAATCTCCCCCTCCAACTATGTGGGGAATGCCTCCATATTGGAAGTCAAACAACATGC
TTCAAACTTTCCTCTTGGTAAGGCCTTCGTCAACATATCAGCACCATTATCATTAGTGTGTATCTTCTCA
AGCTCTAACAGCTTAGCTTCAAGAACATCTCGTATCCAATGGTACCTCACATCAATATGCTTAGATCTAG
CATGAAAAGTTGAGTTCTTACCAAGATGAATAGCACTCTGGCTATCACAGTACAGGACATACTTCTCCTG
AGTAAAACCAAGCTCATGCACAAACTTCTTCATCCAAAGCATCTCCTTACACGCTTCGGTTGCTGCAATG
AACTCTGATTCGGTGGTGGACAATGCAACACACTTTTGCAGTCTCGATTGCCATGCCACAGCTCCCCCTG
CATAAGTGATTAAGTAACCTGAAGTAGATCTCCTCGAGTCAATGTCTCCGGCCATGTCTGAATCTATATA
CCCAACAAGAACAGGTTTCTCATTGCCGAAACAAAGTTTCATGTTGGAAGTGCCACGAAGATATCTCATA
ATCCACTTCACTGCATTCCAATGCTCTCTGCCTGGATTAGAAAGAAACCGACTAACTGTACCAACGGCAT
AAGCCAAGTCTGGTCTCGTGCAAACCATTGCGTACATCAAACTACCCACGGCTGAAGAGTAAGGAATTTT
CTGCATCTCTTCCTTCTCCTTTTCTGTGGAAGGACTATGCTTAACACTCAATCTAAAGTGCATAGCAAAG
GGAGTATTCACCGCTTTAGCTTTGTCCATACTAAACCTTTGAAGTACTTTCTCAATGTACCTCTCTTGTG
ATAACCATAATTTCTTGGCCTTTCTATCACGTGTCAGTCTTATGCCAAGAATTTGCTTTGCTGGCCCCAA
ATCCTTCATTGCAAAGGATTTACTCAACTCTTGTTTCAACTTCTCAATTCTAGAAGCATTCTGACCAACA
ATAAGCATATCATCAACATAGAGCAAAAGAATAATAAAATCATCACCAGAGAATCTCTTAACAAACACAC
AATGATCAGAAGTAGTCTTCTTGTAGCCTTGCTCCCCCATAACAGACTCAAACTTCTTGTACCATTGCCT
TGGAGCTTGCTTCAAACCATACAAGCTCTTCTTCAATCTGCACACATAGTCCTCTTTCCCTTGTGCAACA
AAACCCTCTGGCTGCTCCATGTAAAGCTCTTCTTCCAAGTCACCATGAAGAAAAGCAGTTTTCACATCCA
TTTGTTCAACCTCTAGGTCATAACAAGCTGCCAAACTCAGTATAGTTCTGATAGAGGACATCTTCACAAC
CGGAGAAAATATTTCTTCAAAATCAACCCCCTTTTTCTGAGTATAACCCTTGACGACCAATCTAGCTTTG
TATCGTGGAGATGAAGACTTCTCTTCTTGCTTCAACCTGTAAACCCACCGATTATTCAAAGCTCTTTTGC
CCTTAGGCAGTTTCACCAATTCAAAAGTATGGTTCTCATGCAAGGATTGAAGTTCGTCTTTCATCGCTTC
AACCCACTGATCTTTGCATTCACTCTCCATAGCCTCTTCATAACATTCAGGTTCTCCCCCGTCAGTCAAA
AGAACATATTCATCAGGAGAATACCTGACAGAAGATCGTCGATCTCTGGAAGACCTTCGAAGTGGAACTG
CTGGTGGAGCTATAGGTGCTTGTTGTTGATCATTCACAACATCATCCATGGGAGTATCAAAGTCACCTAT
AGTCTGATGGTCACCACTAACATCACCATGCACATCATCCTGGATAGGATCTGGTGAAGAGTCTAGGGGA
ACCGGATTCACATCGATCAAGTCACCACTACCTTGTGAATTCACTTTCTCCGTCTTATCAATGTCATCAA
TGGTCTGATCCTCAATGAAGACAACATCTCTGCTTCTCACGAGTTTCTTCTGAACTGGATCATAGAGTCT
ATAACCAAACTCACCATCTAGACCATAACCAATAAAAATGCATTGTCGAGCCTTGGCATCCAACTTGGAT
CTTTCATCCTTTGGAACATGAACAAATGCTTTACAACCGAACACACGTAGGTGATCATATGACACGTCTT
TACCAAACCAAACTCTATCTGGCACATCACCTTTCAAAGGAACACTAGGAGACAGATTTATCACATGTGT
CACTGTATTCAAAGCTTTGGCCCAAAACGATCTTGGTAACTTTGCATCTGACAACAAACATCTAACTCTC
TCAATCAATGTTCGGTTCATTCTTTCAGCTAACCCATTTAACTGTGGAGTCTTTGGTGGTGTTCTCTGAT
GTCTGATTCCCTGTCGCAGACAATACTCATGAAACGACCCTGTGTACTCGCCACCATTATCAGTACGAAT
GCACTTCAACTTCTTCCCAGTTTCCCTTTCAACTGATGCTTGAAACTGTTTAAACACCTCAAAGACTTGA
TTTTTAGACTTCAAAGTGTAAACCCATAGCTTTCTTGAACAATCATCAATGAAAGTCACAAAGTAAAGTG
CACCACCATGTGATCTTACTTTTATCGGACCACAAACATCTGAATGGACCAACTCTAGCAACTCTGATTT
CCTATGAGGAGGATGGCTTCTAAATGAAACTCTTTTCTGCTTTCCTGCTAGACAATGAGCACAATTCTTC
AGTGTAGCATTCTTTAAACCCGAAAGTTGATTCTTCTTCGCTAAACAGCTAAGCCCCTTCTCACTCATGT
GACTGAGTCGTTTATGCCACAACTCAGTTGAGTTGTCATTCAGTGTCACATTCACCGTCTCTCGAGAAGT
CAAAGCTTGCATCAAGTACAAATTTGAGCTCTTCTTTCCTCGAGCCACAACCAAGGAGCCTTTAGTCAGC
TTCCACTGCCCTTCACTGAAGGTGTTACAGAATCCCTCATCATCAAGCTTTCCTGCAGAAATCAAATTCA
AACGGATATCCGGTGCATGTCTGACATCCTTGAGAGTTAACTTTGTTCCATTGTTACTTACCAAGCTAAC
ATCTCCCATACCAATAACCGAAACCAAACCATCATTACCCATCTTCAATACCCCAAAATCACCAGGAGTA
TAAGATGTGAAGAATTCCTTCCTCGACGTGACATGAAGTGATGCACCAGTATCAATCACCCAACTAGTCT
CGTCGCATGCTAGGTTGACCAAATTATCATCACAAATAACTAACAGATTTTCACGAGTAACAGTAGCAAC
ACACTCGGATTTTTCATCGTCATTCCGGTCGTGTTTATCACCACCACCTTTGTTCTCTTTCTTCCACTTG
AAGCAATATTTCTTGATATGACCTTTCTTACCACAATGATGACACTCAAGATTCTTGTATCTCGATCTTG
ACTTGCTTCGGCTTTTATCTCTACCCTTTCCATCTTTGTCTCTGTTTCTCCCCCTATTCTCGATAACCAA
CACCTTGGACTGTGATGTAGAACCCTGAGATCTTCTTCTAACCTCTTCATTCAACACATAACTCTTAGCC
AAATCCAAAGTAATAATACCCTGTGGGGCAGAATTAATGAGTGAGACTCGAAAGGTCTCCCAAGAGTCTG
GTAGAGTAGCAAGCAACCAAAGTCCTAAAATCTCGTCATCAAATTTGACACCCATACCAAGCAACTGATT
CATCATACTCTGAAATTCACTAACATGGTCAGCTATAGACATTCCTTCTTTATATTTCAGCGCCATCATT
TTCTTCAGCAAAAATAACTTGTTATTGCCCGACCTCGAAGCATACAAGCTTTCAAGCTTCTCCCACAATG
TTCGAGCATGTGTCTCCTGATCAATGTGGTTGTAAACATTTTCTTCAACAAATTGCCGAATAAAGCCACA
CACTTGTTGATGCTCAAATTCCCATTCTTCATCACTTTTCGAATCGGGTTTTTGAGTAGTAAAGACCGGA
AGATGCAAAGCCTTCACAAACAACAAGTCCTTCATTTTATTCCGCCAAAGTTGATAATTTGTGCCATTCA
ACATAATCATCTTGCTCGTATTAATTTCCATAATTATCTGACACAATAACCAAGCTCTGGTACCAGTTTG
TTGGGAAGAAACCGAACAACCGAAACAAAGCGAAAGCACAACCGGTGTTCTTTCTCTCCTTATAACTCCT
GTCAAAAATTATGGCAAGCACAATAGCACAAGATATGTTCTCTAGCAACCTTAATCAACCACAAATCAAC
TAATGCAACCACAACAAAAATAAATAGAGACACCGATATTTTTACGTGGAAAACCCCTCTAAATCAAGGG
TAAAAACCACGGGACTTTAGAGTCCGATAAAGAGCTCTACTATCATCAAATGTTCGACTACAAGATCACA
ATATCAAGCCTACAACAAGCATTCAACTCCGACAAGGCTAACAATATGTAATCTTTAGCAAAAGAGAGAA
AAATGAGAGAACATCACCAAAAACGTAGCTGCTGAAAAATGGATATTTCCGACGCTACAAGACTCGGATG
AAAAATCCGACCGTACAAAGTCAAGAACACCTTATCGCCTAGCTGCTGTCCAAAAATCAGCTCAATCGAA
CCACGGATGAACCTTCGATCGAAGAGTTGATCACTGCTGCACCAAACTTGAAAAACTGAAATTTTCTTCT
CTCTTTCTCTCTGTTTTAATTTGAGATTTTTTTTGTTTTAGCTCTGCAAAAATTTCTACCCACATCACCC
ATTAAAAGCCCCCCAAAAATGGCTTTTGACAAAACCAAAAAGAGACAATAAAATGTGGCAGAAATTATGG
GTTTCCCACATAGTGGGACCCACACCTAACAATTATTACAAATATTTATTAATATATAATTTAGCTTAAT
GTTATGAATAAAATCAAAACATTGGCATTGAACTCACATATGTATAGCATTTTAATATATATATATATAT
ATATATATTTAACAATGTTTTTCTGAAACATTAACGTAGAAATCATCTGGAAATCCCAGACTGGGTGCAC
GAACTATGTCCCTCCCTCGATTTTTGTGAACCTGTTCCATAAATTTTGCAAAACATTTTTGGTTTAGATT
CTTTGGATTAAATTATTAAAAAATATATATGCAAAATAATGAAAAAATATACCTGAATTTGGTGACCCAG
ACATGTAAAAAGACAGCCATTAGAACCTTGCTGAACTCTGCACCAGCACACGGCCTATCCCCTCCTCCAT
ATGGTATGAAGTTCTTTGCCATTCCATTGCTCCCAATGTTCTTTATTCATTTTATTATTTTTAAAAATAC
CATAATAATTGACAAATTATATTTAATTGCTCCCAAAGTTTTATTTAAGATTTAATCCATGGGAAAGAGT
ATAATTATACCTTCCATCTTGAAGGGTTGAAGGTAAGAGGATCTTCATATATATTAGGGTTCAGATGAAG
AGCTGTGGGCATAACCAATAGGATCCAACCTTTTGGTATTGTATATTCTGCAATATTTATATTTTTAATT
TTATTATTTAAAGGATGAATCACACTTGTTTATAATATATTCAAATAAATTGGTAATAATATATATATGT
ATACATATTGTTATCTATCATCGACGTGAATGTCAGCTATAACTTTCCTCAGCATCCCTGGAAGAAGATT
TTCTAACCTAAGTGTTTCATTAATCACCTGAAAATAGCCAAAAAAAGAAGAAGAAAAAAACATGAACAAA
CACGGCCTAAATTTATTTATTAAAAAAGTTGGCATAATTAATTAACTCACGTAACGAGTGAACGTCATGG
ATTTGTATTCCTCCCATACAAGTCCAGAATTGGCACCTTCTCTGTTCTTTAGAATTTCCTCATGCTCCTC
CTGGTTCATTTCTTAAAAACTAAAATATTAATATCCAAATTTTTTCAAAGAAATTTTTCCTCATTTTATC
CCAACATACAATCTCAATCAATTAGTACGTGACACATAGCATACGTGACATATATAATATGTTCTTACCA
AATGTTGTACAAATAAATTAAGATGAAATTGAAGATACCATTTTTAAAAAAAAAAACTTTCTAAATAACT
AAGTGAAGAAAACGATATTGATTGGGGTTAATTTTATAGTTAAGACCTACAAAAATTGCATATATTCATG
TACACTCATATAAAATCCGAATATATAACATAACCCCAAAACTCAGATTATATTATTAAAAATTATATAA
ATAAACCCTCCAATTATCTAAAATATTCACCTAGCAAAAAGAAATATAAATGCTTAAGTATATATTAATT
TAATTAAAAGCAATAATAATAAGTTAAAATCATGTAAAGGAAGGAACGAACTGTTAATTGTTGCAAAGCC
GATGGGTTGTCCAGTAGATACATGGTGGCCAAAGTGGTAGTGGGTGAAATCGTCTCGACAGTAGCAAGGA
GTAGCCCAAACAGAAGGAAAGGCACGAATTCCTTCGTCAAAAATGCTTCTTTCCCAATGTCTCCTACTAT
TTCATCCAAAAAATCTCCCTTTTTATTGCAACCTTCTGCTGAATTATCATAAGAGTACCCCTTCATCCTC
TCTTCTAAAACCCAAGTCGTCAGCTTTATTGCTTTTCTTTTCTTCTGCAGTCAAATATATATATTTATTA
GTGTTTACCCTAGAAGGATTCATGATGAAATTCATATTTAATGGTATGTTTCTACCTGTATACATTTGTA
GAAAGCGGTCCCAGGGATATATAAAGGAAATGTCATAATTGATTGCAACATGTTGTTTAAATCTTCACCT
AAATTTTTTTCTGGTTTATGACTCATCAGGATCTGTGAGGTTAAATCAAATAACATCTGCAAACACCAAA
ACCAACAATCTATATTTATCTTTACTACAATATTTCATTCTTGGATCATCTGGTTATGTATATGCCATAA
TTGCTTACGGGAACAGTTTGGCGTTTTACATCGACCTCTGGCAGATTGGTCCACTTATGTAATTCATGGT
TTATTACATCCTCAAACTCAGACAACAGCTTACGTTTGAGTGGCTCATGTCCGAAATGACGGAGAATGGA
GCGCCGTAGATACCTCTGGAAGTAGCCACCTAGATTTCTCAGGTTATCGTTGTGTACCGTCTGTGAAAAG
GAATCCACGTAATAGAGTTCGATGAGTTTCCCCTTTAGTTGCAACACGAAGTAGTTGAATTCGGGATCTG
ATGACACCGCCACCGGTCGACCCGCTATGTTTGTCTTGAACAACGGACCGTATCTAAAATCATATTTGAA
AAAATGAGATTGCACTGACCTACGCAGATGAAACGGAATTTAAAGGGTTATTTTATTACCTTTTCAATCT
TTCATTAACGAAAGGATGCATGTCAATGGAGTTGGAAGTGACAAAGAAGCTAAGGGTCTCTCCTATAAGA
GGGAATCCCATGGAACCAGGAGGGAGTTTGCCCTTGCATTTAGGGTTCCTCCACCTATAAATCCAGTTGC
CTACACTTACACTCAAAAAAGATATTATGAAAACCCAAACATACCATATTTCCATTATCATTGCACCAAC
AATTAAGTGGATATGGAGTTTGAAAAGTAGAATTTGATTTCTTTTGTTAACGTTGCTCTCTTATATAGAA
GCTTTATGATATAGTTATATTAATTTTAAGGTTTATTTGAATTTTATAATAGAATTTTTTTTCATTTACA
TCGTGAGTGTGCCATAATTTAGTATAAGATAATGTTATTAATTGAGTTTGTGTTACAAGTCAACTTGATA
TATTATATATGTGTTATTATTAATAGTTTCAAATTAAACGTTTCATTATTTAATAGATGTTATGTTTAAA
TGCACACGTATTCTAAATACATGATTTTCACACGAATACTCATATAATAGAATTACTAATATGTATATAA
GAGTGTAAATTATATTAGCATGATTTTAAATAACTATTCTTTTAATAAAATATTATTTTTAAATATTTAT
TAAATAAAATATTTATATTCAATTCACTGTGAGATTCAACTTTATCATCAAACCAATGTCTCATGCACAA
ATCCTAACGAGGGTTAGAGGGCAATTATGTATGTAAGATGTTATTTATGACACTAAAAAAAAATTGTATA
ATATGATATGAATTGTAAATTAAATATAAAAATTTAATATACATTGTCGGTAACCTTTTGGCCTAGTGTA
GGGGCGAAGCTAGAAAATTTTTTTTAGGGGCTCCAAATTAAGTTGTAATTTTTATGATAGTAAAAGTACA
ATTTCACCATTTTAATAGCCTCTATCTTTATAATTTTTAAAGGATTAAATCAAATTTTTATCATTTTAAG
GGAGCCAAAGTGTAATTTTACCTTTACTAATTTAAAATTTTAAAAATTTCAAAGGGCCTAAATGGAAATT
TTGACATTTTAGGGGGGTCGGCACCCTTGCCTGCCATCCCCCCTGGTTTCGCCCCTGGCCTAGTGGTAAG
AGTATTGTGTTAGAGACATTAGAGTTTGGGTTCAATCCCAAGCAATTCCATTCCTCATCCCTAATTTTTG
AAAAGATTAGGCATAATGAATTATTTGGCCCTTCAACTTCACAATATAAAGTCGTTTTATTTTTTCATTT
ATTTTTTCATCTTTTTTAGCTCTTGAATTTGCATGGTTTGTCAAATCACCCAAAAATGGGTGAAAAGGTT
AATGTTTGTTAACTTTATTGATGTGACAATAAAAAAATTAAATGAATGACGACTATAGAAGGACCAAATA
AATTATTATGCCAAAAAATTAATATATGTAATGTTTTAATTAATTTCCAAATGTTTAGTAGTTAATTGCT
TTTTTTATCATACAATATTAGTGGAGAGGAATACTTTTTTACCTAAATAATATAAAATAAATAAATAAAT
ACTAAATAGGATAGGAAAAATATTAATTACCGAAATAGACATTTATTATAGTAACCCGTTGGTGCTGCTT
AACCAACCGGCGGAATCACTCCCACTTCTCGCCAATCATTGTGGCATGATTAGTTTTTTTTTAAAGAATT
TTTTTTGGTGTAGCCACTGTGTCAAGCGGCACCAGTAAAATATTTTTTTAGTTGGTAGATTAATAATTTA
GCTTTTTTTATTAGATGATTAAATGTTAGTGCTTGTATCCTTGAGTTCCGAGTTCGATTTTTTTTCTATT
CACATTTGTATTTTTTATTTCATGTTGTTTAAAGCTTTTTATGTATTTATTTTTAATTAATATTTTTAAC
ACATTAGCTTTTTTAGTTAGATAGTTAGATAATTATGATTTAATTCTCGAGTCTCATGTTTGATTTTTCT
TATAAATATTTTAATATGTATTTTTTATTTCATGTTGTTTCGAGTAATTAAAAAAAAGCTTGAAACAACA
TGAAATAAAAATTCATATTAAAAATGTTTATAAGAAAAATCAAATTTAGAAGTCAAGAATGAAATCACAA
TTATTTAACCATTTAATAAAAAAGCTATTGCGTTAAAAATATTAACTAAAAATATAAAAAACTTGAAACA
CCAAATTGGGTATCCCTTCAACAAGCAACAACAAGAAATAAATGAATAGCTAAGTTTTGCATGCATGTAA
ATTTAGCCTGTTTTGGGTTATTGGACTTTAATTGACTTTATTTATTATAGTTTTTGCTGGGGTTTGGTGA
ATAAGATACTTAGTTTACAAGAAACCCAAAGTGAAAAGAAGAAGGAAATAGATGTCACAAATTAAATTAA
GTGATTGGCTAATGTTGAAAGTTTTACTTATTTCAGGTGAGCTACCCAAACCCATACAGGTGATGTTGGT
GGCCTTACCCTATCTTCCCTACTTTTGACAGCTAAAAATAAAAATAAGGTAGTTGGGAGAAAACTAAAAC
AATTGGCTATATAAACTAAGAAATTCCATTCTTGGGGGATATGTATTAATGAACGACACAATTAATCCCA
AGTTGGGTCATCCAATTTAAACTTATAGAACCCTAATCTTGATTTTTTGAAGTACGAAATTAGGGCCAAC
TTTAATCTGGTTATGTTTACCAAACCAAGCTATCATTTTTTTTATGGATTCCTTTGATTTAACGAAATAG
TTTCTTAAATGTTTTTGGTTTAAAGATTATGCTTAACAGATATGTTTGGGAAAGGTGGGCTTAATTTAAT
GGGTTGGGAAGAGATTATGAGTATTGGCATTGTGTCAAAAAAATTAGATACATAATTTATAATGAGATTG
TTCAACAATTTCTTTTATTGAGTTTCTCTTTTTTTTTTAATTTCGTTTGGGTCAAATTCGTGGAAGCTAA
ATTTTTTATAGATTTGAATTTTTTTTCATTTGGATTTAAACATAAAACATCTGAGTTAGTGTCACAAATC
AATTAAATCCTAATTTAATCAGAAAAATTACTTTAATGTCTTTTTGCTATTAAAATAAATATATTATTTG
AGGGTACTTTAGTCTTTTATTTTAAAAAATATATTAAAAATATGAATACGATGAAATTTAAACTCATGCC
CATTGAATTAGTAAAACTTTAAATTTATTACTCAACCAAAATTTTATTTTAATATTTTAATATATTTTAA
TTTTAGGTTTATTATTTAAAAAACTCTTTGAAAACAATTCAATAACCAATTAGGCCATCAATCAATTAAA
TTAAAGAAATAAGCTCTCGTCCTTTGACGAGGGTGCTGTGATACGTCAATGTAACAATTGATTTTGGTGT
TTGGTCTACAATGGCGATGGTGAATTGAAACTTATTCGGTACACTGACAGTGACGGGGCTGGATCAGTGG
ATGACATATGAAGTACCTCCGGATATTTCTTTTGTCATTTTAGCCTTTTTTTTTATTGTTAACGCCTTGA
GGATGTGGATTACGATGTAAATGGATAGAAGAATCTCTGCATATTGACTATGGTCATTGAAACAATTTTT
TCTGTCTTTGTAATGCACGTAAGTAATGCTTGTTTTACAAGGGATTTTAGATCTGATCTATATTCATTCT
AACATGTTATACTATTAGTTATAGCAAAAGCTCCATTTATCTATGTGATGATTGTTGCATTATTTAAGTG
CTGGGATTTCCTTATTTGTAGTGATATTTTTTACAATTACTTGCTTGTTTTTATTTCCCCAGAACAAGGG
ATGTACTGTGTATCGCATATGCAGTGAGGACGAAGCAAGAATGAAGATATAATCAGTTTCAACCAGACAT
TACTATGCATTTGGTGCTTTGTTGTTTGAAGAGGTCTCATATAAGATCAAAGGTGCATGATCTCTTTTCT
TATTTTTTTGCCACTCCAATGCTATTTGTTCCCTATGTCTCATAATTTTTTTATTTTTCCTCAGAACTCC
CTGGAGTTCGGTGGGTTCTTCCAGATTCCTATCTAGATGTGAAGAACAAGGATTATGGAGGTAAATATTC
ATTTTTAATCTTGAATATTTCTTTATTTGGTGTCTCCTTGTTTTAAGCTATTAATACTAGAAAACGTACG
TTATTGATTTTCAGGGGAACCTTTCATTAATGGGCAAGCTGTGCCTTATGACCCAAAAAACCATTGGTAC
GGGCACTTTTTACTACAGTAGTTACGTTCTTTTTAGGAAATAGGAAAAGCAATCAGGCTAATTGGAAGCT
CAGTAGATGATGTTTCTGATTAGTGGCGCCACTATTTACTAAAATGGATCTGGTTATCTTCAGGTGATGT
GTCCTAACCATGGTGATGACTATACAATAACAGAGCTGAATCCTATGGAATGGAAATGCAATAATGTTCT
GCAGGTTAGATTTTAGTGTTGTTTATTGTTACATTCTATCAAGTTTTGTATAATAGTTGATGCATAAATC
TTCATTCTTAAGTTCATCTCAGTATACTGAGTGGTTAATGGTGGATTTTCATTCTCCTCCAATACTCTGA
TTAGGACTCAAAAAGAGTTCCAATTCTTGATTCTAAAGAGTTTCAAGGACACAACGAATTTCTAGTAAGT
GGAGTTCAGAAAGAACAGCGTAAAGATAGAGCCGACTTGCATCTGGCAATTTCTATAGTTCTATTTTCTT
CTTTGATTCTGGAAAATAACGGTTAAAGTCCAAGATATGGAAGAACACTTGCTTGCTAAGTTTAGCTGCT
TTTCAGCACTTGCTTGAAATTTTTTTGGTACCAGGACCACTGGACCGAGGTGGTTGTTTCATAATCTAGC
AGGCTTCTGTGAGGGTAGAGAATTTTGTTATAAATCAATAGATTGAAAATAGGCTGCCTGAATTTGATAT
GTCATTAGCTGCTAACTTGATCTTGTTACAGCCCTCCTTACTCCTACTTCTGCTTTCCCTCCCTTAGGTG
AAACAAAAAAGCAAGTTATTATCATGTAATTACTAGATAATATGTAAGCTCATTTCTGCAAGAAGATAGT
TATCTTTATTTCTAAATTTTCATTTCTTTCCTAAAATGATTCTATGCAGTCAGTTGGTGAGTTCATTCAG
ATACTGATTTTCAACTTCCAAGTATTCTGACATTTAAATTTGTCTTAGTACTATCACCCAAAATTTATTG
GTTCTTTTCTATGATAAATGTTTGATTAAATTTTCACGTTCTTGTACCAATTGCTGGTGGCTCAGAAGAA
ATGGAAGCAGTTATGATCATTGACATACTGCGTCGAACAAAGGCAAATGTTGTGGTGGCCTCTGATGGAG
ACAATCTTGAAATTCTAGCTTCTAGTAAAGTTAAATTAGTGACAGATATGCTTCTTGATGAAGCTGCTAA
ACTTACATATGACCTTGTAGTCTTGCCA
>ghi_circ_000011
GTTGCCATCCACCACTACTCTGTTGTCAATATGACTTTGATCTGATAGCTTGTCGCACATTGCAGGGTAA
GCTGTGGCCTTTTTGCCCTGGACCATATCACAACACGACTGTTAACCATCCGGGAATATCAAATACTAGA
AAGTTTCTTTCGAGTGCTGTTCTTTTTTCACTCGAGATCGAAATGTTTGAAACAGATATAATTATAGGAA
CCACACACACAAACTTGTGACTTGTAATTAAAAAATAAAAGCAAGTGCAAGCACAATAGTGAAAGTTCAA
AGTTAAAGGCAAAAGCAAAAGCAAATGATACAACCTAAACAGTTGTATTTTGTAGTGACCATATTGCCTA
ATTATAAGCTCTAATGTATATAGTAGTTGAAATTATTTAATCAAAAGCCTCCAGAGACGCAGAGACTACT
TCCCCAGAGGCAGATTATGGTTCTTTTAATTAAGTTGATCATTTATTTTACGAACAAAACAAACAAGTAC
AATTCCATGCAGATTTATAATGAAAACATGAAAATGTTAAACTCGATCAAGATTATAACTTGATTAAACC
ATGAGGCTCCAACACCAAAGCTGGAGATGTACATATAGCTCCATAGGGTTGGTTTGATTCCGCTTGCTTC
TTTAACAAGTTCACCAGCTTATCAGATTTAGCAAATGCTTGGGCACCACCAAGTCCTCCCTATAGATAGG
AAAGACCAAGTTAAAATAAATTACAAAGAAAGAAAATTGGGAGGAATTAGGACCAGGGAATATGACAGAA
TTCCAACATACTGGCAAGACTACAAGGTCATATGTAAGTTTAGCAGCTTCATCAAGAAGCATATCTGTCA
CTAATTTAACTTTACTAGAAGCTAGAATTTCAAGATTGTCTCCATCAGAGGCCACCACAACATTTGCCTT
TGTTCGACGCAGTATGTCAATGATCATAACTGCTTCCATTTCTTCTGAGCCACCAGCAATTGGTACAAGA
ACGTGAAAATTTAATCAAACATTTATCATAGAAAAGAACCAATAAATTTTGGGTGATAGTACTAAGACAA
ATTTAAATGTCAGAATACTTGGAAGTTGAAAATCAGTATCTGAATGAACTCACCAACTGACTGCATAGAA
TCATTTTAGGAAAGAAATGAAAATTTAGAAATAAAGATAACTATCTTCTTGCAGAAATGAGCTTACATAT
TATCTAGTAATTACATGATAATAACTTGCTTTTTTGTTTCACCTAAGGGAGGGAAAGCAGAAGTAGGAGT
AAGGAGGGCTGTAACAAGATCAAGTTAGCAGCTAATGACATATCAAATTCAGGCAGCCTATTTTCAATCT
ATTGATTTATAACAAAATTCTCTACCCTCACAGAAGCCTGCTAGATTATGAAACAACCACCTCGGTCCAG
TGGTCCTGGTACCAAAAAAATTTCAAGCAAGTGCTGAAAAGCAGCTAAACTTAGCAAGCAAGTGTTCTTC
CATATCTTGGACTTTAACCGTTATTTTCCAGAATCAAAGAAGAAAATAGAACTATAGAAATTGCCAGATG
CAAGTCGGCTCTATCTTTACGCTGTTCTTTCTGAACTCCACTTACTAGAAATTCGTTGTGTCCTTGAAAC
TCTTTAGAATCAAGAATTGGAACTCTTTTTGAGTCCTAATCAGAGTATTGGAGGAGAATGAAAATCCACC
ATTAACCACTCAGTATACTGAGATGAACTTAAGAATGAAGATTTATGCATCAACTATTATACAAAACTTG
ATAGAATGTAACAATAAACAACACTAAAATCTAACCTGCAGAACATTATTGCATTTCCATTCCATAGGAT
TCAGCTCTGTTATTGTATAGTCATCACCATGGTTAGGACACATCACCTGAAGATAACCAGATCCATTTTA
GTAAATAGTGGCGCCACTAATCAGAAACATCATCTACTGAGCTTCCAATTAGCCTGATTGCTTTTCCTAT
TTCCTAAAAAGAACGTAACTACTGTAGTAAAAAGTGCCCGTACCAATGGTTTTTTGGGTCATAAGGCACA
GCTTGCCCATTAATGAAAGGTTCCCCTGAAAATCAATAACGTACGTTTTCTAGTATTAATAGCTTAAAAC
AAGGAGACACCAAATAAAGAAATATTCAAGATTAAAAATGAATATTTACCTCCATAATCCTTGTTCTTCA
CATCTAGATAGGAATCTGGAAGAACCCACCGAACTCCAGGGAGTTCTGAGGAAAAATAAAAAAATTATGA
GACATAGGGAACAAATAGCATTGGAGTGGCAAAAAAATAAGAAAAGAGATCATGCACCTTTGATCTTATA
TGAGACCTCTTCAAACAACAAAGCACCAAATGCATAGTAATGTCTGGTTGAAACTGATTATATCTTCATT
CTTGCTTCGTCCTCACTGCATATGCGATACACAGTACATCCCTTGTTCTGGGGAAATAAAAACAAGCAAG
TAATTGTAAAAAATATCACTACAAATAAGGAAATCCCAGCACTTAAATAATGCAACAATCATCACATAGA
TAAATGGAGCTTTTGCTATAACTAATAGTATAACATGTTAGAATGAATATAGATCAGATCTAAAATCCCT
TGTAAAACAAGCATTACTTACGTGCATTACAAAGACAGAAAAAATTGTTTCAATGACCATAGTCAATATG
CAGAGATTCTTCTATCCATTTACATCGTAATCCACATCCTCAAGGCGTTAACAATAAAAAAAAAGGCTAA
AATGACAAAAGAAATATCCGGAGGTACTTCATATGTCATCCACTGATCCAGCCCCGTCACTGTCAGTGTA
CCGAATAAGTTTCAATTCACCATCGCCATTGTAGACCAAACACCAAAATCAATTGTTACATTGACGTATC
ACAGCACCCTCGTCAAAGGACGAGAGCTTATTTCTTTAATTTAATTGATTGATGGCCTAATTGGTTATTG
AATTGTTTTCAAAGAGTTTTTTAAATAATAAACCTAAAATTAAAATATATTAAAATATTAAAATAAAATT
TTGGTTGAGTAATAAATTTAAAGTTTTACTAATTCAATGGGCATGAGTTTAAATTTCATCGTATTCATAT
TTTTAATATATTTTTTAAAATAAAAGACTAAAGTACCCTCAAATAATATATTTATTTTAATAGCAAAAAG
ACATTAAAGTAATTTTTCTGATTAAATTAGGATTTAATTGATTTGTGACACTAACTCAGATGTTTTATGT
TTAAATCCAAATGAAAAAAAATTCAAATCTATAAAAAATTTAGCTTCCACGAATTTGACCCAAACGAAAT
TAAAAAAAAAAGAGAAACTCAATAAAAGAAATTGTTGAACAATCTCATTATAAATTATGTATCTAATTTT
TTTGACACAATGCCAATACTCATAATCTCTTCCCAACCCATTAAATTAAGCCCACCTTTCCCAAACATAT
CTGTTAAGCATAATCTTTAAACCAAAAACATTTAAGAAACTATTTCGTTAAATCAAAGGAATCCATAAAA
AAAATGATAGCTTGGTTTGGTAAACATAACCAGATTAAAGTTGGCCCTAATTTCGTACTTCAAAAAATCA
AGATTAGGGTTCTATAAGTTTAAATTGGATGACCCAACTTGGGATTAATTGTGTCGTTCATTAATACATA
TCCCCCAAGAATGGAATTTCTTAGTTTATATAGCCAATTGTTTTAGTTTTCTCCCAACTACCTTATTTTT
ATTTTTAGCTGTCAAAAGTAGGGAAGATAGGGTAAGGCCACCAACATCACCTGTATGGGTTTGGGTAGCT
CACCTGAAATAAGTAAAACTTTCAACATTAGCCAATCACTTAATTTAATTTGTGACATCTATTTCCTTCT
TCTTTTCACTTTGGGTTTCTTGTAAACTAAGTATCTTATTCACCAAACCCCAGCAAAAACTATAATAAAT
AAAGTCAATTAAAGTCCAATAACCCAAAACAGGCTAAATTTACATGCATGCAAAACTTAGCTATTCATTT
ATTTCTTGTTGTTGCTTGTTGAAGGGATACCCAATTTGGTGTTTCAAGTTTTTTATATTTTTAGTTAATA
TTTTTAACGCAATAGCTTTTTTATTAAATGGTTAAATAATTGTGATTTCATTCTTGACTTCTAAATTTGA
TTTTTCTTATAAACATTTTTAATATGAATTTTTATTTCATGTTGTTTCAAGCTTTTTTTTAATTACTCGA
AACAACATGAAATAAAAAATACATATTAAAATATTTATAAGAAAAATCAAACATGAGACTCGAGAATTAA
ATCATAATTATCTAACTATCTAACTAAAAAAGCTAATGTGTTAAAAATATTAATTAAAAATAAATACATA
AAAAGCTTTAAACAACATGAAATAAAAAATACAAATGTGAATAGAAAAAAAATCGAACTCGGAACTCAAG
GATACAAGCACTAACATTTAATCATCTAATAAAAAAAGCTAAATTATTAATCTACCAACTAAAAAAATAT
TTTACTGGTGCCGCTTGACACAGTGGCTACACCAAAAAAAATTCTTTAAAAAAAAACTAATCATGCCACA
ATGATTGGCGAGAAGTGGGAGTGATTCCGCCGGTTGGTTAAGCAGCACCAACGGGTTACTATAATAAATG
TCTATTTCGGTAATTAATATTTTTCCTATCCTATTTAGTATTTATTTATTTATTTTATATTATTTAGGTA
AAAAAGTATTCCTCTCCACTAATATTGTATGATAAAAAAAGCAATTAACTACTAAACATTTGGAAATTAA
TTAAAACATTACATATATTAATTTTTTGGCATAATAATTTATTTGGTCCTTCTATAGTCGTCATTCATTT
AATTTTTTTATTGTCACATCAATAAAGTTAACAAACATTAACCTTTTCACCCATTTTTGGGTGATTTGAC
AAACCATGCAAATTCAAGAGCTAAAAAAGATGAAAAAATAAATGAAAAAATAAAACGACTTTATATTGTG
AAGTTGAAGGGCCAAATAATTCATTATGCCTAATCTTTTCAAAAATTAGGGATGAGGAATGGAATTGCTT
GGGATTGAACCCAAACTCTAATGTCTCTAACACAATACTCTTACCACTAGGCCAGGGGCGAAACCAGGGG
GGATGGCAGGCAAGGGTGCCGACCCCCCTAAAATGTCAAAATTTCCATTTAGGCCCTTTGAAATTTTTAA
AATTTTAAATTAGTAAAGGTAAAATTACACTTTGGCTCCCTTAAAATGATAAAAATTTGATTTAATCCTT
TAAAAATTATAAAGATAGAGGCTATTAAAATGGTGAAATTGTACTTTTACTATCATAAAAATTACAACTT
AATTTGGAGCCCCTAAAAAAAATTTTCTAGCTTCGCCCCTACACTAGGCCAAAAGGTTACCGACAATGTA
TATTAAATTTTTATATTTAATTTACAATTCATATCATATTATACAATTTTTTTTTAGTGTCATAAATAAC
ATCTTACATACATAATTGCCCTCTAACCCTCGTTAGGATTTGTGCATGAGACATTGGTTTGATGATAAAG
TTGAATCTCACAGTGAATTGAATATAAATATTTTATTTAATAAATATTTAAAAATAATATTTTATTAAAA
GAATAGTTATTTAAAATCATGCTAATATAATTTACACTCTTATATACATATTAGTAATTCTATTATATGA
GTATTCGTGTGAAAATCATGTATTTAGAATACGTGTGCATTTAAACATAACATCTATTAAATAATGAAAC
GTTTAATTTGAAACTATTAATAATAACACATATATAATATATCAAGTTGACTTGTAACACAAACTCAATT
AATAACATTATCTTATACTAAATTATGGCACACTCACGATGTAAATGAAAAAAAATTCTATTATAAAATT
CAAATAAACCTTAAAATTAATATAACTATATCATAAAGCTTCTATATAAGAGAGCAACGTTAACAAAAGA
AATCAAATTCTACTTTTCAAACTCCATATCCACTTAATTGTTGGTGCAATGATAATGGAAATATGGTATG
TTTGGGTTTTCATAATATCTTTTTTGAGTGTAAGTGTAGGCAACTGGATTTATAGGTGGAGGAACCCTAA
ATGCAAGGGCAAACTCCCTCCTGGTTCCATGGGATTCCCTCTTATAGGAGAGACCCTTAGCTTCTTTGTC
ACTTCCAACTCCATTGACATGCATCCTTTCGTTAATGAAAGATTGAAAAGGTAATAAAATAACCCTTTAA
ATTCCGTTTCATCTGCGTAGGTCAGTGCAATCTCATTTTTTCAAATATGATTTTAGATACGGTCCGTTGT
TCAAGACAAACATAGCGGGTCGACCGGTGGCGGTGTCATCAGATCCCGAATTCAACTACTTCGTGTTGCA
ACTAAAGGGGAAACTCATCGAACTCTATTACGTGGATTCCTTTTCACAGACGGTACACAACGATAACCTG
AGAAATCTAGGTGGCTACTTCCAGAGGTATCTACGGCGCTCCATTCTCCGTCATTTCGGACATGAGCCAC
TCAAACGTAAGCTGTTGTCTGAGTTTGAGGATGTAATAAACCATGAATTACATAAGTGGACCAATCTGCC
AGAGGTCGATGTAAAACGCCAAACTGTTCCCGTAAGCAATTATGGCATATACATAACCAGATGATCCAAG
AATGAAATATTGTAGTAAAGATAAATATAGATTGTTGGTTTTGGTGTTTGCAGATGTTATTTGATTTAAC
CTCACAGATCCTGATGAGTCATAAACCAGAAAAAAATTTAGGTGAAGATTTAAACAACATGTTGCAATCA
ATTATGACATTTCCTTTATATATCCCTGGGACCGCTTTCTACAAATGTATACAGGTAGAAACATACCATT
AAATATGAATTTCATCATGAATCCTTCTAGGGTAAACACTAATAAATATATATATTTGACTGCAGAAGAA
AAGAAAAGCAATAAAGCTGACGACTTGGGTTTTAGAAGAGAGGATGAAGGGGTACTCTTATGATAATTCA
GCAGAAGGTTGCAATAAAAAGGGAGATTTTTTGGATGAAATAGTAGGAGACATTGGGAAAGAAGCATTTT
TGACGAAGGAATTCGTGCCTTTCCTTCTGTTTGGGCTACTCCTTGCTACTGTCGAGACGATTTCACCCAC
TACCACTTTGGCCACCATGTATCTACTGGACAACCCATCGGCTTTGCAACAATTAACAGTTCGTTCCTTC
CTTTACATGATTTTAACTTATTATTATTGCTTTTAATTAAATTAATATATACTTAAGCATTTATATTTCT
TTTTGCTAGGTGAATATTTTAGATAATTGGAGGGTTTATTTATATAATTTTTAATAATATAATCTGAGTT
TTGGGGTTATGTTATATATTCGGATTTTATATGAGTGTACATGAATATATGCAATTTTTGTAGGTCTTAA
CTATAAAATTAACCCCAATCAATATCGTTTTCTTCACTTAGTTATTTAGAAAGTTTTTTTTTTTAAAAAT
GGTATCTTCAATTTCATCTTAATTTATTTGTACAACATTTGGTAAGAACATATTATATATGTCACGTATG
CTATGTGTCACGTACTAATTGATTGAGATTGTATGTTGGGATAAAATGAGGAAAAATTTCTTTGAAAAAA
TTTGGATATTAATATTTTAGTTTTTAAGAAATGAACCAGGAGGAGCATGAGGAAATTCTAAAGAACAGAG
AAGGTGCCAATTCTGGACTTGTATGGGAGGAATACAAATCCATGACGTTCACTCGTTACGTGAGTTAATT
AATTATGCCAACTTTTTTAATAAATAAATTTAGGCCGTGTTTGTTCATGTTTTTTTCTTCTTCTTTTTTT
GGCTATTTTCAGGTGATTAATGAAACACTTAGGTTAGAAAATCTTCTTCCAGGGATGCTGAGGAAAGTTA
TAGCTGACATTCACGTCGATGATAGATAACAATATGTATACATATATATATTATTACCAATTTATTTGAA
TATATTATAAACAAGTGTGATTCATCCTTTAAATAATAAAATTAAAAATATAAATATTGCAGAATATACA
ATACCAAAAGGTTGGATCCTATTGGTTATGCCCACAGCTCTTCATCTGAACCCTAATATATATGAAGATC
CTCTTACCTTCAACCCTTCAAGATGGAAGGTATAATTATACTCTTTCCCATGGATTAAATCTTAAATAAA
ACTTTGGGAGCAATTAAATATAATTTGTCAATTATTATGGTATTTTTAAAAATAATAAAATGAATAAAGA
ACATTGGGAGCAATGGAATGGCAAAGAACTTCATACCATATGGAGGAGGGGATAGGCCGTGTGCTGGTGC
AGAGTTCAGCAAGGTTCTAATGGCTGTCTTTTTACATGTCTGGGTCACCAAATTCAGGTATATTTTTTCA
TTATTTTGCATATATATTTTTTAATAATTTAATCCAAAGAATCTAAACCAAAAATGTTTTGCAAAATTTA
TGGAACAGGTTCACAAAAATCGAGGGAGGGACATAGTTCGTGCACCCAGTCTGGGATTTCCAGATGATTT
CTACGTTAATGTTTCAGAAAAACATTGTTAAATATATATATATATATATATATATTAAAATGCTATACAT
ATGTGAGTTCAATGCCAATGTTTTGATTTTATTCATAACATTAAGCTAAATTATATATTAATAAATATTT
GTAATAATTGTTAGGTGTGGGTCCCACTATGTGGGAAACCCATAATTTCTGCCACATTTTATTGTCTCTT
TTTGGTTTTGTCAAAAGCCATTTTTGGGGGGCTTTTAATGGGTGATGTGGGTAGAAATTTTTGCAGAGCT
AAAACAAAAAAAATCTCAAATTAAAACAGAGAGAAAGAGAGAAGAAAATTTCAGTTTTTCAAGTTTGGTG
CAGCAGTGATCAACTCTTCGATCGAAGGTTCATCCGTGGTTCGATTGAGCTGATTTTTGGACAGCAGCTA
GGCGATAAGGTGTTCTTGACTTTGTACGGTCGGATTTTTCATCCGAGTCTTGTAGCGTCGGAAATATCCA
TTTTTCAGCAGCTACGTTTTTGGTGATGTTCTCTCATTTTTCTCTCTTTTGCTAAAGATTACATATTGTT
AGCCTTGTCGGAGTTGAATGCTTGTTGTAGGCTTGATATTGTGATCTTGTAGTCGAACATTTGATGATAG
TAGAGCTCTTTATCGGACTCTAAAGTCCCGTGGTTTTTACCCTTGATTTAGAGGGGTTTTCCACGTAAAA
ATATCGGTGTCTCTATTTATTTTTGTTGTGGTTGCATTAGTTGATTTGTGGTTGATTAAGGTTGCTAGAG
AACATATCTTGTGCTATTGTGCTTGCCATAATTTTTGACAGGAGTTATAAGGAGAGAAAGAACACCGGTT
GTGCTTTCGCTTTGTTTCGGTTGTTCGGTTTCTTCCCAACAAACTGGTACCAGAGCTTGGTTATTGTGTC
AGATAATTATGGAAATTAATACGAGCAAGATGATTATGTTGAATGGCACAAATTATCAACTTTGGCGGAA
TAAAATGAAGGACTTGTTGTTTGTGAAGGCTTTGCATCTTCCGGTCTTTACTACTCAAAAACCCGATTCG
AAAAGTGATGAAGAATGGGAATTTGAGCATCAACAAGTGTGTGGCTTTATTCGGCAATTTGTTGAAGAAA
ATGTTTACAACCACATTGATCAGGAGACACATGCTCGAACATTGTGGGAGAAGCTTGAAAGCTTGTATGC
TTCGAGGTCGGGCAATAACAAGTTATTTTTGCTGAAGAAAATGATGGCGCTGAAATATAAAGAAGGAATG
TCTATAGCTGACCATGTTAGTGAATTTCAGAGTATGATGAATCAGTTGCTTGGTATGGGTGTCAAATTTG
ATGACGAGATTTTAGGACTTTGGTTGCTTGCTACTCTACCAGACTCTTGGGAGACCTTTCGAGTCTCACT
CATTAATTCTGCCCCACAGGGTATTATTACTTTGGATTTGGCTAAGAGTTATGTGTTGAATGAAGAGGTT
AGAAGAAGATCTCAGGGTTCTACATCACAGTCCAAGGTGTTGGTTATCGAGAATAGGGGGAGAAACAGAG
ACAAAGATGGAAAGGGTAGAGATAAAAGCCGAAGCAAGTCAAGATCGAGATACAAGAATCTTGAGTGTCA
TCATTGTGGTAAGAAAGGTCATATCAAGAAATATTGCTTCAAGTGGAAGAAAGAGAACAAAGGTGGTGGT
GATAAACACGACCGGAATGACGATGAAAAATCCGAGTGTGTTGCTACTGTTACTCGTGAAAATCTGTTAG
TTATTTGTGATGATAATTTGGTCAACCTAGCATGCGACGAGACTAGTTGGGTGATTGATACTGGTGCATC
ACTTCATGTCACGTCGAGGAAGGAATTCTTCACATCTTATACTCCTGGTGATTTTGGGGTATTGAAGATG
GGTAATGATGGTTTGGTTTCGGTTATTGGTATGGGAGATGTTAGCTTGGTAAGTAACAATGGAACAAAGT
TAACTCTCAAGGATGTCAGACATGCACCGGATATCCGTTTGAATTTGATTTCTGCAGGAAAGCTTGATGA
TGAGGGATTCTGTAACACCTTCAGTGAAGGGCAGTGGAAGCTGACTAAAGGCTCCTTGGTTGTGGCTCGA
GGAAAGAAGAGCTCAAATTTGTACTTGATGCAAGCTTTGACTTCTCGAGAGACGGTGAATGTGACACTGA
ATGACAACTCAACTGAGTTGTGGCATAAACGACTCAGTCACATGAGTGAGAAGGGGCTTAGCTGTTTAGC
GAAGAAGAATCAACTTTCGGGTTTAAAGAATGCTACACTGAAGAATTGTGCTCATTGTCTAGCAGGAAAG
CAGAAAAGAGTTTCATTTAGAAGCCATCCTCCTCATAGGAAATCAGAGTTGCTAGAGTTGGTCCATTCAG
ATGTTTGTGGTCCGATAAAAGTAAGATCACATGGTGGTGCACTTTACTTTGTGACTTTCATTGATGATTG
TTCAAGAAAGCTATGGGTTTACACTTTGAAGTCTAAAAATCAAGTCTTTGAGGTGTTTAAACAGTTTCAA
GCATCAGTTGAAAGGGAAACTGGGAAGAAGTTGAAGTGCATTCGTACTGATAATGGTGGCGAGTACACAG
GGTCGTTTCATGAGTATTGTCTGCGACAGGGAATCAGACATCAGAGAACACCACCAAAGACTCCACAGTT
AAATGGGTTAGCTGAAAGAATGAACCGAACATTGATTGAGAGAGTTAGATGTTTGTTGTCAGATGCAAAG
TTACCAAGATCGTTTTGGGCCAAAGCTTTGAATACAGTGACACATGTGATAAATCTGTCTCCTAGTGTTC
CTTTGAAAGGTGATGTGCCAGATAGAGTTTGGTTTGGTAAAGACGTGTCATATGATCACCTACGTGTGTT
CGGTTGTAAAGCATTTGTTCATGTTCCAAAGGATGAAAGATCCAAGTTGGATGCCAAGGCTCGACAATGC
ATTTTTATTGGTTATGGTCTAGATGGTGAGTTTGGTTATAGACTCTATGATCCAGTTCAGAAGAAACTCG
TGAGAAGCAGAGATGTTGTCTTCATTGAGGATCAGACCATTGATGACATTGATAAGACGGAGAAAGTGAA
TTCACAAGGTAGTGGTGACTTGATCGATGTGAATCCGGTTCCCCTAGACTCTTCACCAGATCCTATCCAG
GATGATGTGCATGGTGATGTTAGTGGTGACCATCAGACTATAGGTGACTTTGATACTCCCATGGATGATG
TTGTGAATGATCAACAACAAGCACCTATAGCTCCACCAGCAGTTCCACTTCGAAGGTCTTCCAGAGATCG
ACGATCTTCTGTCAGGTATTCTCCTGATGAATATGTTCTTTTGACTGACGGGGGAGAACCTGAATGTTAT
GAAGAGGCTATGGAGAGTGAATGCAAAGATCAGTGGGTTGAAGCGATGAAAGACGAACTTCAATCCTTGC
ATGAGAACCATACTTTTGAATTGGTGAAACTGCCTAAGGGCAAAAGAGCTTTGAATAATCGGTGGGTTTA
CAGGTTGAAGCAAGAAGAGAAGTCTTCATCTCCACGATACAAAGCTAGATTGGTCGTCAAGGGTTATACT
CAGAAAAAGGGGGTTGATTTTGAAGAAATATTTTCTCCGGTTGTGAAGATGTCCTCTATCAGAACTATAC
TGAGTTTGGCAGCTTGTTATGACCTAGAGGTTGAACAAATGGATGTGAAAACTGCTTTTCTTCATGGTGA
CTTGGAAGAAGAGCTTTACATGGAGCAGCCAGAGGGTTTTGTTGCACAAGGGAAAGAGGACTATGTGTGC
AGATTGAAGAAGAGCTTGTATGGTTTGAAGCAAGCTCCAAGGCAATGGTACAAGAAGTTTGAGTCTGTTA
TGGGGGAGCAAGGCTACAAGAAGACTACTTCTGATCATTGTGTGTTTGTTAAGAGATTCTCTGGTGATGA
TTTTATTATTCTTTTGCTCTATGTTGATGATATGCTTATTGTTGGTCAGAATGCTTCTAGAATTGAGAAG
TTGAAACAAGAGTTGAGTAAATCCTTTGCAATGAAGGATTTGGGGCCAGCAAAGCAAATTCTTGGCATAA
GACTGACACGTGATAGAAAGGCCAAGAAATTATGGTTATCACAAGAGAGGTACATTGAGAAAGTACTTCA
AAGGTTTAGTATGGACAAAGCTAAAGCGGTGAATACTCCCTTTGCTATGCACTTTAGATTGAGTGTTAAG
CATAGTCCTTCCACAGAAAAGGAGAAGGAAGAGATGCAGAAAATTCCTTACTCTTCAGCCGTGGGTAGTT
TGATGTACGCAATGGTTTGCACGAGACCAGACTTGGCTTATGCCGTTGGTACAGTTAGTCGGTTTCTTTC
TAATCCAGGCAGAGAGCATTGGAATGCAGTGAAGTGGATTATGAGATATCTTCGTGGCACTTCCAACATG
AAACTTTGTTTCGGCAATGAGAAACCTGTTCTTGTTGGGTATATAGATTCAGACATGGCCGGAGACATTG
ACTCGAGGAGATCTACTTCAGGTTACTTAATCACTTATGCAGGGGGAGCTGTGGCATGGCAATCGAGACT
GCAAAAGTGTGTTGCATTGTCCACCACCGAATCAGAGTTCATTGCAGCAACCGAAGCGTGTAAGGAGATG
CTTTGGATGAAGAAGTTTGTGCATGAGCTTGGTTTTACTCAGGAGAAGTATGTCCTGTACTGTGATAGCC
AGAGTGCTATTCATCTTGGTAAGAACTCAACTTTTCATGCTAGATCTAAGCATATTGATGTGAGGTACCA
TTGGATACGAGATGTTCTTGAAGCTAAGCTGTTAGAGCTTGAGAAGATACACACTAATGATAATGGTGCT
GATATGTTGACGAAGGCCTTACCAAGAGGAAAGTTTGAAGCATGTTGTTTGACTTCCAATATGGAGGCAT
TCCCCACATAGTTGGAGGGGGAGATTTGTTAGGTGTGGGTCCCACTATGTGGGAAACCCATAATTTCTGC
CACATTTTATTGTCTCTTTTTGGTTTTGTCAAAAGCCATTTTTGGGGGGCTTTTAACAGGTGATGTGGGC
AGAAATTTTTGCAGTGCTAAAACAAAAAAAATCTCAAATTAAAACAGAGAAAAAGAGAGAAGAAAATTTC
AGTTTTTTAAGTTTGGTGCAGCAGTGATCAACTCTTCGATCGAAGGTTCATCCGTGGTTCGATTGAGCTG
ATTTTTGGACAGCAGCTAGGCGATAAGGTGTTCTTGACTTTGTACGGTCGGATTTTTCATCCGAGTCTTG
TAGCGTCGGAAATATCCATTTTTCAGCAGTTACGTTTTTGGTGATGTTCTCTCATTTTTCTCTCTTTTGC
TAAAGATTACATGTTGTTAGCCTTGTCGGAGTTGAATGCTTGTTGTAGGCTTGATATTGTGATCTTGTAG
TCGAACATTTGATGATAGTAGAGCTCTTTATCGGACTCTAAAGTCCCGTGGTTTTTACCCTTGATTTAGA
GGGATTTTCCACGTAAAAATACCGGTGTCTATTTATTTTTGTTGTGGTTGCATTAGTTGATTTGTGGTTG
ATTAAGGTTGCTAGAGAGAACATATCTTGTGCTATTGTGCTTGCCATAATTTTTGACAGGAGTTATAAGG
AGAGAAAGAACACCGGTTGTGCTTTCGCTTTGTTTCGGTTGTTCGGTTTCTTCCCAACAATAATTTCAGT
TTACAAGTGACCATATGTATGTTCGGACATGTACTTATGATTGTACATATATTTATAGATATAAAAGTGT
GTTTCTATATATTTGACTAAATTTTGTTTTATAGAACATGAATGTATCCATTCTGTGTTGTGAACATGTT
CACCATAAAAATTTTATGGATAAAAAATATATATCGAATTTTTAATCTAGTGATTTAATTAACAATGTTT
GATTTTAAAATGTTGTTAGTAATTAATTGTATTATGTTTTAAAAAAGAAGAGTGGAAAAACATTAAACCC
ATCTAATCTTAATATATCCTGATCTTATAAGAGTGGTTTTGTTTTTTAAAATCAAGTTTGGGAATGGGAT
GAATCAATTGTTCCTTTAAAATTGTATTCATACTTGATACCATCTTTTATTATCATTATTTAACTTTTGT
TTAATAAAAGTTTGAGATTTAGCGACGAAAAAAATACAGTGGCGTTTTATAATGTAAAATGCCGCTATAT
ATTTGTGTGGGAGTTTGGGCATTGATTTAGCGGCATCTGTAAGGACAACCGTCGCTAAATATCTGAACTC
GAATGTCTGTTTAATTCTCTAAAATCTGTAAAGATTTTTATTTCGAGGTATTTACTTTGTTCCAGATTAT
TTATGATAATGTAGTTTTAACTTCAATAATTTAAGGGGAATGACAGTAGCTTTATTAGGAATATAAAAAT
TTAAAGGGAATGACTGCAGTGAAAAAAAATTGCGGCCGCCCATTGAAACCTTAACGAGCCATTTGCAAGG
TTTTTAAGTAAAAAGCAAATCCATAAGTAGGATTGGTAATTATCCCATGGATTTTTGCTTTAACAACAGT
TTTTAAAATTTATTATATTGAGAAAAATCTAAATAATCAATTACTGTATTCGATCTATTAATATGAACCC
ACATAGTAGTCACTGATAAATGACTTACAACCAAGTCCCGAATTATCTAAGTTAATTTGAATAATGTTTA
GTTTTACATTATGTTAAAATTTAATAATAGGTTTGCATTATATTATTTTATAATTAAAACTTTTTTAGGT
TTGAAATTTATAAGAGTCAGATGTAAAGAGTATAAAAATGGTGTATGAAATTTTTTTGGATTTTGCTTTA
GTAAAAGATGCCAAGACAATAAGATCTTATGTCTTTGTGTGAAATGCGTCGATATGAATTGGCATCAATG
CGATGTTGTTCAAGAACATTTAATTTGTGATGGAATTCTTCCGGGATATACACTGATTTTTTCACACACA
ATACATATTTATATCTTTCGCTAGAATTCTTCCAAGTTGTTCTAGCAATCGATGTCGGTCTGCTAAACAA
GATGATAGTAAAGGCACATTGCAGGATGTCGGTCTAGTATATGCAACCATCCAGCTACCATGGATGTAAA
AGAAAAACATGGATGGTTTCCAAGTAACGAATTAGGTCCTTCACTTTCGGGTGAATATGGATATACTTCT
TCACAGAAGCACTCTGCACGTAAAGCTGAAACATCGAGAGAAGATTCGGAAACCATGCATGACCAGGTTG
TTGAGTCAAAAGCAACGAACCAAGCAAAGAGAGCTAAATTAGAGATGAAAACAATTGATATTTCTAGTTT
TTGAACTTCTAGTAACTTGTAACCACATTTACTTTTAAGTGCTAAGAAACAAAATGCTTATATGAACATT
ATTTATAATTTCTCATTTTTGTCGGACTCCATTCCGTGTTTGAAACCTGCTTTAAAGCCAAATCAACATT
TTTAAAATCAAATCAATATTCAAATTAATCAGGTCACCAATTCAATTAATATTAATCTATCTAATTCAAT
TAAATAACACATAAAATAATTAATAATGAAACTTATACAAATTTAATCTGTATCTATTCTCGAATCAATC
AATATCAATCCGATTCAAACAACCATAAACCAAATCAATTTTAAACATTTCGATTATTATTATTATTATT
ATTATTATTAGATAAAAAATGTTATCGACTCTAGTTGAGAATGATTGCAAAATGAGATCGTAATAAAAAA
TGGTTCAAATGGCAAGTTCTTGGAAATCAGAAATAAATTGCTGAAAACAAAATATTCTACCCGTGAAGGC
TTGAAGAATTAAAACCACTATTATTTGAAAAAGGATGCCATCACAGATGAACCAAAGGTGTTCATGTTGC
TCAGCTTGTTCCAACACTCATTTATTTATCAACAAGGAACAAACTTATCGTACATAAAAAACCGCAGAGT
GAATGCTTACTCACCTTTTATATCTCATATATCGTCTCATAGCAGGCTATAGGGTAACATGGGCAGGACC
AAACACTCATACTAGTTCATCTACTGGCGTCCAACAAGCAGTCCTTTTGCTAGCTCTAAGGCTTTCGGGC
GCCCGAAAAACTTCTCCACAATTCCTAGTGCAAACTCCATGGCAGTTCCAGGTCCCCTGCTTGTAATGAG
>ghi_circ_000012
ATGCCAATTCTGGACTTGTATGGGAGGAATACAAATCCATGACGTTCACTCGTTACGTGATTAATGAAAC
ACTTAGGTTAGAAAATCTTCTTCCAGGGATGTTGAGGAAAGTTATAGCTGACATTCACGTCGATGGATAT
ACAATACCAAAAGGTTGGGTCCTATTGGTTATGCCCACAGCTCTTCATCTAAACCCTAATATATATGAAG
ATCCTCTTACCTTCAACCCTTCAAGATGGAAGAACATTGGGAGCAATGGAATGGCAAAGAACTTCATGTT
AGTACAAAACTCCGGGAATAGGCCGTGTACTGGTGCAGAGTTCAGCAAGGTTCTAGTGGCTGTCTTTTTA
CATGTCTGGGTCACCAAATTCAGGTTCACAAAAATCAAGGGTGGGAACATGCTTCGTTTGTAGGTTTGTT
TAGTAGTTTTTGGATGAATCGAAGATGGTGTTCTCTGAATGGGTTTGTTTTCGTTACTGATTTAAGTGTA
ATAATTGTTGTGTTGGGTAAGCCTCATGTGGGTTTTTATATCGAAATTGAATCAGGTGCAACGAGAAACT
CGAAAAACAACGAACAAACATGAAATTTGGTCTTCTGTTAGTATAATTTTTCGATATCTTTAAGTGTATT
TGAGCTGTGATATGATAATTTAAACTGAGAGTAATCTTATATACGTATATGATTTGTATCTGAAATGTTA
TGCATGGTTTCTGCTATGATTGTATCTGATTTTGGGGTGGGATATAATATGTGGTGGAAGTGTTTTTGTG
AGAGGTGATATCTCGCCCATTATACTGGCAGCATAGCTGCAAATAATCTCAAAAGTGTCATATCGACACT
AAGTGGTGTGTTGGGCAGGATGAGTATTTAATACTCTATATGGTGTGTAGGGATGGTTAGAGATGATGTG
TAGCGGATGAGAGTAGAACTGTAAATTTGCATATTATTCTGAGTCTGTATAAGATATACCTTTGTATCTG
CTCTGCCATGTAATAAATCTGAAATTAAATTTGAAATTTTGTTTCTTTAAATTACACACTGAATTATGAA
AATTCACTTTCTTTTTGTCTGTCACTTTCAGGTAATTCTTAGACATAGGCTAGTCGGTGCGACGGGAGCT
CGGTTATAACCATATTTTCATATATTTAATTTGTTTAAATTTGGGTTTGAGAGTTTTATAAAATTTAGAC
TGCCTGGACATTTTTAGTGGTTTCGAGTTTTGAACTTTAATTTTGTTTTTCTAAAAATACTGCTTTATCG
ACAAAGTTCATTTTTTTTGCAAGACAATGAGTTTCTAATTAACAAAATATGTTTTCAAAAATACTTCTTT
CTAAGGCTTTCCACTGCAAAATAATTAATTTTTAGAAAACAGATTTATTTAGTAATAGAAATTGAGCTGT
TTTTAACCTTCTGGAAAGCTAAATTTTCAAACCATTTTACGTAATCACTCTAGATTCGGCCATAATATTT
AGGTCAGATTTGGAGTGTTACATTTAATTCGTATCGATTCTCATATCAATCAATATCAATCCGGTCCGAT
TCAAACAATTATGAGCTAAACTAAATTCAAAACCAAACTGAATTTAAACCATTTCAAATTACATCAAATT
CAAGTAGTTAGAAGATTATTATTATTATTATTATTATTATTATTATTAGAGATAAATCTCAAAATTATAC
ATAAATTTTGATTTAATGTGTTGCAACTTGCAATTGTATATATAAACTTTAATTTGATACAATTGTACAC
GTGAAACACTAATTGTGGTTCAAATGTATACTTGAAATTTTAATTTTGATTTTATCATAAACATTTAAAA
AAATAAATTGTTTATATTGAATAAATATAATTATTTATGTGTGCAATATATAAACATAAGATGATATTAT
ATTAACAATTGTATTAATAATATACAAGAATTGGATCAAATTAAAATTTCATGTATAAAATTATACATTA
AACCATAATTCATGTATAATTAGATAAAAAAAAATGTTATCGACTCTAGTTGAGAATGATTGCAAAATGA
GATTGTAATATAAAATGGTTCAAATGGCAAGTTCTTGGAAATCAGAAATAAATTGCCGAAAACAAAATAT
TCCACCCATGAAGGCTTGAAGAATTAAAACCACTATTATTTGACAAAGGATGCCATTACAGATGAACCAA
AGGTGTTCATGTTGCTCAGCTTGTTCTAACACTCATTTATTTATCAACAAGAAACAAACTTATCGTACAT
AAAACCGCAGAGTGAATGCAAACTCACCTTCTATACGGCAACATGGGCAGGACCAAACATTCATACTAGT
TCATCTACTTGCGTACAACAAGCAATCCTTTTGCTAGCTCTAAGGCTTTCGGGCGTCCGAAAAACTTCTC
CACGATTCCTAATGCAAACTCCATGGAAGTTCCAGGGCCCCTGCTTGTAATGAGGTTGCCATCCACCACT
ACTCTGTTGTCAATATGACTTTGATCTGATAGCTTGTCGCACATTGCAGGGTAAGCTGTGGCCTTTTTGC
CCTGGACCATATCACAACACGACTGTTAACCATCCGGGAATATCAAATACTAGAAAGTTTCTTTCGAGTG
CTGTTCTTTTTTCACTCGAGATCGAAATGTTTGAAACAGATATAATTATAGGAACCACACACACAAACTT
GTGACTTGTAATTAAAAAATAAAAGCAAGTGCAAGCACAATAGTGAAAGTTCAAAGTTAAAGGCAAAAGC
AAAAGCAAATGATACAACCTAAACAGTTGTATTTTGTAGTGACCATATTGCCTAATTATAAGCTCTAATG
TATATAGTAGTTGAAATTATTTAATCAAAAGCCTCCAGAGACGCAGAGACTACTTCCCCAGAGGCAGATT
ATGGTTCTTTTAATTAAGTTGATCATTTATTTTACGAACAAAACAAACAAGTACAATTCCATGCAGATTT
ATAATGAAAACATGAAAATGTTAAACTCGATCAAGATTATAACTTGATTAAACCATGAGGCTCCAACACC
AAAGCTGGAGATGTACATATAGCTCCATAGGGTTGGTTTGATTCCGCTTGCTTCTTTAACAAGTTCACCA
GCTTATCAGATTTAGCAAATGCTTGGGCACCACCAAGTCCTCCCTATAGATAGGAAAGACCAAGTTAAAA
TAAATTACAAAGAAAGAAAATTGGGAGGAATTAGGACCAGGGAATATGACAGAATTCCAACATACTGGCA
AGACTACAAGGTCATATGTAAGTTTAGCAGCTTCATCAAGAAGCATATCTGTCACTAATTTAACTTTACT
AGAAGCTAGAATTTCAAGATTGTCTCCATCAGAGGCCACCACAACATTTGCCTTTGTTCGACGCAGTATG
TCAATGATCATAACTGCTTCCATTTCTTCTGAGCCACCAGCAATTGGTACAAGAACGTGAAAATTTAATC
AAACATTTATCATAGAAAAGAACCAATAAATTTTGGGTGATAGTACTAAGACAAATTTAAATGTCAGAAT
ACTTGGAAGTTGAAAATCAGTATCTGAATGAACTCACCAACTGACTGCATAGAATCATTTTAGGAAAGAA
ATGAAAATTTAGAAATAAAGATAACTATCTTCTTGCAGAAATGAGCTTACATATTATCTAGTAATTACAT
GATAATAACTTGCTTTTTTGTTTCACCTAAGGGAGGGAAAGCAGAAGTAGGAGTAAGGAGGGCTGTAACA
AGATCAAGTTAGCAGCTAATGACATATCAAATTCAGGCAGCCTATTTTCAATCTATTGATTTATAACAAA
ATTCTCTACCCTCACAGAAGCCTGCTAGATTATGAAACAACCACCTCGGTCCAGTGGTCCTGGTACCAAA
AAAATTTCAAGCAAGTGCTGAAAAGCAGCTAAACTTAGCAAGCAAGTGTTCTTCCATATCTTGGACTTTA
ACCGTTATTTTCCAGAATCAAAGAAGAAAATAGAACTATAGAAATTGCCAGATGCAAGTCGGCTCTATCT
TTACGCTGTTCTTTCTGAACTCCACTTACTAGAAATTCGTTGTGTCCTTGAAACTCTTTAGAATCAAGAA
TTGGAACTCTTTTTGAGTCCTAATCAGAGTATTGGAGGAGAATGAAAATCCACCATTAACCACTCAGTAT
ACTGAGATGAACTTAAGAATGAAGATTTATGCATCAACTATTATACAAAACTTGATAGAATGTAACAATA
AACAACACTAAAATCTAACCTGCAGAACATTATTGCATTTCCATTCCATAGGATTCAGCTCTGTTATTGT
ATAGTCATCACCATGGTTAGGACACATCACCTGAAGATAACCAGATCCATTTTAGTAAATAGTGGCGCCA
CTAATCAGAAACATCATCTACTGAGCTTCCAATTAGCCTGATTGCTTTTCCTATTTCCTAAAAAGAACGT
AACTACTGTAGTAAAAAGTGCCCGTACCAATGGTTTTTTGGGTCATAAGGCACAGCTTGCCCATTAATGA
AAGGTTCCCCTGAAAATCAATAACGTACGTTTTCTAGTATTAATAGCTTAAAACAAGGAGACACCAAATA
AAGAAATATTCAAGATTAAAAATGAATATTTACCTCCATAATCCTTGTTCTTCACATCTAGATAGGAATC
TGGAAGAACCCACCGAACTCCAGGGAGTTCTGAGGAAAAATAAAAAAATTATGAGACATAGGGAACAAAT
AGCATTGGAGTGGCAAAAAAATAAGAAAAGAGATCATGCACCTTTGATCTTATATGAGACCTCTTCAAAC
AACAAAGCACCAAATGCATAGTAATGTCTGGTTGAAACTGATTATATCTTCATTCTTGCTTCGTCCTCAC
TGCATATGCGATACACAGTACATCCCTTGTTCTGGGGAAATAAAAACAAGCAAGTAATTGTAAAAAATAT
CACTACAAATAAGGAAATCCCAGCACTTAAATAATGCAACAATCATCACATAGATAAATGGAGCTTTTGC
TATAACTAATAGTATAACATGTTAGAATGAATATAGATCAGATCTAAAATCCCTTGTAAAACAAGCATTA
CTTACGTGCATTACAAAGACAGAAAAAATTGTTTCAATGACCATAGTCAATATGCAGAGATTCTTCTATC
CATTTACATCGTAATCCACATCCTCAAGGCGTTAACAATAAAAAAAAAGGCTAAAATGACAAAAGAAATA
TCCGGAGGTACTTCATATGTCATCCACTGATCCAGCCCCGTCACTGTCAGTGTACCGAATAAGTTTCAAT
TCACCATCGCCATTGTAGACCAAACACCAAAATCAATTGTTACATTGACGTATCACAGCACCCTCGTCAA
AGGACGAGAGCTTATTTCTTTAATTTAATTGATTGATGGCCTAATTGGTTATTGAATTGTTTTCAAAGAG
TTTTTTAAATAATAAACCTAAAATTAAAATATATTAAAATATTAAAATAAAATTTTGGTTGAGTAATAAA
TTTAAAGTTTTACTAATTCAATGGGCATGAGTTTAAATTTCATCGTATTCATATTTTTAATATATTTTTT
AAAATAAAAGACTAAAGTACCCTCAAATAATATATTTATTTTAATAGCAAAAAGACATTAAAGTAATTTT
TCTGATTAAATTAGGATTTAATTGATTTGTGACACTAACTCAGATGTTTTATGTTTAAATCCAAATGAAA
AAAAATTCAAATCTATAAAAAATTTAGCTTCCACGAATTTGACCCAAACGAAATTAAAAAAAAAAGAGAA
ACTCAATAAAAGAAATTGTTGAACAATCTCATTATAAATTATGTATCTAATTTTTTTGACACAATGCCAA
TACTCATAATCTCTTCCCAACCCATTAAATTAAGCCCACCTTTCCCAAACATATCTGTTAAGCATAATCT
TTAAACCAAAAACATTTAAGAAACTATTTCGTTAAATCAAAGGAATCCATAAAAAAAATGATAGCTTGGT
TTGGTAAACATAACCAGATTAAAGTTGGCCCTAATTTCGTACTTCAAAAAATCAAGATTAGGGTTCTATA
AGTTTAAATTGGATGACCCAACTTGGGATTAATTGTGTCGTTCATTAATACATATCCCCCAAGAATGGAA
TTTCTTAGTTTATATAGCCAATTGTTTTAGTTTTCTCCCAACTACCTTATTTTTATTTTTAGCTGTCAAA
AGTAGGGAAGATAGGGTAAGGCCACCAACATCACCTGTATGGGTTTGGGTAGCTCACCTGAAATAAGTAA
AACTTTCAACATTAGCCAATCACTTAATTTAATTTGTGACATCTATTTCCTTCTTCTTTTCACTTTGGGT
TTCTTGTAAACTAAGTATCTTATTCACCAAACCCCAGCAAAAACTATAATAAATAAAGTCAATTAAAGTC
CAATAACCCAAAACAGGCTAAATTTACATGCATGCAAAACTTAGCTATTCATTTATTTCTTGTTGTTGCT
TGTTGAAGGGATACCCAATTTGGTGTTTCAAGTTTTTTATATTTTTAGTTAATATTTTTAACGCAATAGC
TTTTTTATTAAATGGTTAAATAATTGTGATTTCATTCTTGACTTCTAAATTTGATTTTTCTTATAAACAT
TTTTAATATGAATTTTTATTTCATGTTGTTTCAAGCTTTTTTTTAATTACTCGAAACAACATGAAATAAA
AAATACATATTAAAATATTTATAAGAAAAATCAAACATGAGACTCGAGAATTAAATCATAATTATCTAAC
TATCTAACTAAAAAAGCTAATGTGTTAAAAATATTAATTAAAAATAAATACATAAAAAGCTTTAAACAAC
ATGAAATAAAAAATACAAATGTGAATAGAAAAAAAATCGAACTCGGAACTCAAGGATACAAGCACTAACA
TTTAATCATCTAATAAAAAAAGCTAAATTATTAATCTACCAACTAAAAAAATATTTTACTGGTGCCGCTT
GACACAGTGGCTACACCAAAAAAAATTCTTTAAAAAAAAACTAATCATGCCACAATGATTGGCGAGAAGT
GGGAGTGATTCCGCCGGTTGGTTAAGCAGCACCAACGGGTTACTATAATAAATGTCTATTTCGGTAATTA
ATATTTTTCCTATCCTATTTAGTATTTATTTATTTATTTTATATTATTTAGGTAAAAAAGTATTCCTCTC
CACTAATATTGTATGATAAAAAAAGCAATTAACTACTAAACATTTGGAAATTAATTAAAACATTACATAT
ATTAATTTTTTGGCATAATAATTTATTTGGTCCTTCTATAGTCGTCATTCATTTAATTTTTTTATTGTCA
CATCAATAAAGTTAACAAACATTAACCTTTTCACCCATTTTTGGGTGATTTGACAAACCATGCAAATTCA
AGAGCTAAAAAAGATGAAAAAATAAATGAAAAAATAAAACGACTTTATATTGTGAAGTTGAAGGGCCAAA
TAATTCATTATGCCTAATCTTTTCAAAAATTAGGGATGAGGAATGGAATTGCTTGGGATTGAACCCAAAC
TCTAATGTCTCTAACACAATACTCTTACCACTAGGCCAGGGGCGAAACCAGGGGGGATGGCAGGCAAGGG
TGCCGACCCCCCTAAAATGTCAAAATTTCCATTTAGGCCCTTTGAAATTTTTAAAATTTTAAATTAGTAA
AGGTAAAATTACACTTTGGCTCCCTTAAAATGATAAAAATTTGATTTAATCCTTTAAAAATTATAAAGAT
AGAGGCTATTAAAATGGTGAAATTGTACTTTTACTATCATAAAAATTACAACTTAATTTGGAGCCCCTAA
AAAAAATTTTCTAGCTTCGCCCCTACACTAGGCCAAAAGGTTACCGACAATGTATATTAAATTTTTATAT
TTAATTTACAATTCATATCATATTATACAATTTTTTTTTAGTGTCATAAATAACATCTTACATACATAAT
TGCCCTCTAACCCTCGTTAGGATTTGTGCATGAGACATTGGTTTGATGATAAAGTTGAATCTCACAGTGA
ATTGAATATAAATATTTTATTTAATAAATATTTAAAAATAATATTTTATTAAAAGAATAGTTATTTAAAA
TCATGCTAATATAATTTACACTCTTATATACATATTAGTAATTCTATTATATGAGTATTCGTGTGAAAAT
CATGTATTTAGAATACGTGTGCATTTAAACATAACATCTATTAAATAATGAAACGTTTAATTTGAAACTA
TTAATAATAACACATATATAATATATCAAGTTGACTTGTAACACAAACTCAATTAATAACATTATCTTAT
ACTAAATTATGGCACACTCACGATGTAAATGAAAAAAAATTCTATTATAAAATTCAAATAAACCTTAAAA
TTAATATAACTATATCATAAAGCTTCTATATAAGAGAGCAACGTTAACAAAAGAAATCAAATTCTACTTT
TCAAACTCCATATCCACTTAATTGTTGGTGCAATGATAATGGAAATATGGTATGTTTGGGTTTTCATAAT
ATCTTTTTTGAGTGTAAGTGTAGGCAACTGGATTTATAGGTGGAGGAACCCTAAATGCAAGGGCAAACTC
CCTCCTGGTTCCATGGGATTCCCTCTTATAGGAGAGACCCTTAGCTTCTTTGTCACTTCCAACTCCATTG
ACATGCATCCTTTCGTTAATGAAAGATTGAAAAGGTAATAAAATAACCCTTTAAATTCCGTTTCATCTGC
GTAGGTCAGTGCAATCTCATTTTTTCAAATATGATTTTAGATACGGTCCGTTGTTCAAGACAAACATAGC
GGGTCGACCGGTGGCGGTGTCATCAGATCCCGAATTCAACTACTTCGTGTTGCAACTAAAGGGGAAACTC
ATCGAACTCTATTACGTGGATTCCTTTTCACAGACGGTACACAACGATAACCTGAGAAATCTAGGTGGCT
ACTTCCAGAGGTATCTACGGCGCTCCATTCTCCGTCATTTCGGACATGAGCCACTCAAACGTAAGCTGTT
GTCTGAGTTTGAGGATGTAATAAACCATGAATTACATAAGTGGACCAATCTGCCAGAGGTCGATGTAAAA
CGCCAAACTGTTCCCGTAAGCAATTATGGCATATACATAACCAGATGATCCAAGAATGAAATATTGTAGT
AAAGATAAATATAGATTGTTGGTTTTGGTGTTTGCAGATGTTATTTGATTTAACCTCACAGATCCTGATG
AGTCATAAACCAGAAAAAAATTTAGGTGAAGATTTAAACAACATGTTGCAATCAATTATGACATTTCCTT
TATATATCCCTGGGACCGCTTTCTACAAATGTATACAGGTAGAAACATACCATTAAATATGAATTTCATC
ATGAATCCTTCTAGGGTAAACACTAATAAATATATATATTTGACTGCAGAAGAAAAGAAAAGCAATAAAG
CTGACGACTTGGGTTTTAGAAGAGAGGATGAAGGGGTACTCTTATGATAATTCAGCAGAAGGTTGCAATA
AAAAGGGAGATTTTTTGGATGAAATAGTAGGAGACATTGGGAAAGAAGCATTTTTGACGAAGGAATTCGT
GCCTTTCCTTCTGTTTGGGCTACTCCTTGCTACTGTCGAGACGATTTCACCCACTACCACTTTGGCCACC
ATGTATCTACTGGACAACCCATCGGCTTTGCAACAATTAACAGTTCGTTCCTTCCTTTACATGATTTTAA
CTTATTATTATTGCTTTTAATTAAATTAATATATACTTAAGCATTTATATTTCTTTTTGCTAGGTGAATA
TTTTAGATAATTGGAGGGTTTATTTATATAATTTTTAATAATATAATCTGAGTTTTGGGGTTATGTTATA
TATTCGGATTTTATATGAGTGTACATGAATATATGCAATTTTTGTAGGTCTTAACTATAAAATTAACCCC
AATCAATATCGTTTTCTTCACTTAGTTATTTAGAAAGTTTTTTTTTTTAAAAATGGTATCTTCAATTTCA
TCTTAATTTATTTGTACAACATTTGGTAAGAACATATTATATATGTCACGTATGCTATGTGTCACGTACT
AATTGATTGAGATTGTATGTTGGGATAAAATGAGGAAAAATTTCTTTGAAAAAATTTGGATATTAATATT
TTAGTTTTTAAGAAATGAACCAGGAGGAGCATGAGGAAATTCTAAAGAACAGAGAAG
>ghi_circ_000013
GTTTTTATAGTTTATGACTAGAAGAAACCAATCAGGACCATTACTTTTTGATAGTGAGATAGAACACATA
GCTCGCAGAAACCGAAGAGAAATTAGGCGAAGCTTACATGACATAGAGGAAGGACAAGAGGACGATATTC
AAATCACAACCGAGGAGATGGCTGAAAATCAGAATAATCAACTTCCTCCTATGGTTGCTGCAGATCCAAT
AAATCAGAATCTTGCTCCCCGTACTATGTATGATTATGCTAAACTTACTTTAACAGGAGCCGAATCGAGT
ATAGTTAGACCTGCTATTACTGCAAATAATTTTGAACTGAAACCTAACACGATTCAAATGATACAACAGT
TTGTTCAGTTTGATGGTTTGCAGGATGAGGATCCAAATACTCATTTGACGAATTTTCTGGAGTTTTGCGA
CACATTTAAGATCAATGGCGTTTCAAAGATGAAATTCGCCTTCGGTTGTTTCCCTTTTCATTGAGGAACA
AAGCTAAACAGTGGTTGAACTCGTCACCACGAAGGTCAATTACTACTTGGGAACAAATGACAGAAAAATT
CTTACTTAAATATTTTTCGTCGGCTAAAACGGGTAAGTTGAGGAATGATATCTCTTCTTTTGTGCAGATG
GATCTAGAAACACTCTATGATGCATGGAGAGATACAAAGATCTATAGAGAAGGTGCCCTCACCACGGGTT
ACCACTCTGGCTACAGGTTCAAACTTTTCACAATGGCCTGAATCCTTTGACTAGACAGATGATTGAAGCA
GCTGCTGGTGGGACTATCAATAATAAGACACCTGAGGAGGCTTATGAATTTATAGAAGAGATATCACTGA
ATAATTATCAGTGGCAAGTCATAAGGACAAAGCCAACGAAAGCAATCGGCGCTTTTAACGTTGATTCGGT
CACCATCTCTCTAATTAG
>ghi_circ_000014
GCATGGACATTGTGGATTGGAAAGAGGCCACTAGAACTAATCGATACCGCATTGAGTGACTTGTACAATG
CAACCGAAGTGTTAAGATGCATCAATGTAGCTCTATTATGTGTGCAGCAAAGCCCCCTTGACAGACCAAA
CATGTCATTAGTATTGCTCATGTTGTGCGGTGACAGTGTATTGCCGCAACCAAAGCAGCCTGGGTTTTTC
ATAGAAAGAAATCTTCCAATGACTGATTCTATATCAGAAATAAACGAAATGTTCTCAATATATGAATCTA
CTATTACATCATTAGAGCCACGATAGTAGCTTCTCACATATATTTATGGTATGTTCTGATAAATCAATTA
GGCATTGATTCATTCATATAAGGGAAAGAAGTTAAGAAATTTAATTTCTGCTTTGTGTTTGTCTGCAACA
GTGCTTCTATATTACTCGGAAGTCAAAGGGTAGTACTAGTTAGGTATTGAAAAAGATCACCAAATAAACC
CCCATGAAAATTCTTCTAAGAAAGATGATTTTAGTGGGAAATTGACAAATTGGACCAAGTAGAAGAAGAT
GAGTCTTTGGTCAACGATCCACAATGTCAACAAACGAAACTTCAGGATAGCTAAGTTTCCTTCGTTCATA
CATAAGTCATCTTTGTTTTCTTTCATTTACTTTTGGACAGGTACTTCTTACTATAGCAACGTCAGACCCA
CTAAACTTATGCTACCTAAATAAATGGGAAAATTAGGAAATATATCAACTTTTAAAAATATTTAAGGTTT
TAGGTTTTTGTTTTTAAATTTAGAAAAATAAGTTAATTTTAGAAAAACGAAGTGGTAAAAGTTCGACGAA
ATCCTTCTCATAATTAACACCCACGTGCAACTTTTGTCGCCCTGTAAATGATTTATTTTAAAAAAAAATA
CATATTAACCATTGGATCACCAACAGTTAAAAATCAGGGTTGTTGACTTTATAACCGACCAATGAATATT
GAAAAAAAAAAAGTACCCAATGACTAAATCCTCAATGGTTAATTTTTTTTTCATATATATACCCTCTACC
AAATCAATTGTTTTCATTCAATTTTATTAATCTATTCTCTCAACTCTTTTATTCTTAATTTTCTTCCTAA
TCTCTTAAAATTTTCTCAAATTCTTCTTCTCTCAATTTTCTATCTTAATTGTTTGTAATTTCTTAGATTT
TATTCGATTTTCATCATTTTAAAGATTTTAAAAATATTAATATCTCTAATTCGTTTGGATAACAAGTACA
TTTTTGACATCCAATTACAAATGGTAAGAAAATATTATTATATATTTTTTATTTTAATTAATATCGTTAT
TAAGTTGTTAATATTTTTTTATATTTATATAATTAGGACAAAAATCAGATTATTGAAACGTATACACACA
ACTTAAGTGCAAGAGCACTGTCTATTATTAAAAAAAACTTGGAAGAGGCGGGATTTGTTTACGTGTCTCG
TATCCTTGGTAGGACTAAATTGGAGCCAACACTTATTAGTGCTTTATATTTATATAATTAGGATGAAGAT
CAGATTATCGAAACATATACACACAATTTAAGTGTGAAAGCACTGTCTATTATTGAGCAACACTTGGAAG
AGGCGGGATTTTTGCCTAGTCCAGTATGCTTGGCGGGACTAAATTGGAGCCCACACTTATCAGTGTTTTA
CTGGAAAGATGAAGACTCAAGACACACGTATTTCATCTTCCATGCGGTGAGTGTATAATTACACTCGACG
ATATGACATTACAACTCGTTCTACCTATTGATGGGTCAGTTTTTATAGGGGTAGTGTGCGTTGGTGGTTA
GATTTAGATCACAATTTACCAGCAACTAACTATTAGGCAAGATGTCGGACAAGTTTAGTGGTAACCGAAT
AGATATAAAATAGTTAGAAGATAATTTCTCACATCTTGACAACTGTTCTATTACGGTTGAAAGACAACAA
CTTGCTTGAGCATTCATATTAAGGTTGATCAAGAGTCTTTTAATGCCAAATAAATCACGCAATCTGAAAC
ATTTAAGGTGACTCCTATAACTAATCAACCTAAAAGAAGTCGGGCGACTCAATTGCGGATCAATTGTCCT
GGCCACATTGTATCGAAAGATGTGCAGGGGAACTAAAGCACAAAAAATTAGAATTGGTGGTTGTATACTC
CTTCAGTCATGGGTATGGCACTACTTACCATTTTTATGTCCTCGAGTAAACTTCCCTTATCAATTATCAT
TCATATTAATGTAAGATTCATTTAATAATATAATTATGTTTTTCATTATTATATTTTTTGAATAACATTG
TAACGCCCTGATAAATTTATCTACGTTTCTGTAAAATCTGACATAAAGGTGTATCTATTTTAGTGGTTAA
TGCTCTGAGTGTGTGTAAAAGGTCTTGGGTTCAAGTCTTCCTTTTTCCAATCTCTATTTTTTTCTAATCC
TAGCCTTACCGTTGTTGAGTGGACTTATATAGCATTTTTTGTAAATTCATATCAGAATGAGCCTGTTGGT
TCGAGTGGTAAGGAGTTATCTTATGGAGGTCTTGTGTTTGTTAGCATATGGAGGTTCAGTGTTTGAATCC
TTACGCGAGCATGGAAATTATTTTTTCTCTGTTATGTGTTAGTGTTTCTGTGGTGTTGGATTTCTGGAAA
GTTGGTTATTAGTGGGTTAGTGGGGAGTGAATCGAGGGATTTAGTGGATATCCAGATTATTTTACTCTTT
TTGACTATTTTCCTCTCTCTTCCAAACTCAAAAGAATTAACGTCTATTTTTGTTTTCTTACTTTTGAAAT
CCTATCAGAATCTTGTCATTCAATCCCTGGTTTTCAGTTCTTCGGTGTTTTTGCGTGGTTTGGTAAGTGT
AAGGGGTGTTTTTGTGTGGGTTGGGGAAATCGTGTTACTGTTCAAATCAATGCTATTATTTTCTTTTTGT
TGTTGATTTCGAGTTTTAGCAATAGTGAATCGGGGAGGAAGGGACTCTCCTCTTGTGGAATCGTAGCCAA
AATTGTTCAGAGTGTTGGGGTAAGTGGTGAATATTAAATTGGACTGTTGTCAGTTTTGGTGGTTTCAGTT
TAATCATGAATCATGACTGATTTTGGAATTTGGTTTGTCAGTTTTAGGTTCTGTTCATCTCGAGTGTATT
CTCGCATCAAAACCAAAACAGGTGTGTTCCAAAATGCAAAAAACGAAGTTTCAAAAAAAGCTAAAAATGC
CTACTGTCGACATCACACGGGTGTGTGGTCACTTGTTTGGTAGGTCGTGTGCAAGATATGACCGTGTGTC
TAACGAAGGGGCGGCTGTTCACAAGACAAGACCGTGTGATGGTGTGGGCTAGGCCAAGTTGGGTGTGTGG
GCCACACGGGCATGTGAGTTTGGGCCAGGTCGTGTAGGCCACAAGAGCAATGCTAATCTGAGTGTGTGGG
CCCACATGGGCAAGCCACATGGGCATGTGGCCCAAAATTTTAAAATTTTCCTTAGAGTCACATGGGTTGT
TCCGATCAACTGTGGGCCTACCGTAAGGTCAGTAAGCGTTAACTAAACCCTAAAACTATGTCATCTGCTA
GTTTGATAATCTGTTCTGAACGTAACACTGTTATGCATGTTTGATTAATATGATGTATGTATATATTCAA
TATCTGTATATGAGCATGTAAGCATGATAATTTTGATTATTATGTCTGATTGGGGTGGGATTTATATATG
TGGAGGAAGTGTTCTGTATGGCGTTCATCGCCTATATTTTGGTAGCTTAGCTGCACTTTATCTGATATGT
GTCGTAATGGCACGATATGGTGCGTAGGGTTGGGTGGTTATTTAACCCCATATAGTGTAATGGGATGGTC
AGAGTTGGTGTGTAGAGGATGGGTTTAGGATTCTGTTTATCTAATTTGCATATCCGTATCTGTTATCTGT
ATCTGAAATAGACATGAGTCTGCATTTGTATCTGACTGTATATGAGGTTTCTATATGTTTTGCTTGTCTA
TTTTTGTTGGGTTACACACTGAGTTTACGAAAATTCACATCTATTTGTCTGTTCTGTTCAGGTAATCCAT
AGACTTAGGCGAATCGGTGCAGCGGACTTTCTCAGTGTCCACTAAACTATGGACTGATTTAAAATAAATG
TTTATTTTAAATAAGGTTTAATTCTGAGAGTTTTGTATTATTTGGACTCTCTGAACTGCTTGAATTAGTT
TTTAGGATTTGGATTTTTCTTTTAAATACTTTAATTATGCCGGTTAGCCAAAAACACGGTTTTATTAAGA
ACACAAGTTTTCCAAACTCACGAACGGGACTTTAAGGAAACAACGATTACCAAAACTTTCACTGCAAACT
GTATTTTGGCAAATAAATTTGTTAAACAATGTTTTTTACTATAAACAAACAAATATGAGTTTTTAAGCTG
AGATAATGACTTCGTTTTCAAAACTCATTCTTTATGACATCTCCAGATTTGGCCATAATGTCTAGGCTGG
ATTTGGAGTGTTACATTTAGTGGTATCAGAGTCAGGTTGCAAAACTCGGCTGTGAATTTTGGGTTCCAAA
ATTTTATTTCAAAGAGACTTGGTTTTCAAAATATTTTGGATAATTTGAGAAAGTATGTGGTACATCGAGT
CTATGGCGTCGATCTTGTAGTTAATATTTTCTGAAAACACTTCTGAACTTTTGATAATTTATGCATAAAA
TATCTACTAATAAATACTGGAATTGATGCATAAATTTTTTTAACGTAGATAAAATTTAAAAATTTATGAT
GAGCGCTAGTGGAACTCGTGAACGAGGTATTCGTGGCTGTGGTAGAGGCCGTAGGGGGCTCGAGCTGAGT
CTTCCTTTCTGGGTAGTATGCCAAATTTAGACACAAGTGAGACACCTATTTCGCTTGCTACTGAGACTGG
GTCCCAAAGTCATTCGGCCGGGGATGGCCCACTATCCCAAGCCATGTTGAGGATATTAGAGAGGGTCACT
GACCCATTCTAGATCTGGAGGCTGTGGGCCTGTAACTGAACGACTCCGGTCTAATGGTACTGAGCTATTT
AAGGGTGTCACTGGAGTTGCCCCCACTGTGACCAAGTATTAGTTGGAGGCCACCGAGAGGATTATGAATG
ATATAGATTATACTCTTGAGCAGAAACTTAATGGTGCAATCTCTTTGCTTCGCGATGAGGCATATCAATG
GTGGGTATCGGTTGATAAGGCGAGGCAACTTGTACTGGTTTATGTTGTTCGACACTGAGAGGATAGAGAT
GCTCCTGATGTTATCACCAGTACATTATTTGTTTTTAATGCACTTTATACTACTCTGATAGACATAGGTT
CTACACACTCCTATGTAGCTAGTTTTGTTTCTGAAAATTTAAGGATTTCTGTTGAGAGCAGTTCTAGTGA
GGTTACTGTATTGAGTTCATTGGGGCAGTCTGTTTGGGTTAGTAAACTTTATAGGAGTGTTCCGTTGGTG
GTGTAAGAGACTGTTTTTCTGGAAAATATGATGAAGCTTCCGTTTGGGGAATTCGACTTGATTTTGGGTA
TGAACTGTTTAGTTGAGCACTGAGTTAGCTTGAATTGCACAACTAAGAGGGTTGTTCTGAGAACTGAAGA
TGATAAAGAGGTGGTGGTGATTGATAAGCGTTAGGATTATCTATCTAATGTGATTTCCACTCTTGTGGTT
GAAAAATTGGTGCGAAAAGGGTATGAGGCGTATTTGGCTTATGTTAGTGTTTCTGTTTCTAGAGACTCTT
CTGTTAGGGATATCAAAATAGTGAGGGATTTTTCGGATGTCTTTCCTGAGGAGTTACCAGGTTTATCTTC
GAATCGAGAAGTTTAGTTTGGTATTGAGCTTCTACCAGGTACAGATCCGGTGTTTATCGCTCATTACTGA
ATGGCATCGAAGAAACTTACAGAGCTTAAGGCTCAAATTCAAGAGCTTTTGGATCATGGTTTCATCCATC
GTAGTGTGTCTCCATGGGGGGAACCTGTTGTTTGTTAAGAAAAATGATGGGACCATGAAGAAGTGTATTG
ATTATTGGCAACTAAATAAAATGACGGTGAAGAATAAGTATCCATTTTCGAGGATCGATGATCTATTTGA
TCAGTTTTGAGGGGCTTCAGCGTTCTCGAAAATAGATCTCCGTTCTGGGTATCATCAGCTAAGAGTTAAG
GAAGCTAATGTTCATAAGATTGCATTTAGGACTTTTTATGGACACTACGGGTTCTTGGTTATGCCTTTTG
GTCTGACAAATGCTCCGGCTACATTCATGGATCTGATGAACTGAATCTTTCAGCCATATCTGGATCAGTT
TGTCATGGTTTTCATCGACGATATTCTGGTTTACTTTAAGACCGAATATGAGCATGATGAGCATCTTAGA
GTAGTGCTCCAGATACTCCGAGAAAAGCAGCTCTATGTTAAGTTGAGCAGGTGTAAGTTCTGGTTGCGAG
AGGTAACTTTTGTGGGGCATGCTATTTCTGCTGAGGGGATCCGAGTTGATCTTAGAAAGATTGAGGCGGT
GCTTAATTGGAAACAGCTTAAGAACGTATCTAAGATCCATAGTTTTTTGGTTCTTGCGAGATATTATCGG
CGATTTATCGAGGGGTTTTCTCTTATTGCGGCACTGTTGACTAAGCTTTTGCGCAAAGGTGTTCCTTTTG
TTTGGACTAATGCACAACAATTGAGCTTTGAGAAGATCAAGTCTGTTCTGACTCAGGGTCCTGTTCTGAT
ACAGCCTAAATCTAGTAAAGAGTTTATGGTGTACAGCGAATGTGTCACACGTGGGTTTCGGGGTGTGTAC
TGATGCAAAATGGTAAGGTTGTGCCTTATGCATCCCGTCAGCTTAAGACACACGAAGAGAATTATCCGAA
GCATGATCTCGAGTTAGCTGTTGTGGTTTTTGCGTTGAAAATCTAGAGGCATTATCTGTATGGTGAGAGT
TGTATCATCTACACTGATTACAAGAGCTTCAAATACCTCATTGCTTAGAAGGAGTTAAATTTTAAACAAC
ATCGACGAATAGAGCTGTTCAAAGATAATGACTGCACGATAAAGTATCATCCTAGTAAGGCCAATGTGGT
GGTCGATGCTCTAAATTGTAGAGTGATGACTTATTTGAGAGCGATGTTCGCTTGACTTAGTAAGTTTGAG
AATGGAAGTTTTTTAGTCGAGTTGCAAGTTAAGCCGACTTGGATTGATCAGATTCGAGAAAAGTAGTTAA
GGGATGAGTCTCTGGGTTTACGGTTTCGTCAAATTGAGAGTGGCAACACTTCGTATTTTGGGCTGAATAA
TGATGGTGTTCTGTGTTTTCGAGGTCAGATTTATTTGTTGAATAACTCTGACTTGAGGCAGTCGATTCTG
AGGGAGGTGCATAGGAACTGTATTGATGGCCGAGTTTGAAACATAAGGTTACAGACTTTGTTTCTCGTTG
TCTGACATGGCAACAAGTTAAGGTTGAGCACCAATTACCTTCAGGTTTGCTGCAACCCGTTAAGATTCCT
TTGTGGACGTGGGAACGAGTACGATGGACCTTGTTAGTAGGTTACCCTTGATATCTACTAAGAAAAATTC
TGTTTGGGTTGTCGTGGATCAATTGACCAACTTTGCTCATTTTATTCCGATTTGGATGAACTACTCACTG
TAAAATTTAGCGAAGCTCTATATATTCGAGATTGTAAGACTGCATGAGTTTCCTGTTTCGATAATTTCTG
ATAGAGATCCTCACTTCACTTCTCAGTTCTAGAAGAAATTGCATGAGGCTCTAAGTTCGAGATTGGACTT
CAGTACTACTTTCAGATACTAGAGAGTGATTCAGATACTAGAGGATATACTTCAGAGTTGTGTGATTGAT
TTTTTAGGAAGTTGGGAGGATTATTTGCCGTTAGCTGAGTTCGCCTACAATAACAGTTTCCAAACTAGCA
TCCAAATGGTACCTTACGAGGCTTTGTATGATCGTAAGTATCGTACTCCGCTATGTTGGACTGAGTTGGG
TGAGCGACGAATTTTAGGTCCTAGGTTAGTTTTTGAGACCGAAGATAAGGTTAGACTGATTTGGGATCGT
CTGAAGATGACTTCTGATAGACAGAAGTCCTATGCAGATCTGAAGATGAGAGATATTGAGTACTTTGTGG
GTGACTTCGTGTTTTTTAAGGTTTCTTCGTAGAAAAAAGTTCTAAGATTCGATCGTAAAAGCAAGTTGAA
CCCTAGGTTCATTGGGTCGTATTGGTTTCTGAAGCGTGTGAGACCGGTTGCTTATCAAATAGAGCTACCT
CTAGAGTTGGATCTTATCCACGATGTGTTTTACGTCTCGATGTTAAGGTAGTACTGGTTTGATTCATCTC
ACGTTGTCTCTATTGAGGAGATCGAGGTTAGACCAGATTTGACTTTTGAGGAGAAGCCGGTTCAGATTTT
GGATCGTAATGCTAAGGTTCTGAGGAGGAAGTCCATTCCATTAGTAAATGTTCGATGGCGGAATCATGGC
ACTGAGGAAGCCACGTAGGAACCTGAGGACTCGATGCGTCAGTAGTATCCTTATCTGTTCTGATCAGGTA
AATTTTGAGGCCAAAATTTCTTTTATGGGGTGGAGTTGTAACGCCCTGATAAATTTATCTATGTTTCTGT
AAAATTTGACACAAAGGTGTATCTGTTTCAGTGGTTAAGTGTTCTGGGTGTGTGTAATAGGTCTTGGGTT
CAAGTATTCTTTTTTTCAATTTCTGTTATTTTTCTAATCCTAGCCTTACCATTGTTGAGTGGGCTTATAC
AGCATTTTCTGTAAATTCATATCAGAATGAGCCTTTTGGTTCGAGTGGTAATGAGTCAGCGTGTGGAGGT
CTTGTGTTCGAATCCCTGCATGAGCATGGGAATTATTTTTACTCGGTTCTATGTTAGTGTTTCGGTGGTG
TTGGATTTCTAGGAAGTTTCTTATTAGTAGGTTAGTAGGGAGTGAATTAAGGGATTTAGTGGATATCCTG
ATTATTTTACTCTTTTTCACTATTTTTCTCTCTCTTCCAAACACAAAAGAATTGACGTTTATTTTTGTTT
TCTTGCTTTTGAAATTCTATCGGAATCTTGTCATTCAATCCCTGGTTTTCAGTTCTTCAGTGTTTTTGCA
CGGTTTGATAAGTGTAAGGGGTGTTTTTGTGTGGGTTAGGGAAATCGTGTTGCTGTTCAAATCAATGCTA
TTATTTTCTTTCTTTTGTTGATTTCGAGTTCTAGCAGTAGTGAATCGAGAAGGAAGGGACTCTATTCTTT
CAGAATCATAGTCGAACGTTGAATTAGATTGTTGTCGGTTTTGGTGTGTTCAGTTTAATCATGAATCATG
ACTAATTTTAGACTTTAGTTTGTCGGTTTTTGGTTCTATTGATCTCAGGTGTGTTCTTGCATTGAAACCG
GAACAAGTGTGTTCCTAAAATGTGAAATACGAAGTTTTGGTGAAAGTCGAAAATGCCTACTGCTGACGCC
ATATGGGCGTGTGGTCACCCATGTGGTAGGCCGTGTACGAGACACGGCCGTGTGTCTAACGAAGGGGCGG
TCGTGCTCAAGACACAGCCGTGTGGTGGTGTGACTGTGGCCTTGTGGGCCACACGGGCTAGGCCCAAAAT
TCTAAAATTTTCTCTAGTGTCGCACAGGTCATTCTGATCCACTGTGGGCTTACCGTAGGGTCAGTAAGCA
CTAACCAAACCCTAAAACTATATGATCTGCTAGTCTGATATTCTATTCTAAACATAACACTGTTATGCAT
GTCTGATTAATCTGATGTATGTATATATTCGATATATGTATATGAGCATGTAAGCATGATAACTTTCATT
ATATATGTCTGATTGGGGTGGGATTTATATATGTGGAGGAAATGTTCTATATAGCGTTCATCACCTATAT
TCTGGCAACTTGGCTTCACTTTATCTGATATGTGTCATAATGGCACGATATGGTGTGTAGGGTGTGGTTG
GTGTTTTTAACCCTATATGGTGTGATGGGATGGTCGGAGTTGGTGTGTAGAGGATGGGGGTAGGATTCTG
TTTATCTGATCTACATATCTGTATTTGTTATCTGTATCTGAAATAGACATGAGTCTGCATTTGTATCTTA
CTATATATGAGATTTTTGTATGTTTTGCATGTCTATTTCTGTTGGGTTACACACTGAGTTTATGAAAACT
CACATCTGTTTGTCTGTTCTGTTCAAGTAATCTACAGGCTTAGGTGGATTGGTGCAGCGAAGTCTCGCAG
TGACCACTAGACTATGGAAAGATTTAAAATAAAGGTTTATTTTTTTAGTTCTGAGAGTTTTGTATTATTT
GGACTCTCCGAACTATTTGAATTAATTTTTGGGATTTGGATTTTCCGTTTAAATACTTTAATTACGTTGG
TTAGCTAAAAACATGGTTTTATTAAGAACAAAGGTTTTCCAAACTCACGAATAGGACTTTAAGGAAACAA
CGATTACCAAAACTTCCGCTGCAAACTGTATTTTGGCAAATAAATCTGTTAAATAATTTTTTCGACTATA
GACATAAACAAATATGAGTTTTTAAGCTAAGATGATTTAACGTAACGACTCCGTTTTGAAAAACTATTCT
TTGTGACATATTCGGATTTGGCCATGATGTCCAAGCCGGGTTTGGGGTGTTACAAACATATTATTTGAAT
AGGTGGAACAATGACACGATTCATGTGGGTATACCGAATGAGCTTGAAGATATCAAGTTATTGTTAGATC
AACAGCTTTTCGAGGTTAATTTTTTTAAATTTTCAATTACATAACAATTACGTAATGATTTGAAATTTAA
TATTAGGTACGTAAAAAAATTAATAATTTTTTATTTCAGTTTGAATGGATGCCATACTCTAATCCGATAA
TTCAAGTCTTAGCCGAATTTTTGACGAATCGTAATCTAGTACGTCAAAGTGTCATTGATAGCTTTTGCAA
GAGTTGAGATGTATGAATCTGATCGAGTGATGCGCCAGTTTGGGTTTGTACAAAATAGTCCACCCTCGCC
CCAAAACCTTAATGAAGTCACAAGATTGACTTGCAGGAGAGAATTGATGAAGATTAACCTAAATTCTATA
CGAAGTATATCTACTTGTGGGAACATAGGTATCATTTCTTACTTATGCATGAACCAATTGTCAGATTAGA
TTTGGCGACATTTTCGGATTACATGACATTGTTTAGACTTTATGGTAAGTCATATCTATTACCAGAGGAG
GAAAAGAGATACAAATTCATCGTAAAAGGCCAACACGACCCTACATGAGGTTGCGACCGGGAGTACATGC
ATCGGGTTCATCATCATCATCAACTTCAACCTTGAATCCTATACTAATGGATGCACTTTCTGATTAGCAT
GATTCATATTTTTCTTGTGCATTTACTAACCCTATGTTTTTCACACAAGCACAAATTATACACCATCATA
CCATGCATAAACACCTTTTCTAAGAATATTTTTTGGAACACCTCCATTTGCAGGAGGATATTAAACCTCA
ATGAACTCACAAGATTAACTTGTGGGGGAGAATCGATGAAGATTAACCTAAATTCCATGCCAAGTATATC
TACTTTTGGGAACATAGGTACGATTTCTTACTTATGCGTGAACCAATTGTCAGATCAGATTTGGCGACGT
CTGCGGATTACATGACATTGTTTAGACTTCATGGTAAGTCATATCTATTACCGGAGGAGGAAATGAAAGA
CAAATTCATCGTAGAAGGCCAACACGACCCTACTTGAGGTTGTGTCTAGGAGTACATGCATCGAGTTCAT
TGTCATCATCAGCTCCAACCTTGAATTCTATACTAATGGATGCACTTCCCGATTAGTATGATTCATATTT
TTCTAGTGCATTTACTAACCCTATTTTTTTCACACAAGCACAAATTATACACCATCATACCATGCATTAA
CAGCTTTTCTAAAAATATTTTTTTGTAACACCTCCATTTGCAGGAGCATATTACACGCCACTGCTGTCAA
CAACACCAATGTATCCTCCATTACCTACAATTCTAGCATTCTATACACAACTGAGTTATTTGATACCATA
TATTTCTCCGTCAATAGTGTCACAAACACTACTGGAATCATTATTCTTCAAAGGTGGGCCATCTTCGCAA
CCACTTATTAATACAACCAATGATATACAATGGCAATCTAGGATGTAAATGCAATCTAGCATAGAAGAAC
AAAATGAAGATGAAGATAATGTTGGAGATGAAGATGAATATCAAGACAGAGATGGAGGTGGAGATGAAGA
TGATGAGTCGAAATCCCAACCATGACAAAATCCTCCAGATAACCGACACTCACCAGGTTGTTGCACACAT
TCGACTCAACGATAGAGATGATTTTTTTATTTTAAATTTTTGTCATGTACATCATCATTTAGTTTGTTAA
CTATTAATTTTTTATTTTATATATGTAATGTTTCCATTAATATTTGTATTGTATTTTTACATTAATAATT
TACTTATTTACATTTTATCAAAAAATTGTTTGTTTGTTTTTCTTTTTGTATGTTTATAAAAAAATGAATA
AATTTTTTATTTTATATATATATAATGCTTCCATTAATATTTTTCTTTTATTTTTACAACAATATTCTAC
TTGTTTATATTTTATCAAAAAATTTGTTTATTTTTTTGTATGTTTATAGAAAAACGAGTAAAATTTTTAT
TTTATATATGTAATGCTTCCATTAATATTTGTATTGTATTTAGATCAATAATATATTTTTTATATTTTAT
CAAAAAAATTATTTATTTTGTATGTTTATAAAAAACGAGTAAAATTTTTATTTTATATATGTAATGCTTC
CATTAATATTTGTATTGTATTTTTACATTAATAATCTACTTATTTACATTTTATCAAAAAAATTATTTGT
TTTTTTTATATGTTTATAAAAAAAGAATATTTTTTTTATTTTATATAGGTAATGTTTTAATTAATATTTG
TATTATATTTTTACAACAATAACCTACTTATTTACATTTTATCAAAAAATTGTTTGTTTGTTTGTTTGTT
TTTTTTTTGCATGTTTATAAAAATTGAATAAATTTTTTTAATTTGATCATCACTTCAATGTTGCCCCTTA
ATGTGGACATGTTTTCTTACTATGTCCTGGGTTCCTACTAAAACTTTATAATCTTGGTTGGTCTATCTTC
TCCCAAATATCCATATTATTGCGTATCCAACTAGATTTTGGTCAATCTTTTGGATTGCAATGCAACTCAA
TATTCGGTAACAATTCAAATGGAACTCTCAAAATAGCCAGTCATCTACCTTCATTTGAGATCGGTGAGAA
ATCTAGACTTCCATACTTTATATATCTATTTTAGTTTGTACATTTCATCAATATACTTCATGCAATCTAG
ATATGTCAAGGCACATGCAGTAATTGCATATGTACATGGAAAATGAAGTCCTTGAAATCTCCTACAGTCG
TAGGTCATTTGTTTTAGGTATACACGGTACGATCCCTATGAAACTTCGTAACCCAAAATATTTCATTTGG
ACGTGAGTGACATACTGTAGACATAGAGTTAACTCTTCTTGCATTTTTTGTCATATCTTTCCTCACTTCT
TTGCACTAAATGTGTTTGATAAACCATAATTTATACATATTTTTACCCCAATGCTTGGCATAATTATGGA
TGATTTATTATAAATTTAGTGAATTTGATGTTTCTAATCCTTAAATTTCATGTTTTATACTCAGGAAAGC
CTAGGATAGCAAAAAGAGCGAGAAACAGGCCAAAAATGGACAAATTGGGCCTAAATCAGTGTTTCACACG
GCCTAGGCACTTCCACACGGGTGATCCACACGCCCGTGTGTGACACACAGGTAGACTACACGCTCGTGTG
TCATGGCCGTGTCGACATTAATCCAAGTCAGAATTTCACACGGCCTGAGCACCTTCACATGGGCGCGACA
TACGGCCTTGTCCTTGTCGAACCCAAGTCTAGTTCTACTCGAAAAAGGCTAATTTTGGGCTATTTTGGGC
ACTCGAAAGTCTATATAAACACCCTAGAAGAGGATTAGAGGGGGGACAGAGAGCAGAGGCAGAAAATACT
CAAGGAAAGCCATCAGAATCAGCTCGGGAGTAGGATCTACATCAAGACTAAAGATTTCTATCCAATTTCC
TAGAAGTTCTTTGGGTTTCTTTATGTTTTGTTGTTTGCCAAACATTGAGATGTTTTCCATTATTATTATG
AACTAAATTCCCTAAATACCTAAGGGAGATAAAACCTAAGACGGATCTTATTATTATTTGAGTTATATGA
TAAATACTTGTTCTTATTCTTAATTGTGAATTTAACCCTTGCTTTAATATTCCAGGATATTAATTCAGGT
TTTTGATGTGCTTATTCAGTAGAGTAAAAGTCCCTGTTTAAGAGTAGATCATTCATAATTAAGCGGAGTT
GTATGCAATCCTAGAGATAGGACGACATAAATTTGCCGGATTAAAGTCAAATCTAATAAGGGAATCCATA
GATCGAGTTAATGCGACAATAGGGGTTTTAATTAGAAAGAGATTTCGATTAATCAACCTAGAGTCAGTTT
TTTTTAGTCTCGAAATGGATATTAACATAAATCAGGGATTTTTATGGATTAAGTCAAGTGAATAAATCAT
CTAATTCAGAAATAATAAGTGAAGATTAGGTGGATTCTTCCTTGGGTATTGTCTTCTTTATCGGTTTTCT
AAAAAGTATTTTTAACTTTAATCTCGGTCGCGATCTTAGTTAATTAAATAATTAGTGTTAGTTTAAAAAA
ATTCTCTTAATTGTTGGGCAAGATAATAAAAAGATAGTAATTACTAGTACTTTTAGTCCTCTTAGATACG
ATATTTTCGGTCTCACCATAACTATACTACTGTTCGATAGGTGCACTTGCCTTAGTCGAATTTTGTTAGT
TTCACGACCATCAAGTTTTTGGCATCGTTGCCAGGGACTAAGATATTAGGAATGCTTGATTTTTATTACT
TTAGCCATTTTTACTTTTATTGAAATTTACTTTTTATTTTTAGTTTAATTTGTCTTTTCTAAAATTTTCT
TTTATTTGCTTCTGGCAGGTTTTTATAGTTTATGACTAGAAGAAACCCGTCAGGACCTCTACTTTTTGAT
AGTGAGATTGAAAGCACAGCTCACAGAAACCAAAGAGAAATAAGGCGAAGCTTACAATACAGAGAGGAAG
GGCAAGAGGAAGCTATTCATTCCACAACCATGGAGATGGCTGAAAATCAGAATAATATGCTCCCTTCTGT
GGTTGATGCAAATCTAGTAGATCAGAATCCTGCTCCTCGTACTATGTATGATTATACTAAACCTACTTTA
ACAGGAACTGAATCGAGTATAGTTAGGCCTGCTGTTGCTACAAATAATTTTGAACTGAAACCTAACATGA
TTCAAATGATACAACAGTTTGTTCAGTTTAATGGTTTGCAGGACGAGGATCCAAACACTCATTTAGCAAA
TTTTCTGGAATTCTGCGGCACCTTTAAGATCAATGGCATTTCTGACGATGCCATTCACCTTCGGTTGTTT
CCTTTTTCATTAAGGAATAAAGAAAAACAGTGGTTAAACTCGTTACCACGAGGGTCAATCACCACTTAGG
AACAAATGACCGAAAAAATTTTGCTTAAATATTTTCTGCCGTCTAAAACGGCTAAATTATGGAATGATAT
CTCTTCTTTTGTGCAGATAGATTTAGAAACATTTTATGATGCATAAGAGAGATACAATGACTTACTAAGA
AGGTGCCCTCACCATGGATTACCCCTTTGGCTACAAGTTCAAACTTTCCACAACGGGTTAAATCCCTTGA
CTAGACAAATGACCGAAACAGCAGCTGGTGGAACTATAAATAATAAGACACCTGAAGAGGCCTACGAGTT
CATAGAAGAGATGTCACTTAATAATTATCAATGGAAAGTTATGAGGACAAAACCGATGAAAGCAGCCTGC
ATTTTTAACATCAACTCGGTTGCTATGCTTTCAAATCAGGTAAAACTTTTGAATAAAAAAATTAATAGTT
TACCTGGTTCTACACAGGTTCATCCAGTAATGCAGTGCGATGCAAGCGAAGGTGGAACGAACAATTTAGA
ATATCCACCCTACGGCCCTAACATGGAGAACGAGCAAATGAATTATATGGGTAATAATCCTCGGCCTCAA
AATAATCCTTATAGTAACACTTACAATGCAGGATGGAGGAACCACCCAAATTTCTCATGGGGTGGCCAAG
GAAATCAAAGACCATAACATCCTCCAAGTTTTCAACAACCACCTTACCAATAAGAGAAGAAACCAAACCT
TGAAGAGATGCTCACAAAATTCATCTCGGTGTTAGAAACTCATTTTCAGAATACTGGAACAACACTTAAG
AATCAACAAGCATCAATTCAAGGACTCGAAACTCAAATAGGATAGCTTGCTAAGTTGCTTTCTGAACGAC
CAAAAGGTAGTATGCCCAGTAACACAGAAACTAACCTAAGGGAGCAACTCTATACCATCATTGTGCGCGA
TGAAGAAGGGTTAGTTGAATCTAAATTTGAAATGAGGTAAGAGGCTTTAGTGAGTAATGGTAAGGATGAG
ACGAATCATGGTACACAAGAGCCAGTAAGTAAAGAGTATAAACCTCGTGTGCCATATCCTAAGGAGACAA
GGAAAGACAACACGGACGAACAATTCGGTAAATTCCTTAAATTATTAAAAAAATTACATATCAACTTATC
ATTTATTGAAGCTATTTTGCAGATGCCAAACGCAGTGAAATTTTTAAAGGAGCTTTTAGAAAATAAGCGA
AAGTTGGATGATGCATTGCCTGTGGAATTAAACGTAGTTTGCTCATCCATTCTTCAGAATAAGCTACCCT
ACAAGTTAAAAGATCCAGGGAGTTTTACGATTCCTTGCTTTATTGGTAGTTTAAATATTAATAATGTGTT
GTCTGATCTAGGGGCGAGCATTAATGTTATGCCCTATAAAATGTTGAAACAACTAGGTCTTGGGAAACCT
AAACAAACTAGGATGAACATTTAACTGGCAGATAAAACAATTAGATTTCCTAGGGGTATCATTCAAGATG
TGCCAGTCAAAATTGATAAATTTATATTCCCAATTGATTTTGTTGTTCTAGACATAAAAGAGGATAGTGA
CGTGCCTTTGATTTTAGGACAACCCTTTTTAGCAACTACTAGCACTATCATTGATATTGGCACAGGAGGA
CTAATACTTCGTGTAGGAGATGACATGATTACTCTCCTAGCTTGTGATTCGACTAAATTATCTAGTAAGC
AAGATGGCTATACAAGTTTTGTTGATATGAATAACATTATGGCTCAAACTTCTTTTCAAGAAACTCCTAG
GACGAACGTGATGGAGCCACATTCTAATCCATACAAAAAAAAAAAATAGAACGACTCATGAAGAACGGAG
GCTTCAACTCGATGAACTAGATAAATGGCGAACACATGTCAAGGAGAAACCAAAAGCACACAATAAATCA
AAGCGCCACCACGATAGGCGTAGGGATGAAACAACGCAATTTAAGGTCGGGGATAAAGTATTGTTAAATG
AAAAATGACCCCCAAATTGCTACTTCAGAGCTTAATGCAAACGGAGCGACTCCTTTCACTGTACTGAATG
TCTTTCCATATGGCACAGTAGAGGTAAGTCACCCAACTCAAGACAGTTTCAAGGTAAATGGACATCAGCT
TAAACTTTATAACGGTAAGGCTTTCAAAGATAAATGAGAAGCGCTATGGCTCCACAAACTTGAATAAACA
TACCTACCAGGTAAATTTGAGCTTAGACTTTAAATAAGCGTTTCTCGGGAGGCAACCCAGCACTAACCCC
ACTAAATAACTTAGTTGGTTTTCCTTTTTGCTTTATAATCTAACTGCAGGTATTTTCGGTACACACCGCC
TAGCACACGGGCATATTTTAGGCTGTGGGCTCCTCACGGAAAGTAGATACGGGTGTGGCCTTGGTTGTGC
TAAAACAGGACAACCATTTTTCCCAAGACAGGATGACACACGGGCTGCGATAAATAGCCACGGCCGTACG
ACATAGCCATGTGCACCACACAGTTAAAGGACAAGGGCGTGTCCAAGATCGTGGTAAAACTACACCTTAA
TTTCCAAAAAATAAAATCAGCAGAGACATGACCTACGATAAATCACCACGGTCGTATGAAACGGTCGTGA
GAGTCACACGGCCTGTCACACGGGAGTGCTTGAGGCCGTGTAAGAACTTGCCCAAAAATTGAAATGATGA
ACGAAGTCAGAAGAGACCATAGGCGTAGGCCACGGCCGTGCTTAAAGGCCGTGCGCAATTCTGATTAATT
GACATGGGCATGTTTGACTAACACGGGCATGGGAGAAACAAAGGAAGCACCACAGGGCCGTGCGATGTAG
CCGTGTGGGTCACACGGTCGAGACACACGGGTGTGCCCGCAGGCCGTGTGGGATACTGACTTAAAACATC
AACCCATAAGCATAAACCATGAACACGGGTGTGGGGAACCTAACACGGGCGTGGGAGAAATAAATGAAAA
TGTACACGGCCGTACGACGCAGCCGCGCCCACCACACGACCTGGGAACACGGACGTGTTGAAGGGACTGT
GTGTGAACCTGACTTCGATTTCAAGAAACACACGGGCTAGGAGATTATCACACGGGTGTGGGCCACGTTC
GTGTGACCCAAAACGGGGCTTACATGACCATGTCCCCCCTTTTATTTCTCCCAACCCTAATTTTTTCCTA
TCTCTCATCACTATTCATTATCTTTTTCCACCAGCCACTCTTTTTCTCCTTTCTTTTCTTTATTTTTCTT
TCCTTTCTCTCTTTTCCCTTCTTCTTTCCACAACTTCCCTATTCTCTTCCCTAACCAGCCCCATTGCCCT
TCTCCACTTTTCTCCTCCCTCTTCTTTCCTTTCCTCCTCCCTTACTTTCTCTTCCTCAGTTCACACACTC
TTCCCCCTGTCGACCAACCCACACTACGCGTGCACTAAGCCCCGTCAAGTGCCACCGTCGTTCATTAGTC
GTTTGTCCCTCCTTTTACCCCCACTACCTTTATTTATTTTACTTTCTTTAATCTATTTCTTGATTTATTC
TTGCTTATTCTTTCCACTTCTAATGATTTTCATGCTTATGAATCTTATTTCTGTTTAGTGAATTTCAAAT
TTACTGATGATAAAGTTTTACTTAGTCTTTTATGTCTTCATCAGTTTCCATTCCTTCTTGCTCTACCCAC
ATGATTAGCATTATCAATAGGTCCTTACCATATTTCATTTGCGTCTCAGTCCCTGCTTATTTGTTCATAA
TGCTCTCATGCCTATTATTAGTCTAAATCAGTTCCTAGTCATTTTTAAATATTTATCACTATTTCTGGTA
TTATCTATTATAACTTGATTTATCTTTTAGCTCAGCTTTGTTTAGTCTTAGTACTATTTTGCTTATTTAT
TTATTAATATCCCTTTGGCCCTTTGATTCATATGCAGTATCACCACTTGGTTTTAGCCTGCTTGAGTTCT
TGTTCATATTATTTTACGAACAAGTTAGTATTTTGGACTACTCAAATTTTGCTTGCAGTTGTGAGGATTG
TTATTGATGACCTAATCTTTTATTTGTAGATATCATGACAAACCCAAAATAAAAGAAAGCTGTGGTTCCT
GCCTCTAAAAAACAAAGAGGAGCGACATGCTCCTCTAGCCTCACCGCTGAGATACGACATCCATTACTCC
AATTTTCACCAGGGCCCCAGGAAGAACTGTTTTAGATTCTACGTGCCCGACCCCTTGGTGTAGGGCGTTG
CATCGATTGGGCTGCACTAGAGCAGGTCCACCTAGCTGATTCAGTTCGGGCACTCCTTGCCACCGCTCCG
TGGGACTGTTTCTTTGATATCATTGAGCCGACATATTTGGAATTCACTTTGAAACTCAGCTCGAATTTCC
AGTTACAGACAGTGATGGCGGAGTACGACGACCTAAGAATAGTTTAATCCCGTCTTGGCGGTCTAGTACA
TCAGTTGAGTGTCCCCGAATTTGTAGCTGCCTTTGGACTCTATACCGACGAGTTTATGAAGGCCGACCTT
TTCCCCTACCTCCACCGCCACATACATCGTTCACCTTCATCGTGTTGGGTAGACCTCCAGCCTGCTACAG
GCATTTATGATCCTAGTCGTTCAAAGGCATTGGCTCTAGCTTCAGCTCTGCGCTATCTCCATGTCCTTTT
GGCACACACATTAATGGGGAGGCGAGAGAGCACTGACATCGTCAACACTCACGACGTATACTTCCTGTGG
AGCATGAGGCAAGGGCATATTTTTTATCTCGCTTACTTTGTCGCCCTTGCCTTCTGCCATCAGACAGAAC
GACACCGAAAGGGAGTCATCAACATCGGCCCATATGTGACTCGTCTAGTACAATATATTAGGCTCTTAAA
TACAGTGGCGCAGTCTTCATCGCTCACTCTCATTGGCCAGCTGTCCCCACAGGGCATCCAAAGTATGCTT
CATATACAAATGATTAAGAGTTGTCGTGGGTTCGACCCTCCTTAGTCCGACTTGCACGAGCTACCGATGA
GGATGACACCGAGGATATTCCTGATGATATCCTTGCATTTCAAGAGGACCCACATTCACAGCCACCACCG
AGTCATCGACCAGTTCATACGGCTGCTTCATTATCAGATGTTTCTGACCACCTTCATCGCTTTGAGCAAT
ATTGCACTCAGCAATTCGACAGCATCGAGGCGACTTTATAAAAAATTTGGCAACATTTTTACATGGTGCC
TCCTGCACCACCACCTCAGGATCTAGCTGTCGATGAGGGCTTTTGAGTCCATTTATTTTTCGATTTGTTT
TTCTTTTTCTTTTATTTTTATTTTTATTTTTTCATTTCTTTCTGTCTTTATTTATCATTTTCTTAAAAGA
CCTTTATTAGTATAATTTGAATTTCCTTTTATCTAGTTATTTCATTATTACCAACCATAATATCATTATA
GAGATAACTCCCTTAACCATTACTGATGGCATCGCAGTTTCAAAAGGTTCAGTCGATTGTTGCTACTTAG
AAATATACAAATAGTCCCCCACAATTGCCATGTGCTGCTCGACCACGACCATAGCTACCACGACACCGAC
CACCACGATAACCTCTTCACTGGACATTGTGATTGTGGAACCCAACCTCTACCACCACCTTCACCTCTAT
CTATATGTCACATACACATCACTTTTAATGCCTCTAAACCTGTTTCCGCTCTTTCAAAGATTACATCCAA
ATTCAGGGCAGTTTCGTTTCTCTCCCTCTCTTTTGATATTATACTTATATTCCTATTATCTGTCTCTGTA
CATTGAGGACAATGTACATCTTAAGTGTGCGGAGGTTATTTATGTGATTATCAGAAAAAGACCTGAATCT
TTATCTTGTTCTGAAATAATTTCCTCATATTACTATTAGAATGAATCTTGATTGACCTATGATTTTTATT
GATATATTTTGAATTAAATCATAGGTAACTGTGCATTGATCATTTAAACTTTAAGACACTAAAGGATCAA
GCATGATAAGTTGACTTTTGAGAATTAAAATTTCTAGGTTGTTTCCCTGAATCGAGGTATGATCTTGAAG
TTTTGAAGTTACATGATTGACATAAAATACCCATATATTTAGTGAGATTTTGCGCCTTTTAGAGCATATA
TCTTTCTTGCTCACTGATTGTTTGTATGAGTATATCAACATTGATTTGCTATTCTAGAACTTGCATCGAT
TATACATGTCGAGACCACACCTTTGATTTGATATACTAAAATGATAAAGGCACTTAGGTTTTAACCCATT
TACCCCATAAAAGCCTACTGATCGCGCAATTTCATGATAGGTTTTAAATATTTATAATTACTCATTCTTG
AACTACTATTATTGCGATGTAGGAAAATGTACCTATCAAACAGTAGTATGGTTTTAGCAAGACTAGATTT
TCGAACCCAAAGGAACTAAAAGTACTAGTAATGACTGTCTTTTTATTATCTAGCCTAAGAATAAAGAGGT
TTTGTTTTAATTAACTAATTATCTAAACTAAGAACTCACAAAGAAAAGAATTGGGGAATTACTTTTGGGG
AAAATCGATTGACTTAAGACAATACCTAAGGAAAAATCCACCTAGACTTTACTTGTTATTCTGGCTCCGA
ATCAGACAATTTATTCATTCAACTTGTTCCGTAGAGATCCCTAAGTTATGTTATTATCCCTATTCAAGAC
TAATAACGTCTAATCTCTAGATTGAATAACGGAGACTTTTGTCTAATTAACACTTTAGGGTCACATTAAC
TCGACCTATGGATCCCCTTATTAGGTTTCACCCTAATCTGGCAAAATCTTGTCACCCTATATCTAGGCGC
GCAATCAACTCCGCTTAATTATGACAAATGTACTCTTAGATAGGGTCTATTCCTCCTCTGAATAAGAGCT
TGTCTTGAATCAGTATCCTGGGATATCAAAACAAGAATTACGAACACATAATTAAGAAAAAGTTTAATAT
TTATCATACGATTCAGAAAATAATAATAAGATTCATCTTAGGTTTCATTCCCCTTAGGTATTTAGGGGTT
TTAGTTCACAAATAAATAAGACAACATCTCAGAAGAATAAAGAATACAAAACATAAAGAAAACCCAAAAC
TCTTGAAGGGAAATTGAGGAGAGATCCTCAGTCTTGATGATGAATCCAGCTTATGAGATGGATCAATCGG
CTTCCATTGAGTAATTCCTTACTCCCTATTCTTTGTGTCCTTTTCTTCTTTCTCTAGGGTGTATTTATAG
GCTTTGGAATGCCTAAAAACCCTCAAAATTAGCCTTTTCTGAATTGGACACAACTTAGGCTCGGCAGGGA
CAAGCCCGTGGCACACGCTCGTGCTCGATTACTTCAGGCCGTGTTCAAGCCTGCCGAATTGACACAGCCA
TGTAGTCTGCCTGTGTGAGGAGGTCCGGGCTGTGTTGATTTCATACTTTGGCCCATTTTCTCCGTTTTTG
GCCCGTTTCTCATTCCTTTCGCTCTCCTATGCTCTCCTAAGTATAAAACATAAAATTAAACATTAGGAGC
ATCGAATTCATCAATTCTAATAGGAAATCATCCATAAAATGCATTAAACATAGGGTAAAAATATGTATAA
TTTACGGTTTATCAAATACCCCCACACTTAAGCATTTGCTTGTCCTCAAGCAAAATTCTCAACTCATAAT
CAAAATAAATTCTTCTCAACTTATAATTTCTATCGATAATATCTCACATTAATCCATAAGTAATCATACA
TTGAGAATTCAACTAAAAGAACATAAAAGTTCCAAACATTCCAAGTTGAGCATTTTATTCATGCAAACAG
GGGTGTCTGCCCTCATCTAAGTAATTACCTTTGATTCAGAATATCATAGAGTTTTACATCCTCACTAAAG
ATTNNNAATAAATGAAGCACTCAATAGTCAATAATGAAAAGTCATTACCATAGGCTTGCATGAAAATCAA
ATCTCCACCACTATAATTTAAGATGATACATCAATCAAAAGGTCTTTAGAAGGTTGTAATGAGGCTTAGT
TAGGGGGTGTGGTCACGAGCTGAAAGAAAGGGTTAGAATCGATGTTGAATTGAAAAATTGCCTGACTAGA
AAAGAGTTAATCTTCACTTGCGTACAACAGAGCTTCTTCTCAGAATATGGAATTACTAATAAATATACAT
AGTTTTTTTTAAGAACAAGTTAAATAACATAGACTAACTATTAAGAACAAAACATAGCTAAGCAATCTAT
TCAACTCAAATCTCGACAAAAATAGGGATTAATTTAGGGGATTTCAACAATAATGGGTTAAGGGTTAATA
TTAAGGGTAATACAATGAATGGTTTGTTAGGCTCAAGGAGGTTTACTTGGGGTTAATTGTGGAGGTAGGC
TTTTCATGGCATGAGTGGGTTAATCCTAAGTGCCTTAATCATTTTGACATATCAAATCAAATGGTGTGGT
CTCGACATGCATAATCAAGCAAGTTCTAGAATAACAGTTCAATACTGACGCACTCAAAGCAATAATAAAA
GTGAGCATGAAAGAATTAATAGATGCTCAAAAGGCTAAAAAATCTCACAAAAATTATGGCTTTTNNNNNN
NNNNNNNNNNNNNNNNNNNNNNNNNNNNNNNNNNNNNNNNNNNNNNNNNNNNNNNNNNNNNNNNNNNNNN
NNNNNNNNNNNNNNNNNNNNNNNNNNNNNNNNNNNNNNNNNNNNNNNNNNNNNNNNNNNNNNNNNNNNNN
NNNNNNNNNNNNNNNNNNNNNNNNNNNNNNNNNNNNNNNNNNNNNNNNNNNNNNNNNNCAAACTTTGGGG
AAACAGCCTAAGATTTTGAATTCTTAAAAATCAACTCATCATGCTTGATTCTCTANNNNNNNNNNNNNNN
NNNNNNNNNNNNNNNNNNNNNNNNNNNNNNNNNNNNNNNNNNNNNNNNNNNNNNNNNNNNNNNNNNNNNN
NNNNNNNNNNNNNNNNNNNNNNNNNNNNNNNNNNNNNNNNNNNNNNNAACTTTTTAGGGGATATTAGGAA
GAATAATTACTCATAAAGAAATAACCAAAATTAATAATTAAAAATAAAATTTCTAAAATCTAATAAAAAT
AAAAAGTAGTTTCAATAAAAATTAAAAACATAAAATAATAAATAAATATTTTTAAACATCTTCATCGCTG
GATGGTTCGCGAGGTGGGACTGGCGATGAGATGTGGAGGTGCTGACAAATCTGCTGTAGAGTAGCATCAA
TGTTGTCAAATCGTTGAAAACACTACTGCTCGAATCAGGTGAGGCACTCAGAGATGTCAGCATATGAAGC
CGCCGTATGAACTGGATGAGAGGGTGGTGATGGCTGAGTTGGTGGGTCCTCGTGCTGTGGGGGGACATCA
TCAGGAATGTCCTCGTAGGCCTCCTCCTTAGTAGTTTGGGCGAGACGATACTGGGGAGGGTAGGTTCCTC
AGCGCCTCTCAATTATCCTCATGCTAAGCATGCTCGAGATGTCTTGTGGAGACATTTGGCTGATGAGGGT
GAGGGATGATTCTTGGGCCACGGTGTTGAGGAGCCCAAAGTGTCACTCCAGTCGAGTCACGTAGGTGCCG
ATGGAGATGACCCCCTTCTTATGCCGCTCCGTCTGGTGCTGAATCATGAGGGCGATGAAATAGGCAAGGT
CGATGACGTGCCCATGCGACATGCACCATAAGAAGTAGGCTTCATGGGTGTTAACAACGCCAGTGCTCTC
TCGCCTCCCCATAATCGTGTGAGCTAAAATAGTATGTAAGTACCTCAAGGATGGTGGGAGAACTGATGCC
TTGGAGCGGCTAGGATTGTAGGAGGCTGCGCCAGGGGCCAAAGTGTGCCAGCACTTCGAGGGGGAGAAGT
GTATGTGGCAACTGAGAGTGTCTAAACCATTCTCCTCCTTGAACTCCTTAGTATATAAGCCCAGTGCAAC
ACCAAACTCTGGGACGCTTAGCTGGCGGATTAACCCACCTAGGAAAAATTGAACCATGTCGGGATCATCG
TAGTTCGTCATCACGGTCTGAAGATGGAACGTTGAGCATAGTTCCATTGTGAGCTCAAGGTATGTTGGCT
TGATAATCCCAAAGAATAGCTCCCAAGGGTCGGTGGTTAGGAGGGCTTGAATAGAATCAGCCAACTAAAC
TTGTTCTACAGTAGCCCAGTCGATGCAACGGCCCGCAATTAAAGGTCGGGCCCAAAGTATTTGGAATAGT
TCTTCTTGGGGCCATCGGGGGAACTGTAGGAGAGGGTGACGAATTTCAGCGGTTGGACCCGCGGAAGAGA
ACGCTCCCTTCCTCTTCTTTAAAGCAGGTATGACAGTTTTCTTTCCTCTTGAAGACGACATTGTGTACTT
GCAAGTGGAAACATTAATTCGTCTTTTGATAAGTGGACAATTTATAATATATAAAAGGAATGGGACTAAA
TTCGAAAAGGAAAATGCATAAATATATTCAGCCACAATTACTAAATTCAATTAAAACAATGAGTTCAATG
ACCCATTTATTTGTGGCATGAGCATGGTGATATAAGTAAAAATGGTAAAGAATGGAATGCAAAATACTAT
ATGAATGAAAAGAGATGTCAACACAATATGCATGATTATTTCAACTATCCTAGCCATGAATATTCACTTC
TAACTAATTAAATGAAGTGTAAGAATCATGTAATGAGTAAGATTTTAAACATGAAAAAGATGATAACTTG
TTTGATAAATGAAATTTATGTGATTATCAATAAGGAAATAACATGAAAAATATAGATTAATATGATAAAT
AGCATTATAAATCAGTGAAATAAAAGAAAAAGAGTAAACAAACGCTAAGGGAAGAGATTGAGCATCAAGA
ATGGAGTTGTAGGCGGTGCACGGGCGTGGCAGGGAGGTCATGTGAACTTGCAGCGGCTAGGGTTAGGCTT
TTTGAATGGGGAGGAAAGTGAATAGTGTAGGGTATTTATAGATATTGGACCACACGGCCATGGCACACGC
CCGTGTTCCCCAATTGTTTCCCCTGTGTTTCACGTTTTTCCTATTTTGGCGTGTCTAAAATTCGTCCCAT
GCTTGTGTACCTCGGGCGTGTAGGTTCATACGACAGTGTCTAGCTTTGTTTGTAAGCCCCACGCCCGTGT
GTACAAGCCTCACGCCCGTGTTAATTTGACAGGTTCAACCACGGGTGTTGGACACGGGCGTGTCACATGC
CCGTGGTAGTTTCTCAGTTTCAACCACGGGTCTTCCACATGGGCGTGTCGCACGCCTGTGTTGTTTTGCC
AGGCTTGACCACGACTATGTCGCACGGCCATTGCGTTGTATTGTAGCCCGTGTTGGAAAAATCCTTGCCC
TGTTTTCACACGGCCATAAGCACGCCCGTGTGCTTGGCCGTGTCTCTGTGGAAAACCTGTATTAAAGAGC
TCCGTTAGAAAGTTAGATGTTGAAAACTAAATTTTGGAAGAAGTTAATACAGTTAGTACTCGAGTTGCCT
CCCGAGAAGCGCTTATTTATAGTCTAAGCTCGACTTGCCTCTCCGTTGAATGATCATGATGGTTCGAGGA
GTTTATACTCCTCATTCCTACTATCAATCTTAAAATAAGGTTTTAAATGGTATTGTTTACTTTAAAAGTG
CTGAACTTGGGATGACTCACCTCTACCGTACCGAATGGAAAAATACTGAGTATCGTAAGAGGGATTTCTT
CATTCAGTGTGGTAGTGACAATGTGGGGATCTGCGGCATCTAATAAGACTTTATCACCAACCTTAAGTTG
ATTTAGAGAAGTATCGGGCTCGTTCTAGCGTAGTTTCGATTTATCGTGTGTTCTCGGATTATGTGTTCGC
CATTCATCTAGCTCCTCTATTTGCAGCCTTTGTTCTTTATGAATAGAACCTCTACTGTTGTTTGAGAGTG
GCTCATGTACTTCCTTCAGACTTATCTCCTGCAAAGTGGATTGTATCATGTGGTCAGTTTTAATAGAATG
GTTTAGACGATCACCTTCAATTTTCGATGTGTTGTCAGAATTGCGAGCTTGAAGGGTGAGTGTTTCGTCT
CCTACGCGAAGCGTGAGCTCACCTTTGCCAATATCAATAATTGTTTTAGCAGTTGCTAAAAAGGGCCTTC
CCAGGATTAAAGGAGTATCGTTATCCTCCTCTATGTCTAAAACAATGAAGTCAACGGGAAATATAAATTT
ATCGATTTTGACTTCAATAATACCCTTAGGAAATCTTATAGTTTTATCTTCTAATTGAATGCTCATCCAA
GTCTGTTGGGGTTTACCGAGACCTAGTTGCTTGAATATTTTAAAAGGCATGACATTGATACTAGCCCCTA
AATTAGCTAATACATTATTAACATCTAAACTACCAATTAAGCAAGGAATCATAAAACTCACTGTATCTTT
TAGTTTGTTCGGTAGCTTATTTTTCAGAATAGTTGAGCACACTGCGTTTAGCTCCATATGCGACGCATCG
TCCAACTTCCACTTATTTGCTAAAAGCTCTTTCAAAAATTTCATTGCGTTTGGCATCTACGATAGAGCTT
CAATAAATGGTAAGTTAATATGTATTTTTTTAAGACTTTAAGGAATTTACCAAATTTTTTATCTGATCGG
TCTTTCCTTGTTTCGTTGGGGTATGGTACACGAGGTTTATATTCGACATTCATTGATTTGTTTGTATTTT
GATCTACCTCACCTTGAACTTTGCTTACCACAGTTTCTTACCACGGTTCTAGTTCAGGCTCCACAAATCC
TTCTTCATCTTGAACATTAATTGCGTTAAGCTGTTCCCTTAGGTTGGGTTCAGTATTACTTGGCAAACTA
CCTTGTGGTTGTTCGGAGATTAGTTTGGAAAGCTGGCCTATTTGACTTTCGAGCCCTTAGATCGACACTT
GTTGATTCTTAAGTGCTGTCTCGGTGTTTTGGAAATGAGTTTCTGACACCGATATAAAATTTGAGAGCAT
CTCTTCAAGGTTCGGCTTCTTTTTCTGTTGGTAGGGTGGTTGCTGAAAACCCGGAAGATGTTGTGGTTTT
TGATTTCCTTGGCCTCCCCACGAAAAATTGGGATGGTTCCTCCAACTTGCATTGTAAGTGTTACTAAATA
GATTGTTTTGAGGTCGAGGATTATTACCCATGTAGTTTAATTGCTCGTTATCCATGTTATGGCCATAAGG
TTGGTATTCCGAATGGCTTGTTCCACTGCTACTTGCTTCGCACTACATTACTGGGTGAACCTGTAAAGAA
CTAAGAAAACCATCAATATTTTTATTCAAGAGTTCTACTTGATTTGACAGCATGGTGACCGAATCGACGT
TATAAACACCGGCTATTTTCGTTGGCTTTGTCCTCATGACTTACCACTGATAGTTATTCAGTGACATCTC
CTCAATAAACTCGTAGGCATCTTTAGGTGTTTTATTATTGATGGTTCCGCCAGCAGCTGCGTCAACCATT
TGCCGAATAGAAAGATTCAGACTATTGTGGAATGTTTGAACTTGGAGTCGAAACGGTAACCCATGGTTAG
GGCACCTTCTCAGTAAGTCCTTGTATGTCTCCCATGCATCGTAGAGGGTTTCTAAATCCATCTGCACAAA
AGAAGAGATATCATTACGTAATTTAGCCATCTCAGTAAGAATTTTTCGGTCATTTGTTCCCAAGTAGTAA
TTGGCCCTCGTGGTAACGAGTTCAACCACTGTTTAGCTTTGTTCTTTAATGAAAAAGGGAATAACCAAAA
ACGAATGGCATCATCAGAAACGCCATTGATTTTAAATGCATCGCAAAATTCCAGAAAGTTTTCTAAGTGA
ACGTTGGGATCTTCATCCTGCAAACCATCAAACTAAACAAATTGCTATATCATCTGAATAGTGTTAGGTT
TTAATTCAAAAGTATTTGCAGCTACAGCAGGTCTAACTATGCTAGATTCAGTTCTTGTTAAAGAAGGTTT
AGCATAATCATACATAGTGTGTAGAGCAAGATTTTGATTAGCCGCAATTGCCGGAGGTAGCTGATTGTCT
TGGTTTTCAGCCATCTCTTCGATTAGGGGTTGAGTATCGTCTTCTTGCTCGTTCTCTGTGTATCGTAAGC
TTCGCCTTATTTTTCTTTGATTTCTGCGAACTGTATGATCGATTTCTTCGTTAAAAAGTAATAGTCCTGA
CGGGTTTCTTCTAGTCATAAACTATAAAAACCTGCCAAGAGAAAGAAAAAGTAAGTTAATAAAAAACAGT
AATAATAAAATTAAATTAAATTGCAAGAAAAATAAATGGCTAAAGTAATAAAAATTGAGCGTTCCTAATA
TCTTAGCTCCCCGGCAACAGCGCTAAAAACTTGATCGCGTGATTTCGTGATAGGTTTTAAATATTTATAA
TTACTCATTCTTGAACTAACTATTATTGCGATGTAGGCAACTGTACCTATCGAGCAGTAGTATAGTTTTA
GCAAGACTGGATTGTTGAACCCAAAGGAACTAAAAGTACTAGTAATGACTGTCTTTTTATTATCTAGCCT
AAGAATAAAGAAGTTTTGTTTTAATTAACTAATTATCTAAACTAAGAACTCACAAAGAAAAGAATTAGGG
AATTGCTTTTGAGTAAAATCGATTGACTTAAGACAATACCAAAGGAAAGATCCACCGAGACTTTACTTGT
TATTCTGGCTCCAAATCAGACGATTTATTCATTCAACTTGTTCCGCAGAGATCCCTAAGTTATGTTATTA
TCCCTATTCAAGACTAATAACATGTAATCCCTAGATTGAATAATCGAGACTTTTCTCTAATTAACACTCT
GGGGTAGCATTAACTCGATCTATGGATCCCCTTATTAGGTTTCACCTTAATCTGGCAAAATCTTGTCACC
CTATGTCTAGGCGCGTAATCAACTCCGCTTAATTATGAAAAATGTACTATTAGACAGGGTCTATTCCTCC
TCTAAATAAGAGCTTGTCTTGAATCATTATCTTGGGATATCAAAACAAGAATTAAGAACACATAATTAAG
AATAAGTTAAATATTTATCATACGATTCAGAAAATAATAACAAGATTCGTCTTAGGTTTCATTCCCCTTA
GGTATTTAGGGGTTTTAGTTCATAACTAAATAAGAAAACATCTCAGAAGAATAAAGAATACAAAACATAA
AGAAAACCCAAAACTCTTGAAGGGAAATTGAGGAGAGATCTTCAGTCTTGATGATGAATCTGACTTCTAA
GATGGATCAATCGGCTTCCTTGGAGTAATTCTTCACTCCCTATTCTCCGTGTCCTTTTATTCCTTCTCTA
GGGTGTATTTATAGGCTTTGGAATGCCTAAAAGCCCTCAAAATTAGCCTTTTTCAAATTGGACTCAACTT
GGGCTCGGCAGGGACACGCCTGTGGCACACGTTCGGGTTCGATTATTCAGGCCGTGTTCAAGCCTGCCGA
ATTGACACAACCATTTGGTCTGCCCGTGTGAGGAGGTCTAGGCCGTGTTAGTTTCATACTTTGGCCTATT
TTCTCCATTTTTGACCTGTTTATCGTTCCTTTCGCTCTCCTATGCTCTCCTAAGTATAAAACATGAAATT
AAAGCATTAGAAGCATCGAATTCACCAATTCTAATGGGAAATCATCCATAAAATGCATTAAACATGGGGT
AAAAATATGTATAATTTACGGTTTATCACCTACCCACATAATTGACCCCTAGTGAACCCCTTTGAGCCTT
AACTATTATTTCTCGATCTTTCCCCTTAATATTAACCTACAACTTAACCCTTTTTGATTCATTAAGAATT
TCTTCCTTTTTATTGACTCCCTTTTTATCGAGATTTAATTTAATTAGTTACCTATTTATGTTCGTTCATT
CCAGTTGCTGAATTATTTTTTTATTATGTATTTTCCATGCTTGTTCTTATTCTAAAAAAACCGTACATTC
ATTCAAATTACATATTGTTCTAAAGAGCTTGGATAAGTTATCATATTGAGAGAAAAACTCCATTCATTAG
TTTTGGTAAGTGTTAATTCTGGCACTTGTTTGTAATTTAGTGATTAGCATTGTTTTTCTAAGTTTGGTAA
TCTATTAAATTAATCTCGATATTAACCCTCTTTTTTAGCCTTTATCCACACTTTTAACCCAAGCCCATTA
CAACCCTGTTAAAGACCTTTTGATTTATGTATCATCTCATTAGTGGTGGAGATTTGATTTTCATGCAAGC
CTATGGTAATAACTTTTCATGTTTGACTATTGAGTGCTTAATTATTGAACCTTAAACACTTTGAGTGATT
TGAGTGAATCTTTAGTGAGGATGTCAACCCTTGTCGATTTGGAATTGAAGGTAATTACTTAGATAAAGGG
GGATACCTACGATTTTATGATTGAAATGTTCAATTTGGATTGTTTGAAACTTTAATGTTCTTTTAGTTAA
GCTCTTAATGTATGATTACTTGTGAATTATTTTGAACATTATTGATGAGAATTATAAGTTGAGAAGGATT
TATTTTAATTGTGAGTTGAAGATTTTGCTTGAGGACAAGCAAATGCTTAAGTGTGGGGATATTTGATAAA
CCATAATTTATACATATTTTTACCCCAATGCTTGGCATAATTATGGATGATTTATTATAAGATTTAGTGA
ATTTGATGCTTCTAATCCTTTAATTTCATGTTTTATACTCAGGAAAGCCTAGGATAGCAAAAAGAGCGAG
AAACGGCCCAAAAATAGACATATTGGGCCTAAATCAGTGTTTCACACGGCCTAGGCACTTCCACATGGGT
GATTCACACGCCCGTGTGTGACACACGGGTAGACTACATGCCTGTGTGTCATGGCTGTGTCAACATTAAT
CCAAGTTAGAATTGCACACGGCCTAAGCACCTTCACACGAGCGTGGCACACAACCGTGTCCCTGTCGAAC
CCAAGTCTAGTTCTACTCGAAAAAGGCTAATTTTAGGCTATTTTGGGCACTCGAAAGTCTATATAAACAC
CCTAGAAGAGGATTAGAGGGGGGACGGAGAGCAGAGGCAGAAAATACTCAAGGAAAGCCATCGGAATCAG
CTCAGGAATAGGATCTACATCAAGACTGAAGATTTCCATCCAATTTCCTAGAAGTTCTTTGGGTTTCTTT
ATGTTTTGTTGTTTTCCATTATTATTATGAACTAAATTCCCTAAATACCTAAGGGAGATAAAACCTAAGA
CGGATCTTATTATTATTTGAGTTACATGATAAATACTTGTTCTTATTCTTAATTGTGAATTTAACCCTTG
CTTTAATATTCCAGGATATTAATTTAGCTTTTTGATGTGCTTATTCAGTGGAGCAAAAGTCCCTGTTTAA
GAGTAGATCATTCATAATTAAGCGGAGTTGCATGCAATCCTAGAGATAGGACGAAATAAATCTACCGGAT
TAGAGTCAAATCTAATAAGGGAATCCATAGATCGAGTTAATGTGACAATAGGGGTTTTAATTAGAAAGAA
TTTTGATTAATCAACCTAGAGTCAATTGTTTTAGTCTTGAAAGGGATATTAACATAAATCAAGGATTTCT
ATGGATTAAGTCAAGTGAATAAATAGTCTAATTCAGAAATAATAAGTGAAGACTAGGTGGATTCTTCCTT
GGGTATTGTCTTTTCTATCGGTTTTCTAAAAAGTATTTTCAACATTAATCTCTGTCGCGATCTTAGTTAA
TTAGATAATTAGTGTTAGTTTAAAAACATTGTCTTAATTGTTAGGCTAGATAATAAAAAGATAGTAATTA
CTAGTACTTTTTGTCCTCGTGGATATGATATTTTTGGTCTCACCATAACTATACTACTGTTCGATGGGTG
CGCTTGCCTTAGTCAAATTTTGTTAGTTCGTTTCACGAACATCAGTGCTCGCTCTTTATTTGTCCGACAT
ATTTTTCAGCCCACTTTGGAAATAAAGTTTATAAGCGAAAATTATGTTTCTTTAACCACAGGCAAATGAC
ACATCTCCTTTAATATGAAATTTATGGATTCTGCTAGGTTTGTTGTTATATGGCCGTATCGTACACCTCA
ATCATATGATTGAGTCCACTATACCTTGGGTACCCATCGAGGTTTTCAACACCATATTTGTTTATTGCCC
GCAAATTCTCTAATTTTTCATAGAAACGATATTGGACGAGGTCGTACCCTGTTGAAGAAAATAAGAGTAT
TTTTATGAATACAAACAGACGAGGTCGTACCCTATTGAAGAAAATAAGAGTATTTTTATGAATACAAACA
ATGTCTTAAAGAATAATATAGAAGATAATATTTACTACGTTCCTATGTCAATAACACATCACTGCTCATC
ATTCTTGTAAAATTGTCCTATGTAATTTGATATAACATGATGTATACAACACCTATAGTGTGCATGATCT
CATTAGCTTCCACATCGATCAATCACAGCCTATATTTTGCGTACCTTATAAGAAATTATGCATATTTCAA
GTTGCGACACAATATGCCTTCTCAAGTTAGTTAAGAAGAAGTCCTACGCATCAGTAGTTGTTCAACAATT
GTAAAAGTTATTGGCAGGATTTTTCGATTATCATCCTATGCAATAGCCAACAACAAGTTATGCTCATATC
TCTCGTACATGAATGTGTTGTCAATTTGGACTAATGGTTTACGATATTGAAATACTTAAATACATGGCCT
GACTGTCCAAAAAAGATGATGGAAAATTCTTTTGCCTTGGACCACTTGATTTTCATGATACATAGGTTCC
ATTTGCAGATTGATGACTGTAATTGGGATGTACTAATTTAATACTTCAACCATCACACAGATCATTATAT
GATTTATCCCACCTATTATACATCTTTTTTATTGCCTTCTATTTTGCAACCGACCTTATAGTACGACATA
GTGTAATTGTACTCACCATGGATATTAGCAATCAAAATTGACACTGGATTCTTAGAATTCGCTTTCTCTA
TATCAGTAATTTTAAAGATAAGGTCAAAATCCAATTTCGAATGATCTTTTGACATACCTTCAACAACACA
AGTATTTCACCATGGGTAAGACAATATTAAAGATAAGATTAGAATCCAATTTTAGGTGATCCTAAGACAT
ACCTACAACAACACAAGTATGTTGATCGTCATAGTTCTTTATTGTCTAGAACCTCGTCTCCGTTTTCATA
GATGTAATGATTTTTCATAGACATCTATTGTCACACAGTGCACACTTCGCATCATGATTTTATAACATGG
AAATTGATCCCATAATTTATGTTATACTGCTTCACTACAGCAACAACATGTTTGGAGGAAAACTCCATTA
TAACTTGTAAATTGCTGAATTTTAAAGAAAAACTCGCATGGTCCGATCTTCTGTAAGAAAGTTTTGGAAG
TCCTAATAATGTCAACATTAAGCATGTGGGGTGAAGGTTTATAGTCGTAAAATCTGGTAGGCTCCAGCAT
TGTCCAGTCCTTTACTGTCAAAACCACTCCCTTTTGGTTTAGTAGGAACGAACTCTGGTTCAAAAAATAA
TGTAATTTCAATTTCATGTCCAGGGTTGGATATCTCTTTTTCAGTGCAATTTGTAGGAAAAACATCATCC
GTTCTAGTCAATCGTATGTTAAAACCAATATTACTTACTGACCGCATGCATACGTGCACAGAAAAACAAA
CAATTTTATGAAATCAATTTAAAAGTGTGATTTTAACTGCAAGCATACAGTGTCAATTGTAATATTTGTA
GTGTCAATGGGAGACTTGAGTATCTTAAGGTTTCAAACCCAAAGGATTGTCAAGTGGGTAAATGTGTTTA
TCAAGTTAATTACAAGTTAAACAATTACTAATCTAATCGAGTTGGAAATTATTAGTGCAAGTTCAAGTAA
ACAATTTATAAACTAAATTTAAATTATCAATTAAACCAAATAATCTAATTTTCTTCCTTGTTTTAGAAAA
TGTAAATGATAAAATGATGATCAATTGATTCGTTAATCGTTAACTAAAAATCTAATTTATACCGATTATA
TTAATTGTCACTCTTAGCTAGGAATCTTCTCTAGGTCTCATCCTAAACTAAAAGATGCCACCTAGGTTCT
CCTCTCTGTTTTGCTTACGCATATAGGTATCCTCTTAATCTCACTACTCGGCATAATTATATTGGACTAT
TTATTGGTTTAGCAGGGAACTAGCAAAAGCATAGAAAAATAAAAATGAAAGGGATGATTGAATTAATTAA
CTAAGCAACCCTTATAAACATCAAATAAAAACCTTAACCAAATTATATTTTCCCATTCCTACTAAGAAGC
TAACAAATCTCCATAGGACTTAGTCAAATCTCCCTAGGACTTAGTCTTATTAATAAAAAAATTTGCAGTG
CTTGAGACACTAATATTCTCCTCCTAACTCAAGTGTTGTAGACACCAAGTTTATTCCTAAGAAACTCAAT
TCGACAAACATGAAAATTTTATTAAAAATATTTTTCATCTGATCTTCTGACTTGCAAACTAACCAGTTTC
TTCAATATTCATCTTTTATGAATTCCTTCTTGGCTTGTGCAACTTTAAGAGTTGCCTCTAATTATTTCCT
AGCTTGCAATTCCATCTTTAGATCATCTAATTCAAAATTCCACTATTCAAAATCATTACCAACTGCCCCC
AAAAAAGTCATGAGAGTGGCCAGAGTGTCGGCCCTTCCTCCAAGGTCTTGTGTTGTCACTATACTTGTGA
TTAACACCATTTATGGTTTGATTAACAGATCTTCTCGCAGCCAATAATTCCTTTTTCAATTTTGCATTGT
GCACTAAAAGCCTGATCACTTCACCAACTAAATTCTTAAACTCAACAATAGCTACAAATGTCAATTCTTT
CACATAGGAAGCTTCTTCAAATATTTCATGTGTAGCAGATGATGGTTTATCATCAAAGAGAGATGTCAAC
TGCAGCTCTAAGAGAGTTACCTTTGCACGCAATTCCTCATTCTCAAAACACTTGTTTTGCAGTTGTTCTT
GCAGGATACAATTATTTTTCGATTTTTATCTCAAGCTCAAAACACTTTTCAATACATTGTGTCATCAATT
TTATATCTATCTGTTGCATTTTGACAAATGATGCATTAGAAATTGAAGCTTCCCCACTCTCAATTATGTG
TTTCCCTAATGCCTTTGTCTGATTCCTTTTTTTCTTAAATGTCTCTTTCTTAATTTTGAAGCTAAGATTT
CGAACTATTATGGTCATTTGCAAACTGGTCCAACAAGTATTTCAGGGTGCTGAAGCTAAATGCAATCTCT
TCAGCAAGCATGTAACACCCCACATTCGACCTAGATGTTATGGCCGAATCTTGAGGAATTACATAAACTC
ATTTTAAACCCAAATTCTGAACCAGAAAAAAATGTGTGTTTTGACAATATTTATTTTGGAAAATCTCTTA
CAAGTTTTTAGGAAGATACTCGTTAAAGCTATTTATTTTATAGAAAACACTTAATAGATTACTTAATCTT
TGCAGTAGAAATTTCAGAGTTTTGGTTTTGGAAACCTAGATTCTAATTTGTTAAACCGTATAATTTCAAA
TTTTATGATAAAAATATCAAAATTCGATGGAACAAACCAAACTGAAAAGTAAAGTTCAAAATAGTTTTAC
AGTCCAAAAGGTCCATGAATAGTTTAAAAACATAAACCATCTCATTTTATTAATCGAGAATCCAATCTGA
GATCCCACAAGCCACCCAGTCCTAAATTTGCTGATTACCTGAGAATATAAAAATATAGGGTCAGCTAATA
AAGCTCAGTGTGCAACTCAACCCTCATGCATATAACATATATCATATACTCAAACAAAATTCAATAATTT
AACAGACACAAATGGCATGAAAATTTTATGAATGCAACATATTTCACATATCATTTATAGATTCTACCCT
CATTCGCTACACACCATCTCCATCTATCCCTACACACCAATAAGTGATCATATGTCACTGTACAGAATTG
TGCAGTCAAGGCAGCCAAAAATAATGCGATAATCTGTCAGAATCAAGTAAGTGTGGTCAAACTACCAGAA
TTGCAGTCAAGCTACCAGAATAAATATGTGGGTAAACCATTGGATAAGACAGATCATTAAATTGTTAATA
TGTAACAGTCTGGTTTTAACCTTAGTCGGAATAGTGGTTTTGGGACCACAAATCCGAGTTAGAAAAATAT
TTTTATATTTTTTTCGTGCCTATTATAAGTGAATTGACATGTGTGAAAATCTCGTGTGAAAATTTAACTG
TTTGTGTGCTTAATTTGAAAAAAAGAACCTAATCGCATAAAATGTAAAAGCTGTATGCTAGATGTTAAAG
TGCCAATTTGAGTTGGCCTTTTAAAGTAAGGGTCCTTATGTTGTTATTTGTCCATTGGGAATGTTAGTGG
ACTAAAACAACCATTATTTAAAAGTTTTATAATTGTTTATAAAAGGGCAAAATGGGAAAATGTTTATTAA
GTAATTAAAATAAAACAAAAGCATGAAATTAGCCATTTGTTCATGCTATTCCACTGAAAATACAAAGAAA
AAGAAAAGAGAAAGCTCACTTATGGTTCAGAACTTTGAATTGGTGAATTAGGTATAGCTCACTTATGGTT
CGGAACTTTGAATTGGTGAATTAGGTATGTCTTTTGCTCGGTTTTTGATAATTTCTATGTTCGTGTAATC
GTTGCTTCGTATACTATCGAACCCATGCTTCAATTTACGATTTTGGTGATGATTTTGAAATGTGCCATTG
ATGAAAATGTTAGCTTTGTGATGTTAGTTGATAAATTATGGAAGCTTGATGTTGGGTTTAAATGTTTTGT
TTTTGGATTTTGATGAAATTGAGTAATTTGGGCTAAATTGTGAAAATATTATTTTGAGGGACTAAAATGT
GAAATAAATGAAATTTGTGGACTAGTATGAGTACAATGAGAATTCGGCTAAGCTTGTGTATATGCAAATT
ATGTGTATTTTGTGATTTTGTAAAATAGGGACTAAAGTGTCGAATGTGAAAATGTGAGGGCTAGTTTGCA
TAATGTCCTAATTGTATACATATAGATTGTTTCGAATTATTTGGTGAATAAAAGGGTTAATTTAGAATAC
ATTTAGATCAAGAAAAGAGGAATTCAGACTTAGACCGAGGGGAATCGAAGATTGTAGAATAAATAGTCCG
AGTCAAAAATTTCCGAGTATGAGGTAAGTTTGTACTTAAAATGTGATGTTAAGAAAGTTTTGATGCCTTT
ATTCTACATGGGTTGTATATAATTGAATTGCATAATATGGTGATGAATCGGAAGCTTTCGCACTAAGTGT
GCGATTTAATTAGCTTCGGCTACTTGAGGCACTAAGTGTGCGATACCGGCTTAGTCTCGGTTATTTGAGA
TGGCACTAAGTGTTCGGAAATATTTAGCTTCAGCTAACCTTATAGCACTAAGTGTGCTGATGTGTAAAAT
ACGAATAACTTATGGAAAGTCTTATAACATTCAACTTGAGGTAAGTACAAAAGTGAATAAGTACGAGAAG
CTTCAGGTATGTATAATGCCTAAGTGGTAGATGATGTTAAGTATATGAATCTCTTTGAGTTGATATAGTT
ATATGGATTGAAATTGTGCAAATCCTCATAGGTTATCATTTTATGTTTATATACTATGAATGTGTTGAGT
ACGAGCTTACTAAGCTTTTGAAAGCTTACTCTGTGTGATTACTGTTTGTTTTACAGTTATCGTAGCTACT
GAAGGCTCGAGGATAGTCGAGGATCATCACCACACTATCGATCTCATTTTGGTACTTTTGAAAATGTAAA
TATTTGAAGTATGGCATGTATAGGCTAGTAGTTGTGAAGTATGTTATGTGATGTTAATTTGCAACTATGG
CATGAATGATGTATGTTTTAGCATAAAGAATGGTTGATTGGGTTGTACATGTATGTTTGTTTCCTTGTTG
TAGGTTGACCCATAATGGGTGGCAAGTTGGCTTAAACCAAGCCTGCATTGTGCCACACGGTCACGGGACA
CGTGCGTACCTTGTAGCCGTGTAAGAAAAGTAGTATTTCCTTAAAAATTACACGGTCTTGACACACGGGC
GTGTCATATGGCCATGGGCTAAAGTCAGTAGCTAGCTTAGTATAACAAGGCCATAGCACACGGCCGTGCC
TATTGGCCGTGGGTGAAAGTCAGTATGGTCACACTATTTCGGCACAGCTGGTTCACATGGGTGTGTCTGA
TACCCGTGTAAGGCACACGGCCTGGTCACACTAGCGTGTGACCTTAACATAATAGAAAAAAATTTCCTAA
GTGTTGAAAGTTGTGAACATGTTCGGTTTAGTCCTGACCTCTTCCTAATGCATGTTTAAGGTCTCATTGA
CCTAATAAAGGGGCTCATGTTGATGTTTGACTATTATGCTATGATGTCTACGAAATGAATGTGAAGTGTT
TAGATATGTTTGGTAATGCCGCTTAACCCTAGTCCGACGATGGATAAGGGTTAGAGGTGTTACATTTTGT
TGGTATCAGAGCTATGGTTTAGTCAGTTCTAGGATTACCATAGCGTATGTGAGTGATCGCGTGATTTCGT
GATAGGTTTTAAATATTTATAATTAATCGTTCTTGAAACTAACTATTATCGCGATGTAGGCAAGTGTACC
TATCGAACAATATTATAGTTTTAGCAAGACCGGATTGTTGAACCCAAAAGAACTAAAAGTACTAGTAATG
ACTGTCTTTTTATTATCTAGCCTAAGTATAAAGAGGTTTTGTTTTGACTAACTAATTATCTAACTAAGAA
CTCACAAAGAATAGAATTGGGGAATTTCTTTTGGAAAAATCGATTGAATTAAGACAAAACTTAAAGAAAA
ATCCACCTAGACTTTACTTGTTATTTTGGCTCCGAATCGGACGATTTATTCATTCAACTTGTTCCGTAGA
GATCCCTAAGTTATGTTTTTATCCCTATTCAAGACTAATAACATCTAAACCCTAGATTAAATAATTGAGA
CCTTTCTTTAATTAATACCCCAGGGTTGCATTAACTCGATCTATGGATCCCCTTATTAGGTTTCACCCTA
ATTTGGTAAAATCTTATCACCCTATGTCTAGGTGCGCAAATAACTCCGCTTAATTATGACAAATGTACTC
TTAGACAGGGTCTATTCCTCCTCTGAATAAGAGCTTATCTTGAATCAGTATCCTGGGATATCAAAACAAG
AATTAAGAACACATAATTAAGAACAAGTTAAATATTTATTATACAATTCAGAAAATAATAACAAGATTCG
TCTTAGGTTTCATTACCCTTAGGTATTTAGGGGTTTTAGTTCATAACTAAATAAGAAAACATCTCAGAAT
AATAAAGAATACAAAACATAAAGAAAACTCAAAACTCCTGAAGGGAAATTGAGGGGAGATCTTCAGTCTT
GATGATGAATCCGGCTTCTGAGATGGATCAATCGGCTTCCTTCGAGTAACTCCTTCCTTCCTTCCTGTGT
GTCCCCTTTTCTTCCTCCTCTAGGGTGTATTTATAGGCTTTGGAATGCCTAAGAGCCCTCAAAATTAGCC
TTTTCCGTATTGGACTCAACTTGGGCTCGGCAGAGACACGCCCGTGTGCGATTACTTTAGGCCGTGCTCG
AGCTTGCCAAATTGACACGGCCGTGTGGTCTACCCATGTGAAGAGGTCCAGACCGTGTTGATTTCGTACT
TTGGCCCATTTTTTCCATTTTTGCCCTGTTTCTCATTCCTTTCGCTCTCCTATGCTCTCATAAGTATAAA
ATATGAAATTAAAGCATTAGGAGCATCGAATTCACCAATTCTAATGGAAATCATCGATAAAATGCATTAA
ACATGGGGTAAAAATATGTATAAATTATGGTTTATAAAATACCCCCATACTTAAGCATTTGCTTGTCCTC
AAGCAAAATTCTCAACTCATAATCAAAATAAATTCTTCTTAATTTATAATTTCTATCGATAATATCTCAA
AATAATTCATAGGTAATCATACATTGAGAATTCAACTAGAAGAACATAAAAGTTTCAAACATTCCAAGTT
GAGTATTTAATCATGCAAACATAGGTATCTCCCATCATCTAAGTAATTACTTTGATTCAAAATATCACAG
AGTTTCACATCCTTACTAAAGATTCACTCAAATCACTCGAGGTGTTTAAGGACAATAATTGAAGCACTCA
ATAGTTAATAATGAAAAATTATTACCATAGGCTTGCATGAAAATCAAATCTCCACCACTATAATTTGAGA
TGATACATCAATCAAAAGGTCTTTAGAGGGATGTAATGAGGCTTGGTTAGGGGGTGTCGTCACAGGCTGA
AAGAAAGGGTTAGAATCGAGATTGAGTTGAAAAATTACTTAACTAGAAAAATATTTAATCATCATTTACG
TACAACATAATTCCTTTTCTTGACTATGGAATTCGAATACTTAAGCTTACAAATAAAAGATCACTACTAA
TATGTATACATGCTTTTTTTTAAGAACAAGTTAAATAACATAGACTAACTATTAAGAACCAGACATAGCT
AAGCAATTTATTCAACTCAAATCTCGACAAAAATAGGGATCAAATTAATTTAGGGGATTTCAACAATAAT
GGGTTAAGGGTTAATATTAAGGGTAATACAAGAAATGGCTTGTTAGCTTAACGGGGTTTACTAAGGGTTA
ATCGTGGAGGTAGGCTTTTCATGGAATGAGTGGGTTAATCCTAGGTGCCTTTATCATTTTGACATATCAA
ATCAAATGGTGTGGTCTTGACATGCATAATCAAGCAACTTCTAGAATAACAATTCAATACTGACGCACTC
AAAGCAATAATAAAGTGAGCATGAAAGAATTAGTAGATGCTCAAAAGGCTCAAAAATCTCACAAAAATTA
TGGATTTTTTATGTTTAAAACTTGTGAATTCCAACTCAAAGTAATACCTAAACTTTGGGGAAACAACCAA
GATTTTTAAATTCTTAAAAATCAACTTATCATGCTTGATTCTCTAATGTCTTAAAGTTTAAAAAATCAAT
GCATAAATGCCTATGTTTTAATTCAAGATATATCAATCAAAATCATAAATCAATCAAAATTTATCCTAAA
TATGATATGAGATCTTTTCAAGAGAACAAGGCAGTCATTCAGGGATTTTTCTGATAATGCAATAAATACC
CCCCACACTTAAGATGTACATTGCCCTCAATGTACAAAGAAAGATAGGAAAAAAATAAATTTGTAATCAT
AAGATAGGGGGTGAAGTGAAACTTCCTATATGATGAATTCCTCGAACGGGAGTTTTAGAGAATAATTGGT
GCGAGAGTGAAGGAGGATACATCGGCTGTGGTAGAGGTTCATTAGTCCATAAGTCCTGTGCCAAGAGAAT
ATTATATCTAGTGGTAGCTATGGTCGTGGTCGATCAGGACATGGCAGTCGTGGAGAACCTTTCCCGGTGG
AGTTTTTAGTTCCTATACGATGATGAGCTTAGGAGCTCTATATAACTGTGATAAAATCAGGAACTTTTTA
GGGGATATTAGGAAGAATAATTACTCATAAAGAAATAACTGAAATTGATAATTAAAAATAAAATTCTAAA
ATCTAATAAAAAGTAAAAAGTAGTTTTAATAAAATTAAAAACATAAAATAATAAATAAATGTTTTTAAAC
ATCTTCATCACTGGATGGTTCGCGAGGTGGGACTGGCGATGAGATGTGGAGGTGCTGACAAATCTGCTGT
AGAGTAGCATCAATGTTGTCAAATCGTTGAAAATACTGCTGCTCGAATCGAGTGAGGCGCTCAGAGATGT
CAACATATGAAGCCGCCGCATGAATTGGACGAGAGGGTGGTGGTGGCTGAGTCGGTGGGTCCTCGTGCTG
TGGAGGGACATCACCAGGAATGTCCTCGTAGGCCTCCTCCTCGGTAGATTGGGTGAGACGATATTGAAGA
GGGTAGGTTCCTCGGCACTTTTCGATCATCCTCATGGTAAGAATGTTTGAAATGCCCTGTGGAGAAATAT
GGCCAATGAGGGTTAAGGATGATTCTTAGGCTGCGGTGCTGATGAGCCCGAAGTGTCAGCCAACCGAGTA
ACATAGGGGCCAATGGATATGACCCCCTTCCTATGCTGCTCCGTTTGGTGCTGAATCGCGAGAGTGATGA
AATATGCAAGGTCGATGACGTGCCCGTGTGACATACACCATAAAAAGTAGGCGTCGTGAGTGTTGGCGAT
GCCAGTGCTCTCTCACCATCCTAGAATCGTGTGAGCCAAAATGGCGTGTAGGTACCTCAAAGATGGAGGG
AGAGCCGATGCCTTGGAGCGGCTAGGATTATAGGTGGCCCCACCTGGTACTAGTGCATCCCAGCACCGTA
AAGGAGAACGATGGATGTGGCGATTGAGAGCATGTAAGTTATTCTCCTCCTTGAATTCCTCCGTATATAA
ACCCAGCATTGTACCGAATTCTGGGACACTAAGCTGGCGGACTAACCCGCCTAGGTGAAATTAGACCGTG
CCGGGATCATCGTAGTTCGTCATTACGGTCTGAAAATAGAACGTTGAGTATAGTTCCATCGTGATCTCGA
GGTATGTTGGCTCAATGATCCCGAAGAATAGCTCCCAAGGGTCGGTGGTTAGGAGGGCCCAAACCGCTTC
AGCCAACTGAACTTGTTCTACCGCAGCCCAGTTGATGCAGCGGCCCGCAATTAAAGGTTGGGCCCAGAGT
ATTTGGAATAGTTCTTCTTGGGGCCCGATGGGGAACCTCAGGAAAGGGTGACGAACTTCTGCGGTAGGAC
CCGAGGAAGATGACGCTCCCTTCCTTTTCTTTGAAGCAGGGACAGCAGCCTTTATACCATGTGAAGGCGA
CATTGTATACCTGCAAGTGGAAACATCAATTCGTGTTGATGAGCAGACAAGGGAAAAAATGCGACTAAAT
TCGAAAGAAAAATGCATAAATATGTTCAGCCACAACTACTAAGTTTAACTAAAACAATAAGTTCAATGAC
CTATTTCTGTGGCATTAGCATGGTGATATAAGTAAAAATGGCAAAGAATGGAATGCAACATACTATATGA
ATGAATAGAAATGTCAACACAAAAGGCATGATTATTTCAACTATCCTAACCATGAATATTCACTTCTAAC
TAATTAAATGGAGTAGAGAAATCATGTAATGAGTAAGAATTTGAACATGAAAAAGATGATAACTTGTACT
ATAAATGAAATTTGTGTGATAGAAAGATGAAAACAACATGAAAAATATAGATTACTATGATATATAGCAT
TATAAATCAGTGAAATAAAAGAGAAAGGAGTAAACAAACGCTAAAGGAAAGAGATTGAGCGTCGAGAACG
AAGTTGGGAGCGGCGCACGGGCGTGGCGGGGAGGCCGTGTGGACTTGCAGCGGCTAGGGTTAGGGTTTTT
GAGTGGGGAAGATAATGAATAGTGTAGGGTATTTATAGATTTTGGGGCACACGGCCAGGCAACACGTCCG
TGTTCCCCAATTTCAGCCTGTGTGATTCGCAAATTTTGAGTTTGGGCACGTCTAACATTTAGTAATGCCC
ATGTTCCTTGGGCGTGTGGGTGCACACGGTCGTGTCGCACGGCCATGTCTGGCGTTGTTCACTTCTCCCA
CGCCCGTATAGGTAGATCCACGCCCGTGTCAATCTAACAGGTTCGACCACGGGTGCTAGACACAAGCGTG
TCGCATGTCCGTGCTGTTTTAATAGGTTCAACCACGGTTCTTCCACACGGACGTGTCGGACGCCCGTGTT
TGTTTTGGCAGGTTCGACCACAACCATGTCACACGGTAGTGGCATTTTATCATAGCCCGTGTTTGGTAAA
ATCGTTGCCCTATTTTCACACGGCCCTAATCACGCCCGTGTGCTTGGTCGTGTGTCTGTGGAAAACCTGT
ATTCAAGAGCTCCGTTAGTAAGTTAGGTGTTGAAGACTAAATTTTAAAGAAGTTAATATAGTTAGTGCTC
GGGTTGCCTCCCGAGAAGCACTTATTTATAGTCTAAGCTCGAGTTACCTCTCCTGTTAAATGATCATGGT
GGTTTGAGGAGTTTATACTCCTCATTCCTACTACCAACCTCATCAAAATAAGGTTTTAAACGAGTGTTGT
TTACCTTAAAAGTGCCAAACTTGGGATGACTCACCTCGACTGTACTGAATGGGAAAATACTGAGTACCGT
AAGAGGGATTTCTTCATTCGGTGTGGTAGTGACAATGTGGGGATCTGCGGCACTAATAAGACTCTATCTC
CAACCTTAAGTTGATTTGGAAAGGTATTGAGCTCGTCCTGGCGTAGTTTTGATTTATCGTGTGTTCTCGG
TTTATGCGTCCGCCATTCATCTAGCTCCTTAATTTGTAGCCATCGATATTCATGAACAGGTCCTCTACTA
TTGCTTGAGAATGACTCATGTGCTACCTTCAGACTCATTTCCTGCAAAGTAGGTTGTACTATATTGTCAG
TTTTAGTAGACTGGGTGAAACGATCACCTTTAATTTTCGATGTGTTGCCAAAATTGCAAGCTTGAAGAGT
GATTGTTTCGTCTCCCACATGGAGTGTGAGTTCACCTGTGCCAACATCAATGATCGTTTTAGCAGTTGCT
AAAAAAGCTTTCCTAGAATTAAAGGAGTGTTGCTATCCTCTTCTATGTCTAGAATAATGAAGTCCACGGG
AAATATAAATTTATTGATTTTAACTAGCACATCTTCAATAATACCCCTAGAAAATCTTATAGTTTTATCT
GCTAATTGAATGCTCATCCTAGTCTGTTTGGGTTTCCCAAGACCTAATTGTTTGAACACTTTGTAGGGCA
TGACGTTAATACTAGCCCCTAAATCAGCTAATGCATTATTAACATCTAAACTACCAATTAAGCAAGGAAT
TGTAAAACTCTCTGGATCTTTTAATTTGTTCGGTAGCTTATTTTCCAGAATAGCTGAGCAAACTGCGTTT
AGCTCCACATCTCCGCTTATTTGCTAAAAGCTCCTTTAAAAATTTCATTGCGTTTGACATCTATGATAGA
GCTTCAATAAACTGTAAGTTAATGTGTAATTGTTTTAAGAGTTTAAGAAACTTACCAAATTGTTCATCTG
AGCGGTATTTCCTTGTCGCGTTGGGGTATGGCACACGAGGTTTATATTTGACATTCACTGATTTATTTTT
ATTATGACCTACCTCACCTTGGCCTCTGCTTACCATAGTTTCTTGAGTCGGTTCTAGCGCAGGCTCAACG
AATCCTTCTTCATCTTGAACATTAATCGCGTTGAGTTGTTCCCTTGGGTTGGGTTCAGTATTACTTGGTA
AACTACCTTGTGGTCGTTTGGAGATTAGTTTGGAAAGCTAGCCTATCTGAGTTTCGAGCCCTTGGATCGA
CGCTTGCTGATTTTTAAGTGCTGTCTGACATCGATATAAACTTTGAGAGCATCTCTTCAAGGTTCAGCTT
CTTTTCCTGTTGGTAGGGTGGTTGTTGGTAGCCTAGAGGTGGTCTCTAATTTCCTTGGCCTCCTTATGAG
AAATTTGGGTGGTTCCTCCAACCTGCATTGTAAGTGTTACTATATGGATTGTTTTGAGATTGAGAATTAG
TACCCATGTAATTTAATTGCTCGTTATCCATGTTGTGGCATAAGGTTGGTATTCCGAATTGTTTGATCCA
CCTCCACTTGCTTCGCACTGCATTACTTGGTGAACCTGTGAAGAACTAAGAAAACCATCAATTTTCTTAT
TCAAAAGTTCTACTTGATTAGAGAGCATGCTGACCGAATTGACTTTATAAACACCGGCTGTTTTCATTGG
TTTTGTCCTCATGACTTGCCACTGATAGTTATTCAGTTACATCTCCTCTATAAACTCATAAGCATCTTCA
GGTGTTTTATTATTGATGGTTCCGCCAGCAGCTGTGTCAACCATTTGCCGAGTTGAAGGATTCATGCCAT
TATGGAATGTTTGAACCTGAAGCCAAAGTGGTAACCCATGGTCAGGGCACCTTCTCAGTAAGTCCTTGTA
TCTCTCCCGTGCATCGTAAAGAGTTTTTAAGTCCATATGCACAAACGAAGAGATATCATTACGTAATTTG
ACCGTTTTAGCCGGCGGGAAATATTTTAATAGGAATTTTTCGGTCATTTGTTCCCAAGTCATGATTGACC
CTCGTGGTAATGAGTTCAACCACTGTTTAGCTTTGTTCCTCAAAGAAAAAGTAAATAACCGAAGCTAAAT
GGCATCATCAGAAACACCTTTAATTTTAAATGTATCGTATAGTTCCAAAAAGTTAGCTAAGTGAGCGTTG
GGATCCTCATCCTGCAAACCATCAAACTGAACAAATTATTGTATCATTTGAATAGTGTCAGGCTTTAGTT
CAAAAGTATTTGCAGCTACAACAGGTCTAACTATGTAACACCCCTCACCCGTTTCCAACACCGGGACAGG
GCTCAAGGCATTACCGAAACTTTATCATTCATAAACATACAAAATCGGGTCACCAAATTTCATCCAAAAT
TTAAAACTTCTAGAACATAAGCATATCGTTCCTTATACAGGCCATCGAGGCTTATAACCTACATTAAGGC
GGTTCGGTAAAAAACCAAAATCATTCGGTAAACTTTGGGCGACTTAATAAATTTCTGCTTTTGAGTGTTA
CACGCCCCTGTAGGTGGGCCTTGTGGACTCACACGCTCGTGTGGCCTAGGGCACGTCCATGCCTTTAACC
CGTGGGCAACACTGACTTTTGGGCATGGCCAAGACACATGCCCGTGGGCTCACCCCGGTCCAAAACTTGA
GCATTCTGTTAAAATAGCATGGCCCAGACACACGCCCGTGTCCTACCCGTGTGCTAATTTGACTTAAAGT
TTTAGGTGCAGGGGACACACGGCCATACCACATGCCCATGGAGATGGGTCGTGTGTCACACACGGTCTAG
ACACACGCCCGTGTGTCTAGCCATGTGGACATTAATAAGCTATTTTCCAAGCCTTTAGTCACCCCTTTCT
ACTACTTGTGCCTAATGGTTACCAAGTTTGAGAGAAATCATGATTATACACTTGTAAATAATCTTAATGA
AAATAGTTGTATGAAAACCTCATATCACTGGTTTCATACATAAGTGGTTATTTCCTATTTAGTGTCATTG
GTTCCCATATTACATTAATCCATCTGAAATTGGCTCATTCATGTGATTCATTGCCAATTGATAGCAACCC
ATCATTTGTAATTAAGACCATGCATAAAATCGTAAGTCATGGCCTACTTAAATTAAGCCAATTTTCATGG
CCATATACCAAGAGATAAACATATTTTTTACATGCCTTTGCTGGGCAAATCAAATGACACATATAACAAA
ATACTCAAAAATACTATACAGGCCATTGAACAAAATAAACAGAGTTTTTATACCAAAGCTTGTTTAGTTA
ATAGTGTGTTGCTTCTCCAACCGTCTTCCAATCCTTATGAGTCCTCGAGCTCTGTAAAACAGGGAAAAGA
GAGGGGTAAGCATTTTCATGCTTAGTAAGCTCGAACAACCGAAGAGTAAACTTATCGAGTAATTAGCATA
CATCCATACTTAAATCATGAAATCATCCAAAATGAAATGATTTCTTATCACATGCACTCAATCAATGAGT
TAGTCACATAATCATGTATCATGTAATTTAACTAGATGAGCTCATCATTCAACATTTCATTCATACATGT
ATCCTACGTTAATCTCGTTGAGTTTCTAGGAAATCTTGATGGAATACCCATTATCCGTCAATTCATTCAA
ATGATCTTTCCATATATGCACTCCCGCGAACCTCATGCCATATGGCGGGATTACCAATCCAGGCTAAATC
CCCAATTATATGAACTCATAAGGTGATGTCTGGATTGCCAGTCCAGGCTAAATCCCTTATGACGACAAAC
ACCCTTAATGAGCTCGGATCTGAGTTACCAGTCCAGGCTAAATTTCAAGGAACACCCGTTCGGGTTAGAT
TCCTTTCCATACTCGAGATCATGGATTACCCGTTGGGGCTAAATCCTTACTGCAACACATGCAGGATCTC
CTTTCACATGTAAAACATGGTTTATCCATCGAATTTCCTTTTAACCTCAACCGAGACGATTATCAACAAG
TCATTATCAAATATGCATTTCATGAATTTTCATGCCATTAATAATGCAATTATCATGCATTCATAAATCA
TACAATCATGCATATTAGGGGTTTACTTTAAGTTATCCGAACTTACCTGGTAACAGTTTCAGAGTTATGT
TTCGGTTATTTCGAAACCTTGCGTTTACCTTGATCAGCCTCCAGAATGTGTTCCTCGAGGTCTATAACAA
CAAATTTAGCTCATTAATACCCCACATTATACATTTCAAGTTTGATATCTACCCAGATCCAAATGACCGT
TTTGCCCCTAAACTTTGATATTTTTACGGTTTAGTGGTAGGCTCGTATAATGAAACACATGAAATTTCTA
TCTTACCCAAGCTTAACCGAACATTTTTCTCTCTTATGAAAACCCACATTTTTCATTATTTTCCTCATTT
CTACCACACATTTACATCTTTTGCAAAATAGTCCCTATAAGGGTTTCTCATGAAAACCAACTTGGAAAAG
ATGTTTAACACACATTTATCTTTCATATTCCTCCATAATCCATAAAAATACCAATAACTCATGCATGGGT
AAATTTTTGAACATGAACCCTGGCATGAAATATGGGTTGAAATAGATAGAGCAAGCTACCGGATTTCAAA
AATACAAAGAACATGAAAAACAGGGCTTAGGAGCACTTACTATTGAGCTTGAAAATTGAAGAAACCCTAG
CTATGGTGTCCTCCAAATTTTGGCAGCTATGGGAAGAAGATGAGCATATTTTTGCTCCATTTTTCCCTTT
TTATTTCATTAAAATGACAAATGACCAAAATGCCCTTATGCCCTTTCTTAAAAATTTCATCCATTCAAGC
CCATTTTTGTCCAAAATTTTAGAATTTGGGCAAATTGATCTCCAAGACCTTCTAATTCATAATCTATAGC
AATTTCATACAAATTGCTTCTAGAATCCAACTTTTGCAATTTATTCAATTTAGTCCCTAATTTCCAATTG
GACACCTTATACTTAGAATTTCTTCATAAAACTTTAACACATGCATATACTCATATTCTAGGCCTCATAA
TAATCATAAAATAAATATTTTTGATGCCTAATTTTTTGTCCCGAAACCACTATTCCGACTAGGCCCTATT
TCGGGATGTTACAAACTATGCTCGATTCAGTTCCTATTAAAGAAGGTTTAGCATAATCATACATAGTGCG
TGGAGTAGGATTTTGATTAACCACAATTACAGGAGGTAGCTGATTGTCTTGGTTTTCAGCACCCCAAACT
CGGTCTAGACGTTATGACCGGATCCGACGTGCCACATCAAAAACGTTAAAAACATTTTTCCCATTCTAAG
TTCAGAAAATGTAAGCAGTGGAACTGAAGTGAAAGTCTGTCAGGATAGGATTTAGGAGTTGATAAGGGAT
AGGATTTAGGAGCAGATAAGGGAGGAAATCTAAGAGCTGATCAAGGAACAAGAGGTGGCCGGCCAAGGGA
CTTTAGCATGGGAATTTCGGCTAGGGTTAGTGCCAGTATAAATTCGGCATTAGTGGTAAGTGGTGCCGTT
TCCCTGACCATTCTCCTCTTCTTTTCTTTTTCTCTTCTCTCCAACCACTTATTCTTTTCTTCTTCTTTTC
CCTATAGCCGAATCCTTCAGCCACCCTACTCTATACCACCTTCCTTCCATTATTTTTAAGACTATAGCCG
ATTGCCTCAAATCCCGAAATCCTAAAAACTTGACTCCTTTTGTACCGATTTTTCCCTAGCCAAATCTCTT
ATTTTTCACATCATCTTTGGCCGATTATCTCAACCACTAAATCCCAGGTTTCTGTCGACAATACCACAAG
TAAAAATCCTCATATTTTATCTTTCTCTACACTTTTACAAAAAGCCGAAACTCCCACACTATCCTAGGGA
CATAGCCGAATATTGAGATCACTGAAGGCTCGACTTTTGTTATCGTTTGAGGGCTTAGAACTGCATCAGA
ATCAAGTAGGAACTAAGGGGGGACGTTGACTGTAAGAATCGATGGTAAGTCTTTCCAACTTAGTCTATCT
TTCATATTTTAAGAAAACTCGGAATCCCTAAAAGGTTAGGGAGGTTGTCGTTTTTGGACTTGTAGCCCTA
AGGGGTTGTGATAATAGTATTATTTTGGTAATAGTGTGATTAAGAGGCTGTTGATCAAGGGCTTGGACAA
GTGGAGCGAACGGATCAGGATCGAGATGCTATTTTCGGCAAAGGTAGGAATGCTAAGGCCTAAGGTGTTG
TTGGCCGAATATGGTAAGAAGTTAATATGTAGTTCGTTTCGGTAGTAAGATTAACATGGTAGTATTATAA
TTGTAGGCAATTCGTGCGTGGATCTCGTCAGTGAATCGTCATAAAATAGGTGTGTAACGGACACCCTCTC
ATATACTACATCGGCAAAAGTCGAAAAGTAGAAATATCGAAAAGTTGGTATTTTGGGAATTTGCGAGTGT
GCGAATGCTCGTAAGATAGTTGGGTTTGTATGTTTGGTATTCTGAAGGTAATAAACTACAGTACGTGCAA
TTTCGTGCATTTTGATAACTTGGGCTTAATGGGCCAAAAATCGGGTTCATGGGCCAATGGGCCCAATTTG
GTAAGTATGCGCGGTAAGTATTCTGATAATATGTAAATGGATAGGATATGCATGAAAACCCTAAAAGTAG
CTAAATTACTACAATACCCTTATGTATGGAAAATTACCATGATACCCCTAGGTGTAAATGACCAATATGC
CCCTAGGGTTAATTTTGTCTGAAAAGCATGTTGATTTAAATCTGTATGATGTATGCCATGAATGAATATT
TGTTGCATGGGGACATGGGTTATATTTTGGAGGAAGCGTCCTGGTGGCTCTGCCACAATTATCTGATCTG
GTGGCTCTGCCACATATTTCTGTTCTGGTGGCTCTGCCACGATTATCTGTATCTGGTGACTCCGTCACAT
TATCTGNNNNNNNNNNNNNNNNNNNNNNNNNNNNNNNNNNNNNNNNNNNNNNNNNNNAGTCTCCCCACAT
GGTGAAAGGTTGGTAAGGGGGTGTATGTGGTTGGTTATGGTTTGGGTTCTGTATATACATGAAATATCTG
ATCTGATCTGTTATGGGCCTATGGGCTTAATTCTGTATTCTGTTCTGGGCTAAGGCCAATTTCTTCTGTT
TCTGTGGTTTGAGCTGAAATGGGCTATGGTTGGGTTAATTTTACACACTGAGTTTCCCCAAACTCATCCC
CTATTTTCATCAATGCAGGTAATCCCCAACCATAGTGGGCTTGGAGCTGCGAGGGATTTGGAGTGGCCAC
TCGTTCTGCAATATGAATTTCTTCTGGTGATTTGGACTTCAATTTTCTTTACTTTGATGATTTGGGTTTT
GTTATGTAATAAGGCCGCTTATGATTTTTTTTTATTTGGGTTTTGATTTATAACTTATTATGATGATCTT
AAATTATATTAACTATCAAAATGGACTAGATCTAGGGTTCGTTTTCCAAAAACATAAACTGATTTCAAAG
TAACACGATTACAAACAAGGCTTCTGCTATGATAATGTTTTCCAAATTTAAATATGTTTTATTCTAAAAT
AGACATAATTACAATGGTAACCTAAAAATATACGCGATGTTAGAGTGTGGCAATGGCGGTGTGCATGTCT
AGGATTGGATCCGAAAGAGCTTGGTACTTAAGCAGTCTGATGGACTCACCTCCTCTTTTCCGGTTTCCTA
CCTGGTGCACAGCTTCCATTCACCTTAACCCTTAATGAATTAATCCTTTGAACATCAAGTATGATTTTCT
GAACTTAGAATGGGAAAAATGTTTTTAACGTTTTTGATGTGGCACGTCGAATCCGGTCATAATGTCTAGG
CCAAGTTTGGGGTGTTACAACCATCTCTTCAGTTGGGGGTTGAGTATCGTCCTCTTGCTCGTTCTTTGTG
TATCTTAAGTTTCGTCTTATTTCTCTTTGGTTTCTGTGAACTGTGCGATCGATTTCTTCGTAAAAAAGTA
GTGGTCCTGACGGGTTTCTTCTAGTATAAACTATAAAAACCTTCCAAGAGAAAGAAAAAGTAAATTAATA
AATAATAATAATTAAATTAAATTAAATTGCAAGAAAAATAAATGCCGGAAGTAATAAAAATTGAGCGTTC
CTAATATATTAGTTCCATGGAAACGGCGTCAAAAACTAGGTCGCGTGATTTCGTGATAGATTTTAAATAT
TTATAATTAATCATTCTTGAAACTAACTATTATCGCGATGTAGGCAAGTGTACCTATCGAACAGTAGTAT
AGTTTTAGCAAGACCGGATTGTCAAATCCAAAGGAACTAAAAGTATTAGTAATGACTGCCTTTTTATTAT
CTAGCCTAAGAATAAAGAGGTTTTGTTTTGACTAACTAATTATCTAACTAAGAACTCACAGACAATAGAA
TTGGGGAATTGCTTTTGGGAAAATCGATTGAATTAAGACAATACCTAAAGAAAAATCCACCTAGACTTTA
CTTGTTATTCTGGCTCCGAATCGGACGATTTATTCATTCAACTTGTTCCGTAGAGATCCCTAAGTTATGT
TATTATCCCTATTCAAGACTAATAACGTCTAATCCCTAGATTGAATAATTGAGACCTTTCTCTAATTAAC
ACCCCAGGGTTGCATTAACTCGATCTGTGGATTCCCTTATTAGGTTTCACCCTAATCCGGCAAAATCTTG
TCACCCTATGTCTAGGCGTACAAATAACTCCGCTTAATTATGACAAATGTACTCTTAGACAGGGTCTATT
CCTCCTCTGAATAAGAGCTTATCTTGAATCAGTATCCTGGGATATCAAAACAAGAATTAAGAACACATAA
TTAAGAACAAGTTAAATATTTATCATACGATTCAGAAAATAATAACAAGATTCGTCTTAGGTTTCATTCC
CCTTAGGTATTTAGGGGTTTTAGTTCATAACTAAATAAGAAAACATCTCAGAAGAATAAAGAATACAAAA
CATAAAGAAAACCCAAAACTCCTGAAGGGAAATTGAGGAGAGATCTTCAGTCTTGATGATGAATCCGGCT
TCTGAGATGGATCAATCGGCTTCCTTCGAGTAATTCTTTCCTTCCTCCCTGTGTGTCCCCTTTTCTTCCT
CCTCTAGGGTGTATTTATAGGCTTTGGAATGCCTAAGAGCCCTCAAAATTAGCCTTTTTCGAATTGGACT
CAACTTGGGCTCGGCGGGGACACGCCCATGTGCGATTACTTCAGGCCGTGCTCAAGCCTGCCAAATTGAC
ACGGCCGTGTGGTCTACCTGTGTGAGGAGGTCCAGGCCGTGTTGATTTCGTACTTTGGCCCATTTTCTCC
GTTTTTGGCCCGTTTCTCGTTCCTTTCGCTCTCCTATGCTCTCCTAAGTATAAAACATGAAATTAAAGCA
TTAGGAGCATCGAATTCACCAATTCTAATAGGAAATCATCCATAAAATGCGTTAAACATGGGGTAAAAAT
ATGTATAAATTACGGTTTATCAGTGAGTCTAGCTATACATGCCAGATATCTGAATCTGTGATAGTGTGAT
GACTCCTGACATTGAAATGTGCTTTTATATAGCAAATGGATCTCGATAGAGCTGTAGCTGACGATGTTGA
AAGCAATGCGCCTGCTCCCTCGCAAAGGACGGTGCAAGATGATTCCCGACCGGCTATGAGTAGCCGTGAT
AGCGAGGCTAAGCAAGCCTTCTATCAGATGATGAACAATTGGTTCACCCAATATATTAGAACCAATTCGG
CTATACAACAACCTCCACCCCCGGTTAATCCTCCTCAAACTTCGGATACGCTACGAGTGAATTCAGTACA
GTTGAGTAGGCCACCAGTTGACAAGATTAGAAAATTTGGAGCTGAAGAATTTCAAGCTACAACAAGTGAT
GATGTGGAAAAGGCTGAGTTTTGGTTAAAGAACACAATAAAAGTGTTTGATGAATTATCCCTGAGTCTTG
AAGAATGTATAAAATGCGCTATTTCACTTTTGAGAAACACGACGTATCATTGGTGGAAGACTTTGACATC
AGTGGTTCCGAGTGAACGAGTTACTTGGGATTTCTTCCAAGCTGAATTTCGAAAGAACTACATCAGTTAG
AGATTTATTGATCAGAAACGTAAAGAGTTTCTTGAGCTTAAGTAAGGCCGTAAGTCTGTTACAGAATACG
AGCGAGAATTTGTAAGGTTGAGTCAGTATGCCCGTGAATGTGTATCTTCGGAAGCAATAATGTGCAAGAG
ATTCAAAGACGGCGTGAACGAAGATATTCGCTTGTTAGTTGGGATTCTGGAAATCAAAGAATTCGTGGTA
CTTGTTGAACGAGCATGTAAAGCGGAGGATCTTGGGAAAGAGAAAAGAAAGGCTGAGTTTGAAGCTAGAG
ATGTACGAAAGAGATCATCGGGCAAATCATTTCAATCTGGATCCAAGAAGTTTAGGGATGATAGCAGTCA
TTCAAAGTCTAGTGTGGGATATTCAAACAGAGACCGTGCTAGATTGCAATTGAATTACAAATCTTTAGCC
ACGTCTGTTGCTAGTGTTGATAATACAAATAATGGAAGGCTTGAATGTGAGCAATATGGAAGACGACACT
TTGGTGAATGCTGGGGGAAAAGTAATAATCGAGCTTGTTATAGTTGTGGTTTGAGAAACTATTTTATTAA
CGAATGCCCAGATTTAGCTGAAAAAGATAATGTTTAGAATCTGAGACAGAGTGGTAATGTTTCTCGTGGT
AGACCTCTCAGAAATACGGGAAATGTAAGTGGTAGTTAAAGAGGAATGAAAAACACAGCTGTTAGATCTG
AGGCTCGTGCACCTGCTAGAGCATATCCTATTCGAGCTCGTGAGGAAGCTTTATCGCCAGATGTGATTAC
GGGTACATTTACCCTCTATGATACTTCTGTGATTGCTTTGATAGATCCTGGATCAACACATTCGTATATA
TGTATGAACTTAGGGAACAGTAAGACTTTGTCTGTAGAGTCTACTGAATTTGTAATTAGAGTTTCAAAAC
CCATAGGCAGATGTGTCTTGGTTGATAAAGTCTACAGGAATTGTCCATTAATGTTTCGAGACAATTGTTT
TCTGGATAATTTGATGTTGTTACCTTTTGATGAGTTTGATATTATTCTGGTAATGGATTGGTTAACTTTT
CATAATGCTGTGGTGAATTTTAAATGGAAAACTATTGATTTGAGATGTAAGAATGATGAAATAGTCAGAG
TTGAATCTAGTGATTTGAATGAGTTACCTACTGTGATATCTTCTATGAAAGCATTTAGTATTGTTAGAAA
TGGTTGTGAAGCTTATTTTGCATACGTGATTGAGTCAAATGTATCATAACAGAAAGTTGAATCTGTACCT
GTTATCTGTGAGTTTCCTGATGTGTTTCCTGAAGAACTTCCGGGATTACCTCCAATTAGAGAGGTAGAAT
TTGGTATAGAATTGATACCTGGTACTACTCCGATTTTGATAACTCCGTATAGAATGGCTCCGAATGAGTT
AAAAGAATTAAAGTCTCAGTTGCAAGAATTGATCGATTGAGGATTTGCTAGACTGAGTTACTCACCTTGG
GGTGCTCCGATTTTATTTGTGAAAAAGAAAGACAATACGATGAGAATGTGTATAGATTATCGTCAATTGA
ATAAAGTGATTGTCAAGAATAAGTATCCTTTGCCCCGAATTGATGATTTGTTTGGTCAGTTGAAAGGAGC
TACTGTGTTTTCGAAAATAGATTTGAGATCAGGATACTATCAACTGAGAGTGAAAGATTCTGATATTCTG
AAGATTGCTTTCAGAACGAGGTACGACCACTATGAATTTTTAGTTATACCTTTCGGATTGACTAATGCGC
CTGCTATCGTTATGGATTTGATGAATAAAAGTTTCAGACCGTATTTAGATCAATTTGTTGTAGTATTCAT
TAATGATATATTGATTTATTCACCTGATGAATCTGAACACACCGACCATTTGAGAATAGTGCTACAGACT
CTGCGAGAAAAACAGTTGTATGCAAAGTTTAGTAAATGTGAATTCTGGTTGCGAGAAGTTGGTTTCTTCG
GTCATATTGTGTCAACCTCTAGTATCTGAGTTGATCCGAGTAAAATCAACTATTTTGGATTGGAAACCTC
CGAGAAATGTTTCAGAAGTCCGTAGTTTTCTGGGACTTGTTGGATACTATAGAAGATTTGTAAAAGGTTT
CTTAATTATTGCGACTTCGTTGACAAAATTGCTCTAGAAAGATGTGAAGTTTGAGTGGTCTGAAAAATGT
CAAAATAGCTTTGATCAGTTGAAAGCGTGTTGACTGAAGCTCCGGTATTGGTACAACCTGAATCGGGTAA
AGAATTTGTAATTTATAGTAATGCTTCGTTGATTGGTTTGGGATGTGTTTTAATGCAAGAAAGGAAAGTT
ATAGCTTATGCATCGAGACAACTAAAGCCGCATGAAAAGAACTATCCAACTCACGACCTCGAGTTAGCTG
CTATTGTATTTGCTTTGAAGATTTGGCGTCACTATTTGTTTGGGGAGAAATGTCATGTGTTTTCTGATCA
TAAGAGTTTAAAGTATTTGATGACTCAGAAAGATTTGAATTTGCGACAGAGAAGATGGTTAGAATTGTTA
AAAGACTACGAACTTGTGATTGATTATCACCTGGGAAAAGCAAATGTTGTTGCAGATGCTTTAAGTCGAA
AATCATTATTTGCTTTGTGTGCGAAGAATGCTCATTTAGTTCTGTCTGATGATGGTTCAGTTTTAGCTGA
ATTGAAAGCAAGACCTTTGTTTTTACAACAGATTATTGAAGCTCAGAAAATTGATAATGAGATTTTAGCT
AAACGACCTCAATGTAACGTAGAGACTGATTCAGAATTCAGAGTTGATAAAGAAAATTGTTTAAGATTTC
GAGATAGGATTTGCATTCCAAGAAATCCCGAGTTAATTTAAATGATTCTGAGTGAAGCTCACAGTAGTTG
GTTATCTGTGCATCCAGGCAGTACTAAAATGTACAATGACTTGAAACAACATTATTGGTGGTCCGAAATG
AAAAGAGATATCTCTGAATTTGTTTCTAAATGTTTGACATGGCAGCAAGTTAAAGCTGAACATCAAGTTT
CGTCTGGGTTACTACAATAGATTATGATTCTGGAGTGGAAATGTGATCGAGTGACCATGGACTTTGTGTC
GGGTTTACCTCTATCTCCAAGGAAGAAAGATGCCATTTGGGTTGTAGTTGATCGTTTGAAAAAATCAGCT
CATTTTCTTCCGGTTCGATCTGATTATTCATTTGATAGATTAGCTAAATTATACATTTCTGATAGAGTGA
GATTGCATAGTGTTACATTGTCTATAGTATCAGATCGAGATCCGAGATTCACATCGAGATTTTGGAAAAA
ATTGCAAGATGCTCTGGGTACTAAATTACATTTTAGCACTGTTTATCATCCGTAAACAGATGGTCAATCT
GAACGGATTATTCAGATACTCGAGGATATGTTGAGATGTTGCATTCTTGAGTTTGAAGGTACGTGGGAAC
AATATTTACCTTTGATTGAATTCGCTTATAATAACAGTTTCCAGTCCAGCATCAAAATGGCACCATGCGA
AGCTTTATACTGTCGTAAATGTCGTATACCTTTGTATTGGACAGAGCTTAGCGAAAATAAGATTCATGGG
GTTGATTTGATAAAGGAAACTGAACAGAAAGTGAAAGTGATCCGAGATAGTTTGAAAGCAGCTTCTGATC
GTCAGAAATCATATACAGATTTGAAAAGAAAAGATATTGAGTTTGATATCGGTGAAAAAGTATTTTTGAA
AGTGTCTCCGTGGAAGAAAGTGCTTCAATTTGGTAGAAAAGGAAAATTGAGTCCAAGAGTTATCAGGCCG
TATGAAATTATCGTGAGTATTGGGCTGATTGCATATAGATTGTTGTTGCCACCAGAACTAGAAAAGATTC
ATAATGTATTTCATGTATCGATGCTTCGACGGTATAGATCTGATCCTTTGCATGTAATTCCTTCATCTGA
GATTGAAATTTGGTCTGATATGACCTACGCAGAAAAAATGATTCGAATCTTAGCTCGAGAGGTTAAAGAG
TTACATAATAAGAAGATTCTGTTAGTTAAAGCGATGTGGCATCGATACGGTATTGAAGAAGCAACGTGGG
AGCCTGAAGATGCTATGAAACAGCAATATCCAAATCTGTTTAACGGTAAGATTTTCGAAGACGAAAATCC
CTAAATGGAGGAGAATTGTAACAGCTCGGTTTTGACCTTAGTCAGAATAGTGGTTTTGGGACCACAAATC
TGAGTTAGAAAAATATTTTTATATTGTTTTTCGTGCCTATTATAAGTGAATTGACATGTGTGAAAATCTC
GTGTGAAAATTTAACTGTTTGTGTGCTTAATTTGAAAAAAATGACCTAATCATGCAAAATGTAAAAGTTG
TATGCTAGATGTTAAAGTGCTAATTTGAGTTGGCTTTCTAAAGTAAGGGTCTTTATGTTGTTATTTGTCC
ATTGGGAATGTTAATGGACTAAAACAACCATTCATTAAAAGGTTTTATAATTGTTTATAGAAGGGCAAAA
TGGGAAAATGTTTATTAAGTAATTAAAATAAAACAAAAGCATGAAATTAGTCATTTGTTCATGCTATTCC
ACCGAAAATACAAAGAAAAAGAAAAGAGAAAGCTCACTTAGGGTTCGACACTTTGAATTGGTGAATTATG
TGTTTTGCTCGGTTTTTGATAATTTCTATGTTCTTGTAATCATTGCTTCGTATACTATCGAACCCATGCT
TCAATTTACGATTTTGGTGATGATTTTGAAATGTTCCATTGATGAAAATGTTAGCTTTGTGATGTTAGTT
GATAAATTATGGAAGCTTGATGTTGGGTTTAAATGTTTTGTTTTTGGATTTTGATGAAATTGAGTAATTT
GGGCTAAATTGTGAAAACATTATTTTGAAGGACTAAAATGTGAAATAAATGAAATGTGTGGACTAGTATG
AGTACAAGGAGAATTCGGCTAAGCTTGTGTATATGCAAATTATGTGTATTTTGTGATTTTGTGAAATAAG
GACTAAAGTCTCGAATATGAAATTATGAGGACTGGTTTGCAAAATGTCCTAATTGTGTACATATGGATTG
TTTTGAATTAGTTGGTGAATAAAAGTGTTAATTTTGAATACATTTAGATCAAGAAAAGAGGAATTCAGAC
TTAGACCGAGGGAAATCGAAGATTGTAGAATAAACAGTCCAAGTCGACAAATTCCGAGTACGAGGTAAGT
TCGTACTTAAAATGTGATGTTAGGTAAGTTTTGATGCCTTTATTATACATGGGTTGTATATAATTGAATT
GCATAATATGGTGATGAATCGGAAGCTTTGGCACTAAGTGTGCGATTTAAACTAGCTTTGGCACTAAGTG
TGCGATTTAACTAGCTTCGACTACTTGAGGCACTAAGTGTGTGATACCGACTTAGTCTCGGTTATTTGAG
ATGGCACTAAGTGTGCGAAAATATTTAGCTTCAGCTAACCTTATAGCACTAAGTGTGCTGATATGTAAAA
CACGAATAACTTATGGAAAGTCTTATAACATTCAACATGAGGTAAGTACAAAAGTGAATAAGTACGGGAA
GCTTCAGTTTTGTATAATGCCTAAGTGGTAGATGATGTTAAGTATATGAATCTCTTTGAGTTGATATAGT
TATATGGATTGAAATTGTGCAAATCCTCATAGTTTATCATTTTATGTTTATATACTATGAATGTGTTGAG
TACGAGCTTACTAAGCTTTTGAAAGCTTACTCTGTGTGATTACTGTCTGTTTTACAGTTCTTGTAGCTAC
TGAAGGCTCGGGGATAGTCGAGGATTGTCACTACACTATCGATCTCATTTTGGTACTTTTGAAAATGTAA
ATATTTAAAGTATGGCATGTATAGGCTAGTAGTTGTGAAGTATGTTATGTGATGTTAATTTGCAACTATG
GCATGAATGATATATGTTTTAGCATAAAGAATGGTTGATTGGGTTGTACATGTATGTTTGTTTCCTTGTT
GTAGGTTGACCCGTAATGGGTGGTAAGTTGGCTTAAACCAAGCCTGCAATGTGCCACACGGTCAGGGGAC
ACGGGCGTGCCTTGTGGCCATGTAAGAAAAGCAGTATTCTCTTAAAAATTACACGGCCTTTGACACACGG
GCGTGTCATATGGCAATGGGCTAAAGTCAGTAGCTAGCTTAGTATCACACGGCCATAGCACACCGGCGTG
CCTATTGGCCGTGGGTGAAAGTCAGTATAGTCACCCTGTTTTGGCACGGCTGGTTCACATGGGTGTGTCT
GATACCCGTGTAAGGCACACGGCCTGGTCACACGGGCGTGTGACCTTAACTGAATTGAAAAAAATTTCCT
AAGTGTTGAAAGTTGTGAACATGTTCGGTTTAGTACCGACCTCTTCCTAATGCATGTTTAAGGTCTCCTT
GACCTGAGAAAGGGACTCATGTTAATGTTTGACTATGATGCTATGATGTCGATGAAATGAATGCGAAGTG
TTTAGATATGTTTGGTAATGCGGCTTAACCCTAGTCCGGCGATGGATAAGGTTAGGGGTGTTACATAATA
TTTCTTCCTTCACATAATTATCCCACCCCAACGCACGTTCTGAAACATAATACATACTTAGATGCTCACA
GATTAATCATACTTTAACAGGTTAGAAACATGCTAAGAGAATTCTCAGACTTACAGATTATATGCAAAAT
TTATACTATAGACATGCTTTCATATGTTACACATACGATATCAGCACCCCAGATTTCATATATCGGAATC
ATATGTAACACATAACAAACCCTACGAAGTAGCTAACCTCGATACGTACTTGAAACACGACCCTAACTAA
ATTTTATTTAAAAATGGCCCACATAGTCTGGCACACAGCCATGTGGCATCTACAATAAGGTTTTTAGCTT
TGTGTCGTTTGCTGATTTTTTGAAAATAGGGTTCCACACCTTACAATTTTTTGAATTGTTGTCACAATAG
AAGCACCAAGGTCTATAGACAATAATCACCACAAAAACGATTAATGAATTACATAATAACTGAATCAAAA
TCTTCATTCCAAACTAAATCGGAGAATTCAACTAAATGAATGTAACACCCCTCGCCTGTATCCGATGCTA
GGATAGGGTTCGTGGTGCTACCTGACTTAAACTCAACCAAATGTATAAAAATAGGCCGTGAAATCTCAAA
CAATTTAAAAACTTCTCTTTTTACAAGCAATCGGTCTCATTTACGGGCTTACGAGGCCCAAAACATACAT
CCGGGGTGGTTCGAAACCCAACTGAGAACTCATGAAAAAACTTAGAAAATTTCATGCATCAAGGCTCCAC
ACAACCGTGTTGGTATAGAGCACACGCCTGTGTGCTAGGGACACGCCCATGTCCCGAACCGGTGTCTGAA
AACATAGGCATTCTTCCAAAACCACACGACCCAAGCACACACCCATGCCCTATAACCGTGTCCTTCACAC
GGCCGTGTCTCTTGCCCGTGTACCACTAGCATGCATACTGACTTTATGACACTGCATTGGCACACGCCCG
TGTGGCTTGCCCATGTACTAAAATGACTTTAAAGTTTTAAGTGCAGGGGATGCACGACCATAACACACAC
CCATGGGTGTGAGCCGTGTGTCACACACGGCCTAGACACACGCCCGTGTGTCTTACCCGTGTGGACAAAC
TAGGCTATTTCCCAAGCCATTTTGTCACCCATTTTGCACAACCTACGTAAGATCATGTCAATATACAAAT
TTCATCACAATGGACGCCAATTCATCCATAGACAGAACATTATATGCATTCGTCAAAATGAATAATAGCC
ATTATTCCAGACTTGATACAAAGTGAAGAGCCTTTGACTTAAGCCAAAAATACATGAATAATTTTCTTAA
TAATACAGGTTCCTAGTCTAACTCTATACATGCCATAATCAAAAATATAAATCCAACTATACCGAGTATT
ACGGCTGATAGTGTGATCGATATCTCTGACTTCAAGGGATCCTCGAACAAAATGGCAATACTGAAAGAAA
AGGGAAAGGAAAGAGAGTAAGCATAAAGCTTAGTAAGTTGCATATAAATATATATACAACAACAACTTCA
CCATTTATCAATTATGCTCATAGCTCAAAAGTAAGTATAAACTAGACTTACTCATTACCATCAACTCAAA
TCATATTTTCTAATCGAGCTCATTACTCATGCATACCAAATAGGTATCTGTAACACTTACAACATCATCA
TACTTTCCTTATTAAATCTCTTTCTTAACACTTAAAGTTGAACCTTTTGGAATACTACCGGATATTCTAT
AAGCCTAAAACATGGGTTAAGTCGCCACTACCATGTCCCAGACATGGTCTTACGCTGACTATCTCCATCG
AGACCGATGCCATGTCCCAGACATGGTCTTACACTAGCTCTCATGTATACGTGCTAATGAATGTCCCAGA
CATGTCTTACACTAGCACGAAACTTAGCCGATGCATGTCCCAGACATGTCTTACACTGGCTAACATCATC
GAGGCCGATGCATGTCCCAGACATGTCTTACACTGGCACTCACCTCTACGCCAATGCTATGTCCCAGACG
TGGTCTTACACAGACTATCATGATGCGGCTGATGCATGTCCCAGAAACATCTTACACTAGCCCTCAGCTC
AATGCCAATGCCATGTCCCAGACATGGTCTTATACTGGCTCTCACATAACCCAATGTCATGGCATGAATA
TCCGGTTTGTTTCCTGGGGTTCTTACTGGATCTTTCAACTTTCTCAATCATAAAAACATATGCTTTGTTC
CAATTCTAGAAATTTATGCTATATCAAATCAATAACAATCGAATACATGCATTAATAATATAGTTGTATC
ATTTACATATAACTTACCTCGGTTAACAAAAAGTACTTGACTAATCGGCTTAATCGAATTGCCTGGCTTT
GCCCCGACCTAGGCTCGGTTTTGGCAAGTCTTGATCTATAATAACAAGATGCACTCATTCAGTCATTAAA
CACAATTAGGCCATCTAAAATTTACTACTTTGGTAAAATGACCATTTTGCCCCTAGGCCTTGGCAAAATG
ACCATTTTACCCTTATGCCCAAAAATCAATTCTTATCAAATTTCTTCAAATTTAAAGCCTAGATAAACTC
TTTTTACTACTAGATCAATCCCAAATTCTCACTATTTCACACACTAACCACCTATTGTGCAACTTATGCA
AAATAGTCCCTTTAGGTGTTTTCATGCTAACACATTTCACAAAAGTTGTTTATAACACAACTAGGACTTA
TATTCTTCCATAAAAACTCAACATATATCACAAATACATCCATGGAAAAATCCTAAAATCTTGACTATTT
TGTAAGATATCACCCCCATTTGAAAGCTCATGCTTCAAGGGTCTCAAAAATGTGAAAATCTTGAAGAAAA
CTCATTAAATCACTTACTTATGAGTGCTTCAAGTTGCTGCAGATTTTTGAGCTTTCAAACCTCTCCTATG
GCTGGTAAAAATCGATAGAGAAGAAGAAAATAAAGAAGAAATGGCCTTTGTTTTGTTTAATATAAAACTA
GTCAAAATTAATGACCTAATCCTCACCTAACTTTGACCTTCTTCTCCAATTTGTCTCCCCATGGCCGGCC
AAGCCATTGTACAAGGGTCTAATTGCCCTTTAAGGACCTCCAATTTAAGTTCTCTATCTATCTATCACAT
TTGGGTACTAAAATGCAACTTTTATCTTTATGCGATTTAGTCCCTTTTCGCAATCGGGCTTGAAAACATT
AAAATTAACTCAAATTTTTCATGCACTAATATAACCATACTATAACCTCGTAAAAATAATAAAAATATTT
TTTCAATCTTCGAATTTGTGGTCTCAGACCACTATTCCAATTAGGCCCTAAATCGGGTTGTTACAATGAA
TGACTCTAACGAAATAACCCTTAAACTAAGATATTCAAACACTTACCCAATACTAAGTCGATTCTTGAAA
CACTTCAAATTGTTGGAGGAGTATTTGTTGCATGATTTTCACCTAAATAGATGATAAGATATAAAAGTAA
CATATTTTAATCTCATTCTTAATGCATTTTAGGATGATAAATTATGCAAATTAATGAATTTGATGCTCTT
GATCCTTTAAATTAATGTTTCTATACATAGGAGTGCATTTGGGAGTGAAATGTGCAAAAAAGAGCCAAAA
TTGGACAAATAGAGCTACTTTTAGGATCCACACAGCCTGGCATTTTCACACAGGCTGGACACATGCCGAT
GTGCCAGCCCGTGTCCATTTCGCACCCTACTTCCCAAATACACAAAAAAAAACTAATTTTTAGGGATTCT
GAACATTCTAAAGTCTATAAATACCCATTAGAAGAAGATATAAGGGGGAAATAAGAGAAGATAAGAAAAC
ACTTAAAGAAAACCATCAGAATCAACTCGAAAGTGGATCTCTGATAAACCGTAATTTATACATATTTTTA
TCCCATGCTTAGCGCATTTACAGATGATTTCTCCTTAGATTTGGTGAATTCGATGCTCCTAATCCTTTAA
TTTCATGTTTTATACTTAGGTGAGCATAGGAGAGTAAAAAGAGCGAGAAATGGTCCGAAAACAAAGAAAA
TAGATCTTCATGGGAAAATAACACGGCCTAGACTTCCTCACACGGGCGTGTTACACAGTCGTGTCAATTT
AGAAGGATTGAAGCACGACTTACATGGGTAGACCACACGCCCATGCCTATTTAACAGCCTTGACCAAGGG
CTGAAGTAATCACACATGGGCGTGTCACAAGGGCGTGTCCCTGCCGAGCCCAAGTTTAGTCTTATTCAGA
GAAGGCCAAATTTTAGGGCTCTTAGGCATTCAAAATCCTATTCAAACACTTGATGAGGCACTTAGGAGTG
GGACACAGAGTAGGAAGCAAGGAATTACTCAAGGAAAGTCGATTGATCCATCTCAAGAGCCGGATTCATC
ATCAAGACTGGAGATCTCCCTTCAAGTTTCTTCAGGAGTTTTGGTTTTTCTTATGTTTTGTTATCTTTAT
GCTTTTTAGATGTTTTCTTTCATAAATATGAACTAAACCCCCTAAATATGTAAGGAGAATGAAACCTAAG
ACAGATCTTGTTATTATTATCTAAATTGTATGATAAATATTCGGCGTATTCTTAATTATGTGTTCTTTAT
TCTTGTTTTAATCTTCCAGGATATTGATTCAAGTTAACGCTCTTATTCAGAGGAGGAATAGACCCTATCT
AAGAGTAAAATTGTCATAATTAAGCGGAGTTGATTGCGCGCCTAGAGATAGGGTGACAAGATTTTTCCGA
ATTAGGGTGAAACCTAATAAGGGAATCCATAGATCGAGTTAATGCAATTCTAAGGTGTTAATTAGAAAGA
GATTTCAACTATTCAACCAAGGGTTAGACGTTATTAGTCTCGAGAGAGATAATAATATAACTTAGGGATT
TCTACGGATGAAGTCAAATGAATAAATCGTCTGATTCAAAGTCAAATAACAAGTGAAGTCTAGGTGGATT
TTTCCTTAGGTATTGTCTCAATCAATCGAATTTTCCCAAAAGTATTTTCCCGAGTTTTCTTTCTGTGCAT
TCTTAGTTAGTAATTAGTTTAGATAAACAAACCTCTTAATTTTTAGGCTAGATAATAAAAAGGAAGTAAA
GACTAGTACTCGTAGTTCCTTTGGGTTCGACAATCCGGTCTTGCTGAACTATACTACTGTTCGATAGGTA
CACTTGTCTTAATCGTGATAATAAGTTAGTCTCAAGAACGATTCATTTATAAATCTTTAAAACATGTTAC
GAATATCATGCATCAATCTCCTTTAAGATCGAAAATCTCCTTTTAATTTCTTTTGAAACTTCATTAAGTT
ACGTTATGTCTTGTGGTTATTCTGACTTTAAGATATTTCTATTCAGGATTATGAACTACCCTAAACTATA
AAACCCTAAACCCTAAACCCTAAAACCTTAAACTCTAAACCCTAGGGAAGATGAAATCTATGATGAATCT
TCTTATTTAATTCCTGTTTTTACATGATAAATACCTGATTCTTGTTCTCAATTATGTATGCTTATTTCTT
GTTTTTATATTTTTGAGATATTAATTCATGTTTAATGTGCTTATTTCAGTGAGGAAAAGTCCTTGTTTAA
AAGTGGATCTAACATAATTGAGTAGAGTTGCATGCAATTCTAGAAATAGGACGACATAAATCTGCCGGAT
TACAGTCAAATCTAATAGGGGAATTCATAGATCGAGTTAATGTGACGATAGAGGTTTTAATTAGAAAGAG
ATTTCAATTAATCAATCTAAAGTCAATTGTTCTTACTCACGAAATAGATATTAACATAATTTAGGGATTT
ATACGGATCAAGACGCAAGTGAATAAATCATTTAATTAATATTCATAATGAAAGGTGAAGTTTAGGTGGA
TTCTTTCCTAGGTATTGTCTATCTCATTGGTTATTATTCGATTTTTCCTTGATTCATTTTTTGTTGCGTT
GTTAGATAAATTAGTTTAGTAATTTTAGATTAAAACACGTCACCCCAATTTGTCTGCTAGATAATAAGAA
GATAGTAATTACTAGTACTTTTAGTCCTCGTGGATACGATATGTAACACCCCTCACCCGTATTCATTGCT
GGAATAGAGTTTCGGAGTATTATCGAACTTATAAACAATTAAACATTCATTTAGCAAACAATTTTTCAAT
TCAATCATTCATCATTCATTTTCAATTAATTTGTCCCTAATACGAGCCTATGAGGCCTTAAACATGCTTT
GGGAGTGGTTCGGGACTACACTGATAACTCAAGAAACTTTCACGAAACTTTGAAAGTTTTTTCTCAAAAC
AGAGGACACATGCCTGTGTGGCCAGGCCGTGTGTCTCACATGACCACCAGACACGCCCGTGTCACAAGCC
ATGTGGACATTCGAATTGGAAGCACATGGCTGTGTTCCAACCTGTGTCCGACCCGTGTAACTCTCTGACT
TGGGTTACATGGCCAACACACACGCCCATGTGCCCTAAGAATGGCCATACACACCCGTGTGCCTGGTCGT
GTGCTAAGCTGTGCGAAACCTGTAGGGTATACTGACTTATGCCATACAACCAAGTCACGCACCCGAGTAT
GAGGCCACTTAGAGCATACTAACTTGACACACAGCCGTATAACATGACCGTGTGTCACACACGGTTGAGA
CACAAGCCCGTGTCTCTGCCCGTGTGGACAAAAATAGGCTATTTACTAAGCCAATTTGTCACTAGGCTAT
TTACTAAGCCAATTTGTCACCCAACTTTGCATGTACCTACATAAATCAAATGGTACCATTTCAAGACACA
AATATGCAGCCACAAGTCATCAACCAATATACAAATCATACTATGTCTATTTCAACCATTTCAATACTCA
ATTCAATGCCATTTACTTATTCAAATACCTATCAACTCAACTTGTTTTACTAGACATAATTCACATATAT
ATATCATGTACCATAATTCATCTAATTCATCATCCAAAACCAATCTAAAACAAACATAGCTCAACCAAAT
AAATACCTCATACCATAATAAACATTTGAGTATCATGATTCAATATCAACCATATCACATGGCAATATAC
ATAACAAACCACATAACTTTCATAAGCTACCTCTTATGGCTCAAAATACATTTCCATCAAACACACCAAA
ATGACCAAAGCCTATACATGTCATATACTATATATACACAACTCAAAAGTACCAAAATAGATGTCCGATA
GTGCGATGAAATCCCTGACGATCCTCGAATCCAAGCTAACTTCGAAATACTACAAAACATAGAAAAATAA
ACAAAGTAAGCTATAAAGCTTAATAAGTTCGTATTTAATTATGAAATATTCTCATCATTCATTAGCATTT
CAAAATAGATAACATAATTAGCATTTAATGCATCAATCAATGAGTTAACATAAAGTTTAACCATATAGTA
GCTCATAAGTCCTCATCTTCTTCTAACTCATTACTTGAACAGTTTTACGTACATACCTGTACCAATATGT
ATCTATTTCTCACCAATTCTCTTATCAAACCACTCCTGCTTATAAATGTTTACGGTATGAGTACATCGAT
TTTTCGATGCTATAGTCCAACTATGGTCTTACACATACATTGCCATGGCCTTACCATGGTCTTACGTTTA
CTTGCCATAACCCGATTATGGTCTTATTTTCTGATTGCCATAGCCCAGCTACGGTCTTATTCAACAACTC
GTCTTATTTAACAGTACATTTAATTTAAGATTTCCAAATTAACTAATAAGACAAATACAATCTCAATTAC
ATCCATCAATTAAATAAGCACACATTTAAATTCAATTATATGAACTTACCTTGTGTATGAAAATGACGAA
ACGGACAGACTATTCAATTACTTTGCTTTTTCCCCTATATAAATTTGAATTCCTCTTTTCTTGATCTATA
AGCTTATTCCACTATTTATTAAATTCATTCCAAAATATACATTTGAGCTATTTTACATATTAGCCCCAAA
ACTTTCACATTTTTACAATTTAGTCCTTATTTTACAAAATCACAAAATCATGCAAATTTCAAAACACACA
TGCTTAGCCGAATTACCATTATACCCCTAGCAGCCCATATTTTTCATTTATTTCACATTTCAACCACACA
TTTTCAACATTTCTCAATTTAATCCCTATTTTACATTTTCACTAAAAATCACTTAACAAAACTTGTATAT
CTATCAACAAGCATTCATAATCTATCAAGAAACTTCAAAATACACATGTATTCATCAATGGTATCATTGA
AAATCTTTAACAGTTTTGCAAAATTGTCCCTGGGCTAGCTAATACTAGTTGCAAAGATCACAAAAACATA
GAAATAATAAAAAAGAGGACAAAAACGGACTTATAATTGAACCTTGAAGTAGCCGAATGTTTCAAACCCT
AAAATGGCTTTCTTTTTTACTATACACAGTTGAGAAAGATGAATGAAATTCATCTTTATATTTTTGTTTC
GTTACTTAACCTTTATTTTATAATTTATCATATTAACCTTATTATAAAACCATTTAAAATACTTAATTAT
ATGTTCATATATGTCCACTCATGATATTAATGGTCTAATTACAACATAAGGACTTTTTCTTTTAGATTCT
ATAACTATTAGATACTTTTAACTAATAGAACTTCACTTTTACATTTTACGCGATTTAGTCTTTTTTATCA
AATTGACCTATCAAACGATAAAATTTCTTAACAAAATTTTCACATTAACCTAATATCATACTGAAAACAT
TAAAATAATAATAAAATAATTATTTTTACTTTGGATTTGTGGTCCCGAGACCAATGTTTCGATTTGACCA
AAAATGGGTTGTTACACGATACTCCCTACTCACTATAGCTATACTATTGTTCAATAGGTGCGCTTACTTT
TGTCGTATTTATAGTTAGTTTAGTGACCACCAATAGATTTGAAATAATTAAACCAAAACTTCACACCAAC
CCACATACTTCGCATAACAACGCTTAAAGAATATAAACAGAAAATACTTACTAACCAAATGTCATACTAA
AGAAAAACACCTTAATCACACACGACCCACATGTAGGAAAACGTAATAGAATGAAAAAAAATAAACAAGG
ATGATAATCAAAATTAAGTGAAGAAACAGAAAATTGCAGAAGTGGAACCACATGAGAGACCTTGTGGCAA
CGAAATGAAAGAAAACAAAAAATCAAAAACAAAAGAAAATGGGGAAGAATAGAAGAAAATGGAAAAGAAG
AATACCATAGAAATTTTGATAGGAGAAGAAAGTAACGTGTTGCTATTCTAATAGGCTTATCAGAATTTGG
ATTTTACCCAACTACATCTATATGAGCGACACAGTAAGAGGGAATAAAAATATTTCCATTTTACGCACAC
ATTGAATTCAAACACAAGACCTCTGTGTAAGAAGAAGCTTTACTACTGAGCCAACAAACTCATTCTTGTC
AACAATTGAGCTAAAATAATAGATAAGCTAGATATTCAAAGTTAGGGGTTGAAACAAAAATAATAAAAAT
TCAAGAGAAGGGATTTTAACACAGGACCTCAGACACACATAATTAACACTGAGACACTAAACTAAATTAA
CTCATTTGACATAATTTCACAATTCAAAAATAGGAGTTTTGGGGTATTACAAAGCACCTTGACTTGCTCA
GAAAGAAGGTCCATTTGGTCTAATGTCATTTATTCCTAACATTTGGATGCCACTTTCTCCTCCTCAAATG
GATTCAATGAGAAACTCTTCTTCTGCATCTTGATCCTAAATAATTCATTGCCACTAGAGTCAAGGAGCAA
ATACCTTCCCTCTTCAAACATCACCTTGAATCCCTTCTCTATCAATTTCCCCACACTCATCAAGTTTTGA
GTAATCTCAGGTACAAACAAAACATCTTAAATCAGCTTAGTTCCAGCACAACTCTCTATTACTATTGTTC
ATTTTCCCATTACTTCTAGGTACTCTCCATTTCCTATCCTTACTTTTGACTTCGATGACCTATCAAGGTC
TTTAAACAACTTCTTATCACAAGTCATGTGATTAATGCAACCACTATCAACTAACCAATTATCACATAGA
GTGCTTGATGAAAAGCAAGAGACAACAAACAATTAGTCCTATTCTTCTTTAACAGCAACATTTGCTCCAC
CTTATTGTTGATTTCTTGGTTCCTTGCAAAACCTTTCAATATGCCCCATCAAGTTGCACATCCTGCACTT
CACATTTGGCCTTCTCCAAAACTTGAAACGGGGGTGATTTTGTTTTCCACAATACTTACATGAAGAATAC
TTGTTAGAATTTCCACTACCATTACTTTTTGCAATAGCTTTTGAACCACTACTGTCACAACTTTTCTTCC
CATTCCACTTCTGGTCTTCTCCTACTTCACCCTGCTACATTTTGGCCTTCAATTTTCCTGCCTCATTAGC
CTCCTCTGCTCTTGTGCTTGTAAAGCACTAATCAACTCCAATAATCTTAGTTGAGTCAAGTCATTGGTGT
TCTCCAAAGAGACAATAGTTTCTTCATACTTCTTGGGTATAGAGACTAATATTTTCTGTACCTATCTAGA
ATCAGAGAGATCAATCCCAAGAACCCTTACCTTGCTAACAGTATCCACCAGCTTTGATATGCATGTCTAA
AGTAACAACCTCAGCCAAATTTTAATTTCTTACTCTTACTAACAAGCTAACAAATCTCCCTAGGACATAG
TCTTATTAATAAAGAAAAGCTTTGTAGCCCTTGAGACACTAACACTATCTAAGGATGAACTCTTATTTGG
TCTCATTTATCTAGATTTTCCACAAAATGCATCAATTCTAGTGTATTAAGCATTTTGATATATTTGAACA
ATCAATACATCAAACAAAAACATTAACTTAACTAACAAATAACTAGTCAACCAACCATCAACAAATTTAG
CATGTAATCAAACTTATATTCCTAACAAGCATTTTATCAAACACATGGTAAGCATAAAATAAGAGTAAAT
AGTTTGAGAAATGCTCATTTAATTTATAGAAATCCAAAAAACCCAAAAGTTTGATCATCTCTCTTTTACA
TAGTCTTCAATAATGAGGAAGAAAGGAAACAACAAAAATAAATCTAACCTAAAAAGAAAAGAGAAAACCT
TATCTAAAAATGAAAAGAAAAGAAACCCTAAAACTATGGAAAACTAAAGTAAACTATCAACAAATAAAAT
ATGAAATGAAAGGTTTATAAAGTTGTATTTATAGCCTACTAACATTTAACTTAACGTTGACCATTTTGCC
CTTAAGTGAAAAATAAACTTAAGTTTGTTGGACATAAATTGCCTTTGTAATTTTTTCACCCTTCAGGCAG
TGGTATCACGATACCTAGCCTTGAGTATTGTGATACCCACAACAGTCTTCAAATGGGTGGTCATGAGATG
TCTCGGTATCCTGATACCCATTACTCAGTATCGCGATATTACAGCAGCTAGCCTCGGTTCTATTTGTTTA
AGCATTGTCAAGGGTATCACAACTTCCATACTTTGATATCGCGATACCTCTCTTCTAAGTAATGTTTTCT
TCATTTTTGGGCCACCCAATTACCTACAACACTCAATCAACTTGTTAGGTTCCTCATGGCCTGATTGGCC
AAATTGGGTCTAAAAATGGTTTAAAACTAATACAAATGATTTATTAATAACAAAACTAAAAATAGACAAG
AACATATAAAAAAAATTTAAGTTGCTTGAGAATAATCTCCTCAAGTGTATTAGAGAGCTTAATTAGCCTA
ATTTGACATATCAAATTACAACAAATCACTTATAGATTGCCCATCCATGTAACTTGATGGCATACTCGCA
TAAATGTTTTCAATATAGAATATCGATTTCCCGAAGTTGAAATCAAAAGCACTTACAGAATGTCATATGG
TGGTCTCTACATTCGAGTTACCAACTAGCCCCGATTGTATGCAAAAGTTGAAATCGAAGGCTGAAACCGA
GGAATGTCTTCCCATTAATGATTCTAGCATCCATAATATGAGCTTTGTAACAACGACGTGAAACCACCAT
ACAACTATGTGGTTGGACTTTCTACTTCATGTTCTCAAAACAAATTAACTGGAATTATTGTCAAACTCGG
ACCACCTTCCTCTAAATCGACAAACTAAGCATATAACTCTAGTATAGCATTTCTAGTTGAGCAATGCGTA
TCAAGCATTAACTCGATATCCATGTGCCTTTGAGCTTAAATATATCATATCTAATAAGGTTAATTGACGT
TAGATATCTATAAATTTCAAGCTCTAAATTCTTCTCCGGGTTGAAGTCAAGACTTTCATTCTAATTATTA
ACAGAAGTTTGTTCAACTTGAAACTCCGCTTGAAAGCCAATTCTATAGATTGAGCTGATACAAAAACGAC
CCCAATTTTAATGTCACAAATTCAATCGTCATAATAAATAACGACTTTAATTCGTCTACTCATCTTCGTA
AAAAAAAATCTATTTCACATGTTTAATATAAAATTAAAACGAAAATATTATACAAAAAAATAAATACTCA
TTAACCAAATTCAAACAACAATACCAAAATTACTTACTTGAACCAATTTACTTTGGTGGGTCGATTTTTG
AACTTCATATTTTTAACATTAATAATGTTCTCTTTAACATGAAAATCTTTTGCTCAAAATTTAACTATGA
AAACTTCTCCATATCAATCTTCTTTTTATAGGAAGCTTTATCACTGAATATGAAACATATTTCAGAATGC
TGGAAAAAATCGGACATGACAAGTCAAAAAAATGTTTCTAACAAGAAGCATTTTCTAAAATGTTTTTAAG
ATAATATTTCAGTTCTGCCACAGAAAAGATGGGGCATAAATTTTATCCCAAGACTCTGGTTTTCAGAATA
CTTTATCTCAAGATTCTCGATTTTTTAGAATTCAATCTAATTGTTAATTTTATTTTTTAATTATTTTTTA
AATTTAATTGGACGATGTAGAAAACACTCTAATAATGTGGCAAGAGGGAGAGTGAAAGTGCGCCCCGTAA
GACATGTTTTCAGTACTCACTTTCACCCTCTCTCCTACCATGTCACCTAAGTTTCCTCATATTTCTTGCC
ATGTCACTCGAAAATGCTTCCTACAAGAAGCATTTTTGCCACCTATCTTAAAATCGACATATTTTCTTAA
TTTCCAAATGAAACTACCTAAAATCCTAAATACTTTTTGAAATTGACATATATGACTAATTTTTCCTACC
TAAATTGCTTTTTGCATTGCGATTTATATATTGGAACACTCGATTCCAAACATTGATTGATAGCAATCCA
ATTTGGTGGAATTATTGTTCCTCTAGCAAATAAAAGTAAAAGCTTCTATGATAAATAGAGAAAATAACAT
AGACTTGCGACAATCTATTAACAATTAAACTTAAAATAATTTATAAAAATAAGAGAAAAAAATGTATATT
ATTTATTTTTTGTTTTATATAAATAAAGTAAAATTTTAAAATTTTTTCAAACCGTTTCTCATTGGTTTTT
ATCCAACTATGATGCTAACTTGCGGGTTGACCCCACATTTTCTTCCATCCCACAAAAATTAAACATAAAG
ATCATATTCTAATCAACGCCGTCTAAATTCCCAATATACCTTATTAATATAAGTTTCCCATGAGCTTCCA
TAAAAGACAAAACTTTTATCTAGTTATTTTCATAAACTTTCAAAATTCCTAACCAAGTACTAAAATTTTT
ATTGGAATATGTTAGATAAATTAGTATATATTATAGATTTTGTTATCAGTATAAAAGGTTGCCATTTAAA
TAGATATAATTGTATCATATTATAGATTTTTATAGTTATATATTATATAAATAGATTTTGGAATCGTGGC
ACGTTGACCCCGGACATTAACTAGTCAATTCTTGTCAACGTCAAGGTCAACGCAAATCAACATCCAAGAT
CAACGAAATCTATTATATAATATATAATAAAATATCTAAATATATAACAACATATCTATTTATATAATAA
TATTTTTATAACTACTAGAACCTCTAAGTATTGTTAAAATTCTTATCGGAAAACTCATTTTGTAACCAAT
ACTTGTGAAAGGAATGTTAAGTAAAAATTGTAAAAATTATAATGCACGAAAAATAATTTTATAATTTTTA
TGATGAATATATTTTAAAGTAATCTGAAACGTTGAAGTAATCTCCACACTGAAACAGTCGAGTTTTGACT
TTTCTATTTCAATCTTTTGTCTGATCCATATAAATTGACTGTTGAGAAATGCTAATGAAACTCGGGTGTT
GTGAAATTTAGTAAACAATCAAAGAGTAGAGATCGTTTTACTTTTTCTAATTCCACCTCATTGCATCAGT
TATCTTTCAAATGAAAAACCAGCTACTAGGACATAAATGAAGCCTTCTTAATGGAGCTAATGAAACTTCG
CTATTGTCAATTGTAGAAAATACGAAAAACATGGAAAAAGGAACCATCAAAAAGTAAGCATACTTTTACT
TTTCTATCTCCACCTCCTTGCATCAATTATTTTTAAAATGAAAAACCAGTTATTAGGAAATAAAGGAAGC
CTTCTTAATGGTGCTTTTTCTATGCTTGCTTCTCTTCTTTACAACAACAACTTTGGCACTAAACACTATA
CCTCCAGGGCAATCCATAAAAGATGGTGAAACTCTGGTGTCAGCTGGTGGAAGCTTTGAACTGGGATTTT
TCAGTCCCAGAAATTCCAAGAGTCGATATGTGGGAATATGGTACAAGAAAGTATCAACTGGGACTGTTGT
ATGGGTTGCCAATAGGGAAACTCCAGTTTCTGATGCCTCAGGAGTTCTCAGTATCAACCACAATGGAATT
CTTTCAATTATGAATCGCACCAAAGGTATTGTTTGGTCTTCCAATACATCAAGAAATGCAGTAGAGGAGA
CGATTGCACAGCTCCTGGATTCGGGAAATTTCGTAGTGAAGGACCGAAATGATAGTGATCCGACAAACTT
TCTTTGGCAGAGTTTTGATTATCCTTGCGATACCTTTTTACCAGGAATGAAGCTTGGGAGAAACTTTGTC
ACCGGTTTTGATTGGCATATATCATCCTGGAAAAGTATGCAAAATCCTGCTCCAGGTCTATATTCTATCA
GGACCGATCCGCAGGGATTACTGCAGTTCGTTCTTAAGAATGGAACTGAAATATTGTTCAGAGCAGGACC
ATGGAATGGTGCTTATCTTTCAGGAAGAACACTGCCTACAGTTAATCCAATATATTCGTTTGAGTTTGTC
TGGAATGAGAATGAGATCTACTACGAATACGAGGTCCAAAACCATTCTGTCTATACAAGGTACTTATTGA
ATCCATCAGGTCTAATACAACGCACCATATGGAATGAGAGAAAAAAAGACTGGGAGGTTTTCGCCACATC
ACAAGTGGATCAGTGTTCGATATATGCCTATTGTGGACCATATGCCACTTGCAACACCAATGAATCTCCA
CCATGTAAATGCTTGGAAGGGTTCCTGCACAGATCAGCATCTCCCGAGGATATTAATTCTGTAGACTGGT
CAAACGGATGTACCCGAAGGACACCATTGGCATGTGAAGGTGGAGATAGCTTTCTCAAGCAACTGGACTA
AGAATACCAGACACTTCAAAATCTTGGGCTGACCTTAGCATTGATCTTAAGGAGTGTGAGAAATTGTGTT
TGAAGAATTGCTCTTGCACTGCATACACAAATTTAGATATCCGAGAGGGAGGCCGTGGCTGCTTGCTGTG
GTATGGAGACTTAACTGACATCTCAGAATTAAATGAGGGTGGGCAAGACCTTTATATCAGGCTGGCCACT
TGTGATTGAGTAATGTTCCTTCTTTATCTTCTATTTAGACAGAAATAAAATTGGTACAAACAGTTCGGAG
ATATGTTCTAACATGAAACTGTTGGATAAATGGCAGTAGCAAAGAAAGCAAAAACGATTGAAAGAAAAAC
AAAAGAAAAGAACTCAGCAAGAAAAATTGTAACTGAGAAGTCATCATAATTTTCATTCAAACTTTGAATA
TATGATGGTTACAAAAGTATTTGACAGCTACCTACTAATTTAACTGCTCTTACTTACCAATATAGCAACT
TGTATACAAAAGAAAGCTGGCATACCAGCTATTACATCAGTCAATCTTTCCTACTAACTTAGCTAACTCA
TTACAAAGATTTAGACTAAGTTCCATAGGAACAAATATTCAAAAANNNNNNNNNNNNNNNNNNNNNNNNN
NNNNNNNNNNNNNNNNNNNNNNNNNNNNNNNNNNNNNNNNNNNNNNNNNNNNNNNNNNNNNNNNNNNNNN
NNNNNNNNNNNNNNNNNNNNNNNNNNNNNNNNNNNNNNNNNNNNNNNNNNNNNNNNNNNNNNNNNNNNNN
NNNNNNNNNNNNNNNNNNNNNNNNNNNNNNNNNNNNNNNNNNNNNNNNNNNNNNNNNNNNNNNNNNNNNN
NNNNNNNNNNNNNNNNNNNNNNNNNNNNNNNNNNNNNNNNNNNNNNNNNNNNNNNNNNNNNNNNNNNNNN
NNNNNNNNNNNNNNNNNNNNNNNNNNNNNNNNNNNNNNNNNNNNNNNNNNNNNNNNNNNNNNNNNNNNNN
NNNNNNNNNNNNNNNNNNNNNNNNNNNNNNNNNNNNNNNNNNNNNNNNNNNNNNNNNNNNNNNNNNNNNN
NNNNNNNNNNNNNNNNNNNNNNNNNNNNNNNNNNNNNNNNNNNNNNNNNNNNNNNNNNNNNNNNNNNNNN
NNNNNNNNNNNNNNNNNNNNNNNNNNNNNNNNNNNNNNNNNNNNNNNNNNNNNNNNNNNNNNNNNNNNNN
NNNNNNNNNNNNNNNNNNNNNNNNNNNNNNNNNNNNNNNNNNNNNNNNNNNNNNNNNNNNNNNNNNNNNN
NNNNNNNNNNNNNNNNNNNNNNNNNNNNNNNNNNNNNNNNNNNNNNNNNNNNNNNNNNNNNNNNNNNNNN
NNNNNNNNNNNNNNNNNNNNNNNNNNNNNNNNNNNNNNNNNNNNNNNNNNNNNNNNNNNNNNNNNNNNNN
NNNNNNNNNNNNNNNNNNNNNNNNNNNNNNNNNNNNNNNNNNNNNNNNNNNNNNNNNNNNNNNNNNNNNN
NNNNNNNNNNNNNNNNNNNNNNNNNNNNNNNNNNNNNNNNNNNNNNNNNNNNNNNNNNNNNNNNNNNNNN
NNNNNNNNNNNNNNNNNNNNNNNNNNNNNNNNNNNNNNNNNNNNNNNNNNNNNNNNNNNNNNNNNNNNNN
NNNNNNNNNNNNNNNNNNNNNNNNNNNNNNNNNNNNNNNNNNNNNNNNNNNNNNNNNNNNNNNNNNNNNN
NNNNNNNNNNNNNNNNNNNNNNNNNNNNNNNNNNNNNNNNNNNNNNNNNNNNNNNNNNNNNNNNNNNNNN
NNNNNNNNNNNNNNNNNNNNNNNNNNNNNNNNNNNNNNNNNNNNNNNNNNNNNNNNNNNNNNNNNNNNNN
NNNNNNNNNNNNNNNNNNNNNNNNNNNNNNNNNNNNNNNNNNNNNNNNNNNNNNNNNNNNNNNNNNNNNN
NNNNNNNNNNNNNNNNNNNNNNNNNNNNNNNNNNNNNNNNNNNNNNNNNNNNNNNNNNNNNNNNNNNNNN
NNNNNNNNNNNNNNNNNNNNNNNNNNNNNNNNNNNNNNNNTCAGACCTCAAACATTTTAGTTTGCAATTT
GCTTGGTTTTCAACCAAGGCTTTAAATTTGCAGAAGGAGTCATAAACATCTGACTTATGCTTCAAAAAAT
TTACCCAACAGAACCTTGAATAATCATCAATGAAGAGTACAAAGTACTTGCTGCCATTTAAGGAGGTAGT
CTTCATTGGTCCACAGATGTCTGTATGAATAAGCTGAAGCTTCCCTTGTGCTCTCCATGCCTTGTTGACT
GGAAAGGGTAATCTGGTTTGTTTGCCTAGCTGACAGACCTCACATACAGCATCCTTTGGCTCAATTTTGG
ACATATCACTGACCAAATCCATTTTGTGCAGCATGTTCAGTGAATTGTAGTTCACATGCCCCATCCTCCT
GTGCCACAAGTCTGTCTCATCAGACTGAGATGCATATGCCTTGGCTTGCAGTTGATTCACATCCACAATG
AAGGTTCTGTCTTGCATAGCCACTGTAGTCAACACTTCACCAGCAGCATTTTTGATCAAACAGTTTTTGC
CTTCAAAAATCAGAGAGTAACTCTTCTCCAATAGCTGGCCAACACTTAGCAAATTTTGGTCAATGTCAGG
TACATAGAGAACCTCAGAAATGGTTTTAATACCTGACTTGGTGCTTATCAAGGCCTTACCTTTCCCTTTT
GCCTCCAGCAGCTCACCATTGCCAATTCTAACTTTGGACTTGAAAGTGGTGTCAAGCTCCTTAAATATAC
TCTTCTCAGAAGCCATATGGTGGGTACATCCACTGTCAATCAACCATATTTTACTAACTTTGCTCGAGCT
TGCAAAGCATGATGCTGAAAAGACATGCTCTTCAGGTGATTCAACCTCTTCTGCAGCTTGAGCTTGGTTT
TGAAATTGTGGTTGTGGTTTTGGCTTGCTCTTACAGACCTTTTCGATGTGGCCAAATTGCTTGCAGGCTC
TACATTGAATGTCTGGTCTGTACCAACAGTATTTCTCGAGATGAGTAGTCTTCTTGCAATGGACACAAGG
TGGGAACTTCCTTTTGACAGGTTCTTTCTTCTTCTTCTCAGTCCAGGGCTTCTTGCCTTTGGCATTTAAG
TTTGCACTTGAGCTTTCTCTGCTTCTAGCCTGAAAAGCTCCTTCATAGTGGTCCTCCTGCCTATTTGCCC
TTCTCTGCTCTTGAGCATAAAGAGCATTTATAAGCTCTGTCAAAGGGATTGTTGACAAGTCCCTTGAATC
TTCCAGAGAAGAAATTTTTGCTTCATACTTCTCTGGCAAGGTTGTTATGACCTTCTCNCCAATTTGTTGC
TGCTGGTTCTTTGTTGCAATGCAGGCCACGGCTTCAACAGAAACCTTTTATTTTTGATCGATTATTATTA
ATCAAATCTTTCAGATCATATTCAAAACAAAGGGAAGACAAAAGAAAAGCAAAAGGCAGCAATCATTGCC
ATCTCTGTCATAATAACCAGCGGAATGATGCTACTAGCATTGTGGTTGTACGTTAGGAGGAAAAAGCTCA
GAAAAACAGGTACAAGAATTCAGTTCTAACTAAAAGCACGATCATATAACAAAATATATCCATCATAAAT
TTGATGTTTTGTTGGAAATGAAAAACTGAATTTGACTGTGAAAAATTGAATGGAATGCCAGAGTAATTTG
CCACTTAGTTTATATTTGAACACTGTAAGTTCTATAATCAGTTTTCAATCCATCTTATACAAGTTCAGTG
ACAACCAGGTGAACATGGAAAGGAAGATTTAGAATTGCCTTTGTTCGATTTCGCAACCGTAGCTACGGCA
ACTAATAACTTCTTGAGCAACAACATTTTGGGACAGGGTGGATTTGGTCCTGTTTACAAGGTATATAAGT
TGTATTCTGCAAACCATATTTCATTCACTACTTAACCATTTTGAACATTATAAACTTAAGGGTACATTGA
TTGAGGGACAAGAAATAGCGGTGAAGAGACTGTCAAAGAATTCCGGACAAGGACTGGAAGAGTTCAAAAA
TGAAGTAACATTGATTTCCAAACTTCAGCATCGTAATCTTGTAAAGCTCTTTGGTTGCTGCATCAGAAGA
GATGAAAAGATGTTAATTTATGAGTACATGCCTAACAAAAGTTTGGACTACTTTATTTTCGGTTTGAGCC
TTATATCTCAGAACCTCCCCCTCCGGTGGACATTTTGTTTCTTTTCTGATGTCGTTTTGTTGAGTGCAGA
TCAAACAAGAAGCAAATTACTGGACTGGCGTATCCGAATGCACATTATTGATGGAATTGCTAGAGGGGTT
CTTTATCTTCATCATGACTCTATATTGAGGATTATCCATAGAGATCTCAAAGCAAGCAATATTTTATTAG
ATAATAACATGAACCCAAAGATATCAGATTTTGGCTTGGCTCGGAAGTTCGGACTAGATCAGACTCGGGC
CAAAACTAGAAGAGTGGTTGGAACATAGTATGTACATAAGCAAGACTTGTCTAGTGCATTATTCCATGTT
GATTTTGAAGTTCTAATCTAGCATTTATTTTTCCCTGCAGTGGTTATATGTCACCTGAATATGCCTTGGA
TGGGCTTTTCTCAATGAAATCCGATGTATTCAGCTTTGGAGTTTTGGTTCTGGAGATACTATCAGGAAAG
AAAAACAGGGGATTTTCCCATCCGGAACATGACTATAATCTTCTTGGACAT
>ghi_circ_000015
AAATATTAGGGATTTCATTGGCGTCATTTTGAGGCATGAGGTCTAATACTTTTAGATTTCCCTTCCAACT
TCGATCTCAACGAAGTGAAATAGAGGTCTAAAGCCGATTCAGAAGGTAAAACTTGACTTCTTTTTATTCT
AAAATGCAGAATGATGAAGGTAATTGCAAGGAAAAAAAGAAATAAAAAAAATAAGGGAACAAATTGAAAA
AAACCCGAAAAATCACCCTTCAAGAAATTCGTTTCGAAAATTTTTGTACTCTTCTCTGCGTATAGTGTGC
TTGCGTAAGTATCTGTTTTGTGTGCGTAAAAAATTATGGATTACATCACTGGCTTTTATATCCATATTTC
CAAAATAAATAAAATCTAAAAAATCCTATTTTCCTACTGTCATTTGCTGTGAAATCTGTTATTGACTCCT
TCTAATGTCTTCTTTTGCAGTCTCAGTTGTACGGAGAAGATGATCCGGGGATCTCGCGTGGAAAACCATC
CCTCTGGTATTCTTCCAGTATATTCTAGGAGCTGCTGCTGAAATTCTCCTTCTTTTGGGTTCTTTTGGGT
TTAGGCTAGGATATGGATTTATTAGAGTTGGGTTTTAGGACATGGGTTATTTTTGTATTTTGAAAATTGT
AAATGGACCTTTTTTAGTCTTGGACCGTATTCATTTATTTGGGTTTATTTATTTGCAAATAAATTAAATG
GGCCCGGGCAAAATTGGTTGACTACAGCTGCCCCTCTTTGCTCATTGACGTGTAACGGGAATAGAGCAAA
GACTTCAAAAGAACCGATTTTGCTTGGTCTTGTTAATTTTTGGCTTTTTGGCGCTTCTATTTTCCAAACA
CCTTTAGGAAGATGAGGTTGATAGGTTAAATCTACTTCATTACCGATACATGGAAGATAAGATTCACCAT
TTTCAATCTACAGTCTGCTTCTTTGCTACCTCAAGAAGATAAGACTCCCTTTTTAACCTGCTCTCTTGTC
ACCTCAAAGAAATAAGGCTAGTGGTAAAATCTACTCCATTGCCGATACATGAAGATAGGATTCACCATTC
TCGATCTGCTCCGCTGCAACTTCAGGGAGATAAAATCTTCAATTCCCATTCTGCTTCCTTGCTACCTCAG
GAAAATAAAACTTATTCTTCAACCTGCTCTCTTACTACGTCAGAGAAATAAGGTTTGGTGGTAAAATCTG
CTCCATTGTCGATACATGGAAATAAGATTCACCATCTGCAAAGATCTACTCCGCTGCAATCTCAGGGAGA
TAAAATCTTCAATTCTCAGTTTGCTTCCTTACTACCTCAGGAAGATAAGACTCATCTTTCAACTTGCTCT
CTTGCTACCTCAGAGAGATAAGGCCAATAGCTAAAATTTGCTCCATTGCCGATACATGGAGATAAGATTC
GCCATCCTCAATCTGCTCCGTAACTACCTAGGGAAATAAGATCTGTAATCTTCGGTCTGCTTTCTTGCTA
CCTCAGGAAGATAATACTACAATTTTCAACCTGCTCTCTTGCTACCTCAGAGAGATAAGGTCAATAGTTA
AAATCTGCTCCATTGCCGATACATGGAGATAAGATCTGTAAATTCCAGTCTGCTTCCTTGCTACCTCAGG
GAGATAAGACTACTATCGTCAATCTGCTCCATTGCTGATACATGGAGATAAGATTTGTCTTTTCCAATCT
TTAATCTTCAGTCCGCTTTCTTACTGCCTCAGAAAGATAAGACTCATTCTTCAACCTGCCCTCTTGCTAC
CTCAGAGAGATAAGGTTGGTGGTAAAATCTGCTCTATTGCCGATACATGGAGATAAGATTCACCATCTTT
GATCTGCTCCGCTACTGCTTAGGGTGATAAGATCTTCAATCTTTAGTCTGCTCCACTGCAACTTTAGGGA
GATAAGACTTGTATATTGAGACTGTTTTACTGCAACTGACATTTCAACCTGCTCCACTGCAACTTTAGGG
AGGTAAGGTTTGCAATCTTCGATCTATTCCTCTGCAACTTCAGGGATATAAGATCTGACTTCACTGATGT
TACTACACCGTCTTCTCGAACCTGTCCTGTAGACTCGATTTCATGTATCATGTTTATGCCAAATAATTAG
GATGTTATGATCAAAATAAATCAAATGCTCCTAACTAGATGTGATGCTTATGTCAACTAATTAGAATGCT
ATGATCAAAATGAATCAAATGCACCTAACTAGATGTGATGCTTATGTCAAATTATTGGGATGCTATGATC
AAAATGAATCAAATGCACCTAACTAGATGTGATGCTTATGTCAAATAATTAGGATGCTGTGATTAAAATG
AATCAAATGCACCTAATTAGATGTGATGAATGATATATGATTGCAAAAAATGAAAATGATCTTTTTTTAA
TGATCTTTTCTTTTTTCTTTTTCTTGGAAAAAAATGCTTAAGGCATCCTTGCTTGTTATTCACCAGAGCC
TTATCACTGACTTATTATACTGCTATCTTGTTCGGCTGGTATTCTTGACAGAAAACGCAAAGAAACAATC
ACATTCTGCTCAGCAAGCTTGCCCCGCTGTTATTTCAGAATCCCTTACACTTTAGTCTTCTGGGACATAA
AATTTGAACTTCCCACTGTAACCTCAGGGGAATAATCATTTGATTTCTTCTATCCATCCTGCTATAACTC
AGAGGTATAGGATCTTCAATTAATTTGATCTGTTACACCATTCCCTGGGTATAATGAACAGATGTATATG
CCTGATATCTGTATAAATACAGAATACCATTTTCTTTCAAGAATAACCCCATTGCTCATTCTTTGCCGGG
ATTATAACACCAATTAATATCTTTGACAGAAAATCCAAGGAGATAATCTCATTTTAGGCTTTAAATATTT
TCAACCCTTAAGTTTGGTGAGTTTTAAACAATGGTCCTATTTCAGGCTCCTGTATCATTTAAAAACTCCC
TAAAGTAATATGCGAAACTTCCTTTATGAAAGTATTATTAGTCCAAAAATCGTTATTTCAATGCAAAATG
CTTGAAAAAGATCATAACCATGGACAAGAAAGGAATTAATTGAAAACATAGCTTGAAACAAACAAGCAAA
TGCAACCAAGAAAGAAATCTTTTAGGACGTGACCTGAAAAGAACAAGGTAATCAAAGATAACAAAAAATG
GGTAAAAATGGAAAGCTAGGTGCCCCAGATATCGCAGCTTGATATTCTCTGTACCAACTTCTTGAGGACC
ATTCTGAGCTCAATCTGTGTTTATGGGATCTGGAGTACTTGTCAATGCCCCAAGACGTAACATTCTTCTT
TTATTGTTAATTTAGACCTAGCAAGACTATTGTATGCCCCATTTTAATCCAAATTTGAGCCACCCTTTTC
GGGTTTTCAACTCAAATCCCCTTTGGTCTCAAAGCGCCCTTTGCGGGTTTTCACTTTGGCCTCTCCTTTT
TCTTTCTTTTTCAATTTCTTTGATTGATTGATTCTTTCTTTTTTTTTTGATTTTTTCTTTTTATTTCTCT
TTTTTATTCTGATTTTTTAAGGTCTCAAGGCGCCCTTTGCGGGTTTTCACCTTGGCCTCTCCTATAGAAC
ACTCTTTGACTGCATTTTGAATTCCCCGAACTGGGCAAATCCTTTCGATCAAAAACAGGCCTTCTTTACA
TAAGGTCCCTTTTAGTTTGGCATATTTCTTCCTTTAAAGTCCTTTTGTATAGGAAGGATCTTCTTCAATA
ATAAACTCCCCTTATGGAATTCTCGAGGATAAACCTGCATCATCCGATTGCGATGGCTATCCTTTAAATT
TGACTGACCATATCAGGATTGAACCCATTCTAATTCATCTAACTTTAGTTGTGCCAAGACTCGAAGAAAA
AGAACCTCGTCTTCAAAAACTGTTTCAGTCCTATAAATCAATGTGTTGCCCCGGTAAAGGTTTCGGCCTA
CGTTCAATAAACATAGAGGGTAAATGATAACTTCTTTATGCCAATCCTTACAAGACTCAGTCATTTTTCA
TTATGACTTTTGTTCTATTATTTGCTTTTCCTTTATTCTATTTTTGAACTTTTGTTTTTCTTTTTGGATG
CCTTTGCTGCACTGTGATATATTGTTTGATCTTTGAACAGATTGCATACTTTTGACATTGGGCAGTTGTA
TTTGAAAGTAATCCTTTCTGACATTACTTATTAGCAACCTTTTTCTTTTTTTTTTTGTTTTTTTTGTTTT
TTTTGTTTTTGGAATTTGAGGACTATTAGTCTTGTAATATTGACATATGAAGCGACCTTCACCCTCTTCA
TGAAGTAATCAATGATTGCTAAGATAAATCGATGTATATTAGACGAGAATGGCCTGATAACATCCTTGCC
CCACATAGAGAAAGTCTGTGAAGAAATGAATAAGACACATGAATCTTGTCTCACTAAATACAACCCAACT
AATGCGATCCCCTTCCATGGTGAATCAACAGTACCCAAACCTCATGATTAACGTGGCTACCATAAAACCA
TCTACATGTGTCCTTCTGACGCCATTTAGACATTTTGTATTATCCACAGATCTTAGTATCCCAGGTATAT
CTTGACATGATCATGCGAAAACATCTTTGAATTCTTAAAGTAACTCAAAGATAATTCATTTTGTCCCTGT
GGTGACTCAGGTTTCAATCTTTGTCCCTTTTCACAATGTCCATTGACCCTTCGTAAAGTAGGATCTTTTT
TCATCTTGTTCTACCGTCCTTAAAAAATCAGGAAATAAGTCACAATCTCTGTCATCTTCAAAGTCCTGAA
ATCCGATTAAACACCTATCTCACCCCAAAAGGGAGTCAGTTACAGCGTTGCTCATGTCATTGATATCTGG
GGACCTATAGTAGGTACAAAGGCAAATTCTAAGGATATTTATTTGTATGGTATGATCGTGAATGAAGAAT
GAAAGCATATTTAAAAAGTAAATAGTCCAAAGAACAAAAGAATATGTAAATAATGAGAGGATATTTAAAA
AAGCATGCATTTTATTGAAATAAAAATTTTGGACACAAGCCTATTTCACAAAAGGATTCTTATTGCCCCT
AGGCTTAAGGCAACAAGAGTGTTTTGAATATTACTCTGGACTAGCTTTTAAAAATACAGGGATCTCTACC
ACAGTCCCTTTGCTCAAAACACCCCCAAGTACATAAGGGCTTGGAAACCTTTATTCCTTGGACCTCTCTT
TGGATATGTCATTCAAATTCTCTTTGATAATTGGTGGTTATAACCTTTGGCTGGCCTATGTTGACCAATT
TGGAAGGCATGCTCATGATGTTCACTTCATTTTCCTTGTTTCCCGGAGTTGACCCTTTGGCACTTTCTCC
CATATCTATTTTCCCATTTCTTATCGCACCTTCAATCATCTCACCGGACATTACTATATCTAAAAAGCTC
AGAGTAGCACTTCCCAACATATGATTAATGAATGGGGCTTCCAGAGTATTGATGAAAAGCATCGCAGTCT
CCTTCTCTAAAAGAGGCGGTTGGACTTGTGTTGCTACCTCTCTCCATCTTTGGGCATATTGCCTAAAGCT
CTCATTTTGCTTCTTTTCCATGCTTTGCAAGGTAATTCTGTCAGGTGCCATGTCTGTTATGTGACTATAC
TGCTTCATGAAGGCTTGTGCTAAGTCTTTCCATGATTTGATTTTAGCACGACTCAATTGATTGTACCATT
TAGCTGCTGACCCGATCAGACTGTCCTAGAAGCAATGAATTAATAATTGGTCGTTATTAATATATCCTGT
CATCCTTCGACAGAACATTGTGATGTGAACTTCAGGAAAACTAGTCCCATTGTACTTTTCAAACTCTGGA
GTTTTAAATTTTAGCGGAAGTACTAGATCGGGAACCAAACTTAGATCTTTAGCGTCAATCCCACAATAGA
AGTCAACATTCTCCATTGCTTTTAATTTTTCCTCCAACCACCTATACCGATCCTCAAGTTGTCTTGGTAA
TTCCCTCTCTGTTTTTTCTATTTTATCTAGATCAGGAACTTCAAGATTAGTGGGGTTGCCCCCCGGATTG
GAACCTGAACCTATCGGGTAATCTACCGGTGCCGAGTTACCAGCCTGATATTGCTGAGTTCTGATAATAG
GTACACCTTGCGGACCTGTCTGAACATTTGTCGGGGTGAAACTTGGAGGGTAGAGAGGCTTTTTATTATC
CCTCCCAGTATTGATCATGGAACTTTTCTTTTCTTCAAGCCCCTTTTTCAGCAATTGAGACAATTGGTTC
AACATATTCCTTTGAGACTCCAGGATCAGATCTCTCATATCTTGCCTAATCTTCGCCAGTTGCTCTTGCA
TCTGTATTTGTAATTGGTCTTGCATCTCTCTTTGAAGTTGTTCAAGTCTTTGCAATCTTTTGTCCATATA
TTTTGTCTTAGCACGGGTACCGTAATGACACTTGGTTGGTAAGTTTTTATTGGTTCCCAGATTAACTGAA
ATGATTTCAACTAATTAGGGACCCCTTTTATGAAAATTTAATGCAAATGATAAAATGATGCAATGTAATG
CAAATGCATGGGATGGGTGCAAAAGAAAGGGAAGTGTTGATTTTCAATTTAATTCCATTAGAACAACTTT
TCTAGAAAACAAATCCCTTTACATAAAACGGATTACACATACGACCTTGCTTTCATATTCCAAGCAAAGA
CACCGATCCCTTTTCTTCGTGAAATCCAAATCTCGCAAGCCTCTAATAAATGCCGCATCTAGGTCTTCTT
TGCTTGATCCAGGCTATGACTCATTATCCTCACTATGTTGATTAGCTCCATTAAGAAAATCAAGATACGA
TGGCTCTTGAACAATCTTTATTAGCTTGAATCTTCAGGTAAAAACTTGTTTTTCTCCATGAACTGGCAGC
ATTCTTCCGTCAATTCAGACAACTGTATTATAATCCGCTTTATCAGGAAATTCATTTTCTTATGACAAAC
TGTTCTATTTAGTAATCAAATATGAATCAACACCTCCTTTCTATGATGATGTAATGCAATGCAGTTATAA
ACAAAACAAAAACAAAACTCGTTAGTACAGGAGAAATAAATAACAAATAAAAGACCTATTCGGGTGACCA
CTAAATTTGGGCAAGGTTCTACCTAAGGTGAACTCTCAAGGTTCGCTATATGTAGCTCGATTCTAGAGAA
AGGGTACCTGAACCAGCAGATTCCTCAATTCTCACCCATTATAGGCTCATATGAATCGAGTTTGATTCAG
GGGAATACATTTCCCTATGACCATGCAGAGATGAAAATCTCACGAAATCATAGGTACGGATGTATCCCGG
AAGCAATCCACTAGCCCGTACGGAGGTGAAAACCTCACGAAAGCATAGTTTCTTACTCCCACTTAACAGG
TATAACCACAGCGGTCATGCAATACAATGCCATATTATTCTACAAGACTCAAACCAAAACAATTATGCAA
ACAGATGCAATTTAAAGGAATCGTGATCTTCAAAACAAATTTTCAATTCTTTGACAAAAGGACAGCAAAT
AATCAATTTTATGGCCTGACTCTCTTTGTTCAGTCCCCAGCGGAGTCGCCAAGCTGTCGAAACCCTTTTT
ATTTTGAAAGCAATGGGGATCGAATTTTGAAAACTCAAAAATGTGGAGTCGCCACCAACCTTTTGTTTAG
GTGTGATTGGATCACCTAATAAAACATTTTAAAACAATTCTGGTTCACAAAAATTTAAAAATGGGTTCGG
GAGTCGGTTACGCATGAGAAAGGGTTAGCACCCTCATTACGCCCAAAAATTGGTACCAAATTGATTTGAT
GCTGTCCTTGTAAAAAATTTAAAGGAAAAGATTTTCCGAAGTATGATTTTTCTTAAAAATGTTTGAATAG
CTCAAATTAGCGGTCAAAAATCTCTCGTTCCAAGGACATGCGGTTTCATACCCAGTACGATTGGATATGA
TCCCTTATACCTTTAAGGTACGATCGATNNNNNNNNNNNNNNNNNNNNNNNNNNNNNNNNNNNNNNNNNN
NNNNNNNNNNNNNNNNNNNNNNNNNNNNNNNNNNNNNNNNNNNNNNNNNNNNNNNNNNNNNNNNNNNNNN
NNNNNNNNNNNNNNNNNNNNNNNNNNNNNNNNNNNNNNNNNNNNNNNNNNNNNNNNNNNNNNNNNNNNNN
NNNNNNNNNNNNNNNNNNNNNNNNNNNNNNNNNNNNNNNNNNNNNNNNNNNNNNNNNNNNNNNNNNNNNN
NNNNNNNNNNNNNNNNNNNNNNNNNNNNNNNNNNNNNNNNNNNNNNNNNNNNNNNNNNNNNNNNNNNNNN
NNNNNNNNNNNNNNNNNNNNNNNNNNNNNNNNNNNNNNNNNNNNNNNNNNNNNNNNNNNNNNNNNNNNNN
NNNNNNNGCTCAAAATGCAGTAATGAACCGCGGATCCAATTGAAAAACGCACAAACTAGCAGGCCAATTT
TAAAACATAAAGAAGGCGAATCGGGCGCAAATTGAGGGCTCGCGAAAAGGGAAGGATATGTTGCACAAAT
AGACCATTTTAGGCACAAAAGGCTCCCCTCACCCTTCTTACACAGTACCGTTTTGTTTAATAGGCTATTT
AAGCCTTCCTTTTCCCATTCTCTTCTCCAAAGGCAACCACTCATCCCACTCAAATGTACAGCCCCCAAAA
TCAAAATATTAGGGTTCATATTCACAGCCATGGAACCACCATTTTATTTGGTGGCTATTGACGCATGAAC
CACAACTAGACCTCACCATCGAAGGCTCCACTCAAGGGAATCTG
>ghi_circ_000016
GGATCCCCCCTGACCAACAGAGGCTTATCTTCGCTGGGAAACAGCTTGAGGATGGCCGTACCCTTGCTGA
CTACAACATCCAAAAGGAGTCCACCCTCCATCTTGTCCTTCGTCTCAGGGGTGGCATGCAGATCTTCGTG
AAAACCCTCACTGGCAAGACAATCACCCTTGAGGTTGAAAGCTCCGACACAATTGATAATGTCAAGGCTA
AGATCCAGGATAAGGAAGGGATCCCTCCTGATCAACAGAGGCTTATCTTTGCCGGTAAGCAACTGGAAGA
TGGTCGCACCCTTGCTGACTACAACATTCAAAAAGAGTCTACCCTCCACCTTGTGCTTCGTCTCAGGGGT
GGCATGCAAATATTTGTCAAAACTCTTACTGGCAAGACAATCACCCTTGAAGTGGAAAGCTCCGACACAA
TTGATAATGTCAAGGCCAAGATCCAAGACAAAGAAG
>ghi_circ_000017
ATAGTTCGGAGTGAAAGTCGGCCAGAATTGTGGGGCTTATATGCAAGGTGGCACAGAATTAAAGGTGACC
TCACAATGTGCTGTGAAGCACTCTTAAAGCAAGTTAGATCATATCAGGGATCTAATTTGTGGAAAGATGA
AGACCGGTTTAAAAGCTTTGCACAGGCCTCATTGGATCTTTGTGAGGTCTACATGGATATTTCTTCCTCT
ACCAATAGTCGTCGAGAACTACATACTGCTGAGATGCACTTGAAGAACACTCTAAAACAGGCAAGTAGTT
AGTTTTGCGGTTTATGGATCTTGTTGCTGCTGCATTTACCTTTTCCGTGCTTTCTAGCTTAGTCTAAATT
TCTCACTTTTTCATATAATTGCGACTTGCTCACTGTTAAAAACTAGTTTTGTATCTTTTTTCGTGTAATT
TATTTTTACTGATTCAGCTGTAGGTCTTCACGTTATTCATCCTTCTGATTCATTTTAAGTTTTAAGTTGA
AGATATTTTGAATCATAACATCAATGAGAGAAAACTGTCTTTTGTTATAGATGTTTAACATTCCTAATTT
GGCAATGTCAACAAACAATGTGTTGGTTACACACTTGGTACCTAAACTATTTCCAAATTCCTTTTTTTAA
TTGAAATTTTAAAAATTTTTAGTTAGGTACTCAAATCTTTTTTCCTGCACATCAGTTTGCAGTTGCACAC
GTGACTTGGAATATTCGTGAAATGCATGACTTGTCCTCTAATAGCCAACAAAACATGCAAATATCATTAT
TTAATTGGATTCTTTTGACATATCACCCATTGACTAACAATCCCAGTTTTATGTGCAAGTTGATGGATGA
AAGAAAGTTCGAGTTCCTAATGCAAAACTTATAAACTTTAGGTACCAAATCTGTAATGAATCCAAACAGT
TCAATTAACTAAATATTAAGTTTACAAATGGAAACGGAGTGACTTTGCAATAAAATATTGTTGCTCAAGT
GTAGTTAATCTTGACCGATTTTTACTCTCTAGTGCTTGAAAAATCAACTAGTATTTTTCCCTAGTCATTT
TGTAAGTAGCTGATTGATGAGGTAGAATTGTGGCACTTTTTAGGCTGGGATATTTTCAGACACCGAAGAA
TTCAGGAAGCTTGAAGCTTGCCTTGATGAAGTAAAGATAAAGCTCCAGGCAGAGACTACAGCTAGTTAAA
AGTCAGAACTCAGAAAGTTTGCAGGATTTACTTTCTACTTCTGAGG
>ghi_circ_000018
ATTCTGTTATTCTCCTTCTCATATGTTCCATTTGCAAGAAAGGCCGTACACAAGCACGAGCGGAGACACG
CACGAGGGGTTGGTGGCGCACGTGTGGTGCTCATCCAAATTGCTGGCTGCTGCGTGAGAGGGAGAACCCT
TAGAGCTTCTAGAACAATCACCTGGACCAGTCTTTGGGTCGTGTATTGAATGGGCTGGGACTTTGGGTTA
TTTAATTGGGTTTAGGATTTATGCAATTGGGTCTTAAAAAATGTATTTGGGCTGGACTGTATATATATAT
TTTGGGTTAAATAACTTGTAAATGGACATTGACTTATTCTGGGCTGTTCATTGTTTTTGTTTTTATTTTT
TGGTTTTTGGTTTTGTATGGGCCCGGGAGAATTGGGCCTATTACAGCTGCTCCTCTTTGCTCATTATCGT
GTAACGAGAATAGAGCAAAGACTTCAAATAGGCCAATTTTGTCTGGTTTTGCTTAATCTTGACTATAACT
TTTGGGAAATAGGACTGGTGGCTCAAATCTGCTCCATTGCCGATACATGGAGATAAGATTCGCCATCCTC
GATGTACTCCTCCACTGCTTAGGGAAATAGATCTTCAATCTTCAGTCTGCTTCTTTGCTACCTCAGGAAG
ATAAGACTACCATCTTCAACCTGCTCTCTTGCTACCTCAGAGAGATAAGGCCGATGGCTGAAATCTGCTC
CATTGCCGATACATGGAGATAAGATTCGCCGTCCTCGATCTGCTCCACTACTTCTTAAGGAGATAAGATC
TTCAATCTTCAGTCTGCTTTCTTGCTACGATAAGACTACAATCGCCAACCTGCTCTCTTGCTACCTTAAA
GAGATAAGGCTGGTAGCTCAAATCTACTCCATTGTCGATACATGGAGATAAGATTCGCCATCTTTGATCT
ACTCCACTACTGCTTAGGGAGATAAGATATTCAATCTTCAGTCTGCTTCCTTGCTACCTCAGGAAGATAA
GACTACCATCTTCAACCTACTCTCTTGTTACCTCAGAGAGATAAGGCCAGTGGCTAAAATCTGCTCCATT
GCCTGTACATGGAGATACGATTCGCCATCTTCGATCTACTCCGCTACTGCTTAGGGAGATAAGATCTTCA
ATCTTCAATCTACTTCCTTGCTACCTCAGGAAGATAAGACTATATCTTGAACCTGCTCCACTACAACTTC
AGGGAGATAAGGCTAGTGACTTAAATCTGCTCCATTACCGGTACATAGAGATAAGATTTGTCGACTTCGA
CCTACTCCACTGCAACTTCAGGGAAATAAGATCTTCAATCTTCAGTCTGCTTCCTTGCTACCTCAGGAAG
ATAAGACTATCATCTTCAACCTGCTCTCTTGCTACCTCAGAGAGATAATGTCAGTGGCTAAAATCTGCTC
CATTGCCGATACATGGAGATAAGATTCACCATCTTCGATCTGCTCCGCTACTGCTTAGGGGATAAGATCT
TTCAATCTTCAGTCTGCTTTCTTGCTATGTCAGAAAGATAAGACTATATCTTGAACCTGCTCCACTGCAA
CTTTAGGGAGATAAGGCTGGTGACTTAAATCTGCTCCATTGCCTGTACATGGAGATAAGATTCGTCGTCT
TTGGTCTGTTCCACTACTGTTTAGGGAAATAAGACCTGCAATCCTCAGTCTATTCCACTGTAACCTCAGG
GAGATAAGACTTGTCTATTGAGCCTGCTCCACTACAACTTCAGGGAGATAAGGTTTGTAATCTTCGATCT
ATTCCGCTGCAACTTCAGGGATATAAGATCTGACTTCACCGATGTTACTACACCGTCCTCTGGGGCATGT
CTTGTAAACTCGGCTTCATGTATCTATGCTTATGCCAAATAATTAGGATGCTATGATCAAAATGAATCAA
ATGCTCCTAACTAAATATGATGCTTATGTCAAATAATTAGGATGCTATGATCGAAATAAATCAAATGCTT
CTAACTAGATGTGATGCTTATGTCAAATAATTAGGATGCTATGATCGAAATGAATCAAATGCTTCTAACT
AGATGTGATACTCATGTCAAATAATTAAGATGCTATGATCGAAATGAATCAAATGCTCCTAACTAGATGT
GATGCTCATGTCAAATAATTAGGATGTTATGATAGAAATGAATCGAATGCTCCTAACTAGATGTGATGCT
CATGTCAAATAATTAGAATGCTATGATCGAAATGAATCAAATGCTCTTAACTAGATGTGATGCTCATGTC
AAATAATTAGGATGATATGATCGAAATGAATCAAATGCTCCTAACTAGATGTATTATGAATGATATATGA
ATGCAAAAAATGAGAATGATCTTTTTAAATGAATGATTTTTTTTTTAAAAAATGCTTAAGGTGTTATCGC
TCGTTGTTCACCAGGGCACTATCACTGATTTGTTATGCTGCCATATTGTTCGACAGGTAATCTTGACAGA
AAACCCAAAGAAACAATCAAATTCTGCTCAGCAAGCTTGCCCCGCTGTAATTTCAGTGTCCCTTACACTG
TAACTTCTAGGATATAAAGTTTGAACCTTCCACTGCAACTTTAGGGGAATAATCATTTGATTTCTTCTAT
CCATCCTGTTGCAACTCAGGGATATAGGATTTGCATCATCTTTAATCAATTTGATCTGTTACACCACTCC
CTGGGTGTAATGAACAGATGTATATGCCTAATATCTGCATGAATATAGAATACCATTTTCATTTTCTCGA
GAATAACCCCATTACTCGCTTTTTGCCAGGATTATAACACCAATGCGATTTTCTTTTTGCTCAATCAATA
TTTTTGATCGAAATTCCAAAGAGATAATCTCAATTTGGGCTTAAAAAGTCCCAACCCCTAGGCTTGGTGG
GTTTTAAACAATTGTCCTATTTTAGGCTCCTGCATTATTTAGAAACTCCCCAAAGTAATATAGAAAACTC
CCTTTATGAAAGTATTATTAGCCCAAAAATCATTATCTCAATGCAAAATTCTTGAAAAAGATCATAGCCA
TGGACAAGAAAGGAATTAATTGAGAACATAGCTCGAAACAAATAAGAAAATGTAACCAAGAAAGAAATTT
ATTGGGACGTAACCTAAAAAGAATAAGGTAATCAAAGATAACCAAAAAATGAGTAAAAATGGAAACCTCT
TCACTGTACCAACTTCTTGAGGACCATTCTGAGCTCAATCTGTGTTTAGGGGATCCGAAGTACTTTGTCG
ATGCCCCAAGACGTAACATACTTCTTTCATTGTTAATTCAGGCATAGCAAGACTACTATATGCCCCATTT
TGATCCAAATTTAAGCCGCCCTTTTCGGGTTTTCAACTCAAATCCCCTTTGGTCTCAAAGCGCCCTTTGC
GGGTTTTCGCCTTGGCCTCTCCTTTTTATTTTAATTTTAATTTTAATTTTAATTTTAATTTTAATTATTT
TTTTAATTTTTCTTTTTTTATTTTTCTTTTTTATTTCAATCTCTCTTTTTTTTAAGGTCTCAAGGCGCCC
TTTGCGGGTTTTCACCTTGGCCTCTCCCATTTTAGGTAGAATACCATTTGACTGTATTTTGAATTCCCTA
AACTGGGCAAATCCTTTCGGTCAATATCAATGCTCCTCCAAAACAGACCTTCTTTACTACATAAAGTCCC
TCTTAGCTTGGCATATTTTTTCTTTTGAAGTCCTTTTATATAGGAAGGATCTTCTTCAATATCAAGTTCC
CTCATGGAATTTTCATATCATTCATTTCTAGTGTATTGGACCACGACAGAATCTCCTCTCTTCAAATTCA
ATTGTTCATATCAAGTTTAGATCCATTTTACCTTATCCAACTTCAACTCTGACAAGATTAGGAGAAAAAG
AACCTCGTCTTCAAAACCGTTTCTATTCCATAAACTAATGAGCAATGTGTTGCCCCAGTGAAGGTCTTAG
CCAACGTTCGATAAGTATAGAGGGTAAATGATAACTTCTTTATGCCAATCTTTACAAGGCTCGGTTGTCT
TTCATTATGACCTTTGTTTTATTATTTTACTGCTTTCCCTTTTTCTTTTTGCTATTTTTGAACTTTTGTT
TTTCTTTGTGGATGCCTTTGCTGTACGGTAATATGGTATCTGATCTTTGAACAGACTGCAAACTTTTGAC
ATTGTGCAGTTGTATTAGAAATGATCCTTTCTGACATTACTTGTCAGTAATTTTGTTTTTTGAGATTTGA
TGACTGTCGACCTTGTAATATTGGCATATGAAGCGACATTCACCCTCTTTGTGAAGTAATCAATGGTTGC
CAAGATGTATATTAGGCGAGAATGGCCTAATAACATACATGCCCCATATAGAGAAAGTTTGTGAAGAAAT
GAATGAGGCTTGTCCCCTTAAATACAACTTAACTAATGTAATCCCCTTTCCATGGTAGATCAACAATACC
CAAACCTCATGATTAGTGTGGCTACCGTGAAACCATTAACATATGTCCATCTGGCACCGTATAGACATTG
TATCGTCCACAGATCTTAATATCTCAAGTATATCTCGACATGATCATGCGAAAACATCTTTGAATTCTTG
GAGTAACTCAATAACGATTCATTTTGTCTTTGTGATGACTCAATTTTCGATCTTTGTCCCCTTGCTCACA
ATGTCCATTGATCCTTCGTAAAGTAGGATCTATTTTTCATCTCGTTCTACCGTCCTTAACAATTCAGGAA
ATAAGTCACAATCTCTGTCATCTTCAAAGTTCTGAGATCCGCTTAAACACATATCTCACACAAAAGGAGT
TAGTTACAGCGTTGCTCATGTCATTGATATCTAGGCACCTATTGTAGGTACAAAGGCAAATTCCAAAGAA
TAAATGATTCTAAAGATAATTATAAGTATGGTATGATTCTAAGAAGAATGAAAGCATATTTAAAAAGAAT
AGTCCAAAGAACGAAAGAATATAAAAAGAACGAAAGAATATTTACTCAAAAGGAATGAAAGAATATTTAC
TAAAAAAGAATGCATTTCATTGAAATAAAAATTTTTGGACACAAACCTATATCACAAAAGGATTCTTATT
GCCCCTAGGCTTAAAGCAACAAGCGTGTTTTCAATATTACTCTAAATCAGCTCTAAAAATACAAGGATCT
CTTCCACAGTCCCATTGTTTAAAACATCCCTAAGTACGTAAGGGTTTGGAAACTTTTATGGCATGCTTAT
GATGTTCACTTCATTTTTCTCATTTCTCGGGGTTAACCTTTTGGCGCTTTCTGTAATAGCCCAAAATTGG
GTCTAGTTGGAACAGAGGTTTCGAGACCACAAAATCTGAGATATAAATAATTATTTTATGATTATTTTGA
GGTCTATGATATGATTGCATGATTGTGTGAGAATTTCGTGAAGAAATTCTATGCATAAAGTGCTTAATTC
GAAGTTAGGGACTAAATTGAATAAGTTGCAAAACTTGCATTCTAGAAGTTTCTAGTATGAAATTGATTTG
AAATATTAATTAGGAGGTCTTAAATAGCAATTTGACCAATTTCTAAGTTATGGACAAAAATTGGACATGG
ATGGAATTTTTGGAAAGTTTAGTAGTAAGGGTATTTTGGTCATTTAGGGGTAAAATGAATTAAAATACAA
AATTAAAAGCCAATTTTGCTCATCTTCTTCACCATGGACGTGTATACCAAGGGAGACTCCATGGGTAGAA
TTTTCAAGCTTCCCAAGCTCAATTGTAAGTCCGTTCTAACCCCGTTTTTCAAGTTCTTTACGTTTTTNNN
NNNNNNNNNNNNNNNNNNNNNNNNNNNNNNNNNNNNNNNNNNNNNNNNNNNNNNNNNNNNNNNNNNNNNN
NNNNNNNNNNNNNNNNNNNNNNNNNNNNNNNNNNNNNNNNNNNNNNNNNNNNNNNNNNNNNNNNNNNNNN
NNNNNNNNNNNNNNNNNNNNNNNNNNNNNNNNNNNNNNNNNNNNNNNNNNNNNNNNNNNNNNNNNNNNNN
NNNNNNNNNNNNNNNNNNNNNNNNNNNNNNNNNNNNNNNNNNNNNNNNNNNNNNNNNNNNNNNNNNNNNN
NNNNNNNNNNNNNNNNNNNNNNNNNNNNNNNNNNNNNNNNNNNNNNNNNNNNNNNNNNNNNNNNNNNNNN
NNNNNNNNNNNNNNNNNNNNNNNNNNNNNNNNNNNNNNNNNNNNNNNNNNNNNNNNNNNNNNNNNNNNNN
NNNNNNNNNNNNNNNNNNNNNNNNNNNNNNNNNNNNNNNNNNNNNNNNNNNNNNNNNNNNNNNNNNNNNN
NNNNNNNNNNNNNNNNNNNNNNNNNNNNNNNNNNNNNNNNNNNNNNNNNNNNNNNNNNNNNNNNNNNNNN
NNNNNNNNNNNNNNNNNNNNNNNNNNNNNNNNNNNNNNNNNNNNNNNNNNNNNNNNNNNNNNNNNNNNNN
NNNNNNNNNNNNNNNNNNNNNNNNNNNNNNNNNNNNNNNNNNNNNNNNNNNNNNNNNNNNNNNNNNNNNN
NNNNNNNNNNNNNNNNNNNNNNNNNNNNNNNNNNNNNNNNNNNNNNNNNNNNNNNNNNNNNNNNNNNNNN
NNNNNNNNNNNNNNNNNNNNNNNNNNNNNNNNNNNNNNNNNNNNNNNNNNNNNNNNNNNNNNNNNNNNNN
NNNNNNNNNNNNNNNNNNNNNNNNNNNNNNNNNNNNNNNNNNNNNNNNNNNNNNNNNNNNNNNNNNNNNN
NNNNNNNNNNNNNNNNNNNNNNNNNNNNNNNNNNNNNNNNNNNNNNNNNNNNNNNNNNNNNNNNNNNNNN
NNNNNNNNNNNNNNNNNNNNNNNNNNNNNNNNNNNNNNNNNNNNNNNNNNNNNNNNNNNNNNNNNNNNNN
NNNNNNNNNNNNNNNNNNNNNNNNNNNNNNNNNNNNNNNNNNNNNNNNNNNNNNNNNNNNNNNNNNNNNN
NNNNNNNNNNNNNNNNNNNNNNNNNNNNNNNNNTTTAAATATGAATGCTTGATGATTAAGCTGAAGATAT
TTGGTAAGATGATAATCTTGGTATAAATGTATAAGTGGTACTATAATAAACAAGGTAAAATGAGTATGAG
AGACACATGTATGATGACATACAAATGCTATGTTTGTAGTTTAATTGAGGATTTATAATCATTAAATGAA
TACCATGTTATATGTTTTTGATTTTGTATAAGTGTGTAAGAGATCAAGGTTGACCAAAGCTTGGAAAATA
GCCTAGGTATATTCCACACAGGCAAAGACACGATCATGTGTCTCAGCCGTGTATGGAACACGACTTTGGG
ACGCGGGCGTGTGGAGCCTTAAAGCATGAAGTTTCCAAGATTTTCGTAAGTTCTCGGTTTAGTCCCAAAC
CCTTTCTAAAGTATGTTTTGGGCTCCGTAGACTCAAATAAGGGAATATGTGTAAGAGAATGAACGCTTTG
AAATATGAATAAAATTTTATGGCTCGTATTTTAGTTTAATGTTTGTATGTTTGTCTGGTAACGCCTCGTA
CCTTAGATCGGCCTCGGATACGGGTAAGGGGTGTTACACTTTCTCCCATATCTATCTTTCCATTTCTTAT
TGCATCTTCAATCATCTTACCAGACATTACTATATCTGAAAAGCTCAGAGTAGCGCTTCCCAACATATGA
TTAATGAACGGGGCTTCTAGAGTATTAATGAAAAGCATCGTGATCTCTTTTTCCAAAAGTGGCGGTTGGA
CTTGTGTTGCTACCTCTTTCCATCTTTGGGCATATTGCCTGAAACTCTCACTTTGCTTCTTTTCCATATC
CTGCAAGATAATTCTGTCAGGTGCCATGTCTGTTACATGGCTATACTACTTCATAAAAGCTTGTGCTAAA
TCTTTCCATGAATTAATTTTAACACGACTTAAATGATTGTACCATTTAGCTGCTGACTCGATTAGACTGT
CTTGGAAGCAATGGATTAATAATTGATTGTTACTAACATATTCTGCCATCCTTCGATAGAATATTGTAAT
GTGAGCTTCAGGACAACTAGCCCCATTGTACTTTTCAAACTCTGGAGTTTTAAATTTCGGCGGGAGTACT
AGATCGGGGACCAAACTCAGATCCTTGGCGTCAATCCCACAATAGAAGTCAACGCTCTCCATTGCCTTCA
ATTTTTCCTCCAATCACCTATACCGATCCTCAAGTTGCCTTGGAAATTCCCTCTTTGCTTTTTCCATTTC
ATCCAGATCAGGAACTTCAAGATTGGTTAAGTTGCCCCTCGGATTGGAGCCTAAGCCTATTGAGTAATCC
ACTGGTGCAGAAGTACCAGCCTGATATTGCCGAGTTTTGATAATAGGTGCATTTTGTGACATGTCTAAAC
ATTTGTTGAGATGAAACCTGGAGGATAGAGAAGTTCCTTATTGTCCTTCCCAGTATTGATCATAGAGATT
TTACCTTTTTCTAGCCCCTTAGCCAGCAATGGGACAGCTGATTCATCATATTCCTTCGAGACTCTAGTAC
TTGGTCTCTCATATCTTGTCGGATCTTTGTCAGTTGCTCTTGCATTTGCATTTGTAACTGATCTTGCATC
TCTCTTTGAAGTTGTTCAAGTCTTTCCAATCTTTGGTCCATATCTTTTGTCTTAGCACGGGTACCGTAAC
GACGCTTGGTTGGTAAGTTTTTATCGGTTCCTAGATTAACTGAAATGATTTCAACTAATTAGGGACCCTT
TTATGAAAATCTAATGCAAATGATGCAATGATGCAATGCAATCCAAATGTATGAGATGAATGCAATGTAG
TTATAAACAAAACAAAAACAAAACACGTTAGTACAGGTGAAATAAATATCAAATAAAGTACCTATTCAGG
TGACCACTAAATTTGGGCAAGGTTCTACTTAAGGTGGATTCTCAAGGTTCACTATATGTAGCTTGGTTCT
AGAGAAAAGGTACCTGAACCAGCAAATTCCTCAATTCTCACCCATTATAGGCTCATATGAATCGAGTTTG
GTTTAGGGGAACACATTTCCCTATGACCATGTGGAAATAAAAATCTCACGAAATCATAGGTACGGATGTA
TCCCGGAAGCAATCCACTAGCCCATGCGGAGGTGAAAACCTCATGAAAGCATAGTTTCTAACCTCACGAA
AGCATAGTTTCTTACTCCCACTTAACAGGTATAACCATAGCGGTCATGCAATACAATGTAGTACTATTCC
ACAAGACCACAACAATCATACAAACAAATGCAATCAAAAGAAACATAATTTCCAAAACCAATTGTCAAAA
GGATAAAAGGACAACAAATAATCAATTTATGGCCTGAATCTCTTGTTCAATCCCCAGTGGAGTCGCCAAG
CTGTCGAAACCATTTTTTACTTGAAAAAAACGGGAATCGACTTTAAAACGAGTGGAGTCGCCACCAATCC
TTTTGTTTAGGTGTGATTGGGTCACCTAATAAAACATTTCATTTAAATCAATTTTGGCCTATGTAAATTT
TTAAAAAAGACGAGTTCGGGAGTTGGTTACGTATGAGGAAGGATTAGCACCCTCACTACGCTCAAAATTG
ATACCAAATTGATTAAATACTGTCCTTATGTCTAAATTTAAAAAGATTTTGGAATATGGCTCTTATTAAA
ACACTTAAGCGGTTCAAGGTGGTCATCAAAATTCTTTCGTTTTAAAGGTATGCAGCTTCATACCCAGCAC
GATTGGACACGATCCTTTATACCTTCAAAAATACGATTGATTTTCGATTTTTAAAAGCTCATATGCTAAA
AATTATAAAAGGGAATCCAAATATTTAGTCCAACGAAAAATCATACCTAGCACGATAAGGCACGATTTCC
CGAATTTCTAAATATTGAATATTGCCTTATTTGAAAAATTTTAAATAAACCATTGCGAACTAGCTCAAAT
CGTTTTAATTTTATTTGAAATAAAAGGGAATAATTGATTTTAAAATGTCGAAAACTATAATGCAACATTT
GTATACTAGAAGGAAAAAAATAAAAAAAACATGGGATAATATACATGCATAGGGTACAATACTTAATCAC
TGAGGATAATATAACCCTATGTAGCCAATTGAATCAAACAATTAAATATAGCAAACCTAAGAAAAATATA
ACCTACTTTCCAAGTATGGATGGAGGACAATTGATATACATATAAAAAAATAATGTACAACAATAATATA
TAACCTAATGTAACACTATCAATAAAATATACAAAACAAAATGGAAATTAAAAACCAATATGGTATGAGG
CAATTTTAAAATAATGATGAATTGATGAGCGAATAATATAATATATGGATTGATGAATTGATGAATTTAA
AACTATTTGTAAAAAAAAAAAACTAGAGATATATACGTAATTGTTAAAAATATGTGTTATGAAATGAATA
TTTTTTTAAAAATTAAATAATATACAAAGTATTAAAAACATTGATTAAAATACATACACTAAAGGAGAAT
TTAATAATATATAAAATATGAGAGAAAAACAAGAATACATAATAAAATATAATTTTAAGAAATATACATA
ATAGGTTTACAAAATATATACATACATAAATAGATTTAAAAGTAATTATTTGTAAAAAAAAGAGAGCATG
ATATTAATAATTATAAGATTAAATTAATTTTATCATAAATTATAAATGTACAAATATATATAAAAGCCTT
TAAATGTGATACTATATAAATTATTAAAAAATAATATAATGTAAAGGGGAATTTCGAAATAATAATTTTA
TAAACACAAAAAATGAAATTCCTAAAATAGCTTCATATATACATAAAAAATATTAAGTGAATTTTAAAAC
AATAAGTATTTTAAATAGAAAACTCCATTAAAATAATATATGTACAAATACACACAAAATATTTAAATGA
GATATTATAAAAATATTTAAGTAATATGAAAAAAAAACTTCAAAATAATTTAAAAAAACAAAGCAAAATT
ATTAAAATGAATCAACACATATAAAAATATTAAATGTATTTGAAAATAGTAAGTTATACAAATAGGAAAC
TAAATTAAAATTGAATTAAAATAAGAGAGATAATTTATAAATAAAATAAACCATCAAAACTAAAAAAAAA
AAAGACCAATGCACAATGCGCGCGAATATGCAGCGATCAAAATTGGAAATATTCCAGATCCTAAAAAGCA
GAGTTTAGGCGCGGGCTAAATTGCAATAGCACACAAATTTTAGGAAAAATTTAAAATACAAATAAACACA
AACAAGATCTGTAACAGGCCTATTTTACCCGGCCCGAGCCTAAACTAACAAAAAAAACAAAATCCAAAAA
AAAATAATAATAAAAGTCCATTATTACAAGGTCTAAATTACAAAACAGGCTACAGGCCCGATACCCAAGT
TACAAGCATGGACTCAAAACTCACTACCAATTTTGCAAATCCTAAGCCCATCCTGAAAACTTAACATTTT
CGGAGGAACCCTAGGGTTCCCCTCTCTAGTGCCATAACTCCCCCCACGTGCCTCGAGCGCTCTGCCCACG
CCTTGTCCCAAGGCCTGACCCCTTTTACTCAGCCTTGCACCGAAATGGCAAGGTCTCTTCTCCATTGACC
AAGCAAAACCTGCAAAGAACACAAAAACAGAAACAAAGCAGAGAAATGGCAGCAAGCAAATAGAAGTAAC
CAAATAGTAAAAAAAGAGTGTAATTGGCTATAAAGCCAGAGGAGAAAATCAATTGTAATGGGGAGGGTTC
TTTTTTTTAAATAAAAAAATTGTATTACACATATATTTTCAGAGAAATCGAAAGCAGAAAAGAAGAAAAA
GGTGTTTGCTCTTATTTTTTTTATCTTTTTACTTTCGATTTTTCTATTTGTTTTTATTTTTATTTATTTT
GCAAATCTTTTTAACAAAAAAGGCTTGAAATAAATAAAAAAGGGAGGGGAAAGGGAACTTACCGGATCGC
GTCGCCAAAACTCCTACCTCCATCGTCGAGTTCGAACTCCAAAGGGAAAGGGGGAAGCCTCCTGATCTCG
ATTGCCCAGGTCTTGAAGACTTGGCCTTCAAATGCGGCTTAATCAAGGGCTGAAAAGCCCGTTTGTTGTT
CCCACGACCACCGTCCACGGTGGAGGTGTGAAGTGCCGACGGCAGCTCAAAGGCTAGGGTTCAAAACCCT
AGCAGAGAAAAAGAGGGGAGGGTTCCATTTTTTTTAAAAAAAGGCTGAAGGAATGAATTTTTTTGTTGAA
AAATTGGCTTTTATAAGGGGACCATACGACATCGTTTTGGGCCCTGGTTTCAAGCACCAAAATGGCGTCA
TTTTGCATAAAATGGGTCGACCCGGCCCTTAACCATGGGATCCGCGTGTTTCTGCAAAATGGGCTATTTG
GCCTTTCGGTCCTTCCACCTTTTAATTACTTCACAATTCAATTTTCTTTATTTTTTAATTTGGCCCGATG
ATTTCACTTTTATTTCATTTTAATCCTGCATGAGGTGTAGCGTTTTGAAGGGCGGGGATATTTTCCCTTT
GGTCCTTCCACTTTGTTCACGCGTTCAGTGTTAGCCCCTCCCTTTTTTATTTTTCACGATTTATCCCCTT
TAACCTTATTTAGTTTCGATTCAGTCCTTATTTGTCATTTTTCTTATAATCTAGGCACTAAATTTCATTT
CAAATATTGATTTAACCCTTTATTCATTTAATTTCAACCTTTATAGATTGTCATGTTATGTTTTATTTGT
TTATTCATATATCCATGTATTTATTTATTTCTTTATACGTTCATTTCATATTTTAAATTTATATTGTTAT
GTGTTCTGTCATTCATATGTGTCATTATTATAACTATTATTATTTTTATTACTATTATTATTATTTTCAT
CACTATTATTATTTTTATTTTATTATTATTATTACTATTGTATTACTACTACTATTATTATTATATTGTT
TTCCCTTTTTGTATTTACACATAAGTTATTATTATTATATCAAATGAGTTAATATTATTATTTTAAATAC
ATTTATTTTATATTATTATTATTATCATTATTATTATCATTATTTTCATCTCGTCTTTGCTATTTTATTA
TTTTTCATATGTTAAAATATTTCTTACTTAAAATTATGTATATATACTTTATTTATTTTTTATATACTTT
ATGTATATATACATATTAAAGTTCGCAAAGTTAATGTTTTCTATAAATGATTGTTGATTCGTATATATTC
TTACTATTAAATTTTACTCATATTTTTGTTTATCGTTTGCTCCCTTTTATGTACATGGTTTCATTGTCCC
ATTTATTTTAAAATATTTTATGTTGTGTTTGTTTGTTTTTACATCATGTATCTCTGTCTTATTGCTTTAC
TTATTGGTTGAGATTCGTTTACTAATATTGTATCCACCTTTGTAATTTTATCACTGTCATCATAACATTG
TATCACATATCGCATATCACTTTAAATGTTGCTTTAATTTTCACCAAAATTCATAAAAGAAATTCTCTAA
TAAAGGCAATATTCCGTGTTTGGGAAATTCGAGAGATCGTGCCCTAACGTGATGGGTTTCGATTTTTTCT
CTTTTGATCCAAATGATCGAATATCCTTTTGAAATTTAAATGCATGAGTTTTGAAAATCAAAAGACAAGC
TTATTCTCGAAAATTTAAAATGTCGTGTCCTAACATGTTGGATGTGACGTTTAATTACTTCGAGATAAGA
AGATCTTTAGCATCCGCTTCGATTTATTCAAATATTTTTTTAAAGCGAACAATCATAAAAAGGGTTCGTA
AAAAATTGAAACAAGGCAATATTTCGTGTTTGGAAATTTCGAGAAATCGTGCCCTACATGCTGGGTTTCA
ATTTATCGTTTGACTGAACAACCGGATTTCCTTTTTAAAACTTCAATGCATGAGTTTTGTAAATCATGAG
ATGATTTTGATATCAAAGGTTCGAAATGTCGTGTCCTACGTGCTGGATGTGATATTTTATTTCTTCGGAA
CAAGAGAATCTTAATATCCACCTCGAGTTATCCAAACATTCATAAAAGGGGATCATATTTCAAAATTTAT
TTTAAATCTTTTCAATTTTCGACATTAAGATATTAATTAATCAATTAGGTACCAATTTTGGGCGTTACGA
GGGTGCTAATCCTTCCTCGTACGTAACCGACTCCCGAACCCGTTTTCTTAAATTTTGAAGACCAAAATCG
TTGTTTTAGTAAACCAAAATGTTTTATTTAAACAACCAAACTTCTTGGTGATCCGATCACACCTAAACAA
AAAACGATTGGTGGCGACTCCCAATTTTCGTTTTTACTTTCAAAACCAAAGTCAATCCCCGTTTTTCAAA
AAAATGGTTTCGACAGGTTCCAATTGAAAATCAGAGCTAATGGGAGGGATCAATTGCACAAATTAACCAT
CTGCAGCAAATAACCAAACATTTCCCCTTGAAACGGCGTTGTTTCTTCCCTTTTATAAAACCAAACATTT
CCTTCAAAAAAACAAAGAAAACAATTGGCCCCTTTTAAAATAACCCTAGCCCCTTTTATTTCCCCATAGT
TTTCTCCTCTTTGGGTCCTCTGTTCGGCCAAGTTTGGTGCACTTACCACCACAATGAATCAAAAAGAGAG
CCTCGATCCCGATCGGATTTGGTTTTAACGAAGAAGAACCCCGACGTCCTACCAATCAATCAGGTGAGTC
TCCCTCTTATCTCTACGTGCTAGGTTTCGATTTACCGTTTGACCGAACAACCGAATATCCTTTTTAAAAC
TTCAATGCATGAGTTTTGTAAATCATGAAATGATTTTGGTATCCAAGGTTTGAAATGTCATGTCTTACGT
GCTGGATGTGATATTTTATTTCTTCGGAACAAGAGAATCTTAATATCCACCTTGAGTTATCCAAACATTC
ATAAAAAGGGATCACATTTCAAAATTTATTTTAAATATTTTCAATTTTTCACATGAAAAAATTAATTAAT
CAATTAGGTACCAATTTTGGGCGTTACGAGGGTGCTAATCCTTCCTCGTACGTAATCGACTCCCGAACTC
GTTTTCTCAAATTTCGTTGACCAAAATCGTTGTTTTAGTAAACCAAAATATTTTATTTAAACGACCAAAC
TTCTTGGTGATCCGATCACACCTAAACAAAAAACAATTGGTGGCAACTCCCAATTTTCGTTTTTGCTTTC
AAAACCAAAGTCGATTCCCGTTTTTCAAAAAAATGGTTTCGACAGCTTGGCGACTCCACTGGGGAATTTG
AGAGTCGAGCCATAAATTGATTGATTTTAGTCCTTTATCGAAAATTGAAAACTCATTTTAAACTTATGAT
CCCTTCAGTGCATTTCATTCGGTTTTCTTATGGTTTTCATTATTTTTCCTATTTTCTTTATTGCTTCGAG
TTTTTCTTATGCATATATCCTCACACATTGCATTGCATGACCGCTGTGGTCACACCTTTTAAGTGGGAGT
GAGAAGCTATGCCTTCGTGAGGTTTTCACCTCCGCATAGGCTAGTGGATTGCTTCTGGGATACATCCGTA
CCTATGATTTTATGAGATTTTCATATCTGCATGGTCATAGGGAAATGTATTCCCTTGAACCGAACTCGAT
CCATATGATCCTATAATGGGTGAGAATCGGGGAATCTGCTAGTTCGGGTACCCTTACTCTAGAACTGAGC
CACATATAGAAAGAACTAGGAGCTTACCCTAGGTAGAGCCACTCTGAACGCCTAGTGGTCACCCGAATAG
GTGCTTTATTTGTTATTTATTTCTCCTGTACTAACGTGTTTTGTTTTTGTTTTGTTTATAACTGCATTGC
ATTACATCATCATAGAAAGGAGGTGTTGATTCATATTTGATTACTAAATAGAACAGTTTGTCATAAGAAA
ACGAATTTCTTGATAAAGTGGATTATAACGCGGTTGTCTAAATATGGTCCAAGTAAACACGAAGAAAGAA
GGCTGATAGCCCATGAAGAAATACATGACTTTGTTTTATTGCCCGAGGATTAAAATCAATAAAGATTATT
CAAGAGCCGTCACGTCTTGACTTTCTTAAAGGAGCTGACAAGTATCATGGGGATAAGTGAACAACGAGTC
GCAGCCTGGATCAAGCAAAAAGGAGTTCATGGGGATGTCTTTTGGAAAATTCACAAGACTCGACCATAAC
ATCCGGATATGAAGAGGAAGATAGGTGTCTTCACTTGAAATATGAGATAAAGGCCGTATATGTAATCCGT
TTTATGTAAAGAAATTTGTTTTCTAGAAAAGTTGTTCTAATGAAATTGAATTCAGAATCAACGCCTTCCT
TTCTTTTGCATTCATTCCATGCATTTGCATTGCATTGCATTATTTGCATTAAACTTTCATTAAAAGACCC
TAATTAGGTAAAATTATTTCAGAACCAACAAAGGATATGGACAAAAGGTTGGAGAGAATAGAGCAAATGC
AAATATAGATGCAATAGCAATTGACCAAAATTCAACAAGATATATGAGAACAAATGCTAGAACTCCAAAG
AAATATGATGGGCCAGTTAACCCAGTTACTGGCTGAAGAACTTGAAAAAAGGAGTGGCCCAGTGGTCAAT
AGTGAGGAGGATAATGAAGACATCGTCTATTCCCCATGTTTTACCCCAATAAGCGTCCTGAACCAACCAG
ACATGTAAGAGGTACCCGTCATTATCGGACCCCAATATCAGGCTAATGCCTCGGCACTGTTGAACTTCCC
GATGGGTTCAAGTTTTAACCCAAAAAATGATCGAGCCAAACCAGTTATTTTGGCAAAAATAAAGGAAATG
GGAGGGTGGACTTTAAAGGCACTAGAGAAGAAGGAAAAGGAAGCAAATAATGTGAGTGGGTATAACAAGG
GCTATTCGAAGCTGGTTATAGTAAGCAAGCCAAGGACGACAACTATTGGCCATCAGGTCACCCCAAGGCA
AGAACCCAATCCAAGACTGAACTCAGAAAAACCCCAATTCGCGCCCATCCCAATCACGTATAGGGAGTTG
TACCAAATTTTGTTTGACTCACATGTTGTATCCCCTTTTATGTAGAACCAATACAACCTCCATACCCTAA
ATGGTACGGTGCAAGTGGCCAGTGTGAATACCATGCGGAATCACAGGGCATTCGATAGAGAATTGCGTCA
CTTTTAAAAAGATGATCAAAAGACTCATCAATTTGGGTATCGTAAAATTCGATGATCCCTCTGGTGCAAA
AAATCTATTACCCAACCTGTCTGTTAAAGGGGTAAATCTGACTTCCATGATGGATAGGGGCATAAGATCC
AAGTGTACATCGAGCTAAGGACTGTAGTGCAAGACTTGATATTGGGGAACCTGAACATTAACGACGTATC
AGAATAGGGAACCCGGGAATAGAATTTTGCGAGCATCTGCCCTTACATACTTGGGAGTGTTTTGAACCAT
GAGACCGTGGAAGAGACCTCTGTATTTTTAGAGCTAATCTAGAGTAACATTCAAAACACGCTTGTTACTT
TAAGCCTAGAAGCAATAAGAATCCTTTTGTGAAATAGGCTTATATCCAAAATTTTTATTTCAATAAAATG
CATGTTTTCTATCATTTTGAGTAAATATTCTTTTATTCTTTCAATTTCATACCGTACAAACAATTATTCT
TAAATTATTCTATTTTTTGGACAATCTTTCAAATATTTTCATTCATAATCATACCATACAAATAATCATC
CTTAGAATCATTTATTCTTTGGCATCTGCCTTCAATAGGTCCCCAGATATCAACGACATGAATGACGTTG
CTACTGAACCAGAATCTCCTTTTAAGTGAGATATATGTCTTGAGGGATCTCAGGACTTGGAAGATGATAG
AGATTGTAACATATCTCCTGATTTGTTAAGGATGGTAGAGTAAGATGAAAACAGATCCTACCTTACGAGG
AGTCAATGAACAGTAGGCCTAACAGAAGAGAAAAGGTAAGGATCGAAGCTTGTGTTACCGCAAAGACAAA
ATAAAGCATCCATATCAAGATATACCTGGGCTACTAAGACCTGTGGATGCTGTTAAAAGAGGTCCCTAAG
CATGTCAGAAAGACATATACTAATGGCCAGGCTAATCATGAGATTCGAATTCTACTGGTCGAACATAGAA
GGGAATTGCATCAGTTATGCCGTAAATGCTAAATTTATGGAGATAAGATTCGTGTGCCCCTTCATTTCTT
CGTAGACTTTCTCTATGTAGGGCATAGAGGTTATGGGCCGATCTCTTTGAAAGCTTCAAACCGATACTGA
TTCGTCTTTGGGGTCGTCGATTACTACGTGAAAAGGGTGAAAGTTGTTTCATGTGCCAATGTCACTAAGT
CGACAATCATCAAGTTCCAAGAAAAAGGAAAAAAGGTGCCAACAAAGAATGCCAGAAAGGATCATGCCTA
ACACAACTGCATAATGTTAAGAGTTTGCAGTCTATTCAAAGATTAGGCGCCATATTGCAGTGCAGCAAAG
GCAGCAAACAAAAAACTAAGGATCATGGGGAAGATAACTGAGACTTGTAAAGATTGGCATAAGAAATCAC
CATTTATCCACTATGTTTGTCGAACGTCGGCAAGGACCTTAGCCGGGGCAACACATTGCTCATTAGTTTA
TGGAATAGAAGCGCTTCCGTCCATTGAAGATGAGATTACTTTTCTCTGAGTCTTGTCAAAACTGAAATTG
GATGAAGCAGAATAGATCCAGCAAACTTAAGAAAAGAGGTTGAAAGTTACCCATCATGGTCAAGCATACC
AAAAACGAAGGATGCAAGCTTACGATAAAAAGGTTCGCACTAGAGAATTCCATGAGGGAAACTTTATGTT
GAAAAAGATCATTTTTATACAAAAGGACTTAAGAGGAAAGTGGACGTCAAGCTGGGAAGGACCTTATATA
GTGAAGAAGGCCTGTTCTAGAGGAGCATTTCGAAATGGATAGTAAAATAAAAAATAAAAACTTGCCCAAT
CTTGTGAATTCAGATTTAGTCAAGAAGTTTTTCACCTAGAAAGTGAAAGGCCAAGGCAAAAACCTACAAA
TGACCCTTTGAAACCTTCAAAAAAAAAGAAGAAGAAAAGAAAAGAAAAAGGAGAGGCCAAGGCGAAAACC
TGCAAAGGGCGCTTTGAGACCAAAGGGGATTTGAGTTGAAAACCCAAAAAGGGCGGCTCAAATTTTGATC
AAAGTGGGGCATACAGCAGTCTTGCTATGCCTGAATTAACAATGAAAAAGTATGCTACGTCTTGGGGCAT
CGACAAAGTACTCCAGATCCCCTAAACACATATTGAGCTCAGAAAGGTCCTCAAGAAGTTGGTACAAAGA
AGCTCAAGCTGCGATATCTGGGGCACCTAGTTTCCATTTTGCCCATTTTGAGTTTTTTATCTTTGATTAC
CTTATTCTTTGCAAGATATGTCCCAATAAACTTCCTTCTTATTGCATTTCTATCTTTGATAAACTTATTC
ATGTTGAGTTAATTGCTTTCTTATTGCATTTACAATCTTTGATTAATTTATTTATTTCGAGCTACGCTCC
TAATCAATTTTCTTCTTGTCCATTGTTTTGATCTTTTTCAAGCATTTTGCATTGAAATAACGATTAATGG
ACTAATAATACCTTCACAAAAGGGGTTCTGCATATTACTCTGGAAACTTCTAAATAGTATAGGAACCTAA
AACCAGACCATTATTCAGAACCCACCAAGCCCAAGGGTTGGAAATATTTAAGCCCAAATTGAAGTTATCT
CCTTAGGTTTTCTGTCAAAGATATTGGTTGAGCAAAAAGAAATTACATTGGTGTTATAATCCTAGCAAAG
AAAGAGCAATGGGATTATTCTCGAAAAAAAGAATGGTATTCTGTATTCATGCAGATATCAGGCATACATC
TGTTCATTACACCTAGGGAATGGTGTAACAGATTAAATTGATTGAAGATGATGCAAATCCTATACCTCTG
AGTAGCAGCAGGATGGATAGAAAAAATCAAATGATTATTCCCCTGAAGTTGTAGTGGGGAGTTCAAACTT
TATGTCCCAGAAGGTACAGTGGAAGAGATTGTGAAACTATAGTGGAGGCAAGCCGGTTGAGCAAAATGAG
TTGTTTCTGTGAGCTTTCCTTGAAAATGTTAGTCGAGCAAGAAGGTAGCATAATACGACAATGATAAAAC
TCTGATGAATAACGACTGATGACACTTTAAGATTTTAAAAAGGAATCATTCTCATGACATTTCTACATTC
ATATAATAATACATCTAGTTAGAAGCATTTGATTCATTTCGATCATAGCATCCTAATTATTTGACATAAG
CATCATATCTAGTTAGGAGCATTTGATTCATTTCAATCATAGCATCCTAATTATTTGGCATAAGCATAGA
TACATGAAACTGATTTTACAGATTATGTTCCTTAGAGGACAGTGCAGTGGAATCAGTGAATTCACAAGCC
TTATCTCCCTAAGCAGTAGTGGAGTAGGCTGAAGATTGTAGGTATTGTCTCCCTGAAGTTACAGTGGAGC
AGATCAAAGATGGTGAATCTTGTCTTCCTAAAGTTGCAGTGAAGAAGATTTAAGCAACCATCCTATCTTC
CTAAGTTGTAGTAGAGTAGGCTGAAGATTGTAGATCTTGTCTCCCTAAAGTTGCAATGGAGCAGATCGAA
GACAGTGGATCTTGTCTTCCTGAAGTTGCAGTGAAGCAGATTTAAGCCACCATCTTATCTCCCTAAGTTG
TAGTGGAGTAGGCTGAAGATTGCAGATCTTGTCTCCCTGAAGTTACAGTGGAATAGATCGAAGACGGCGA
ATCTTGTCTCTCTGAAGTTGCAGTGGAGCAGATTTAAGCCAACATCCTATCTCCCTAAGCAGTAGTGGAG
TAGGCTGAAGATTGCAGATCTTGTCTCCCTGAAGTTGCAGTGGAACAGATCGAAGACGGCAAATCTTGTC
TCTCTGAAATTGCAATGAAGCAAATTTAAGCCACCATCCTATCTCCCTAAGCAGTAGTGGAGCAAGTTGA
AATTACAAGTCTTATCTCCCTAAAGTTGCAGTGGAGCACATTGAAGATAGCGAATCTTATCTCCTTGATG
TTCCAGTGGAGCAAGTTGAAGTTACAAATCGTATCTCTCTAAAGTTGCAGTGGGGCAGATTGAAGATGTG
AATCGAATCTCCCTGAAGTTACAGTGGAGTAGATCGAAGCACTAATACCCCTGAAGATGCATTGGGATAG
AATGAAGCTACTTGAAGAAAAGAAGTACCAATAGAAGTCGAGACTTAGCAGGTCCAGGTAAAATTGGCCC
TTTTATGGTCTTTGCTCTATTCCCGTTGCACAACAATGAGCAAAGAGGGGCAGCTATAACAGGCCTCTTT
TGCCCGGCCCGAGCCTAAACTAACCAAAAAAAACAAAATCTAAAAAAAAATAATAATAACAAAATTCCAT
TATTACAAGGTCCAAATTACAAAACAGGCTACAGGCCCGATACCCAAGTTACAAGCATGGACTCAAAACT
CACTACCAATTTTGCAAATCCTAAGCCCATCCTGAAAACTTAACATTTTCGGAGGAACCCTAGGGTTCCC
CTCTCTAGTGCCATAACTCCCCCCACGTGCCTCGAGCGCTCTGCCCACGCCTTGTCCCAAGGCCTGACCC
CTTTTACTCAGCCTTGCACCGAAATGGCAAGGTCTCTTCTCCATTGACCAAGCAAACCTGCAAAGAACAC
AAAAACAGAAACAAAGCAGAGAAATGGCAGTAAGCAAATAGAAGTAACCAAATAGTAGAATAGGAGTGTA
ACCAGCTATAAAGCCAGAGGAGAAAATCAATTCTAATGGGGGGTTCTTTTTTTTAAATACAAAAATTGTA
TTACACATATATTTTCAGAGAAATCGAAAGCAGAAAAGAAGAAAAAAGGTGTTTGCTCTTTTTTTTTTGA
TCTTTTTATTTTCGATTTTTCTATTTGCTTTTATTTTTATTTATTTTGCAAATCTTTTTTAACAAAAAAA
GCTTGAAATAAATAAAAAAAGGGAGGGGAAAGGGAACTTACCGAATCGCGTTGCCGGAACTCCTCTCTAA
GTCGTCGAGTTCGAACTCCAAAGGGAAAGGGGGAAGCCTCCCGATCTCGATTGCCCAAGCCTTAAAGGCT
TGGCCTTCAAATGCGGCTTAATCAAGGGCGAAAAAGCCCTTTTTTGTTCCCACAACTACCGTCCACGGTG
GAGGGGTAAATGACCGACGGCGGCGCAAAGGCTAGGGTTCAAAACCCTAGCAAAGAAAAAGAAGGGATGG
TTCCATTTTTTTTTAAAAAGGCTGAAGGAATAATTTTTTTTTTGTTGAAAAATTGGCTTTAATAAGGGGA
CCATACGACGTTGTTTTGGGCTCTAGTTTTAGGCACCAAAACGACGCCTTTTTACATAAAACGGGTCGAC
CCGACCCTTAACCATGGGATCCATGTGTTTCTGCAAAGTGGGCTATTTGGCCTTTTAGTCCTTCTGCCTC
TTAATTACTCCACAATTCAATTTTCTTTATTTTTTAATTTGGCCCGATGATTTCACTTTTATTTCATTTT
AATCCTGCATGAGGTGCAGCGTTTTGAAGGGCGGGGATATTTTCCCTTTGGTCCTTCCACTTTGTTCGCG
CGTTCAGTGTTAGCCCCTTCCTTTTTTTATTTTTCACGATTTATCCCCTTTAACCTCATTTAGTTTCAAT
TCAGTCTTTATTTGTTATTTTTCTTATAATCTAGGCACTAAATTTCATTTCAAATCTTGATTTAATCCTT
TATTCATTTAATTTCAACCTTTATAGATTGTCATGTTATGTTTTATTTGTTTATTCATATATCCATGTAT
TTATTTATTTCTTTATACGTTCATTTCATATTTTAAATTTATATTGTTATGTGTTCTGTCATTCATATGT
GTCATTATTATAACTATTATTATTTTTATTACTATTATTATTATTTTCATCACTATTATTATTTTTATTT
TATTATTATTATTACTATTGTATTACTACTACTATTATTATTATATTGTTTTCCCTTTTTGTATTTACAC
ATAAGTTATTATTATATCAAATGAGTTAATATTATTATTTTAAATACATTTATTTTATATTATTATTATT
ATCATTATTATTATCATTATTTTCATCTCGTCTTTGCTATTTTATTATTTTTCATATGTTAAAATATTTC
TTACTTAAAATTATGTATATATACTTTATTTATTTTTTATATACTTTATGTATATATACATATTAAAGTT
CGCAAAGTTAATGTTTTCTATAAATGATTGTTGATTCGTATATATTCTTACTATTAAATTTTACTCATAT
TTTTGTTTATCGTTTGCTCCCTTTTATGTACATGGTTTCATTGTCCCATTTATTTTAAAATATTTTATGT
TGTGTTTGTTTGTTTTTACATCATGTATCTCTGTCTTATTGCTTTACTTATTGGTTGAGATTCGTTTACT
AATATTGTATCCACCTTTGTAATTTTATCACTGTCATCATAACATTGTATCACATATCGCATATCACTTT
AAATGTTGCTTTAATTTTCACCAAAATTCATAAAAGAAATTCTCTAATAAAGGCAATATTCCGTGTTTGG
GAAATTCGAGAGATCGTGCCCTAACGTGATGGGTTTCGATTTTTTCTCTTTTGATCCAAATGATCGAATA
TCCTTTTGAAATTTAAATGCATGAGTTTTGAAAATCAAAAGACAAGCTTATTCTCGAAAATTTAAAATGT
CGTGTCCTAACATGTTGGATGTGACGTTTAATTACTTCGAGATAAGAAGGTCTTTAGCATCCGCTTCGAT
TTATTCAAATATTTTTTTAAAGCGAACAATCATAAAAAGGGTTCGTAAAAAATTGAAACAAGGCAATATT
TCGTGTTTGGAAATTTCGAGAAATCGTGCCCTACATGCTGGGTTTCAATTTATTGTTTGACTGAACAACC
GGATTTCCTTTTTAAAACTTCAATGCATGAGTTTTGTAAATCATGAGATGATTTTGATATCAAAGGTTCG
AAATGTCGTGTCCTACGTGCTGGATGTGATATTTTATTTCTTCGGAACTAGAGAATCTTAATATCCACCT
CGAGTTATCCAAACATTCATAAAAGGGGATCATATTTTAAAATTTATTTTAAATCTTTTCAATTTTCGAC
ATTAAGACATTAATTAATCAATTAGGTACCAATTTTGGGCGTTACGAGGGTGCTAATCCTTCCTCGTACG
TAACCGACTCCCGAACCCGTTTTCTCAAATTTCGAAGACCAAAATCGTTGTTTTAGTAAACCAAAATGTT
TTATTTAAACAACCAAACTTCTTGGTGATCCGATCACACCTAAATAAAAAACGATTGGTGGCAACTCCCA
ATTTTCGTTTTTACTTTCAAAACCAAAGTCAATCCCCGTTTTTCAAAAAAATAGTTTCGACAGGTTCCAA
TTGAAAATCAGAGCTAATGGGAGGGATCAATCGCACAAATTAACCATCTGCAGCAAATAACCAAACATTT
CCCCTTGAAACGGCGTTGTTTCTTCCCTTTTATAAAACCAAACATTTCCTCCAAAAAAAACAAAGAAAAC
AATTGGCCCCTTTTAAAATAACCCTAGCCCCTTTTATTTCCCCATAGTTTTCTCCTCTTTGGGTCCTCTG
TTCGGCCAAGTTTGGTGCACTTACCACCACAATGAATCAAAAAGAGAGCCTCGATCCCGATCGGATTTGG
TTTTAACGAAGGAGAACCCCGACGTCCTACCAATCAATCAG
>ghi_circ_000019
GTGGTGGAAGGATTTAGACTTTACAAAAAAGTTACCATTTGCGAGAGATAGAGTGGTTGAAGGTTACTTT
TGGATAATGGGAGTATACTTTGAGCCACAATACTCTCTTGGTAGAAAGATGATGACAAAAGTAATAGCCA
TGGCATCCATAGTAGATGATACATATGACTCATATGCAACATATGATGAACTTATTCCCTATACAGATGC
AATCGAGAGGTTAGATTTATTGAAATTGTGAATATACATTTACTTTGAAGTATGTGATCAATTATGGAAT
ATTAAACATTTAGCCTTGAAAATGGATTTCAGGTGGGATATTAAATGTATGGATGAGCTCCCAGAATTCA
TGAAAATAAGCTATAAGGCACTATTAGATGTTTATGAGGAAATGGAGCAACTAATGGCAAAGCAAGGGAG
ACAATATCGTGTCGAATATGCAAGGAAGGCGGTAAGTAGATTGACAGTTAACTTGGATATAAAATTATTT
ATAATCATCCAAAAATTAACATCCAATTTTGTTCTGATGAAGCTATATAGTTGAAATGTATGTTAGTATT
AATTATTGGATTTTGATGTTCGTGCAGATGATACGACTTGCTCAAGCTTACCTTTTGGAAGCCAAATGGA
CCCATCAAAACTACAAACCAACATTTGAGGAGTTTAGAGATAATGCATTGCCAACCTCGGGCTATGGCAT
GCTTGCTATTACAGCTTTTGTGGGCATGGGAGATGTTATAACTCCAGAGACATTTGAATGGGCAACCAAT
GACCCTAAGATCATCACAGCTTCCACAATAATTTGCAGGTTCATGGATGACATCGCTGAACACAAGTTCA
AGCATCGGAGAGAAGATGATTGCTCAGCCATCGAGTGCTACATGGAACAATATGGCGTAACGGCACAAGA
GGCATATGACGAATTCAACAAGCATATAGAAAGCTCCTGGAAGGACATTAACGAAGAGTTCCTGAAACCA
ACAGAAATGCCAGTACCTGTTCTAAATAGAAGTCTCAACCTTGCAAGAGTGATGGATGTGCTTTACAGAG
AAGGAGATGGTTATACACATGTTGGCAAAGCTGCTAAAGGTGGGATCACTTCATTGCTCATCGATCCAAT
TCCACTTTGAACCTATGTGCCGGTTGAAGATGTAATTCATTGAGCAATTGAATTAATAAATTAAGTTAAA
TTGCGAATTGATTTTAATTTATTTGTTTTCTTCTTTTATGTAAAAGGTTGATAAATTCGACCTCTTTGTA
TTTCTTTTTCTGTTTTTTAATCTAGCACATATTATAAGTCAAGATGTTTATATCATTTTATAGCTTGAAG
TGATATCTTAACCAATTATACATTCTATTTAACAATACATTTAGATTGGTCATAAAAATCATAAATCAGT
TTGATTTTCATAAAATATCAAATAATAATACAAGGCACATTAATTCGTGTAGAGTAAATTATTAGATATG
GTATTACTAAATTAATTTAATATAATTGGTGTTTTATTTTTGCTAGCAAAAGAAAATTTCATTTGTAAAA
ATTCGGATTTGCAATTGTTGTATTTTATTTTTTAAAAAAGAAAAGTGATACATGAATTATCATTAATTTG
TAATTAAAAAAAACCATCGAATGAACTTTTATTTCATATTGATTATGTTTGGATAATGACTTTCTATACG
TACGGTTTAAAAAACTAACAAAAACAAAAACAATTAAATATTGCAATTTAAGTGAGACATAGTTCATCAC
GTTTCCTTATTGTATATAAAAAAAAATTATGCATTATTCTACTATTTCTTTTATTTATACTTTACAACAT
ATATTAAATGTCTTAATACGCCATTAAAATTTGTATACGATTATCATTGGCAATTTAAAAATATTTAGGC
AAAATTTATAATATATTCTTTTCTTTTAAGAGGTTACATAATTTGGTGCATGTTCAATATTCCATGTTTC
TATTTTTGTTTGTATTTTTTGAATTAAAATGATTCTTGAAAACATTTAAACATTTTTCTTTGGTAAAAAG
AAATAGCATAAAGTGGTTACATCAACGTGTTAACATTATGTAGGTAATGATACAGTGTGATCAACAATAA
ATAAATCTTGTACCAAAACTGAAGGTTCTTCAAACAACTATAAGATTGATTACCAATTGCAGCACATTTA
GTCATATGATCTGCAATCTCATTATGTTCCCTTGAGATGTGGCATGCTCTTGCATCCTACTTCCTACACA
AGAGTTGATGCAACAGCCTTAACTCTACCAAGCTACTATTAGCCCCACAAGCTGCTAACAACAATTCTAT
TAACAAAGCATTATCACATTCCACCTCAATCCTCTTGAACCCCTTTCCCCAAGTTATAAAAAGACTTTCC
ACCTTCGCTCTGGCTTCAACTTTGAAAACGGAGTCCTTACCCAATGACATCGAGTAACCACACAACCATT
CTACATTTGAGTCTTAAAGTACACTTCCAATGGACGCATGAAGTCCATTATGTGACACTGCCCCATTCTT
ATTAAGCTTTATCCAATCCCTCGTTGGACGAGACCAATTCAATAAAGAGCACATAGATCTAGGATGATCC
AATTTCAAATTCATCTCTGCATAACTCCTTGCCCACGTATAACATGTATCCACAAGGGCTGGAACACAAC
TATTACTGTTAGAAAAAACAAATGAATTTTTGTTTTTCCAAAGAAACCAACATGAATTTGAGAACAGAGT
TTGCCAATCAATATCAGCATTACTACAACTCCCTTTATTATGTAAATTCCATAAGAACCATTCATTAAAT
GATAGAGATAAAAAAACATTATAAACTCACATTGGAACCACAGCAAGCCATACAACTCTAGAAAAAGCCA
ATCCCAAATAGCATAGACCTCCGTTTCCAAAACACTACTACATCAAGGACAATCACCATCGCTAGTTATA
TGTCTTCGCACTCTTTTACAATTTGTCAGCAACCTATTCTTCCAAAAAATCCACAAGAGAACTCTTACCC
TCTGAGGTGCCCTCGCTTTCCATATCAAACTCTAAACAATAGGAGAAACAGTGTTTTCAACATAGACCAA
CTTCCTATAAGTTTTGGCAAAAGAAAACACATCTCTTTTCATCTATTTCCAAGCTAGGCAATCCTAACCC
GCTTCAAGTGACGGTGACATTATGGCTGAAATTTGCAAGATAATATGACCTATACAACATCACTAAGATG
ACTCTAGTCTTAGCTTCCATTCTTAAATACCATGTTGTAAACTCACAAAGTGCCATCCGGCTGTCCAGGA
CCTATATAGGAATCACGGAGAGAACCCACTTGCTTAAGCCACAAATCATTCCAAAAGTTCATTAGACGAC
CATCTCCAACGAACCAGTAGACATTAGCAATGATTTCTGGCCAGAACTTCATTAAAGACCTCCAAATGAA
ACAATAGTTACTTTTGGAAATAGAGCTTGGAAGCAAACCCTGTATGTTGTATTTACTCTTTATCACTCTA
ACCCACAAGGAATATGTATTTGAAAGCACTAAAAACCAAGCTTCAATAAGAAAACTTTGCTCTAATCTTG
GAAGTTTCTCAGAACCATGCCTCAGAGTCTAGCAGACGAAAACACTCACCCTAAGATAACAATGCGGGTT
TTCTTAACCTCAAACTAGCTTTCCAAATGAAGTTATGAGCAATATTCTCAATCCTCTTACATACAAAAAT
AAGGATACACATCGTACACAAAATGATTTGGAATAGCTAAGAGAATTGACCTTGCTAGAGTTATACATCC
AACCAAACACAATTTCCTCGCTTCTCACCCAGTTAAATTTTTCTTTACTTTGTTCATCGTAACTCTATTA
TATAAAAACGGTAATCCAAGGTCGATAACAAGATCCTATACTCGGTTAAAACCTATCTTAACACAAATAG
TATCCGCAAGGTTGTCTAGTGTATTAGGAGAAAAAATCTGTGATTTACCTCTATCCACTTTTTGACCAGA
AAAATGACAGAATGTGTCCAAAATACCATTTACAATATCTGCTTGACCCCTATTAGCTTCACCAAATAGC
ATTAAATCATCAACAAAGAACAAGTAATATACGACCGGGCCTCTACGTGAAAGAAACAAAGGCTTCCAAG
AGTCTCGTTCAACCGCCTCCCCAATTAGATGCCTTAGTCTCTCAATGTAAAATACAAAAAGATAAGGAAA
TAGTGGATCTCCCTGCCTTATTCCCCTCATAGGCTTGAAGGCTTTGTAACAACACTATTCCAAAAAACCT
GAAGAGTCGACAATGAGACAGTTTAAAATCAAATCAACTAAATACAGAGGAAACCTAACTTTAGACAGTG
TGTCTTTCAAAAAATCCTATCTGATTCTATCATAAGACTTCTCTAAATCGATCTTTAGAACCATCCAATA
TCTACTACCTTTAAAATCCTTCGAAGAATGCACAGCTTCTTGTGCCATAACTACATTATCAATGATAATC
CTGGCTGAGATAAAACTTACTTGGTTCTAACAAGTTAGCTTAACCATCAGTGGTCTCAGTCTATTAACTA
TAGTTTTTGTAATAATCATAATAACTGTACACAAACTTATCGGTCTAAATTGATAAATTCCCTTCGGGCT
TTGGACATTAGGCAATAGTACCAACAAATTTTTGTTCAAATTAGGATCTAACAGCTGACCCCCCAAAGTA
TGCCTGCCTAGGGAATATATCTGAGGCCCAACAATATCCCATTATGATTGAAAAAGCTTCCCCTGAAAAC
CATCCACCCTAAACCTCATCATCAAAAACCATTAAGAGTAGACTCCTCCTTTCATTAGACTACATTGAAG
GAAATTTACCATAGCATGGAAACACACCACTAACTAAATAATCCACTATGTAAAGTTCTCTAAAAAAATT
TACAACATGCTGCTTCAACTCTGTGTCACCAAAGTACCAATCACCACTCTTAATGGTAAGACCCTCTATC
TTGTTCCTTTTCTGCCTAGCCAATGTACGCTATAAGAGTAATTTGTATTCCTATCACCATTCTTGAGCCA
AACTGATCTAAATTTTGAAACCACAACAACTTCTTATGCTTTAGCACTTTTTTTATTTTCCGTTGAAGTT
CAAGTTCACGATAGCGAAGTCCTAAAGAATTTTGCCACTTCAACACTCTTTGCACCCTTTCCAACTCTAA
AATCAACCTCCTTTTATGCACAAAAATGTTACCATAAACAAGCTTATTCGAATCATGAACTGCTTCTTGG
AAATGCTCCAAAATCTCATCAACCGTCATCTCATTGTTTCAATTATCACTAACTAGGTATTAAAAAGCTA
CATGAAAGATCCAACTAGTAAGACAACGGAATGGCCTATCACTTTTGCTCACCTTCAGACAGAGCGTGAT
TAAAATCGACCTATAATCCGATTTCAATCTATGAAGATTCTTAACATAAGAATTAGACACACAGAATCCT
AATCTGAATTACAAACAACCCTGTCCAATCTCTGAGACAAGTCCCCTTGACACCAGGTAAATTGAGCTCC
ACTAGCTCCCAAATCTCGCAATCCATTTCTAAATAAAAACTTGCTAAACCATCTGCACCCAATTCTTGAA
ATAGAAGCACCACTCGCCCTTTCTAAGCTATCAATAATCAAGTTAAAATCTCCAGCCAGAATCCAAGGAC
CAACTAATTAATTTACCAAAGAATCCAACAACTTCCACAACTTCCTTCTTACTGTTGATTGTGGACTAGC
ATAAACAATTGAACAAATAAAACTATTAGAACCTTACTTATTGCAAATCCTCAAAGGCATCACATGACAA
TGAATTTCCAAAATATTCACTAGAATATCCTTATTCCAGCATAACCAAATTCCACCAGCAGACTTATTAG
CCTTGACCTAAAAAGAATTAGAATATTTGATTTTTTTAATAATACCATTGGCCCTAGCACCACTAACCCG
GATTTGAAATAAACAAATCAACTCAGGAGAAAATTCATTCCTATACTCATTCACAACATTAGAAAACATT
TAAACTTTAAAGCAAGAAGTAGTATTAAATTTGAATAAAAGCAATTTTATTTTCATTATTTAAAATTATA
CATAATATTTTTGTTTAAGGTCCAAGTCTTTTCTGAAATATAATTGAATTATAAGTTTTTTCTTTAAAAG
TTAAAATGTAATTTTATCATTATATTAATTTTTATAAACTTAAAAATAGTTAAACTATAAACTTACCATT
TTAGAATTGTCCTAGTTAATGGTATTAACTTAACCAAAATGTTTAAATGTCTAAAGTTTATATAAAGTAC
TATGTGTTATGAATGTTATTAAGTGGATATTCAACATTTCACATTTCATCTCCTTTACCCTTTCACTTTT
CATCTTCTTTAACCTTTAACTTTTAATCTTCCTTAAACTTTTCATCTTCTTATAACACATTTCCTATTTA
TGTATTAAAGTATGAAGAGTCTAATCTCCCTATATATAGAGAGGAGTATGCTACTTGAAAAAATGATGAA
AAATATAGAATGCAATAAAAATCCTCATATTCTAATATCCATCTTTAATCTATTATTTTTGTTTATAATA
CATTATCAACACGAGCACTTAAATTAATCCAAGAGTTGCATTTTTTGTTAGTTTAAATCAATCTATATCA
TCAATGTTGAACCTTGCAAAACTTGAATTTGTGGCTCTTGATATCACTAAAAAGAACTATTTATCATGGA
TGTTAGATTCTGAAATACACTTAGATGCAAAAGGCCTTAGTGAAACTATTAATGAAGGAAATGAAATATC
TAGTCAAGATAAGGCCAAAGCTATGATATTTCTTCGCCATCATCTCCATGAGGGACTAAAGACTAAATAT
TTGACCGTTAAAGATCTACTTGTCTTTTGGAATAGTCTAAAAAAAGATATGATCACCGGAAAACCGTAAT
ACTTCCTAAAGCTAGCTATGATTACAATATAAATTTAATATAAATATAAGTAGTTCCTTAACAAACTTTC
AAATAAACATAACTAATCCCTTAACAAAACTTTCAAGCATAAAATAATAGGAAAAAAAATACTCAAATAA
TTACAACAATTTAGTCATAAATTAAATTAAATGAATTTGACCATGTTAGAAGTTTTTAACAAATTAAGAG
ATTAGTAGAACTTTGAAAAAATGAAACAAATTATAAACACAAGTAATTTTATCATAATGGACATCATGAT
AAAATGTATTACATACCTTGAGCCTTTATCTTTTCCGTTATATGATGTCACATTCACTTCAGGGAATGGA
GTAGAGCCAGTTGGACGTGACTCATTATTTTTCATTAGTAGTTCTTTATTTTGCTCAACCACAAGAAGGC
AAGATATTAACTCAGAATATTTCTTAAAACCTTTTTCACGATATTGTGTTTGTAGGACAATATTATTTGC
ATGAAATGTGGAGTATGTTTTTTCTAACGTATTCTCATCAACTATGTTCTCTCCACAAAATTTCAATTAG
GAAGTGATTTTCAATATAGCTGAGTTATATTCACTCACAGATTTAAAATCTTGTAATCTCAAATACAGTC
AATCATAACGAGTTTTAGGAAGAATTACAATTTTCTGGTAGTCATATCTTTCTTTTAGATTATTCTATAG
GGAAGAAAATGGAGACAAATTTTGTTTGTGATAATGACAAATTTTGCTGAATCATTAATCAAAATGACAA
ATTTTGCTGAATCATTAATCAAACGTCTCCAATTGATTGCAATACCATTACTTATGAAGTTAAAACTTCC
AATTTCTGCTTGGACCATGCCATACTACATACAACATCACTAATTTGAGTCAGGCCAACAAGTTACCATA
AGTTCTCCCCGTTACAGATGTTTTTTGGTCAATAACCAAATATTTACCATATGAGAATTTTTGGATGTAT
TGTATATGTTTTGATTGCTCCACTACAATGCTCTAAGATGAGTCCCTAAATGAGGTTAGGAATATATGTT
GGATATGAATCCCCATCAATAATTAAATATCTTGAGCCATCAACAGAGAATTTATTTACAGCTCGATTTG
TTGATTGTCATTTTAATGAGTCAATTTTTCCAACGTTAGGGGGAGAAAATAAATAGTTGGAAAAATAAAT
AGATTGGCATGAATTATCATTGTCTCATCTTGATCCTCATACACAACAATGTGAACTAGAGGTTCAGAGG
ATAATTCATTTACAAAGTTTAGCAAATCAATTGTCAGGAACATTTACTGATCCAAAAAAAGTGACAAAAT
CACACATACTAGCTGTAAATGCTCCAATCAAAATTTATGTCCGTGAAGGACAAACTCTAGTTGCTAATGA
GTCTAAAACACGTTTGAAACGTGGTAGACCAATCGGTTTTAAAAATAAGAATCCTCGAAAAAGAAAATGA
GAAAAAACATATGATGGTCAGATCGAGGAAGCAATGACTTTAAAAGGATCGCCAGAAGAGATTTTAGACA
TGACTAAAGTTCAAAAAAAATCTCAGGTGCTTGATAATGAAGAGATTTCAACATATTATGTCATGTAAAG
AATCAAGTGGAATCGAAATCAAATTGACGTTGATGACATATTTGCATGTAATGTAGCACTAGATATTTTG
AATGACAATGTGGATCATGAACCAATGTCAATTGAAGAATGTAGACAAAGAGATGATTGGCCACAATCGA
AAAAATCAATTGAGGCGGAGTTAAAATCTCTTGTGAAGATAAATGGGTTTTTGTGAGAAAGAGAAATGAA
AAGGGAGAAATTGTGAGTTATAAAACGCGTTTGGTTGCACAAGGATTTTCACAAAGACCTGGTATTGATT
ATGAAGAGACATACTCTCCTGTGGTGGATGCAGCTACTTTTAGATTCTTGGTTAGTCTAGAAATAAGAGA
AGGGATTGATTTACACCTAATGGATGTAGTTACAACCTATTTATATGACCCACTTGATAATAACATTTAC
ACTAAACTCCCATAAGGTTTTAAACTGCCAAAAGTAGCTAATTCATGTTCTCGAGAACATAACTCAATCA
AATTAAACAGATTCCTTTATGGATTGAAACAATTTGGGCGCATGTGGTATAATCGCCTTAGTGAGTATTT
ATTGAGGGAATGTTATAAGAATGATCCCATTACCTCATGCATTTTTATAAAGAGGTTCAAATCAGGATTT
GTTATAATTATTTTGTATGTTAATGATTTAAATATCATTGGGACTCTTGAAAAGATTTTAGTGACAATGG
AGTGCTTAAAGAAAGAATTTGAAATAAAAGTCCTTGGAAAGACAAGATTTTGGCTAGGGTTACAAATTGA
ACACCTAAAGAATAAAATTCTGGTGCATCAAATAATATATATAGAAAAAATTCTAAGAAGATTTTACATG
CATAATGCACATTCATTGAGCACTTCAATGGTTGTTAGGTCACTTGATATAAATAAAGACACTTTCCATC
CTTAGGGAAAAGATAAAGATTTTCTTGGTCCTGAAGTACCATATTTTAGTGATATTAGTGCATTGATGTA
TTTTGCTAGTCATATATGACCTGATATATCATTTTCTGTCAACTTATTAGCAAGACTTAGCTCTTGTCCA
ACCTGAAAACATTGGAATGAGATTAAACATGTTTTTCGTTATCTTCAAGGTACAATAGATATACGTTTAT
TTTTCCCTAACCTACCCAAAACAGAATTTGTTGCAGATGCAGGGTACTTATATGATCCTTACATGATCGA
TCACAAACTGGTTGTGTTTTCACATATTGTGGTACTGCAATTTCTTGGCGATTTATGAAACAAACAATTG
CTGCTACTTTTTCTCATGTTGAGATTTTTGCAATCCATGAGGCTAGTCGTGAATGTGTGTGGCTAAGGTC
TATAATTCATCATATACGAAAAGATTGTGGTTTATGCTCTGAAAAATAAGCTCCAACAATCTTATATGAA
GATAATACAGCTTGCATTGCACAACTTAATGAAGGAAATATTAAAGGTGATAGAATAAAACATATATTAA
AAAAAATTTTCTTCACAAATAATCTACAAAAGAATGGAGATATAAATGTTCAACAGACTTGTTCAAGTGA
GAACTTGGCAAATCTTTTTACTAAGACACTCCCTATTACTACATTTTAAAAGTTAATTTTCAAAATTGAA
TTGTGTTGTCAAAGATCTGAAATGATGCTTACATAAGAGGGAGTAAATTCATAGTACATTTTTTTGGTTG
TGATATACTATGTATCAAAGGATTATGTATTGTTTTTCCTTCACTAGGTTTTTGTCCCAAAGGGTTTTTT
GTAGTAAGATTTTTAATGAGGCATATCCTTTATACAATGGACATCCAAGGGGAAGTGTTATAAATGATAT
AAAGTGGATGTTCAACCTTTCACCTTTCATCTTCCTTAATCTTCCACTTTTCATCTTTTTTAACATTTAA
CTTTTAATCTTCCTTAAACCTTTCACATTCTCGTAACCCTTTTTCTATTTACGTATTAGAATATGAAGAG
TTTAATCTCCATATATAGAGAGTGTCGAAACCATTTTTTAAAGGGAAGTTTGAAAAACGGGGCTCGACTT
TTTGAAAAAATGAAATGGGAGTCGCCACCAACCTTTTTAGGTGTGATTGGATCACCTTTATAAAACATTT
TGGTCTACGAAATGCAAGAAAACAGGTTCGGGAGTCGGTTACGCACAAGGAAGGATTAGCACCCTCGTAA
CGCCCAAAATTGGTACTGAATTGATTATTTATTGTCCTAATGTCGAAAATTTGAAAAGATTTTAAAACTT
GAACAATTTAAAGTTGAAACTTGAGATTCCTTTGTTCCGAAAGTATACAAACATCACATCTAGCATGTTA
GGACACGATGTTTTAAATCCTCGTAACTAAAATTATCTCATGATTTTGAAAATTTATTAAAAGGATATTT
GGTTATTTAGTCAAACGAAAAAATCGCAACCCAGCATGTTAGGGCACTATTTTCCGAATTTCTAAACACC
AAACATTGCCTTATTTAAGAAAAAAACTTTTTCAATTAAATGAAATATATTTTTTAAAACAATGAATAAT
ATAGAATTTAATAAAAAATAATTTGATATAATACTAAAATTATTAAAAAAATAAAATATAAAAGAGAAAT
AAAAAAATCAAGGAGATAGGGATTAAATAAAAAAAGGTAGAAAACGAAGATGAACAAAGAATAAATAAGA
ACAAACCGTAGAAAATAAGAACGCAAGAGGGAGAGAAATTTGAGTGAATGCTCTCAAGAATTCTTATTGC
TTCCCAAAACTCAAGTGAAGTCAAGTTGTTTTACAATGAAGGGAGAGGCCTCTATTTATAGTTGAGCCTC
CCCAAATCCAACGGTACAGATCAATTACATCAACGGTTAAGATTAAAGGATATCTACAAATTAAATCTCC
AAGATTACAAAATCATATCTTCTAAGATTGTATATCATATCTAAGATTGCAATCATATCTAAGATTGTAT
CATATCTAAGATTGCAATCATATCTAAGATTGTATCATATCTAAGATTGCATATCACATCTAAGATTGCA
TATCATTGAAGATTATATTTCCATATGAGACAAACTTGTAGATGGACCTTAAATCTTTTCAAGTAATGGG
CCATTCTAGTCGGGCCAAATTATATTTGTAATTCTGGACTGAAATCTTCGTTTTTGGACTTATTTCTAGG
CCCGGGCAAAATTGAGTGTCTACAGCTGCCCCTCTTTGCTCATTGTTGTGTAACAGGAATAGAGCAAAGA
CTATAAAAAGACCAATTTTGCCCGGTCTTGCCGAGTCTTGAGTTCTTGATCTTCTTTAAATGGCCTCTTG
ACGGCTTCAATCTGCTTCTTGCAAACTCATGACTGTCATGTTGATATCTTCGATCTGCTCTCCATCGAAT
ACAGAGACGCCAAATCTGCTTCTTCAATTTGTTCCTTGACAATACAGAGATGCCAAATCATCTTAGATTT
GCTTCAGCGTAAACACGCGAAAGCCAAATCAGCTATGTCTTTGATTTGCTCCTTGTAAGCACAAGGATAC
CAAACCATCTTGGATCTGCTTCAGTCTAATCATCTGAAGGTTAGATCTGCTATATGTCTGTCCTCCGTCG
AATATGGAGACTCCAAACTTCGACTTGTTCTCTGACAATACAGAGATGCCAAATCATCTTAGACTTTCTT
CAACGTAAACACGTGAAAGCCAAATCAGCTATGTCTTCGATTTTTTCCTTGTAAGCACAAGGATGCCAAA
CCATCTTGGATCTTACTTCAGTATAAACATCTGAAGGTCAGATCTGCTATGTGTCTACCCTCCGTCGAAT
ATGGAGACGCCAAACTTCGATTAGTTCTCTGACAATACAGAGATACCAAATCATCTTAGACTTGCTTTAA
CGTAAACACGTGAAAGCCAAATCAGCTATGTCTTCGATTTGTTCCTTGTAAACACAAGGATGCCAAACCA
CCTTGGATCTTGCTTCAGTATAAACATCTGAAGGCCAGATTTGCTATGTGTCTGCCCTTTGTCGAATATG
GAGACGCCAAACTTCTATTTGTTCTCTGATAATACAGAGATGCCAAATCATCTTAGACTTGCTTCAACGT
AAACACGTGAAAGCCAAATCAGCTATGTCTTTGATTTGTTCCTTGTAAGCACAAGGATGCCAAACCATCT
TGGATCTTGCTTCAGTATAAACATCTGAAGGCCAGATCTGTTATGTGTCTGCCCTCCGTCGAATATGGAG
ACGCCAAACTTCGATTTGTTCTCTGACAATACAGAGATGCCAATTCATCTTAGATTTGCTTCATCGTAAG
CATGTGAAAGCCAAATCAGCAATGTCTTCGATCTGCTCTCTGTCGAATATAGAGATGCCAAATCTGTTTC
TTCGATTTGTTCTCTGACAATACAGAGACGCCAAATCATCTTGGATCTACTTTAGCGTGAACACCTGAAG
GCCAGATCTGCTATACTTTAACCTGTTACCCTATTGCTTAGGGGGTTAAGGCGCATCTTCGATCTGCTCT
ACTACTGCTTAGGGAGATAAAATCTGCAATTTTGACCTGTTACCCTACTACTTAGGGGATTAAGGAGAGT
CGTCGTTGATCTGTTCTGCTACTGCTTAGGGAGATAAGATCTGTAATTTTAGCCTGTTACCCTACTGCTT
AGGGGGTTAAGGCGAGTCTTTGATCTGCTCCACTACTGCTTAGGGAGATAAGATCTGCAAATTTAACCTG
TTACCCTACTGCTTAGGGGATTAAGGCGATGAATTTTGTAATTTTCAATCAATCTTGCTACATTGTCCAC
TGGGGAATCCACTTGTAGAATTGATTTCCTGGAATTTATGCTTATGCCAAATAATTAAGATGTCATGCTC
CTAATTAGACATATTATGATGCAAAATATTTATGAAAATAACTCCTATTTCGGACGTCATCACTTATTCA
TTTATCGAGCTTTCCACCTCGTTTTTCTCGACATATCAATCATACTCTGCTCGTATGCCTCGAATCTTTT
CCATCAATTTGGTCTACCATACCATTCCCCAAATGTTACGACCCACTGAAGATGTTTATGAAATGATCCT
TTCTTAAGATCAATATTGCTTAAAACGTCCAACCACCTTTTGGACTGAAGAAGAAAATCTCTCGAGTATC
TCCAACCCATACATATGAGAATTCCTTAAATAATTGTCTTGTTTCAGTTTCTTGTATTATCTAGAAATTT
CCAGAGTAATATGCAAAACTTCGTTTGTGAAGATATTTTAGTTCATCTATCATTATTTCAATGCAACATA
CTTTATGAATAATGGGAGACAAATAAATGGATCTTAAAGATAATTAGATTTGGACAAATTATTGGAAGGA
ATGCAAAAAGATTATCCTGAGAACATATCTTTGAAGAAAAAGAATCCAAAGATAGTAAATAGGACAGAAA
TCAGATGCCCCAGATATCGTCGCTTGAGCGTCTATACACCAGCTCCATGAAGACTTTCTTGAGTTCAACA
TGTGTTTAAAAGATCCATAGTAATTCGTTGATGCCTCGATATGTAACATACTTCACTTCTCGTCGAATCC
GGAATAGCAAAGTTACTGCATGACTTTCCAAATTTGAGCTGCCCTTTCGGGTTTTCAACTCAAAACCCCT
TTGGTCTCAAGGCGCCCTTTGCGGGTTTTCACTTTAGCCTCTCCATTTTTATTTTTTTCTTTTTTTCTAT
TTTTTTTTGAAATAGAAGTCCCAAAGTGCCCTTTGCGGGTTTTCACCTTGGCTTCCCTTCTCCTTCAGAC
AAAATACTCCTTGACCCAGTCCGAATTCACTGGATTAGATAAATTCTTCCTATCCATTTCTTGTCAAAAT
CAGTGCACCTCTAGAGAAAGCCCTCTTCGCAACATATGGCCCTTCCCAATTTGGCATCCTTTTGCATGGG
AATGATCTTTTTCAGCACAAGGTTTCCTTTATGAAATCTTTTTGGATGAACCTTCTTTGTCATAAGTCTG
TGTCATCCATTCTTGGTACGTTTGCTTAGGATGAATACTTTCAAGTTAAGTTTACTAGAGGTATTCAATT
CTTGACTCCATCAAAGCTTAGAGGAAAAATCTTGATTCATAAACCCATGAAAGGGATTTCCCCAGCAACA
GTCCTGGCTGTTGTTTGTCAAACCCTACAAAAACATGGTTCAATGATTCTCAGCAGACAAGAATGAAGTT
CTGACTTTATCTTTCAACCTGGAAAGCTGAGGTACAGAGATTACTCCCGGAGCATACATCCCACCATGAC
TCGATGATGTTTCTAAAGCATCCCTAATCTTCATAAATTGCCCCCAACTGTGAAGCTGCCAAATGAGCGT
AGCAAATAGGAGCCACAAAAAAATGGCGGTGGTGCTTCTTTGATACATATAGGATAGGGGATGAACAAAC
TCTTGCAGATCATCAGCCGAAAACTGAGCTTGGTCTAAGAGAACATGATAGTGGGTCTACCTCGTGATTC
CAATCATTCCAGCATGGGTACCAAGGTAAAAATCATTGTTCTTTGGATGGCATACTTTGTTGTCAATGAC
AGTACCATGTAGCACATTGTCAGGAGATCCCTGCTGAAAAAACTTGGTATGATGGTTTTTCGTACAACAA
TAATCACAATCTTTAGGGTTCTACTTCTCGTCAAGGAACTTGCAAGACTCAATAACTTGATCAAAACTTG
ATTGAATTGAGACTCGCTAACCCCATCCCTGGAAATAATGATTTGATCAGGTTTCCTCTTCCCTGAACTT
GTATAGAAGTCTAAGAGAGCTTCCTTCATGATACCGTCATCCACTTTGTCAGAAATTGGTTTGAAGAAAG
AATCTATCATTTTAAGCTTCAGAGGCTATGTACGGCCTAATGCCCTATAGCTGGAGATCAATGGCCACTG
CTTGGAGCTAACCATCGCAGCTATTGACGACACATCAGACTGCTTAAGAAAGCCAAACAATGCACCCATT
CCAAGGATGATGGTTGGAACCTTTGAAACAACTGGAATTAAAGGTGTTTGCCCCAGCGTAAGCATAGAGA
GTAGGCGGTAGTTTCTTATGCCAATTTTTACCAGTCTCGATCATCTTCTGTAATTTTTTTCCTTTTCTTT
TCTTTTGGCAACCTTTGTTGTACTGTGGTATGGAGCATTATCTTTGAAAAGATTGTAAACTTTTGGCATT
GTGCAGTTATATATAATCTTTTTTTTTGAAATGGATGACTTTTGACTTTGTAATATTGGCATATGAAGCT
ATCTCCCCTCCTAATGGAGTAGTTGACGTCCACAAAGGTGAGTCATTGTCAGCTTGAAACTTTTGACGAG
CTCGGGCCCATAACATACATGCCCCATAAGTCTTGACTCCTTTAAATTTGGCATTCATTGTACAACTGAT
GCGATCCCTTTTCATGGTGGACCAACAGTGCCCCAAAACCTCATGTTTATTCTGGCAATTGCAAATCCTC
CTGCATGCGTTTTTGGACCACATTTTTGAATTCCCATAATAGTCTCAACAAGGTCTTATCTTGTCTCCTC
AGCTAATTCCAATTTCACAATCTTTCCTTCCTCTAAGGCTACATTTCCTACCACCACTTCATGGGGTAAA
AACCATTTTCAACAAATTCAGAAACAAGTCACAATTTCTGTCACCTTCAAAGTACTGAGATTCCTCTAAA
CACATATCGCACTCAAAAGGAACTCTGAATCAGTAGTATCGTTGCTCGTGTCATTGATATCTAGGGATCT
ATGATAGGCACACAAAAGAATATACAAGGAATAAATGAATTCAAAAATGACTATTTACATGAAATGAAAA
TTTATAAAGAATGTCAAAGGTCAAAAGAATCAGAATGAAATAATATTTACTCGGATAAATAAAAGTATGT
TTTATTGAAAATAAAAATGTCTGAACATGAGCCCACTTCTCAAAAGAAATATCATTACTCCTAGGCTTTA
GAGCAACAAGAGTGTTCTGAATATTACTCCGTAAAATTCCTAAAGATTGCAGGAAGTTCTTCTGCAGTCC
AATTGTTTAAAGAAATTCCCGATTCGTAAGGGCGAATGCCCTCAAGGTTTCTTTGTTCAGTCCCTTCCTC
ATGTATGACATTGATGGGATGATTTTCATTTCCAAACATCTCCTTCTCCAGGTAAGCTATCCCTCCTGAC
ACAAAAGTCGAGGATATGTAAGGGAACGTCGTTAATTTCCATTCAACTTCTTTTTCACTCAGCCGTGACC
CTCTTCTCTCTCTCTCTTTTTCTTTCTCTTTTTAATAACTTTAACTAATTAGGGTCTTTTTATGGATTTA
AATGCATTTGATGTGATGCAATGCAAATGCATGAATGCAAAAGAAAAGGAGATATTGATCTTTAATTCAA
TTCCATTAGAATAACTTTTCTAGAAAACAGATTTCTTTACATGAAAGTAGATTACATATGCGATCTTGCC
CTTCATAGTCCAAGTAAACGCTGATCTTTTCTTCATGGTCGAATCTTGTAAATTCTCCAAAAGATGCCTT
TGCTAGCTCCTTGCTGCTTAATCTGAGCCTCGATCTCTTGCTCGCTTATCTTCATGATACTTATCAAAAA
GTGCCGGCTCTTGGATAATCTTTATTGGCAATTAAATCAAGTCATGTATTCCTTCGTGGACTTCCGGCTT
TCTCTCATCGTGCTCTTGGATAACCTTTGTTGGCTTGAATCTCTGGCAATTACATCATGTATTCCTCCGT
GGACTACTAGCTTTCTCTCGTCGTGTTTACTTGGACTATATTTAGACGACCGCACTATAATCTACTTTAT
CAAGAAATTTGTTTCCTTATGACAAACTATTCTATTTAGGAATAGAATTTTGAATCAACACCTTCTTTTC
TTTGATGTAATGTAATGTAAATGCATGAATGCAAAAAGGTATCGATCTCGATTCAGTTTCATTTTAGAAA
ACGTTATTTAAGGAACAAAAATCTTTTCATAAAACGGATTACAAATACACTTTCGCTCGTAGGCCCAGAG
TCTTAACCCTATCTAATAACAAAGCTAACTCTCGACCTCTATCTGAACTGTAGCTCATATTGGTGCTCAA
TGTGCTTGCCCTTTCTACCAGTATTTTTAAATGATCAGCTATCTCTTGAATTTGAATTACGGCTTCACCT
ATGAATGAAGCTCTACAGCCAAAGACACCTCCTCCAATGTTTGTGAAGTTGCTCTGATTACCTTGAAAGA
AAGATTAGCGAACAAGTAGGCATTCCAGCTTTGCAGCATACTGCCTGAAAATGATATCAAACATCCTCAG
TGCTTCTTGAGAGTCTTTAAATTTCTGCCTCCACAGAACATTTCGAATTGCTTGCATGAGTATCTTAGCA
GCATAGCTAATCTCCACTTTAAAAGTCTTTAAACGATACGATCTTCTTTAATCTCTTTCTTTCATGCTCA
TTTGGGTTGTCCCGGTCATTAGGTCTTGCATTTCCATTATTTCTGATAGGTACAACATCCTAAAGTACCA
CAGTAAATTCCAGCTTGTTGTTTGGTAGCGGTCTTATAGTAAGTGAGCCTTTCTACCATCATAAGCAAAA
CTCTTTCCATCCAATTCAATTTTGTATGTCTTATACCCCTACCATCCACGAGGTGACTATCTTCATCTAT
AATGGTAGAAGTGTCCCTCAGTACTCCCCACGCTCACCTTGAATTGTTCATCTATCTTCATGTCAAGCAA
ATATTGCAATTCCCCATAACTGTTGTAGAACAACTGCTTGGCTTCGTTACTCCATTAATCCAATATTTCC
TTTAACTCTTGGAGGTTATTTTGCATCACACTGATGAGAGTGTAATCCCATAATTCTGATGTGTATCCTT
CGATGACACTATTTCCTTTTTCTATTTGGGTTTTCTCTGACCAAGCACAAACGAAAGAGTTGTCCTTCAC
TTTATTAAGATATTCGTTCCCCATTACAAAACTTTCTAACTCAGAAATCGAACCTTGAATCGACACCTTT
TAATGATAAATGATATGAAATGATAGCAAAATAAGAAAAACAAGTCAGTGTCACATATATAAAAAATATA
ATAAATAAGAACTTATAAAGGTAGGCACTAAAGGTCATCATCATACTACCTGGGGCAAGCACTTAAAGTT
TACTATATGTAGTTCAGTTCTAAAGTAAGGGTACCTGAACCAGCAAATTCCTCAATCCTCACCAATTATA
GGCTCATATGGACCAAGTTCGGATCAGGGGGACACATTTCCCTATGGCCATGCGGAGATGAAAATCTCAC
AAAGACATAGGTACAGATGTATCCCGAAAGCAATCCACTAGCCCATGCGGAGGTGAAAACCTCACGAAAG
CATAGCTTCTCACTCCCACTTAAGGGTGTGACCACAACGGTCATGCAAATGCAATGTGTGCGTAAACAAT
AACAAACATATGCAACTAACACATGTAAAAATGACATATTTTAAAAATTTTCCAAATTTCCGACATTAAG
ACAGAAAATAATCAATTTTCGGCTTGACTCTTTTATAGGTCCCCAGTGGAGTCGTCAAGCTGTCGAAACC
ATTTTTAAAAGAGGTGTTTGAAAAACGGGGTTCGACTTTTTGAAAAAATAAAATGGGAGTCGCCACCAAC
CTTTTTAGGTGTGATTGGATCACCTTTATAAAACATTTTGGTCTACGAAATGCAAGAAAACAGGTTCGGG
AGTCAGTTACGCACAAGGAAGGATTAGCACCCTCGTAATGCCCAAAATTGGTACCGAATTGATTATTTAT
TGTCCTAATGTCGAAAATTTGAAAAGATTTTAAAATTTGAACAATTTAAAGTTGAANCCTTTGTTCTGAA
AGTATACAAACATCACATCCAANAAAAAAATAAAATATAAAAGAGAATTAAAAAATCAAGGAGATAGGGA
TTAAATAAAAAAAGGTTAAAAACGAATATGAACAAAGAATAAATAAGAACAAACCGTAGAAAATAAGAAC
GCAAGAGGGAGAGAAATTTGAGTGAATGCTCTCAATAATTCTTATTGCTTCCCAAAACTCAAGTGAAGTC
AAGTTGTTTTACAATGAGGGGAGAGGCCTCTATTTATAGTTAAGCCTCCCCAAATCCAACGGTACAGATC
AATTACATCAACGGTTAAGATTAAATGATATCTACAAATTAAATCTCTAAGATTACAAAATCATATCTTC
TAAGATTGTATATCATATCTAAGATTGTATCATATCTAAGATTGCAATCATATCTAATATTGCATATCAT
TGAAGATTATATTTCCATTTGAGTCAAACTTGTAGATGGACCTTAAATATTTTCAAGTAATGGGCCATTC
CGATCGGGCCAAATTATATTTGTAATTCTAGACTGAAATCTTCGTTTTTGGACTTATTTCTGGGCCCGAG
AAAATTTGAGTGTCTACAGAGAGAGGAGTATGCTATTTGTAAAGATGATGAAAAATAGAGAATGCAATAG
AAATTCTCATATTCTCATATCCATCTTTTATCTATTATTTTTGTTTATAATAATATGTTAGTATTTTAAT
TCTCTATTAATTAAAAATTATTTATGAAATTGGTGTTATATGTTAATTAGATATAATTCAAATAAAAATA
GTATAATTAAATGAAATATCTATATATATATAATTTAATAAATTTTAACTATAGTTTTTTTAAATAAAAT
AAAACTCACCTTATCTTGTTAGAAAAATCCTCAAGTCCAAAACATACTACCCACTTTTCACAAATTTCAC
AAATATATTTTTTCTCTTTTCACAATATTTTAAAATATTTTTTTCTCATTAAATCCAAAATTTTTAATAA
TCCATAATTATCTTTAAAAAATTATTCAATTAGTGGATATCAATATATCTAGTAAATATATAATATTTGC
TCACCTTTTTATATAATGCGATAATATAATTTTTTTTTATCTCTAAATTTGACAATTAAATCTATTGTTA
TCCATAGACTTTAAAAAGATAAAAATTTAATATGTGGTACTTTGAGATCGTATTACATCATCACTTAAAA
ATTAAAAAACTATACAAATATTCATAAACACTTAAAAATTAAAACTATTGGTTCCTGATTCAATTGGTTT
GATTGGTTCAGCCACTAAACCAACAATAAATAAATATTCATAAATACTTTTAAAAAAAATTATTAAACCG
GTTCACTTGTGCAACTACTGGTTTTTACCCTAGCTTTCAATTTTTACCGGTTTGGAGTAATTTTTTATTC
AATCAGTTCAAATCTTTGTTTGGACTAGTATACCTATTAGTTCTTGGTCCAATTAGTCCAAACAATCAAT
TCAGTCATGTTCCAAGAATAGTAGTCACGTCATTAAATCTTAACGGAATTCAAATTTAGAGACCACAATG
GATCCAAATATCAATTCAAGTATTAAAACGGACCTAATTGCAAAGTTTATGGAAAAAAATTATATTATCC
CTTATACAATCAACTGATTTGCATGGAAGGATGCCTCAAAGTCTTGACCAACAAGCTACTGTAGTTTGTT
ACGAAATTTCAACAATAAATAAAACAGAATGGTTGGTCACGAAGAGTCTGCTAATACATAGATGACTTCA
ATTCTGTCAAAGTAAACAAAATGGAAATATAATATATTGCCTACCACATTTCTTAATTAAATATTTAGTA
GATATTTGCAGTCATCAACTTGGAACAAATAGATAGAAACCAACAAAAGTAAGAAAGTGGCCTTTCCATT
TTATTTACTTTCCTACATACCATATGCTCATGTTTTTTTTTTTCTGTCTTTCTTTTTAATTTTTTATAAT
TTTCCTTAATTTTCAAAATTGTCTTTCTTTGACTTGAGTGAGTAATCTGGTATCTATAAATACCTGCTGC
AATTGCATACTTAGCCTCACACAAATATCTGTGCTAATTTAAGAACACAAATTTATTAGCACTTTGAACA
ATCTATTTGGTTCCAACAAGAGAAATACATGGCTTCACAAGTTTCTCAAATCCTTGCTTCACCCCATACT
TCCATTCCCTGCAACATGGAAAATCGCCCCAAGGCTGATTTTCACCCTGGCATTTGGGGAGATATCTTCC
TCAATTGCCCTAATAAGGTACATATTTTGTATTGTTTTTTTATTGATCTTAATACTGTTTAAATAAATTG
TATTTAATAAAAAGAAATTTTCATTTTTGAGCAGGATATTGATACTGCAACTCAACTCCGATATGAAGAA
CTAAAAGAAGAAGTTAGGCGGATGCTTGTGGCTCCCATGGGTGATAGTTCAAACCAAAAACTGCCCCTAA
TTGATGCAGTCCAAAGGTTGGGTGTGTATTACCATTTTGAGGAAGAGATTGAAGATGCATTAGAAGCTAT
ATACCATGACAACAATGATGTCGACAATGATCTCTATACCATCTCTCTTCGATTTCGATTACTTAGAGAG
CATGGCTTCAATGTTTCATGTGGTAATTTAGTTTTTACTTTACGCATTCCTTAATACTTTTAATATATTT
AAGATGATTGAGCCTACCAATGTTTTTGATATTGACTTTTGGGTATTGTTTTAGCAGAGGTATTCGATAA
GTTCAAAGATGAGGAAGGAAATTTCAAGTCATCCATAACCACTGATGTGCGAGGACTGTTGGAGCTTTAT
GAAGCTTCGTATATGCGGGTGCATGGGGAAGATATATTGGATGAGGCAATTTCTTTCACCACCACTCACC
TAACTCTTGCAGCACCGAATTTAGAGTATCCATTGTCGGAACAAGTTGCACATGCCTTAAAACAGTCCAT
CCGAAGAGGCTTGCCAAGGGTCGAGGCTAGGCGATACATTTCTATATACCAGGATACTGAATCCCATAGT
AAGGCATTGTTGGAATTTGCAAAGATAGATTTCAACTTGTTACAGCTTTTGCATAGAAAAGAGCTAAGTG
AAATTTGTAG
>ghi_circ_000020
GTGGGATATTAAATGTATGGATGAGCTCCCAGAATTCATGAAAATAAGCTATAAAGCACTATTAGATGTT
TATGAGGAAATGGAGCAACTAATGGCAAAGCAAGGGAGACAATATCGTGTCAAATATGCAAGGAAGGCGG
TAAGTGGATTGACAGTTAACTTGGATCTAAAATACTTTATAATCATCTAAAAATTAAAATCTAATTTTGT
TTTGATGAAGCTATACAGTTGAAATATATGTTAGTATTAATTATTGGATTTTGATGTTCGTGCAGATGAT
ACGACTTGCTCAAGCTTACCTTTTGGAAGCCAAATGGACCCATCAAAACTACAAACCAACATTTGAGGAG
TTTAGAGATAATGCATTGCCAACCTCGGGCTATGGCATGCTTGCTATTACAGCTTTTGTGGGCATGGGAG
ATGTTATAACTCCAGAGACATTTGAATGGGCAACCAACGACCCTAAGATCATCAAAGCTTCCACAATAAT
TTGCAGGTTCATGGATGACATCGCTGAACACAAGTTCAAGCATCGGAGAGAAGATGATTGCTCAGCCATC
GAGTGCTACATGGAACAATATGGCGTAACGGCACAAGAGGCTTATGATGAATTCAACAAGCATATAGAGA
GCTCCTGGAAGGACATTAACGAAGAGTTCCTGAAACCAACAGAAATGCCAGTACCTGTTCTAAATAGAAG
TCTCAACCTTGCAAGAGTGATGGATGTGCTTTACAGAGAAGGAGATGGTTATACACATGTTGGCAAAGCT
GCTAAAGGTGGGATCAGTTCATTGCTCATCGATCCAATTCCACTTTGAACCTATGTGCTGGTTGAAGATG
TAATTCATTGAGCAATTGAATTAATAAATTAAGTTAAATTGCGAATTGATTTTAATTTATTTGTTTTCTT
CTTTTATGTAAAAGGTTGATAAATTCGGCCTCTTTGTATTTCTTTTTCTGTTTTTTTAATCTAGCACATA
TTAAAAGTGATGAAGTTTATGTCATTTTATAGGTTGAGTTCATATTTTAACAAATTATACATTCTATTTA
ACAATACATTTAGATTGGTCATAAAATTTATAAATCCATTTGATTTTCATAAAATATCAAATAATAATAC
AAGTACTTTAATTCGTATAGAGTAAATGATTAGATATTGTATTACTAAATTAATTTAATATAATTGGCCT
TGCACAATTGGAACATGTTTTATTTTTGCTACCAAAAGAAAAATTCATTTGTAAAAGTTCTGATTTGCAA
TTGTTCTATCTTATTTTTTTAAAAAAAGAAAAGTGATACTTGAATAATCATTAATTCGTAATTTTTAAAA
AAATAAACTACAAAAATATCACTTGCCTCAAATTATATTTTAGTCATTTATGTTTGAAATGTTACGTTTT
AGTCACTTATGTTATCGTTTTGTTACGAAGTGGTTAGTCATTTATGTTTGAAATGTTACGTTTTAGTCAC
TTATATTATCGTTTTGTTAAGAAGTGGTCACTTTACTATTAAACTTTGTTACTTCCCTAACGGCAGTCCT
ACGTGGCACTCCAAATGGATTTTAAATGTCAACTTGGATGTCCAATTGTTAGGATAAAAATAGGTTTTTA
ATTAAATAAATTTTATTTAAACTAACACGTAAGACATCCAAGTTGACATTTAAAACCCATTTGGACTGTC
ACATATGATCACCGGTAGAGAGATAACAAAGCTTAATGGTAAAATGATTACTTTGTAACAAAACAATAAT
GTAAGTGATTAAAATGTAATATTTCAAATATAAATAACTAATATATAATATGATGTAAACAAATATTACT
ATTTTTATAGTTTACCCTTAAAAAAACCATCGAACTTTTATTTGATATTGATTATGTTCGGATAGTGACA
TCTTACATGTAAGGTTAAAAAACTAACAAACAAAAATAATTAAAATATTGCAACTTAACTGAGAAATAGT
TCATCACGTTTCTTTGTTGTATATAAAAATTTTTATGCATTATTCTATTATTATTTTTATTTATACTTTA
CAACATATGTTAAATGTCTTAATAGGCCATATCACTGTTATTGACTCATCAGAACAGTAGTGGTTTAAGT
ACGGTCTTCTAGCTTCTTCTTTTTTCTTTTTTTCTTCAGCTGCTTTTTTCCACTGATTTTTTTTTTTAAA
TTTCATAAGTGTAGTTAATGTGTCAAGCGACCCCATAAAAAATAATTTTTTTATATATCATTTTTATGTA
TAAACTAAAAAATATAGATACTTTTTTAAAAATTTATACTGATTTCGCCAATTTATTAAACAATACTACC
TAAAAAAGTGTATATATATTAAATCGCATAATTGATTGGTGATGAAAAAGGATAAAATATTCTGCCAATT
TATCAAGTTGCATCTAATGTTACTATAAAAAAAATCCCACTTTCATAAATAATCTACATTTAATATTATT
TTTGTAATTAATTAATTTCTTATAAAAAAACCCTGAATTTTGAACAACAATAAAATTGTGCACATAAAAT
TAAAACCTACAACGTCCTATCACAGACCAACATATTGTACTTTTTATTACGTTGTATCCTACCAAACTAT
AATGATTTAAATAAAATCTGCCCTATATGTTTTTATTCTATAATCTCATACATTTAAATGGAAAATATTA
TTATAAAATTATTAGGTTTAAAAAATAAATTTATAAAAAAATTGTTTAAAAAGAATCAAACTCAAGTTAC
AATATTCAAAGTTAAAGCCAAACTCAAAATAATTGTTTTATCTATTTTTAAATTTATAATATATTGTTTT
CTTTTTTTGTCGTATAAAAGCCAAATATATTGTATTATAATGTATATATTAAAAATATATTAATTTATTT
AAATTTAAAATTTTAATAAAAGAAAATATATAAAACTAGGAAAATATATATAGTTATTAAATATAAAATA
ATTATAATTATATAGTTTTTAAAAATAGATAAATATGAATGAATTTAGATCAACTATTTAAAAATACCAA
GCACTTCAAAATTCTGGCTATTGGCATGCTGTTGTCTGCCTCTTGGCATGCCTCTATGTTTGTTCATTGT
TTTTATTTATTGTTGATAAACCATAATATATACATATTTTTACCCCACGCTTGACATATTTATGGATGTT
TTTTCCTTGGTTTCATTGAATTTGATGCTCCTAATCCTTTAATTTCCTGTTTTATACTCAGGAAAGCTTA
AGATAGCAAAAAGAGCGAGAAACGGGCAAAAAACGGACAAATTGGGCCTAAATCAGTGTTTCATACGGCC
TAAGCACTTCCACACGGGTGATCCACACGCCTGTGTGTGACACACGGGTAGACCGCACGCCCGTGTGTCA
TGGCCGTGTTGACATTAATCCAAGTCAGAATTGCATACGACCTGAGCACCTTCACACGGGCGTGGCATAC
GACTGTATCTTTGTCAAGCCCAAGTCTAGTTCTACTCGAAAAAGGCTAATTTTGGGCTATTTTGGGGATT
TGAAAGTCTATATAAACACCTTAGAAGAGGATTAAAGGAGACACGCAGAGTAGAAGGTAGAAAATACTCA
AGGACAACCATCAGAATCAGCTCGGGAGGAGGATCTACATCAAGATTGAAGATTTCCATCAAATTTCCTA
GAAGTTTTTTGGGTTTCTTTATGTTTTGTTGTTTTCAAAATTTTGAGATGTTTTCCATTATTATTATGAA
CTAAACTCCTTAAATACCTAAGGGAGATAAAACCTAAGATGGATCTTATTACTATTTGAATTATATGATA
AATACTTGTTCTTATTCTTAATTGTGAGTTCTAATCCTTGTTTTAATGTTCTAGAATATTAATTCAGGTT
TTTGATGTACTTATTCAGTGAAGCAAAAGTCCCTGTTTAAGAGTAGATCATTCATAATTAAGCGGAGTTA
CATGCAATCCTAGAGATAGGACGACATAAATCTGCCGGATTAGAGTCAAATCTAATAAGGGAATTCATAG
ATCGAGTTAATGAGACAATAAGGGTTTTAATTAGAAAGAGATTTCAATTAATCAACCTAGAGTTAGTTGT
TTTTAGTCTTGAGAGAGATATTAACATAAATTAGAGATTTTTACGGATTAAGTCAAGTGAATAAATCGTC
TAACTCAAAGGTAATAAGTGAAGTCTAGGTGGATTCTTCCTTGGGTATTGTCTTCTCGATCGGTTTTCTA
AAAAGTATTTTTAACCTTAATCTCTGTTGTAATCTTAGTTAATTAGATAATTAGTTTTAGATAAAACATT
CTCTTGATTTTTAGGCTGGATAGTAAAAAGATAGTAATTACTAGTACTTTTAGTCCTCGTGGATACAATA
TTTCCGATCTCACCATAACTATACTACTGTTCGTTAGGTGCGCTTGCCTTAAGTTAAATTTTTAGTTAGT
TTCACGACCATCAATTGTGTTTACGTTTTTTTTGCTATTAGGATTTGAGTTTATTTCTTTTCGCTTCGTA
AAGAGTCTAGACTGCTAGGTGGATTGAGAATGGAGAGAGCTTGGAGAATCTGAATATTGAGAATGGAGAA
GAAGAAGCGTAGATGATTGCCGGTGAGGGAGAAATTTAGAAATCGGATTATGAGTTTTACCTTGTGGGGT
GTTTTCTGACCGCTAGCATGATGCACTTCCCAACAATGAGAAATACTATGACTAATCTCTAGCATCCCCT
TAAGGGTGGTACAAATATCAAATCTAAGGGAAAAACGATTTATGTTCAAGTTTTTCTATAAGGTAGATGT
CGATAGGTTGGAAAATGAAGCTCCGTAGACATTTAATAACCACCTATTGGTTATTCATCGATTGAAGGGG
GATGAGGATCCGTTACAGATCCTATTAATGACTTTTAATTTTTGGGTTCAAGTGCATGATTTGCCCCTAG
GTTTCTTTTTAGAATTGGTGGCAAAATAGTTTGGGAATTTCATTGGCAAGTTTTTAGAATACAATACAAA
ATAGGTGAACATGGATCTGAAGAATTTTTTAAGAATTAGGGTTCAATTAGATATCCAAAATCCTTTGAAA
ATGAGGAAGAAATTAATGTTATCATATTTAAAGTCTATGTATGATACTTTTTGGTACGAGAATTAACTTT
ATTTTGTTTCATGTGTGGTGTATTGGGTCACACTGATAGTTTTTGTTCTACTCGGCTCAATAATAAGGGG
AAGAGATGGAGTTGGGTTGGGATCTTTCATTGCAAGCGCAGCCAAGAAGGGCGATTGTTGTTAATAGTAT
TTGGATTTTGGAAGAAAGAGACGATAGATTTTTCAGGATTAATTTGGGAAGGCAAAATTTGAGGCACAAT
TTAGAGGATGATAAGAAGAAAGATTATATAAAGAAGATTTGTAACACCCCTTACCTGTGTCCGGCGTCGG
AACAGGGTACGATGCATTACCGAACTTAATCGTTCACAAACATGTAAAAACCGGGCTACAAAATTTCATT
CGTATCAAAAATTTTCATACACATGCATAATGTCCCATACCTGGGCCTACGAAGCCCTAAACATGCATTG
AAAGTAGTTAGGGACTAAACTAAGAACCTTAGAAAGTTTTGGGAAAACTTAGAAAATTTTTCCATGACAC
AAGGTCACACGCCCATGTGGACACAGGGACATGCCCATGTGCCTTCAATATGCCCATGTCCTTAGGCCGC
GTAACTCTCTGACTATGACGTCAATGAATAATTTGGACCACACGGCCAAGCCACACGCTCGTGTGCTAAG
GCCGTGTCCCCCACACGGTTGAGACACACAACTGTGTTTCAGCCCATGTGGCCAACACTTAAGCTATTTT
CCAAGCCTTTAAGTTACCCTTAATCCTTCACATCCTTGTACATACCAATGACACATACCATGACATCATT
TCAATGATTTAGCATCCCATATTAAGACACATTCACAAGTATTAGAACATAGCATAGATAGATAGATTCA
CAACAATAATCCATATAAGCCATACCTCTTGGCCATATACACATAACTCAATATAGACCAATACATTCGG
CTAATCATAATTACACATATCATTAAAAAAAAAACAAGCCGCTATACATGCCACTCACTTGAAAATGCTT
AATATATATATCAATATTCCAAAGGTGATAGCTTGATAGTGTGGTGCTGCCTCTAACAATCTCCAATCCC
AAGCTAACCTAACAATACTAAAGAAAAAGGAAAAGAAGATAGTAAGCTTTATAGCTTAGTAAGACCGTAT
GAAAATAATAGCAATTTATCAATTTGCTTCTCAAGGTAATACAACCATATTTGCACTTTTACTTATGTTT
AGGTCAAGCTGTTTTCTCGAGTCATAGTCATTAAATTATTTATGTCTAGATCTATGGAACTTCAAATTAA
GATCTACTAATTTTCCCTAAAACTAGACTCACATATATTCTTACTATAAAATTTTTAGAATTTTTGGTCT
AGCCAATAAGTATAGTTTATTCCTTAAATTTACTCCTGTTTTGCTGTTTGACAATTCCGACCCCTCTTCA
CTAAAAATTAATTATCTCCTCATATGAGATTTAGATGATGTTCCCTTTTGTTGTTTTTTTTTTTGAAAAT
GGACTCATTAAGTATTCTAAGCATATAAATTATAACCCATAATTATTTTAATACAATTTTTAATGATTTT
TCCAAATCGAAACATTAGATTTCGAAATCATTCTAACTTTGTCTCACAACAATTCAAATATCTCATAATA
TAAACTTCTTTTGCTTACACTGTTTCTTCTATATGAAACTAGAATCAATAATCTTTAATTTTATATTTTA
TTCAGCCTCTAATTTTATTTTCACAATTTTTAGTGGATTTTCAAAGTCAGATTGCTGCTGCTGTCCAAAA
CTGTTTCAATGCTAATTTAACCCTTTCATAATTATCTTTAAAAAGGCTTTCATGCCAATCAATTTCTCTT
TTCATATTCATTAGGCCACAAGGTGAAGGGATAAACATATCATGCCCCAATTTAATTCGACCTAAAAGCC
TAATATATAATCATCAATCAAATTTTCCACATAATTTCACACCATACGTATCGACCTAATATTTACAAGG
TCGTCACCAAATCATTCCCATAGGTATGACTTACTCATTTACATTCTTACCAAAAGTCCAATATGCATAG
CGCTCATCACTCATGAATTTTTAGTACATATTTGTACCCTTTCAACATGATAACAAACATAGCTTACTAA
TTTTCATAGCTAGAACCTACTCGTATCATTCTTACCATCAAGAACATAACTAGACTCATATCTCATGAGT
TCGAATAAGAACCTGTACCACTCACAACATGATTATATCACTCCATATCATTATCATAAGCCTTAAAATA
ACCCGTGAACCCTTTTGGAATACTAATGGATGTCCGATAAGCCTCACACAATAGGGTGGATTGCCGATGC
TTGTCCCAGACATGGTCTTACACTAGCTCTCGTCTCAATGCCGAGGCCATGTCCAATATGGTCTTACACT
GTCTCACAATCAATGCCGATGCCATGTCCAACATGGTTTTACACTGGCTCTCGTAATGTGGCCGATGCTA
TGTCCCAGACATGGTCTTACACTAGCACATATATCAATGCCGATGCCATGTCCCAGACATGGTCTTACAG
TGGCACACATATCACCCAAATGTCATGGCATGGATATCCAATCTATTTCTAGGTTTAACTGGGAATTTAC
CACATTAATTTCGTTACTCATTATTCATAATCATATTCAAACATATTTTTCAAAATCAATCATTCAACAC
TAATAGTGACAAATTTGACTTACTTACGTACAACTTACTCGTTTCAATGGAATATCATATTCCATCAAAT
TTCCAATGTATTCAATCATCACATAAATGTTATTAACATTTGGCATCATTTTCTCATATTCAATATCATC
AACATATAATTCAATACAATCATAGAAAGATAGATTTCAAGTATATTAACAATAACATGGACAACATGCT
TATTTAGTCACACAGACTTACCTCAAATGCAAATTTCGGCCAATTATTCTATTTTAGTCCATAATCTCGT
GCTTTCCGATTTAAGCCCAAATCTCGGTTTTCTTGATCTATAATGATAAAATCCACTACTTTTATCATCA
TATTAATCAATACATTTCATAATTTATACTTTGGAAAAATGACCATTTTGCCCCTAAACTTTCACAAAAT
TAACGATTTTACCCCTAGGCTCGTAAATCTATTTTTATCGAATTTTCCTCATTAACCAAGCTTAGCCAAA
TTCTTTTTATAACTATAGCATCTCAAAATTTCAAATATTTCACACAATTACCATCCATTTAACAAACTTC
ACAAAATGGTTCATTTTAGGTGATTTCATGAAAATCCTTTCACAAAAGTTGTTTATTTAAAAACCAAGAT
TCATTTTCTTCCACAAAAATTCAGAAAAAAACATGAATACTCTCATGAAAAATACTTTCTACCATTTTGC
AAAATAGTCTTCTCATTAGCTAAATTATGCTACAAGGGTCCCAAAAGTATAAAAATTATCAAGAAAGGCC
ATCAAAATCACTTACTTGTAAGGGTAAAGAGTGGCTGAAATTTTGAAGCTCCAAAACCCTTATTATTTTA
GTATTTTTGGTGGAGAAGAAAGAATGAAAAGTATGAAGTCCTTTGTTTTATTTTAATATTATTTCTAGTC
AAAATAGGTCACCAACTTCACCTAATTTTGACTTTTCTATTTCCTTTATCTCTATGGCCGACCAAGCCTT
TCTTAAAGGTCTATTTTATCTTTAAAGATCTCCAATTTTGGTTCCCTAGCTATTTAACACATTTAGCTAG
CAAAACAAAACTTTTGCCCTTTATGCGATTTAGTCCTTTTTCTAAATTAAGCTCACAAACACTAAAATTA
GTTCACCAAAATTTTTATGCACTCATATAATCATGCTATAACACATAAAATAACATTAAAAATTATTTCT
CTAGCCTCAAAATAGTTGTTTCGAAACCACTGTTTCGATTAGGCCTAAATCGGGATGTTACAAGATTAGT
CCTATTTTAGGATTTAATTTAGATGGTTTATCAATTCAGCAGGAGTTTGATGAGGAGGGATGTTCAAATG
GGTTGGCCTTGAAGATAATGGACCATGATCATAAACAAAACCCATTAGAGATAATGGAAGGAAAAAAGGC
CTAGGTCCAAAAAATTGAGTTTCAAGGTGTCGATTTATTTGGATCAGGTGGATAATACTATCAAAGGTGG
TAATGTTCAAACTAAATAGATATTAGAGGCTGTTAGTAGGCAGGCCAGCTGGATGCCATGAAAATGCTAT
GTTGGAATGTTCGTAGTTTGGGCAATCTGCAGGTAGTTCATCAACTTCAGCATATATATGCTGAAAATAT
ATCATCCCCAACTCGCCTTCTTTATTGAGACAAAGCTTAGTACAGATAGGATGGAAAAAGTAATAATACA
GTGTGGCTTTTGTAAGAGCCCAAATATGATCGGGCTTAAATAAACCAAATGAATAATTATTATTTAACAG
TCCATAAAGTCCAGCTTACAAGAGTCCAAATATACATCCAAATAGCCCTAACAGTTGCAACCCAAACAAA
CCCATTACACCCGAGGCCCAATACTACCCAGCAGACTCAATTAAAAAGGGGCCCAATTGACCCAAACTCT
CAGAGGCCCAAAACCTAAAATCATCAGCTAGGGTTTCTAACCCTAGCTCTCTCTCTCGCGCCACAACTGC
TTCTAGAAGGTTTGGGGAGCGTCTGTCTAGCTCCCCAATCAAGGCCACCATTCAGGGTTCTACCTCCGTA
ATCAGCACTCTACCGACACCACCACCAGACTGCAGGCCTCCATCAACGCCAGCAACCCTTCCATCGCCGG
ATTTTCCGCAAGCATCTGCAAAAAAGGGAAAGAACCACAGCAGCAAGCAAAGCAAATATGGAAAGATATA
AAAAGATTTCTTTCCTAAATTTTTGTAATAAACAGTGGCTATAAAAGCCCAAATCAAACCATTGTAAAAG
GACCGATTTTTTTTAAAGAGCATAGAAATACATACTTACAGATACTTATTCAGAAAGATACAAACAGTTT
TAGAAAAGGTGATTTAACCGTGTATTTTTTTTACTATTTCTGTAACATATACATGTATATAAACTGTTTT
AGCAAAAATATAGATTGCAAAAACAAAAAGGAAGGAAGTTACCTGGCGAATGACGAGTGAAAGGAAGGGT
TTTTAAACTCCAGCCACCGTGTACGGTGGTCCTTAGGGTGGTGCGTGGGCACGTGACCGGTGTGTGGCCA
ACGGAGGCCAGAGCCCGGAGCTCTCTCCTCTCTCCCTTTCAGAGAGAATTCTTAATTTTTTTTTAAACCG
GTTTCAAATGATTTTAAGGCTAATAATCTGGCTTATATAGCCTTGACAAAACGGCATCGTTTTGTGACCC
AAAGATCCGCGCGTTGACCCGATTACCCGGGGAGGATCCGCGCATTTTTGAGAATTGGGTTAATTACCCA
ATCGATCCTTCTATCCCTTTTGTACTTACAATCAAACTTTATTTTATTTTATAATTTGGCCCATTATTTT
ATTTTAGTTTTAATTTAGTCCTTATGGCTATTAAATTATATTCTGGAAAACGTCACCGTTTTGGGAATAG
GGCAATTTGTCCAGTGAGTCCCTCTAATTTTGCGTACGTTTTAAATAGGACCTTATTTCAGTTTTATTCC
TTTCAAAATTCGCCCATTAATTTTGCTAAACTCTAAATTTAGTCCTATACTTATTTTATTATTCTATATA
TATTTTATTATTTGTTTTATTTTAATTTTACTTCCATAAAATTATTTTATAAGTATTATTTTTTTATATG
TATTATGATTGTTTATTATATATTAATTCTCTCATAATTATTATTTATATATATATATTATTATATTTTT
ACATATATTATATATACATATTATTTTTACATATAAATTTTCATTATTACATGCTATATTTATTATATTA
TTTCCCATATATTTTATTATATAATATTTATTATGTTTTACTTGTATGTTGCTTATTATTATTTTATATA
TATTATGTATGTTACATATTACCAATTATATTATTTATGTTTAAATTATATATATTATTTTAAATTTGTA
AATTGTTATTATTAAATCATATTTTTAACTCATATTATATACACATTTCATTATTAATTAATTATTTATT
TATTATATATATCATTTCATTTTAAATTTATATTACGAATTCTCTTACATACTTTCAAGCCAATATATTA
CCATATAATTATTATTCTCTTGTAAATATTCTTGTTATTATATATTATATATTATATATTAAATACTATT
TTATAATTGTTATGAAATATCTTATTGTTAATTATATGCATTTGTTGTCAGCAATCAATCATTTTTTATT
AATTCTTTCGTAGATTTTTATATTGCATGTACATGTATGTGTTAAATGTTATTTTTATTACTATATGTTA
TATTTTGTAGACATGCGAATTGATATTATATTTCTTCTATTTGTATACCATACATTATTTGATTATTGTT
TTTTATATCATGCATCATTTAATTATTATTTTATATGTTTGTATATTTTGCTTATTCATTCTCGATTCAT
GCTATATATATCTTTGTATGCATATCGTTAATATTTGCTTTATATGTATATGTATGAATCTGATGCATGA
TTTTTATATCATCGCCATCATTTAGTTTAAATGCATGTATTATTTCTGTTTTAAGATACAAAATAATCCC
TCATGCATCAGATTCAAAAAAGACAAGGCTCTAAAATTTTCAAAAAAATATAAAGGTAATGCTTGGTGTT
TGGAAATTTCTAAAAAGTAGTGCCCTAACTTATTGGGTTGCAACTTTTCTCGTTAAGTTCGAATAGTTAA
GTATCCTTCTAAGTTTTTAAAGGTTTTCAAAATGTAAGCAACTGTCTTGGAATTTCAAAGTGTTGTGTCC
TAACTCATTGGATGTGGCGATTTGTCGTTTCGAGATAGGGATTTCCAAAAGGTTAACTTAGTGTCAATGT
TTTGATACGAGTGAACCCAAATTTTCAAAATCAAAGTATTTTAAAGAGGATTACATCTTAAAATTTTTTA
AATTTCCGACATTAAAGACATTTGATAATCAATTAGGTACCAATTTTTGGGCGTTACGAGGGTGCTAATC
CTTCCTCGTACGTAACCGACTCCCGAACCCGTTCTTTTATTTCGTGGACCAAAACTAATGATTTTAAAAC
AAAATGTTTTAAAGGTGATCCAATCACACCTAAAAAGATTGGCAGCGACTCCCGTTTTCGTTTTTTTAAA
ATCGATTCCCATTTTCCAAAACTCGATTTGAAAATGGTCTCGACAGCTTGGTGACTCCACTGGGGACTAA
TAAGATAGTCAAGCCGTATAATTGATTACCTTTTGTCTTAATGTCGAAAATTTAAAAATTTTAAAATTCA
ACCCTCTTTGCATTACATGTGTTTGTATTATTGCATATGTTATATATTCTGATACGCATTGCATTTGCAT
GACCATTGTGGTCACACCCTTAAGTGGGAGTGAGAAGCTACGCCTTCGTGAGGTTTTCGCCTCCGTGCAG
GATAGTGGATCACTTTCAGAATACATCCGTACTTATGGTTTCGTGAGATTTTCATCTCCGTGTAGCCATA
GGGAAATGTATTCCCCTGAACCGAACTCGATTCGAATGAGCTTATAATGGGTGAGGATCGTGGAATCTAC
TGGTTCGGGTACCTCAAACTTTAGAACCAACCTTATATTGAAAGACCGTATGAGCCCAACTTAGTTAGGT
TTAAACTTTAGATATTACCCTTATAAGTTATCATTGAAATTTATTGATATCATGTGATACTGACTATTTC
TTTTCTTTTGTTTGCATGTCATTTTGCATTTACAAAGATATCGATTCATGATCAGTTTCTAAGTTAGGAA
GTTTTATTATGGAGAACGGACTTCTTCATAGAGTGGAAGGCAACATCAACGTCCATAGATGGTCTGAGCA
AACTCAACTAGAAAAGGGAGATAGTATAGTTGAGGGATACGTATCAGAGTTGTCAGATTACACTCGTATT
AGTGTCACGCAGAATAATCTCCAGGAGCTCAAGGAAATTTGGGATCAGTGGGGCAAAGAGACCAAGCAGT
TGTTCTATGGTAATTACGGAGACTTACCTTACTTGCTTGATGTTCAGATAGACAAGCACTTATTCTAAGC
CCTTGCTCAGTTTTGGAACCCGACGTACAGTTGCTTCACTTTTGGGGAAGTAGACATGGTATCTACTGTG
GAGGAGTACACTGCCTTGCTTCGTTGTCTCAGGTTTCAAAATGATAGGATCTATTCTCGAGCTGCTTGTG
TTCCTACCTTTTGGAAGAAGTTGATGATTATTACAGGGATGAGCGAGCAGTGGGCCATGGCCCGAATTAA
GGAAAAAGGTGAATGCAAGTGCGTTTCATGGAATGCTTTGAAAGAATTGATTCTGACACACCCTGACAAG
ACGAAGAAGGTAGATGTTTTTGCCCTAAGTTTGTATGGATTAATGGTCTTCCCTAGGGCTTTGGGATATG
TGGATGAAGCAACCACGGATCTTTTTTATCGACTTAGTAAAAGGGTTACTTCTGTCCCTGCAATTTTGGC
AGAAACATTTAGGTCTTTAGGTGCATGTAGGAGGGCTGGTGCTGGCAGGTTTATAGGATGTGCTCAGTTA
CTTTTGGCTTGGTTCTACAGTCATTTTCGGTTGATAGATAAGGTGGTTTATCGGGATTTCTTCGAGGATT
ATTCACCATTGAAAGATATAGTAGCTTCAACTAAGAGAGTTGATGTTCCAGAAGAAAATTGGATCGCGCT
ATTTCAGAACCTTCAGTCGAAAGATGTTGAGTGGAGGGCTCCGTGGATGATGCCTGGTGAGGTTCTTTAT
CGATGCGGCAGTTTTGATTGGGTACCCCTATTGAGAATTTGGGGTGCCATTGGTTATGCCCCTTTGCTCG
TGCTGAGGCAGCATGGATTGAGGCAGTTCGTACCAGTAACTCAGGGGTTGGCTCAATGTGAGTTCGTATA
CAAAGGAGTCGATTACAAGAAGAAGGTTAGTGAAGTTTCTAGTGCTTGGAAAAAGACTTGTCAATTGAAA
GGAGTAGCTATTAGCCCGGCAACCACACCGGAATACGTTGAATGGAGAAGTAGAAGGGTTGATGATAGCA
TCCCCAAGCCAAATGTGGAAGGAGCTCGACCAATGGAGGAATATTTGCGAGCAAGGCCCTCAGAGTTAGA
AATTATGAAGCAGGAGTTCGAGAGAAAAAGCTGGAGTTTGAGAAAAGGATAGCAAAACTCGAAGAAGAGA
AGATGTACTTGAGTTTGGACGTTGAGGTTCAAAAGATGGAGGCTGAGAAAGAGAGGAAAGAAAAGAAGAA
GATTGAGGAAGATCGAGATGATCTAAAAGAGCATTACAAAAGGGCACAAGTATCATTGAGAAGGGCGAGA
ATAGGAGGATCTTCGGAGCAGATGCAGAAAGAAGTCCAAGAGGAAAAGGCTAGAGCCGAGTGTTGGGAGA
GGAAGTTCTAAGAGATGCAAGTGCAGAATTTGGCATTTGGGGAAGAGAATAAAGGATTAAAGACTAAGGT
GATTGAGCTTGGAAGATCCTTGCGTTGGCACCAAAGCCATAATTCTACGGTCGAGTTAAAGGAGCTAAAG
AGCAAGGTTGAGGATTTGGAGGTAGCATTACATGACGGTGAACTCCGGGTTGAGCAGCTCAAGGCGCAAG
AAGATTATCTAAAGGGAGAGCTACATCAAGCTAGAGAACGGGTCAGAGAAAGGGGTCATGTCATTGGAGA
GGCCATAGCCCAGATTCGAGAGGTTGCTGAGTATATGCAAGACTTGGCAATTCGAGCTGGTGTATTGAGT
TTGATGTATTCATCATCGTCGGATATAGGACGAGAGTTAGCTCTTTTATTAGATAGAGTTAAAGCTTTGG
GCCTTAGGGCGAAAGCGTATTTGTGATCCTCTTATATGTAAAGATATTCTTTTTCTAAATAAAATTTTCT
AAATGAAGTTAAACCAGAATCGATATTCTTTATGCATTCATGCATTTGCATCTCATGGCATTTCATCACA
TCATTTGTATTCAAAGTTATAGAAAGACCCTGATTAGTTAAAGTTTACTTTTAAAGGTAGAAAAGGAAAT
CTGGAAATAACACATCCTTACGGCACTCGTACTAAAACTAAGAGCATGGGTCAAAGGCTCGAGCAATTAC
AAAAAGATATGCAAGAGCAAATGCAAGAGCAGTTGGTCAAAATGTAGAATGAAATGAGGGAGCAGATGCT
AGAGGCTCAGAGAAACATGATGGCTGAAATGGCTCAGCTACTAAGAGCTACTGATAAAGGAAAAGCTCCC
ATGTCGATCACTGAAGAGGAAAATGAAGGTCCTCCTCTAGGTTTTACTCCACCTCATGTGCCCCTGCAAA
CCGAGGCACCTCCTAGAAGACCATCTGTCACCGTGAGGCCTCAACATGGGCCAGTGGATGCTGGAATCCC
TGTAAATTTCCCATCTAGGTCGGGAAATAATTTGGGTGATAGATCGATCAACCCTATCACTCCTGATTTG
GATTTGATGGAGAAGGAAAGAATGGCCACTGAATCCGCGAAACAATTGGAAGATCGCTGCAGATGGCTAG
AAGAAAAATTCAAGACTTTGAAAGGCAGTGGCAATCATCATGGGATTGATGCCAAAGATTTAAGTCTAGT
CCCAAACCTAGTGCTGCCTCAGAAATTCAAAATGTCGGAGTTTGAGAAGTACAATGGTACTACCTGCCCG
GAGGCTCACGTCACAATTGTCTGCAGAAGGATGACAGGGTATGTAAACAATGATCAGCTGTTGATCCATT
GTTTTCAAGATAGTTTAGTGGGAGCAGCAGCCAAATGGTACAATCAGTTGAGCTGGGCCAGAATAAATTC
GTAGAGGGATCTTGCGCAAGCCTTCATGCAACAGTACAACCATGTGACTGATATGACGCCAGACAGGATC
ACACTTCAGAATATGGAGAAAACGCCTAATGAAAGTTTTAGGCAATATGTACAATGATAGAGGGAAGTGG
CAATGCAAGTACAACCACCATTGTTAGAAAAGGAAACCACCATGTTGTTTATCAACACTTTAAAAGCGCC
GTTCATCACTCACATGATTGGAAGCACCATGAAAAGTTTTGCAGATATAGTTATGGCAGGGGAGATGATT
GAGAACGCCATAAAAAGCAGTAAAATTGAGGGGGAAATAGCCAAAAGATCGGCCCCAAGAAGAAAAGACA
ATGAGGTAAACAACACGAGCAGCTTCAATTCGAAAGTAGTCACGGTTAGTCAGCCCAAAATAGCCACAGT
TGGGCAGCAGAGCTCTTAAAAGCAGGAATCTAACACCAGGCATGAGAGGATGCAATTTACACCTATACCT
GTGACGTATCAGGAGCTTTATCAAAACTTATATGATGCGCATGCTATAGCCCCCTTCCACTTGAAACCAT
TATAGCCTCCATATCCTAAATGGTATGATGCAAATGCCATGTGTGAGTATCATGTCGGAATATCGGGGCA
TTCAATTGAGAATTGTACTGGATTCAAGAAAGCCGTAGAGAGGTTGATCAAGAATGGGGTTTTGAAATTT
AAGAGTACTTCAAATACTGAGAACCCTTTGCCGAATCATGACAATCAAGGAGTGATTGCCATTGTTGAAG
CTGGTGGAAAAAGGGGGAAGGAAAATGTTGCTGAAGTAAGGATGCCTTTAAAAGTAATCTGGAAAGAGAT
GGTAAAGAGAGGGATAATAACCTCTGAGAAAGAAGGAAACAAAACGTGGAACTACTGCGAGTTCCATGGG
AAGGAGGGTCATGAGACCCAAAATTGTGAAGAATTTAAAGCCTTGGTGCAAGGTTTCATTGATAATAAAG
AGCTATAGATTTTTAAAGATAGCTCTTATAAATGAGAAATAAATGTGTTAGAAGGAGAACAACAAGGAAT
CAGTCGGCCAAGGATCATTATCTCCCTACCAGGAAATAAGGAAGTAGAGGCACCAACAGTGCCCAAGGTC
ATCATCCATAAGCCCAATCCTTTTCCTTACAAGGATGACAAGAGGGTGCCTTGAAACTATGACTGCAGTA
TAACGGTACCAAAGGGAGAGAGTATAGCCAGCGCGTCTAGGGGCACGCAAAATGAAGGTTCCTATACAAG
AAGTGGGAAACGTTATGATGAGGGGGGTATCAGAATGGAGCCCACAAAGACGAAAGATGTTGAGATTGAG
AAGGGAAAAGCAACCGAAATACCCATTAATGAGTCAGTTCAGGAGGAAGAGGCTAAGGAGTTTCTAAAGT
TCTTGAAACATAGCGAATATAGCGTGGTCGAGCAGCTACGTAAGCAATCAACACGTATATCAGTGTTAGC
CCTACTCTTGAGTTCTGAAGTGCATAGGGATGCATTGCTAAATGTGCTTAATGAAACATATGTCACCCAT
GACATATCAGTTAACCAGCTAGACCGATAGGTAAATAACATCAGTGCTAATAATTTCATCTACTTCAATG
ATGATGAAATTCCACCTGGGGGCATAGGGTCAACAAAAGCCCTGCATATTACTACTCAGTGTAAAGGATA
CACATTACCAAGCGTACTCGTCAATAATGGGTTTGCTTTGAATGTCCTTCCCTTATCCACCTTGAATCGA
TTACTCATTGATAGTTCGCATATGAAGGCATGTCATAATGTGGTAAAAGCCTTCGATGGAACTGAAAGGA
AAGTAATGGGACGAATTGAAATCCCTCTGGAGATTGGACCGAATACGTATGAAGTCGACCTGGTAATGGA
TATCAAGCCCTCCTATAATTGTTTGTTGGGGAGACCATAGATACACTCGGTAGGAGCGGTGCCTTCTTCA
TTACACTAAAAATTAAAGTTAGTGACAGATGGACTCTTACTATCCATCAATGCAGAGGAGGACATCATAG
CAGCAGTCACCAATAAAGCTCCTTATGTGGAGGCAAATGAGAAGGCTATTGAATGTTCTTTTCGCTCCTT
GGAAATTGTTAATGCTACCTTCATTTCGGAGGGAAGTGAGGTGTTGGTACCTAGAATGTCTAGAACAACA
AGGATGGCCCTGCAAATGATGATGGGGAAAAGAGCATTGCCTGGAAAAGGATTAGGAAGACAGTTGCAAG
GCGGGATTCAGATCCCAAATCTAATTGAAAAGAAGGACCGCTTTGGCTTAGGCTTCAAGCCAAACCACAA
GCATAAGAGGCAGGAAATTGAGAAGCGCCAAGCGAGAAGAAAGGCGCGTTTGAATGGAAGAGAAATGAGT
GGGAACCGATGACATTCCCACCTATATCCAAATCCTTTAAGTTAGGAGGATTGCTGATAGAAGAAAGTCG
TCAGGTCAATGCTGTACACAATGAGGGATCGGAGCAAGGAAGCCTCGAGGGCATTCGCCCTTACGAATCG
GGGAGCTCTCTGAATAATTGGACTGTGGAAGACCTTTCTGTAGTCTTTAGAAATTTTTTACAGTAATTAT
CAAAACATGGCTGTTACTCTAGGGCCTAGGTGTAGTAAGATTATATTTGTGAAATAGGCTTATGTTCATC
TATAATTATTTAAATAAAACATAACTTTTATCAATTTAAACGAGTATGGTTTCATTTTTATCAACCAATA
TTCCTTCAAATTCTAGCAATTCTTATTCTTTTATTCAAAGCACATAAACAATCATTCTTCGATTCATTCA
TTCTTTGTATATTCTTTCATACCCCCACAGGTCCCTAGATATCAATGATATGAGTGCTGATACTACAGCT
CCTAATTTCTCTAGCGAGGAAGACATGTGTTTAGAGGAACATCAGGATTTTGAAGATACTCAAAATTGTG
ATGTATCTCTCGATCTGTTAAGAATGGTTAAGCAGTAGGAGAAACAAATCATGCAACATGAGAAAGAGGC
AATAGAGAATATAGCCCTAGAGGAAGGGAATGAGTTGAAAATCGGAACCCTAATTGGCGAGGACACAAGG
CATGGTTTGGTTGAGTTGCTTAGAGAGTTCAAGGATATCTTCGCCTGGTCATATCAGGATATGCTTGGAT
TGAGTACTAACATTATAGTACATCGTCTTCCGATAAGACAAGATTACAAACCAGTCCAATAGAAGTTGCG
GAGAATGTGTCCAGATATTGTTCTGAAAATAAAGGATAAAGTCAAGAAGCAGTTTGACGCAGGATTCTTG
CAAGAAGTGAAGTACTCCGAATGGGTAACTAACATTGTGCCTATTCTTAAGAAGGATGGGAAGGTACGAA
TGTGTGTTGATTACAGAGATTTGAACAAAGCAAGCCCGAAGGATAATTTTCCTTTGCCATACATTGACAC
TTTAGTAGACAACACAGTAGGATATTCATTGTTCTCTTTCATGGATGGTTTCTCAGGATACAATCAAATA
AAGATGCATCCAGAAGACATGGATAAGACTACCTTCATAACCTTATGGGGCACATTTTGCTACAAAGTAA
TGCCATTTGGATTGAAGAATGCAGGGGCAACATACCAACGAGTTATGGTAAACTTCTTTCATGACATGAT
GCATAAGGATATCGAGGTATACGTTGATGATATGATCGCCAAGTCGCGAACAGAAAAAGAACACATTGAG
GTCTTAAGAAGATTGTTCTTAAGATTGAGAAAATTTCAGTTGAAGCTCAATCCAGCAAAATGCACGGGCC
AGATCTGGAAAGTTATTAGGCTTCGTAGACAGTGAAAAGGGAATTGAAGTTGACTTAGACAAGGTCAGAG
CCATACGAGAGTTGCCTCCGCCACGTACTCAGAAGGAAGTTCGAGGATTCCTAGGAAGGTTGAATTACAT
CGCTCGGTTCATTTCACAATTGACTGAGAAATGTGATCCTATTTTTCGCCTCCTCAAAAAGCACAATCAA
GGTACTTGGAATGAAGAATGCCAAAGTGCTTTTGAGAAAGTCAAGCAGTATTTGTTGAATGCTCCAGTGT
TATCTCCACCTAGCTTGGATAAACCATTAATACTGTATTTATCAGTGTTCAGTAATTCTATGGGATGCGT
GCTTGGCCAACATGACGAGTCGGGGAAAAGGGAGAAGGCAATCTATTATTTCAGTAAAAAAATCACTGAC
TGTGAAATGAGATATTCACCAATTGAAAAGTTGTGTTGTGCGCTAATTTGGACCACCCGAAGATTAAGAC
AGTACATGTTATACCATACCACTTGGCTCATCTCAAAAATGGATCCATTAAAATACATGATGGAGTCAAC
GGCTTTAAATGGAAGAATGGCGAGATGGCAAGTTTTGCTTTCAGAGTTTGATATAGTCTACGTAAGTCAG
AAGGCTATAAAAGGAAGTGCGGTAGCTGATTTCTTGGCTAGTCGAGCTCTAGAGGATTATGAGCCATTGA
ACTTTGATTTTCCAAATGAGGAATTAATGTGTATAGTAATGATTGAAAATTCTCCGTGGAGGCTCAATTT
TGATGGGGCTTCTAATGCAATTGGGAATGGAATTGGGGCAGTCTTGGTATCCCCGAATGGTGATCATTAC
CCGTTCACGTACAAGTTAGACTTTAATTGCACAAATAATATGGCTGAGTATGAAGCATGCATCATGGGAC
TTCAAGCAGCCATAGGGCGAGGTATAAAAACCTTGGAAGTATATGGAGATTCGGCATTGGTAATTTATCA
GCTTAGAGGTGAATGGGAGACGAGGGACCCTAAATTGATCAATTATCGAAAGATAGTTTTGGGGTTACTT
GAGGAGTTCGATGATATCACCTTTAATTATCTCCCACGAGATGAAAATCAGATGGAAGATGCTCTAGCAA
CCTTGGCCTCAATGATTAAGGCAAATAAAGAGGAAAAGATGAGACCAATTCAAATGAGTGTTTATGAAGC
TCCAGCTAGCTGTTGTAACCTTGAAGAGGAAGAAAAGGATGATAATCTTTGGTATCAGGATATATTGCAA
TATGTAAGGGATCGTAAATATCCAGAACAGGCAACTGAAAACGATAAATGAACTTTGAGAAGGTTAGCTT
GTGACTATGTCTTGGACGGGGATGTCCTGTACAAGAAAAGGAAAGACCAAGTACTTTTGAGATGTGTCGA
TGCTGTGGAAGCCAAGCTAATTCTAGAGGAGGTTCATGAAGGTGTATGTGGTACCTATGCAAATGGGTTC
ACGATGGCAAGGCAAATCATGAGGTTTGGCTATTACTGGGCCACTATGGAAGGAGACTGCATCAACTATG
CCAAAAAATGCCATAAGTGTCAGATTTATGGAGACAAAATTCATGTACCGCCTTCACCTTTACATGTCAT
GACTTCTCCATGGCCTTTCTCCATGTGGGGCATGGATGTTATCGGACCTATATCACCGAAAGCTTCGAAT
GGACATCGGTTTATCTTTGTGGTAATTAACTACTTTACAAAGTGGGTAGAGGCCGCCTCTTAAGCGAATG
TGACCAAATTAGCTGTGAGTCGATTTTTAAAGAAGGAAATCATTTGTCGGTATGGAATTCTTGAGAAGAT
CATATCTGACAATGCATTGAACTTGAACAACAAAACGATAGCGGAGGTTTGCGACCAATTCAAGATCAAG
CATCACAATTCTTCTCCCTACCGTCCAAAAATGAATGGGGCAGTGGAGGCCGCTAATAAGAACATTAAGA
AAATAGCTGGAAAAATGACTGAGACTTATAGAGACTGGCATTAGAAATTACCGTTTGCACTCTTCGCCTA
TCGGACATCTGTCAGAACTTCTACTGGGGCAACTTCGTTCTCGCTAGTTTATGGGATGGAAGCAGTGTTA
CCTATTGAAGTGGAAATACCTTCTCTTCGAATTTTGATGGAGGAAAAGTTAGATGAAGCTGAGTGGGTTC
AGTCCCGATATGATCAATTGAACTTAATTGAAGAAAAGAGGCTAAAAGCCATTCAACTTGGTCAGATGTA
TCAGAAGCAAATGATGCGAGCTTATGACAAGAAAGTTAGACCAAGAGAATTCCATAAGGGAGACCTTATA
CTGAAAAAGATCCTTCCTATTCAAAAGTATTTTAGAGGAAAATGGATGTCGAATTGGGAAGGGTCGTATG
TCGTGAAGAAAGCTTTCTCCGGTGGTGCATTGATCTTAACAGAAATAGATGGGAAGAGCCTACCCAATCC
AGTGAACTCGGACTCAGTTAAAAAATACTTTTTCTAAAGAAGAAGAGAATCTAAGGTGAAAACCCGCAAA
GAGCGCCTTGAGATTTAAAAAAAAGAAAAAGAAAAAATAGAGAGGCCAAGGTGAAAACCCGCAAAGGGCA
CCTTGTGACCAAAGGGATTTTGAGTTGAAAACCTGAAAGGGCAGCTCAAATTTTGAAGGGCATACGGTAA
TCTTGCTATTATTTGATACAACAAAGAGTGAAGAACATTGCACACTGGGGCATCAACAGAGTACTTGGGA
TCTTTTTAACACATGTTAAGTTCAAGAAAGACTTCATGGAGTTGGTGTATAGGCACTCAAGCGGCGATAT
CTAGAGAATCTAACTTTTGTCTTGCTTGCTATCTTTAGATTTTATTTCTTCTAGAAGATAGGCTAGCAGA
TCAATTCCCTTTTGTATCCTTTTGATAATTCATTCAAATTTATTCGTCTTTCACTATTCTTTAAATATGT
TGCATTGAAATAATGACAGATGAACTAAATATGTTCACAAACGAAGTTTTGTGCATTACTCTGAAAGTTC
TAAATAACACTAGAAACTAAAACAGGACAATTGTTCGAGAGATTCACGTAAGTAAGGGATGAAAGAACTT
GAGGAATTCCTTTATTCCAGTCCAAAAGGAAAATAGACAAAGCCATCCTCAGTATATTGTAGTATTGGAG
GAAGATCTACGGGCTGAGCAAGAATGAAATTTTGAATGGTGACGCTTAGGATAGGGGTCACATTCACAGC
ATTTTGCATCATAACACATTTAATTAGGAACATTTGACTCACTTCGAGCATAGCATCCTAATTATCAAGC
ATAATCATTCTACAGGTTATCAAAGACGACGTGCTTTAGTCCTCTAAACAATAGGGTAATAGGCCGCAGT
ATAGCAGATCTAGCTTTCAGATGTTTATACTGAAGCAGATCCAAGATAATTTGGTATTCTTGTGTTTACA
AGAAACAAATCGAGGACATAGCAGATTTGACTCTCAGACGTTATCAGATATAGCAGATCTAAACTTCAGA
TGATTATACTGAAACAAATCCAAGATGATTTGGTATTCTTGTGTTTACAAGAAACAAATCGAGGACATAG
CAGATTTGACTCTCAGACGTTCTCAAATATAGCAGATCTAAACTTCAGATGTTTATACTGAAGCAAATCC
AAGATGATTTGGTATTCTTGTGTTTACAAGGAACAAATCGAGGATATAGCAGATTTGACTCTCAGATGTT
CTCAGACACATGACAGATCTAACCTTCAGATTTTTATACTGAAGCCAAATCCAAGATGATTTGACATTCT
TGTGTTTACAAGGAACAAATCGAGGATATAGCAGATTTGACTCTCAGATGTTCTCAGACACATGGCAGAT
CTAACCTTCAGATGTTTATACTGAAGCCAAATCCAAGATGATTTGACATTCTTGTGTTTACAAGAAACAA
ATCGAGGACATAGCAAATTTGACTCTCAGATGTTCTCAAACAGACTCAAGATGGTTTGGCATCCTTGTGC
TTACAAGGAACAAATCGAAGACATAGCTGATTTGGCTTTCACGTGTTTATGATAAAGCAAATCTAAGATG
ATTTGTCGTATCTGTCAGAGAACAAATCGAAGCCAGGCATCTCCACCTCAACGGGGAGCAGATACATGGC
AGGTCATACCTTCAGATAATTTCACTGAAGCTAGATCCAAGATGATTTGGCATCTCTACAAATCGAAGAA
GCAGATTCGACATCTCTGTCATAAAGAAAATTGAATACCATGATAGGGCTGGTCAAATTTGGTCTTTCTA
TGAGTCTTTGCTTGATTCCTGTTACACAACAATAAGCAAAGAGGGGCAGCTGTAAGAGCCTAAATATGAC
CGGGCTTAAATAAACCAAATGAATAATTATTATTTAACAGTCCATAAAGTCCAGCTTACAAGAGTCCAAA
TATACATCCAAATAGCCCTAACAGTTGCAACCCAAACAAACCCATTACACCCGAGGCCCAATACTACCCA
GCAGACTCAATTAAAAAGGGGCCCAATTGACCCAAACTCTCAGAGGCCCAAAACCTAAAATTATCAGCTA
GGGTTTCTAACGCTACCTCTCTCCCTCGTGCCGCAACTGCTTCTGGGGAGCGTCTGTCCAGCTCCCTAAT
CAAGGCCACCATTCAGGGTTCTGTCTCCGTAATCAGCACCCCACCACACCAACACCAGACTGCAGGCCTT
TATCAACGCCAGCAACCCTTCCATCGCCGGATTTTCCGCAAGCATCTACAAAAGAGGGAAAGAACCACAG
CAGCAAGCAAAGCAAATATGGAAAGATATAAAAAGATTTATTTCCTAAATTTTTGTAATAAACAGTGGCT
ATAAAAGCCCAAATCAAACCATTGTAAAAGGGACCGATTTTTTTAAAAAGCATAGAAATACATACTTACA
GATACTTATCCAGAAAGATACAAACAGTTTCAGAAAAGGTGATTTAACCGTGTGTTTTTTTACTATTTCT
TTAACATATACATGTATATAAACTGTTTTAGCAAAAATATAGATTACAAAAATAAAAGGAAGGAAGTTAC
CTAGCGAACGACGAGTGAAATGAAGGGTTTTTAAACCCTAGCCACCATGTACGGTGGTCCTTAGGGTGGC
GCGTGGGCGTGTGACCGGTGTGTGGCCAACGGAGGCCAGAGCCCGGAGCTCCCTCCTCTCTCCATTTCAG
AGAGAATTCTTAAATTTCTTTTAAACCGATTTCAAATGATTTTAAGGCTAATAATCTGGCTTATATAGCC
TTGACAAAATGGCATCGTTTTGTGACCCAAGGATCCACGCGTTGACCCGATTACCCGGGGAGGATCCGCG
CATTTTTGAGAATTGGGTTAATTACCCAATCGATCCTTCTATCCCTTTTGTACTTACAATCAAACTTTAT
TTTGTTTTATAATTTGGCCCATTATTTTATTTTAGTTTTAATTTAGTCCTTATGGCTATTAAATTATATT
CTGGAAAACGTCACCGTTTTGGGAATAGGGCAATTTACCAATTATATTATTTATGTTTAAATTATATATA
TTATTTTAAATTTGTAAATTGTTATTATTAAATCATATTTTTAACTCATATTATATACACATTTCATTAT
TAATTAATTATTTATTTATTATATATATCATTTCATTTTAAATTTATATTACGAATTCTCTTACATACTT
TCAAGCCAATATATTACCATATAATTATTATTCTTTTGTAAATATTCTTGTTATTATATATTATATATTA
TATATTAAATACTATTTTAAAATTGTTATGAAATATCTTATTGTTAATTATATGCATTTGTTGTCAGCAA
TCAATCATTTTTTATTAATTCTTTTGTAGATTTTTATATTGCATGTAACATGTATGTGTTAAATGTTATT
TTTATTTTTATTATTATATGTTATATTTTGTAGACATGCGGATTGATATTATATTTCTTCTATTTGTATA
CCATACATTATTTGATTATTGTTTTTTATATCATGCATCATTTAATTATTATTTTATATGTTTGTATATT
TTGCTTATTCAGTCTCGATTCATGCTATATATATCTTTGTATGCATATCGTTAATATTTGCTTTATATGT
ATATGTATGAATCTGATGCATGATTTTTATATCATCGCCATCATTTTGTTTAAATGCATGTATTATTTCT
GATTTATGATACAAAATAATCCCTCATGCATCAGATTCAAAAAAGACAAGGCTCTAAAATTTTCAAAAAA
ATATAAAGGCAATGCTTGGTGTTTGGAAATTTCGAAAAAGTAGTGCCCTAACTTATTGGGTTGTAACTTT
TCTCGTTAAGTTCGAATAGTCAAGTATCCTTCTAAGTTTTTAAAGGTTTTTAAAATGTAAGCAACTGTCT
TGGAATTTCAAAGCGTTGTGTCCTACTCATTGGATGTGACGATTTGTCGTTTCGAGATGGGGATTTCCAA
AAGGTTAACTTAGTGTCAATGTTTTGATACAAGTGAACCCAAATTTTCAAAATCAAAGTATTTTAAAGAG
GATTACATCTTAAAATTTTTTAAATTTCTGACATTAAAGACATTTGATAATCAATTAGGTATCAATTTTT
GGGCGTTACGAGGGTGCTAATCCTTCCTCGTACGTAACCAACTCCCGAACCCGTTCTTTTATTTCGTGGA
CCAAAACTAATGATTTTAAAACAAAATGTTTTAAAGGTCATCCAATCACACCTAAAAAGATTGGTGGCGA
CTCCCGTTTTCGTTTTTTTAAAACCGATTCCCATTTTCCAAAACTCGATCTGAAAATGGTCTCGACAGCT
TTCATTGTGGAATTGACAGGTCGGCTGAAGACATAAGGAGGGTTTAAGCTTGGGATGGAGAGAAGGTTGT
TAGGTTATTCTTCGAAGTTTCTCAAAAAAACCATATAGATGTTTTAATACAGGAAACTCCAGAGAGTTCA
GTTTAGAGATGAACCAATTTTATGGAGTCCTAGGTAACAGGGATAAAGTGTGGACATCGAATTTATTAAA
AAACCTTGGAATGTATTAAAATTTACAATGGTTGGTGAGTAGGGATTTAACGAAATATTATTTTCTTATG
AAAAGAGTAGGCGTGTCCTGAGGGAAGAAGGATGAATGAGATGGTTCATGAAAGTTTTGGAGGAGTGTTT
CTTAGATGATATCATATTTTTGGGTTCTTGGTTTACATGGGAACGAGCTAATATGTCGAAAATGAACATT
AAAGAGTGACTTGACTGAGGTGTGGCAACGACAGATTGGGTGCAACTTATTTCAAATTTCTCTCTACGGT
ATTTTCCATGTTCATTCTCTGATCATTGTCCATTATTTATCCAAACTGATCAGGGAGAGCATAGGAAGAT
AAAAAAAAGAATTTTAGATTTGATGTGTGGTGGAGTATAAAGCATATGTGTGAGTTAGAAATTAAGCAAC
TATGGGAGTCTAGCTCGGGAGATTTAATTGATAGACTTAGGAAATCAAGTTCAGGATTGGTGGTTTAGGC
TGAAAGGGTGAAATCATAAAGAAGGAAGATGACTATGAGGTTTAATAGGAGATTCGACGAGCTGGATAGT
CAGGAGAAGACGGATGAATCATTAGCAGAGTTGATTGATGTAAGTTGCATTCAATTTGGAGACGGAGAAA
GAGGAAATGTATTAAGAATAGAGGGCGAGGGCAAATTGTTTAAAAATAGGAGATCAAAATACATCTTTTT
TCCATAATTTTTCTTGCTAGAGGCACTGTCAAATCTGAATTAGTGGGTTACAAAATGAGGAATGAATACT
AGTAAAGGAATATTCTGAGACGGAAATAGTGGCCAAAAACTATTTTCTTGATCTTTTCTCAACCAGAGGC
ATTGAAAATTTAGATAATTTTTTGTTTAGAGTAAAGTCATGTGTTATTGATGGTATGAATCGGGAGTTGA
TGGTTAAATACAAAGGCAAGGGAGTTTTTGAAGCTTTGAAGGTGATGAGCCTAACGAAAGCTTTGGGAGA
GGAAAAATTTCCTGCTTTGTTCTTTCAAAAGTGTTGGCACATAGTTGGTCGGGACGTTTGTACTTTTTGT
CTTGACATATTAAATGGGGGTAAGTCTTTGGAGCCTTTGAATAGAACAAACATAGTGTTAATCCCAAAAT
GGATCTTCCCATGAATTTGAAAATTCTCAAACCTATAAGTTTATGTATGGTGCTATACAAAGTTATTGCA
AAGACTATTACAAATAGATTAGAAAAGATGCTAAAGTTTTGCATTTATGAAGTACAAAGTGCTTTTGTGT
CTGGCAGACTAATAATAGATAATGTGCCCCTGCTTAATGAAGTTTTACATGCTTTTAAAAAAAAAGAGGA
CGAGGAGAAAGGGGTGCTTGGCTTTGAAATTGGATATGAGCAAGGCTTAAGATCGAGTGGAATGACATTT
CATTGAAAAAATGATGTAGAAAATGGTATTTGCTAGGCCATGGGTGGAGTTTATAATGCATTGTGTTAAT
TTAGTATTGTACTCAATTATCATTAATTGTGAATCAAGCGAAAATTTTAAGCCAAACAAAGGTTTGAGAC
AGCGGGATCCGTTGAGCCCATATATATTCCTATTTTGTAGTGAAGGTCTTTCGACCCTGATGAGACTTGC
CCAGCAAGATGGATTGTTGAAAGGTGCGAAAGTGTGTAAGAGATGACTGCAAATAACTATTTGATGTTTA
TGGATGATTGTATTTTTTTGGGGGAGGCAACTAGTAGATGAGCTAATATTATAAATGGCATCCTTAAGGA
ATATGAAAAAAGTTCGGAACAGTGTATAAATTTTGATAAATCTATTGTTTTATTTAGTAATGATGTATCA
AATCAAGATAAACAATTTGTTTTACAGATTTTTAATGTTAGGGTGTCAGTGGATTTAAAGAAATATTTGA
GGTTGTCGAATATGGTAGATAGAGGTAAACGAAAAACTTTCCAATCAACATCTTTCACAAAGAGGTAGAC
CTGTTCATAGGTCGGGCTATTTGACCAAGCCTGAAGGCCCGCCCGAAATTTGGGAGAGTTTGGGTAAAAA
TATTGGGCTTGAAAAATGGGTTTGGGCAAAAAAATTAGGCCAATTTAAAATATAGGCTGGGCTCGAGCTT
GAACATTCAAGGTTCGAGCCCGGCTCGACCCGACCCATTTTTAAGCTTACAATATGTAATTATAACACAT
TAAAAAAATAAACCTACAGTAAATATATAATACTACTCTAATGTAAATAATAAATAAAAAAGTATAAAAT
TATTAAATATTAAAATAATATAATATTTTAAAAAAAATTAAAATAATATGGGCAGGCATAAAATATGCTT
GGGTTAGTCTTTTGCAAATATGAGCGGGTTTAGGCAAAATTTTAAGCTCATATTTCGGGTCGGGTAGGGC
TTGGTCAAGCATAAAGTATGTTAACATCATGCTTAGGCCCGACCCAAACCAGCCTATGAGCACCTCTATG
AGGAGGTATGGAGGTGTTTATAAAATTCATTTTGCAAGCAATTCCTACATATTCTATAACACCCCACATG
GTGTTATCCTAGTCGATAATTTGTATGGGTGGATGGTTAGCTGAGTTTAAGTCGAGGTAGGCTAAATTGC
GCCTTATTCGCCAGTATTGTCTTAGTGATGTTTGTAGCACCTTGACTGGCGGACTGTTTGGTTAAGCAGG
TAATGTTGTAATGTTTTGGTTAAAGGATTCGACTTTTGGCGAAGTATAGGTTACTGGTCTTATATTGGCA
TGGTCGTTAAGGGAACCTACCATTTAATGTTTTCCTTTAGTAAGTTTTGTGTGACTGACCCTTCTATTAG
TATCCGCTAATGCAGATTGTTGAGTTGTGGACTTGATAGTTTTATGTTTCATCACGTGTATATATTATTC
AGTTTTAGTTGAATTCTTATTTTGATATAGTTATAAATTAACTAAAGTGCCATTAAGGTGGTGAGTCAGT
TTTGCATATTAGCAATGTGTAAGTTATTGCAAGAACTATGAGCTATAAATATCGGTGAGACTTGTGTATT
GAGGGCTTCTTATTTCCTTTTCCTTTTATTTTTTTTTACTCTGGTAACCTGTTTAAGGAAGAGTTCTTCG
TTAGAGAGGAACCGGTAAGGGTTTGAATATTAAGATTAAGGTTGTGAGTGTAGTGAAAAAGATTGTATAA
CCAACTTCGTTGAAATCTTCTGTGAGTATCCAGTCTGTATTAATCTTTTCTGAGTTTCCTTCTATTTTTG
AGTATATTGTTAAATTCTAGTTGTTATAGTTTAGAATTCAGGTGAAACAGTCTTCATGGAACTTTGGTAA
TCTATTGCATGTAACCATCTATGTGTGCATGTATATGGTAGGAAATAGATGTGAATTCCTTAGGGTATAA
GCTCGGTATCAATATATGATGGGCCACTAGTAGGGCATGCTAGTTGCTAACCAAATTGGCATGAGTGCTG
GGTTTCTAGTAAGGCATGATAGATGCTAACCAGCTTAGCGGTATGGGTGCTGCCATCGGTAGGACATGTT
AGTTCTTAACCAAGGTAAAGAGCCCTAAACTCATGGTGTCACATCCCAAAATTTTAATTTTTGTTGTTAA
ATCATTAACAAATAAGTGGAATAGAATTCAATGATAAAATAAAAGTATAAGAAGAGAAGATCAAACACAC
AAATATTTATGTAGACAACCCTCAAAGAGGGAAAAACCACTGGAAAATGAGGTATTTACTTTTCACTAAA
TGAGTAAATAAGCGAGAGTAAAATATCGAGAAAATAAATTTAAAAGTACTAAATGAACAATCCCAAACCT
AGAAAACAAAGTCCTAACTCAGGAATAAAATTCTCTTCATAGTTACCACGAAACTCTTGTTGAGAATTAA
TTCAAAGTAGTGGGTTGTTTAGTTGACCAAGAATCTTGGTATAATCTTTGTTAGTTCCAGATTTTATTTT
CAGTTTAATTGAATAAGTTGTTAGCTATTTTTGTGTTAAGGTAGTTTCTTTGTAAGCCTATAAATATAGG
CATTTATGCTTTATTTTTAATCAATTCAGTGTTCATCAATAATAGAACAACTTTGATGCATATTGTAATT
GTCTCTTTCACATTTCCTTCTTCAACAACTCTCACCAAAACTCATATGCGACTACATCTTGTTGCCTTTA
AGAAAAGCCCTTGTTGGTTGGCGTAACAAAACAGGGATACGATTGTCCCTTTAAATAGGCTTAGATTAGA
GTTCTAATCATATTAAAATATCCTTGTAATAATCAAAGTCCAACTGGGAGAAGCAGTCCTTCTTGAAGTC
TAAAACACGACTGCTTACATGGAGAATACGTCTCGTCGCCGTGACGTCCCATATGTGCTTGTCATGACGT
CACTACTGACTTAAGTTGGGATTTTAACGCATCGTTTCGACGTTGAAGACCTTTTCGTCCTAGCATTGGG
TCTATTTCAACCCTTCTTCAGTTGCTCATCGATTCTCGTCTAAGGTGCTTGTAACATGTCCGATAAATGC
GAGACACACCCCACAAATCTCCACCTTGACTTGTATTTACCATGCCTCCTTTTCCATTGCCCATCACGGG
CCAAACTCAAATTTTGCATAATGTCAACCAAGTCTAAATCGTGCTCGTACTTGGGAACTGAAATACAACG
TCTTTAAATCAAAGTTGTATAATAAAATAAGAGCCTGTAATACCAAAAAATGAGATAAAGCATTAACTAT
CTCCACTTGATTGTAACCCTCTGCGAACCATTTGAGTCCTAAAGACCAAAAGGGGATTAGATTCTTCTCT
AAATCAGGCACATGCTTGACATCTGACACGACTCCACCTTCAACTAGATTATGTGAAGCACAACGAATTA
TCACCCTTATCGTCAACCACATCAGCTACCTCCATAATTATTCGAAACTACCAAAAATTGAAATGTATGA
TCTATCGAACTTCTTGATATCCAAAAACGTTGTTGTGTTACCAAATGAGTCGATCTGCTAAAGCTGAACC
GTAGCTTTGATACTAATTATTGGGGATCAACTCGTATAAACAATGAGATAGTAAAAGTGAAGAGGAACAA
ATACAAATATTTTACGTGGAAAACCCTCAAAGAGGGACAAATCATGGGCAAAGGAGGTATTGGCTTTTGA
CTAAATGAGTAAACAAACGGGAGTACGATATGGAGAAAATAAACCTAAAAGTATTAAACGTACAATCTCA
AACCCTGAAAACAAAGTCCTAACTCGAGAACAAAATTTTCTCTATAGTTACTACGAAATTCTCACCAAAA
CTCATATGCGACTACAACTTGATAGAATATTTGTGCTCGTTTCTTTTCACTTTTACTTTCTCGTTGTTTA
TACGAGTCGATCCCCAACATAAACATTTTAATTGCATTAGTTAAATTGCATGGAAAAGCCCCTATATACT
GTTGGTAATGCAAAAGAAAAGGGCAATCCCCATTGTTGGAAAAATTTTAGTCCTCAATTTTCATATTTTC
TGTGAATTTGACCTTGGTTATATATAAAATGATAAAAAAAATTCAAAATTATTAAAAAACTAGGTTTTTT
TTATTATATTGAAGAAGCTATGTTAAGAAACAGAAAAGGTAAAAAACAGAGAATTAATAATTTTGGACGG
TTTAAAAATAATTTTTCCCTCATTTTCTCACACTTGATCTATTTTTGAAGTTTTTGTATGCTTTTATTTT
AAAATTTTAAAAAGAATTTCATTTTTTTATCATTTTATATATAATCATAGTTAAATTGATAGAAATTATA
AAAAAACAAGGACTAAAATTATTATTATACAAATAAAAAGGAGCAGCTGAATAGTCGGGTTATAAAAAAT
ATTTAACAGCTTTAGTAATTAAATCGTAATTTTTTTTAATTAAGTGCCCAAAAAAATATTTATAATTTAG
TGGAAAATAGTATAATTTATTCTTTTTCTAGCTAAGATGGTTGGGGTATGAAAGATAAAAAATAAGTTAA
AAGATGAGAAATACCAAAAACAATTCTTCAAGTAGTACAACCACATATAATATGTATAATAAGAATTAAT
AATGCATTATCAAACTAATAACCAAAATAATATCCTATCAAATTAATAATCGAAATAATATAGACGAAAA
AATACCTCATATTCTCAAAAAAAAAAAAAGAAAAAAAAATCAAACATCACAAGCATAATAATTTATTAGT
ACTTCAAAGTTGCAAGAGTCATACAATTTTTTTCTCTCACATTACTAATATGCATCATAATTTAATGTTC
CTTGGTTATTTAAAAAAAATATTGATTTATCTTAAATAGAAAACAATGACGTATTTTTTAAATAATTAAA
AAATAAAATTTCAAATTCCTGAGAATTAGGTGTTAATATAACTAGTAATATATAATCTTTGTTCACTTTT
TTATATAATCTACTGCTCCGCTCGGAAGCATGGTTAATACTCAAAGTCTTGACCAACAGGCCACTTCAGT
TTATTAAAGAAATTTCAACAATATATAAATCAGAATGGTTGGTGACGAAGAGTCTGCTGATAGATAGATG
ACTTCAGTTCTGTCAAAGTAAACAAAATGGATATATATATATATATATACAGCCTACCACATTTCTTAAT
TAAATATTTAGTAAATGTTTTTGCAGTCATCAACTTGGAACAAATAGATAGAAACAAACAAAAGTAAGAA
AGGGGACTTTTCATTTTATTAACATTCCTACTTACCATATGCTCATGTTTTTCTTTCTTTCTTTTTAATT
TTTTATAATTTTCCTTAGTTTTCGAAATCGTCTTTCTTTGACTTGAGTGAGTAATCTGGTATCTATAAAT
ACCTGCTGCAATTGCATACTTAGCCTCACACAAACATCTGTGCTAATTTAAGAACACAAATTTATTAGCA
TTTTGAACAATCTATTTGGTTCCAACAAGAGAAATACATGGCTTCACAAGTTTCTCAAATCCTTGCTTCA
CCCCATACTTCCATTCCATGCAACATGGAAAATCGTCCCAAGGCTGATTTTCACCCTGGCATTTGGGGAG
ATATCTTCCTCAATTGCCTTAATGAGGTACATATTTTGTATTGTCGTTTTATTGATCTTAATATTTTTTA
AATAAATTGTATTTAATACGAAGAAATTTTCATTTTTGAGCAGGATATTGATACTGCAACTCAACTCCGA
TTTGAAGAATTAAAAGAAGAAGTTAGGCGGATGCTTGTGGCTCCCATGGGTGATAATTCAACCCAAAAGC
TGCCCCTTATTGATGCAGTCCAAAGGTTGGGTGTCTATTACCATTTTGAGGAAGAGATTGAAGATTCATT
AGAAGCTATATACCATGACAACAATGACGTCGACAATGATCTCTATACCACCTCTCTTCGATTTCGATTA
CTTAGAGAGCATGGCTTTAATGTCTCATGTGGTAATTTAGTTTTTTCTTTTAGCTATCCTAATTATTTTT
TTTTAATTGAGCCTACCAATGTGTTTGATAATGACTTTTGGGTACTGTTTGAGCAGAGGTATTCGATAAG
TTCAAAGATGAGGAAGGAAATTTCATGTCATCCATAACCACTGATGTGCAAGGACTGTTGGAGCTTTATG
AAGCTTCGTATATGCGGGTGCATGGGGAAGATATATTGGATGAGGCAATTTCTTTCACCACCACTCACCT
AACTCTTGCAGCACCGACTTTAGAGTATCCATTGTCGGAACAAGTTGCACATGCCTTAAAACAGTCCATC
CGAAGAGGCTTGCCAAGGGTCGAGGCTAGGCGATACATTTCGATATACCAGGATATTGAATCCCATAATA
AGGCATTGTTGGAATTTGCAAAGATAGATTTCAACTTGTTACAGCTTTTGCATAGAAAAGAGCTAAGTGA
AATTTGTAGGTAAGAGTTTGAATGTTAGACTTCAAAATCCGAAATGAAGATTAGGTTGTGGTAATGGGTT
[truncated: 12,900,835 more chars]
